# Supplementary material for: Lifespan-extending interventions induce consistent patterns of fatty acid oxidation in mouse livers
Source: Commun Biol. 2023 Jul 22;6:768. doi: 10.1038/s42003-023-05128-y (PMC10363145; doi:10.1038/s42003-023-05128-y)
Supplement: Supplementary file 4 — Supplementary Data 1 [file 42003_2023_5128_MOESM4_ESM.xlsx]

## Sheet: README
Supplementary Data 1. DIRAC analysis of the LC-M001 proteomics data using GOBP-defined modules.
This .xlsx file contains the Differential Rank Conservation (DIRAC) results of the LC-M001 liver proteomics data using Gene Ontology Biological Process (GOBP)-defined modules, corresponding to Fig. 2 and Supplementary Fig. 2.
In this file, each sample group is abbreviated as follows, Ctrl: control, Aca: acarbose, 17aE2: 17α-estradiol, and Rapa: rapamycin.
All processing and null hypothesis testing were performed using Python (version 3.9.7) with Python NumPy (version 1.21.3), pandas (version 1.3.4), SciPy (version 1.7.1) and statsmodels (version 0.13.0) libraries.
ModuleMetadata
This sheet contains metadata for the examined modules, which were retrieved using the European Molecular Biology Laboratory’s European Bioinformatics Institute (EMBL-EBI) QuickGO application programming interface (API) (Jan 26, 2021).
– ModuleID: Module ID.
– ModuleName: Module name.
– ModuleType: Module type.
– MappedAnalyteIDs: UniProt IDs of analytes which were included in the preprocessed dataset and mapped to this module. Each ID is concatenated with the separator “;".
– MappedAnalyteGeneLabels: Gene labels corresponding to the UniProt IDs of the MappedAnalyteIDs column. Gene label corresponds to Gene Symbol which was retrived using the UniProt API (Jan 26, 2021), with two exceptions: (1) only the representative Gene Symbol with “(+)" when multiple Gene Symbols were mapped to the UniProt ID (e.g., P62806), (2) “n/a" with UniProt name when no Gene Symbol was map…
– nAnalytes: The number of analytes which were included in the preprocessed dataset and mapped to this module.
– nBackgrounds: The number of background proteins (i.e., all the proteins that were annotated to this module in the used database).
– Coverage: nAnalytes/nBackgrounds [%].
– Source: Source of module metadata.
RCImedian
This sheet contains group statistics and test summary of the overall distribution of rank conservation indexes (RCIs), corresponding to Fig. 2a.
Differences in overall RCI distribution between control and each intervention were assessed using two-sided Mann–Whitney U-tests.
– ModuleID: Module ID (dummy column in this sheet).
– ModuleName: Module name (dummy collumn in this sheet).
– [Group]_N: The sample size of Group (i.e., The number of examined modules).
– [Group]_RCImedian: The median of RCIs in Group.
– [Group]_RCImad: The median absolute deviation (MAD) of RCIs in Group.
– [Group1]-vs-[Group2]_Ustat: The U-statistic for Group1 vs. Group2 in the Mann–Whitney U-test. Group1 and Group2 correspond to the contrast and baseline groups, respectively (i.e., positive value indicates an increase in Group1 compared to Group2, and vice versa).
– [Group1]-vs-[Group2]_Pval: The P-value for Group1 vs. Group2 in the Mann–Whitney U-test.
– [Group1]-vs-[Group2]_AdjPval: The adjusted P-value for Group1 vs. Group2 in the Mann–Whitney U-test (i.e., adjusted multiple testing across 3 comparisons with the Benjamini–Hochberg method).
RCI
This sheet contains group statistics and test summary of the mean of rank matching scores (RMSs) under the own group's rank consensus (i.e., RCI), corresponding to Fig. 2b–d and Supplementary Fig. 2a, c, e, g.
The intervention effect on RCI was assessed using Analysis of Variance (ANOVA; RMS ~ intervention) for each module, followed by the post hoc comparisons for RCI between control and each intervention using two-sided Welch’s t-tests.
– ModuleID: Module ID.
– ModuleName: Module name.
– [Group]_N: The sample size of Group (i.e., The number of assesssed mice).
– [Group]_RMSmean: The mean of RMSs (i.e., RCI) in Group.
– [Group]_RMSsem: The standard error of the RMS mean (i.e., RCI) in Group.
– ANOVA_N: The total sample size in the ANOVA.
– ANOVA_DoF: The degrees of freedom for between-groups and within-groups, respectively, in the ANOVA.
– ANOVA_Fstat: The F-statistic for intervention in the ANOVA.
– ANOVA_Pval: The P-value for intervention in the ANOVA.
– ANOVA_AdjPval: The adjusted P-value for intervention in the ANOVA (i.e., adjusted multiple testing across 164 modules with the Benjamini–Hochberg method). This simple adjustment approach is based on a conservative assumption (See Methods in the paper).
– [Group1]-vs-[Group2]_DoF: The degrees of freedom for Group1 vs. Group2 in the Welch's t-test.
– [Group1]-vs-[Group2]_tStat: The t-statistic for Group1 vs. Group2 in the Welch's t-test. Group1 and Group2 correspond to the contrast and baseline groups, respectively (i.e., positive value indicates an increase in Group1 compared to Group2, and vice versa).
– [Group1]-vs-[Group2]_Pval: The P-value for Group1 vs. Group2 in the Welch's t-test.
– [Group1]-vs-[Group2]_AdjPval: The adjusted P-value for Group1 vs. Group2 in the Welch's t-test (i.e., adjusted multiple testing across 3 comparisons with the Benjamini–Hochberg method).
[ConsensusGroup]-fixed-RMSmean
This sheet contains group statistics and test summary of the mean of rank matching scores (RMSs) under the ConsensusGroup's rank consensus, corresponding to Fig. 2c, e and Supplementary Fig. 2b, d, f, h.
Differences in the mean of RMSs between control and each intervention were assessed for each rank consensus using two-sided Welch's t-tests.
The sample group corresponding to the rank consensus group was excluded from these tests (See Methods in the paper); hence, columns for the Welch's t-test are different between ConsensusGroup sheets.
– ModuleID: Module ID.
– ModuleName: Module name.
– [Group]_N: The sample size of Group (i.e., The number of assesssed mice).
– [Group]_RMSmean: The mean of RMSs in Group.
– [Group]_RMSsem: The standard error of the RMS mean in Group.
– [Group1]-vs-[Group2]_DoF: The degrees of freedom for Group1 vs. Group2 in the Welch's t-test.
– [Group1]-vs-[Group2]_tStat: The t-statistic for Group1 vs. Group2 in the Welch's t-test. Group1 and Group2 correspond to the contrast and baseline groups, respectively (i.e., positive value indicates an increase in Group1 compared to Group2, and vice versa).
– [Group1]-vs-[Group2]_Pval: The P-value for Group1 vs. Group2 in the Welch's t-test.
– [Group1]-vs-[Group2]_AdjPval: The adjusted P-value for Group1 vs. Group2 in the Welch's t-test (i.e., adjusted multiple testing across 6 (2 comparisons × 3 rank consensus) comparisons with the Benjamini–Hochberg method).

## Sheet: ModuleMetadata
ModuleID	ModuleName	ModuleType	MappedAnalyteIDs	MappedAnalyteGeneLabels	nAnalytes	nBackgrounds	Coverage	Source
GO:0000028	ribosomal small subunit assembly	Gene Ontology (Biological Process)	P14206;P25444;P62264;P62843;P62852;P62858;P63325;P97461;Q6ZWU9;Q6ZWY3;Q9CZX8;Q9DCA2	Rpsa;Rps2;Rps14;Rps15;Rps25;Rps28;Rps10;Rps5;Rps27;Rps27l;Rps19;Mrps11	12	18	66.6667	EMBL-EBI QuickGO API
GO:0000038	very long-chain fatty acid metabolic process	Gene Ontology (Biological Process)	O09012;O35488;P41216;P51660;Q4LDG0;Q8BWN8;Q921H8;Q9QXD1;Q9QYR7;Q9QYR9;Q9R0H0	Pex5;Slc27a2;Acsl1;Hsd17b4;Slc27a5;Acot4;Acaa1a;Acox2;Acot3;Acot2;Acox1	11	19	57.8947	EMBL-EBI QuickGO API
GO:0000056	ribosomal small subunit export from nucleus	Gene Ontology (Biological Process)	P62827;P62843;Q61937;Q6P5F9	Ran;Rps15;Npm1;Xpo1	4	7	57.1429	EMBL-EBI QuickGO API
GO:0000338	protein deneddylation	Gene Ontology (Biological Process)	O35864;O88544;O88545;Q8VBV7;Q99LD4;Q9CZ04	Cops5;Cops4;Cops6;Cops8;Gps1;Cops7a	6	11	54.5455	EMBL-EBI QuickGO API
GO:0001561	fatty acid alpha-oxidation	Gene Ontology (Biological Process)	O35386;O35488;Q8BU33;Q9QXE0;Q9WU19	Phyh;Slc27a2;Ilvbl;Hacl1;Hao1	5	7	71.4286	EMBL-EBI QuickGO API
GO:0001667	ameboidal-type cell migration	Gene Ontology (Biological Process)	P40124;P63005;Q8BH43;Q8R0X7;Q99K01;Q9CXS4	Cap1;Pafah1b1;Wasf2;Sgpl1;Pdxdc1;Cenpv	6	9	66.6667	EMBL-EBI QuickGO API
GO:0001731	formation of translation preinitiation complex	Gene Ontology (Biological Process)	P25444;P59325;Q8BGD9;Q99L45;Q9DB27;Q9WUK2;Q9Z0N1	Rps2;Eif5;Eif4b;Eif2s2;Mcts1;Eif4h;Eif2s3x	7	12	58.3333	EMBL-EBI QuickGO API
GO:0001765	membrane raft assembly	Gene Ontology (Biological Process)	O08917;P07356;P08207;Q60634	Flot1;Anxa2;S100a10;Flot2	4	6	66.6667	EMBL-EBI QuickGO API
GO:0002181	cytoplasmic translation	Gene Ontology (Biological Process)	O55142;P14206;P14869;P32233;P35980;P47911;P47955;P47964;P51410;P53026;P61255;P62267;P62717;P62855;P62858;P62889;P62892;P62900;P62918;P67984;P84099;Q8BP67;Q9CPR4;Q9CQR2;Q9CXW4;Q9CZM2;Q9JJI8;Q9QXB9	Rpl35a;Rpsa;Rplp0;Drg1;Rpl18;Rpl6;Rplp1;Rpl36;Rpl9;Rpl10a;Rpl26;Rps23;Rpl18a;Rps26;Rps28;Rpl30;Rpl39;Rpl31;Rpl8;Rpl22;Rpl19;Rpl24;Rpl17;Rps21;Rpl11;Rpl15;Rpl38;Drg2	28	45	62.2222	EMBL-EBI QuickGO API
GO:0006068	ethanol catabolic process	Gene Ontology (Biological Process)	O35945;P00329;P28474;P47738;Q9CZS1;Q9QWG7	Aldh1a7;Adh1;Adh5;Aldh2;Aldh1b1;Sult1b1	6	10	60	EMBL-EBI QuickGO API
GO:0006084	acetyl-CoA metabolic process	Gene Ontology (Biological Process)	E9Q4Z2;P19096;P54869;Q5SWU9;Q8BWT1;Q8JZK9;Q91V92;Q9CZU6;Q9DBK0	Acacb;Fasn;Hmgcs2;Acaca;Acaa2;Hmgcs1;Acly;Cs;Acot12	9	9	100	EMBL-EBI QuickGO API
GO:0006085	acetyl-CoA biosynthetic process	Gene Ontology (Biological Process)	Q8QZT1;Q8VDG5;Q91V92;Q99J39;Q9QXG4	Acat1;Ppcs;Acly;Mlycd;Acss2	5	7	71.4286	EMBL-EBI QuickGO API
GO:0006086	acetyl-CoA biosynthetic process from pyruvate	Gene Ontology (Biological Process)	O08749;P35486;Q8BMF4;Q9D051	Dld;Pdha1;Dlat;Pdhb	4	5	80	EMBL-EBI QuickGO API
GO:0006101	citrate metabolic process	Gene Ontology (Biological Process)	P28271;Q91V92;Q99KI0;Q9CZU6	Aco1;Acly;Aco2;Cs	4	5	80	EMBL-EBI QuickGO API
GO:0006102	isocitrate metabolic process	Gene Ontology (Biological Process)	O88844;P54071;P70404;Q99KI0;Q9D6R2;Q91VA7	Idh1;Idh2;Idh3g;Aco2;Idh3a;Idh3b	6	9	66.6667	EMBL-EBI QuickGO API
GO:0006103	2-oxoglutarate metabolic process	Gene Ontology (Biological Process)	O08749;O35386;O88844;P05201;P05202;P54071;P70404;Q60597;Q71RI9;Q8BGT5;Q8QZR1;Q9CQX8;Q9D2G2;Q9D6R2;Q9WVM8;Q91VA7	Dld;Phyh;Idh1;Got1;Got2;Idh2;Idh3g;Ogdh;Kyat3;Gpt2;Tat;Mrps36;Dlst;Idh3a;Aadat;Idh3b	16	18	88.8889	EMBL-EBI QuickGO API
GO:0006104	succinyl-CoA metabolic process	Gene Ontology (Biological Process)	Q60597;Q8BWN8;Q9D2G2;Q9WUM5;Q9Z2I8;Q9Z2I9	Ogdh;Acot4;Dlst;Suclg1;Suclg2;Sucla2	6	7	85.7143	EMBL-EBI QuickGO API
GO:0006105	succinate metabolic process	Gene Ontology (Biological Process)	Q8BWF0;Q8K2B3;Q9CQA3;Q9WUM5;Q9Z2I8;Q9Z2I9	Aldh5a1;Sdha;Sdhb;Suclg1;Suclg2;Sucla2	6	7	85.7143	EMBL-EBI QuickGO API
GO:0006107	oxaloacetate metabolic process	Gene Ontology (Biological Process)	P05201;P05202;P08249;P14152;Q05920;Q91V92;Q9CZU6;Q9JHW2;Q9Z2V4	Got1;Got2;Mdh2;Mdh1;Pc;Acly;Cs;Nit2;Pck1	9	11	81.8182	EMBL-EBI QuickGO API
GO:0006108	malate metabolic process	Gene Ontology (Biological Process)	P06801;P08249;P14152;P97807	Me1;Mdh2;Mdh1;Fh	4	7	57.1429	EMBL-EBI QuickGO API
GO:0006120	mitochondrial electron transport, NADH to ubiquinone	Gene Ontology (Biological Process)	O08749;P52503;Q8K1Z0;Q8K3J1;Q91WD5;Q91YT0;Q99LC3;Q9D6J6;Q9Z1P6	Dld;Ndufs6;Coq9;Ndufs8;Ndufs2;Ndufv1;Ndufa10;Ndufv2;Ndufa7	9	11	81.8182	EMBL-EBI QuickGO API
GO:0006122	mitochondrial electron transport, ubiquinol to cytochrome c	Gene Ontology (Biological Process)	P62897;P99028;Q8R1I1;Q9CQ69;Q9CR68;Q9CZ13;Q9D0M3;Q9D855	Cycs;Uqcrh;Uqcr10;Uqcrq;Uqcrfs1;Uqcrc1;Cyc1;Uqcrb	8	10	80	EMBL-EBI QuickGO API
GO:0006166	purine ribonucleoside salvage	Gene Ontology (Biological Process)	P00493;P08030;P55264;Q9CQ65	Hprt1;Aprt;Adk;Mtap	4	8	50	EMBL-EBI QuickGO API
GO:0006196	AMP catabolic process	Gene Ontology (Biological Process)	P25688;Q283N4;Q61503;Q9CRB3	Uox;Urad;Nt5e;Urah	4	6	66.6667	EMBL-EBI QuickGO API
GO:0006204	IMP catabolic process	Gene Ontology (Biological Process)	P25688;Q283N4;Q9CRB3;Q9JM14	Uox;Urad;Urah;Nt5c	4	4	100	EMBL-EBI QuickGO API
GO:0006520	cellular amino acid metabolic process	Gene Ontology (Biological Process)	O09173;P05202;Q71RI9;Q8C165;Q8QZR1;Q91YI0	Hgd;Got2;Kyat3;Pm20d1;Tat;Asl	6	11	54.5455	EMBL-EBI QuickGO API
GO:0006526	arginine biosynthetic process	Gene Ontology (Biological Process)	P11725;P16460;Q8R4H7;Q91YI0	Otc;Ass1;Nags;Asl	4	8	50	EMBL-EBI QuickGO API
GO:0006531	aspartate metabolic process	Gene Ontology (Biological Process)	P05201;P05202;P16460;P28650;P46664	Got1;Got2;Ass1;Adss1;Adss2	5	6	83.3333	EMBL-EBI QuickGO API
GO:0006536	glutamate metabolic process	Gene Ontology (Biological Process)	O09172;P05201;P05202;P15105;P97494;Q8BH86;Q8BWF0;Q8QZR1;Q8R4H7;Q9WVM8	Gclm;Got1;Got2;Glul;Gclc;Dglucy;Aldh5a1;Tat;Nags;Aadat	10	13	76.9231	EMBL-EBI QuickGO API
GO:0006544	glycine metabolic process	Gene Ontology (Biological Process)	P50431;Q5FW57;Q64737;Q91X34;Q91XE0;Q9CZN7	Shmt1;Gm4952;Gart;Baat;Glyat;Shmt2	6	7	85.7143	EMBL-EBI QuickGO API
GO:0006547	histidine metabolic process	Gene Ontology (Biological Process)	P35492;Q8VC12;Q91XD4;Q9DBA8	Hal;Uroc1;Ftcd;Amdhd1	4	8	50	EMBL-EBI QuickGO API
GO:0006548	histidine catabolic process	Gene Ontology (Biological Process)	P35492;Q8VC12;Q91XD4;Q9DBA8	Hal;Uroc1;Ftcd;Amdhd1	4	5	80	EMBL-EBI QuickGO API
GO:0006552	leucine catabolic process	Gene Ontology (Biological Process)	P38060;Q3ULD5;Q99MR8;Q9JHI5;Q9JLZ3	Hmgcl;Mccc2;Mccc1;Ivd;Auh	5	7	71.4286	EMBL-EBI QuickGO API
GO:0006559	L-phenylalanine catabolic process	Gene Ontology (Biological Process)	O09173;P16331;P35505;P49429;Q8BVI4;Q8QZR1;Q9WVL0	Hgd;Pah;Fah;Hpd;Qdpr;Tat;Gstz1	7	14	50	EMBL-EBI QuickGO API
GO:0006563	L-serine metabolic process	Gene Ontology (Biological Process)	P50431;Q91WT9;Q9CZN7;Q9QZX7	Shmt1;Cbs;Shmt2;Srr	4	6	66.6667	EMBL-EBI QuickGO API
GO:0006572	tyrosine catabolic process	Gene Ontology (Biological Process)	O09173;P35505;P49429;Q8QZR1;Q9WVL0	Hgd;Fah;Hpd;Tat;Gstz1	5	9	55.5556	EMBL-EBI QuickGO API
GO:0006574	valine catabolic process	Gene Ontology (Biological Process)	Q8QZS1;Q99L13;Q9D7B6;Q9EQ20	Hibch;Hibadh;Acad8;Aldh6a1	4	7	57.1429	EMBL-EBI QuickGO API
GO:0006584	catecholamine metabolic process	Gene Ontology (Biological Process)	O88533;O88587;P52840;Q3UZZ6;Q64133	Ddc;Comt;Sult1a1;Sult1d1;Maoa	5	8	62.5	EMBL-EBI QuickGO API
GO:0006620	posttranslational protein targeting to endoplasmic reticulum membrane	Gene Ontology (Biological Process)	O54984;P61620;Q8BJU0;Q8BU14;Q8VHE0;Q9D8B3;Q9QXZ0	Get3;Sec61a1;Sgta;Sec62;Sec63;Chmp4b;Macf1	7	11	63.6364	EMBL-EBI QuickGO API
GO:0006625	protein targeting to peroxisome	Gene Ontology (Biological Process)	O09012;P97865;Q5BL07;Q91XC9;Q99LC9;Q9DBN5;Q9QXE0	Pex5;Pex7;Pex1;Pex16;Pex6;Lonp2;Hacl1	7	9	77.7778	EMBL-EBI QuickGO API
GO:0006635	fatty acid beta-oxidation	Gene Ontology (Biological Process)	O08756;O09012;O35459;O35488;P32020;P42125;P45952;P50544;P51660;P52825;P55096;P97742;P97865;Q3TLP5;Q61425;Q80XL6;Q8BH95;Q8BMS1;Q8BWT1;Q8CAY6;Q8JZV9;Q8QZT1;Q8VCH0;Q921H8;Q99JY0;Q9CQ62;Q9D9V3;Q9DBM2;Q9DC50;Q9JLZ3;Q9QXD1;Q9R0H0;Q9WUR2;Q80X81	Hsd17b10;Pex5;Ech1;Slc27a2;Scp2;Eci1;Acadm;Acadvl;Hsd17b4;Cpt2;Abcd3;Cpt1a;Pex7;Echdc2;Hadh;Acad11;Echs1;Hadha;Acaa2;Acat2;Bdh2;Acat1;Acaa1b;Acaa1a;Hadhb;Decr1;Echdc1;Ehhadh;Crot;Auh;Acox2;Acox1;Eci2;Acat3	34	58	58.6207	EMBL-EBI QuickGO API
GO:0006637	acyl-CoA metabolic process	Gene Ontology (Biological Process)	A2AKK5;O55137;P32020;P38060;P58137;Q3UNX5;Q60759;Q61586;Q8BGA8;Q8BWN8;Q91VA0;Q91X34;Q9D404;Q9DBK0;Q9DBL1;Q9DBM2;Q9QYR7;Q9QYR9	Acnat1;Acot1;Scp2;Hmgcl;Acot8;Acsm3;Gcdh;Gpam;Acsm5;Acot4;Acsm1;Baat;Oxsm;Acot12;Acadsb;Ehhadh;Acot3;Acot2	18	31	58.0645	EMBL-EBI QuickGO API
GO:0006699	bile acid biosynthetic process	Gene Ontology (Biological Process)	O08756;O09174;O35488;O88962;Q4LDG0;Q60991;Q64505;Q8VCX1;Q91X34;Q9DBG1	Hsd17b10;Amacr;Slc27a2;Cyp8b1;Slc27a5;Cyp7b1;Cyp7a1;Akr1d1;Baat;Cyp27a1	10	15	66.6667	EMBL-EBI QuickGO API
GO:0006703	estrogen biosynthetic process	Gene Ontology (Biological Process)	O70503;O88736;P50171;P51658;Q3U0B3	Hsd17b12;Hsd17b7;Hsd17b8;Hsd17b2;Dhrs11	5	9	55.5556	EMBL-EBI QuickGO API
GO:0006707	cholesterol catabolic process	Gene Ontology (Biological Process)	P08226;Q61009;Q64505;Q8VCX1;Q9DBG1;Q9EQC1;Q9WVK8	Apoe;Scarb1;Cyp7a1;Akr1d1;Cyp27a1;Hsd3b7;Cyp46a1	7	10	70	EMBL-EBI QuickGO API
GO:0006734	NADH metabolic process	Gene Ontology (Biological Process)	P08249;P13707;P14152;P70404;Q01853;Q3ULJ0;Q60597;Q64521;Q9D2G2;Q9D6R2;Q9DCN1;Q91VA7	Mdh2;Gpd1;Mdh1;Idh3g;Vcp;Gpd1l;Ogdh;Gpd2;Dlst;Idh3a;Nudt12;Idh3b	12	17	70.5882	EMBL-EBI QuickGO API
GO:0006739	NADP metabolic process	Gene Ontology (Biological Process)	O88844;P52792;P54071;Q8CFX1;Q8K2I3;Q91X52;Q9DCD0	Idh1;Gck;Idh2;H6pd;Fmo2;Dcxr;Pgd	7	11	63.6364	EMBL-EBI QuickGO API
GO:0006749	glutathione metabolic process	Gene Ontology (Biological Process)	O09172;O35660;O70325;O88844;P08228;P09671;P10649;P11352;P15626;P19157;P19639;P24472;P30115;P47791;P48774;P97494;Q61133;Q64471;Q80W21;Q8K010;Q8R5J9;Q8VCN5;Q91VS7;Q99KB8;Q99L20;Q9CPU0;Q9DCM0;Q9DCM2;Q9WVL0;F6RWR5	Gclm;Gstm6;Gpx4;Idh1;Sod1;Sod2;Gstm1;Gpx1;Gstm2;Gstp1;Gstm3;Gsta4;Gsta3;Gsr;Gstm5;Gclc;Gstt2;Gstt1;Gstm7;Oplah;Arl6ip5;Cth;Mgst1;Hagh;Gstt3;Glo1;Ethe1;Gstk1;Gstz1;Gstp3	30	59	50.8475	EMBL-EBI QuickGO API
GO:0006796	phosphate-containing compound metabolic process	Gene Ontology (Biological Process)	O55023;P06802;Q91VM9;Q9D7I5;Q9D819	Impa1;Enpp1;Ppa2;Lhpp;Ppa1	5	9	55.5556	EMBL-EBI QuickGO API
GO:0008210	estrogen metabolic process	Gene Ontology (Biological Process)	O08756;O88587;P00186;P17717;P50171;P51660;P52840;Q63886;Q64464;Q8R0X7	Hsd17b10;Comt;Cyp1a2;Ugt2b17;Hsd17b8;Hsd17b4;Sult1a1;Ugt1a1;Cyp3a13;Sgpl1	10	18	55.5556	EMBL-EBI QuickGO API
GO:0009062	fatty acid catabolic process	Gene Ontology (Biological Process)	O08914;P50544;P51174;P58137;Q9R0H0;Q9WUR2	Faah;Acadvl;Acadl;Acot8;Acox1;Eci2	6	11	54.5455	EMBL-EBI QuickGO API
GO:0009083	branched-chain amino acid catabolic process	Gene Ontology (Biological Process)	P50136;Q6P3A8;Q8QZS1;Q99L13;Q9D7B6;Q9JHI5;Q9JLZ3	Bckdha;Bckdhb;Hibch;Hibadh;Acad8;Ivd;Auh	7	13	53.8462	EMBL-EBI QuickGO API
GO:0009086	methionine biosynthetic process	Gene Ontology (Biological Process)	O35490;Q91WS4;Q922D8;Q99JT9;Q9CQT1;Q9WVQ5	Bhmt;Bhmt2;Mthfd1;Adi1;Mri1;Apip	6	12	50	EMBL-EBI QuickGO API
GO:0009115	xanthine catabolic process	Gene Ontology (Biological Process)	G3X982;O54754;Q00519;Q283N4;Q9CRB3	Aox3;Aox1;Xdh;Urad;Urah	5	7	71.4286	EMBL-EBI QuickGO API
GO:0009404	toxin metabolic process	Gene Ontology (Biological Process)	P00186;P50285;P61211;Q8K2I3;Q91WU5	Cyp1a2;Fmo1;Arl1;Fmo2;As3mt	5	10	50	EMBL-EBI QuickGO API
GO:0009437	carnitine metabolic process	Gene Ontology (Biological Process)	P45952;P52825;P97742;Q9DC50;Q9JLJ2	Acadm;Cpt2;Cpt1a;Crot;Aldh9a1	5	9	55.5556	EMBL-EBI QuickGO API
GO:0010039	response to iron ion	Gene Ontology (Biological Process)	O08738;O35943;P61922;Q9JKX3	Casp6;Fxn;Abat;Tfr2	4	7	57.1429	EMBL-EBI QuickGO API
GO:0010499	proteasomal ubiquitin-independent protein catabolic process	Gene Ontology (Biological Process)	O09061;O35955;O55234;O70435;P28063;P49722;P70195;P99026;Q60692;Q9QUM9;Q9R1P0;Q9R1P1;Q9R1P3;Q9R1P4;Q9Z2U0;Q9Z2U1	Psmb1;Psmb10;Psmb5;Psma3;Psmb8;Psma2;Psmb7;Psmb4;Psmb6;Psma6;Psma4;Psmb3;Psmb2;Psma1;Psma7;Psma5	16	22	72.7273	EMBL-EBI QuickGO API
GO:0010637	negative regulation of mitochondrial fusion	Gene Ontology (Biological Process)	O55003;Q62465;Q7TMY8;Q8K1M6	Bnip3;Vat1;Huwe1;Dnm1l	4	8	50	EMBL-EBI QuickGO API
GO:0010638	positive regulation of organelle organization	Gene Ontology (Biological Process)	Q02357;Q64310;Q99KF1;Q9D0F3	Ank1;Surf4;Tmed9;Lman1	4	4	100	EMBL-EBI QuickGO API
GO:0010815	bradykinin catabolic process	Gene Ontology (Biological Process)	P49935;Q4PZA2;Q6P1B1;Q9JHR7	Ctsh;Ece1;Xpnpep1;Ide	4	6	66.6667	EMBL-EBI QuickGO API
GO:0010873	positive regulation of cholesterol esterification	Gene Ontology (Biological Process)	P06728;P08226;P09813;P11859;Q00623;Q8C7G5	Apoa4;Apoe;Apoa2;Agt;Apoa1;Apoa5	6	8	75	EMBL-EBI QuickGO API
GO:0010898	positive regulation of triglyceride catabolic process	Gene Ontology (Biological Process)	P06728;P35951;Q00623;Q01339;Q8C7G5;Q99PG0	Apoa4;Ldlr;Apoa1;Apoh;Apoa5;Aadac	6	11	54.5455	EMBL-EBI QuickGO API
GO:0015909	long-chain fatty acid transport	Gene Ontology (Biological Process)	P04117;P08226;P12710;P43883;P55050;Q05816	Fabp4;Apoe;Fabp1;Plin2;Fabp2;Fabp5	6	12	50	EMBL-EBI QuickGO API
GO:0015986	ATP synthesis coupled proton transport	Gene Ontology (Biological Process)	P56382;Q03265;Q91VR2;Q9CPQ8;Q9CQQ7;Q9D3D9;Q9DB20;Q9DCX2	Atp5f1e;Atp5f1a;Atp5f1c;Atp5mg;Atp5pb;Atp5f1d;Atp5po;Atp5pd	8	14	57.1429	EMBL-EBI QuickGO API
GO:0016558	protein import into peroxisome matrix	Gene Ontology (Biological Process)	O09012;P97865;Q5BL07;Q91XC9;Q99LC9;Q9DBN5;Q9R0A0	Pex5;Pex7;Pex1;Pex16;Pex6;Lonp2;Pex14	7	11	63.6364	EMBL-EBI QuickGO API
GO:0016559	peroxisome fission	Gene Ontology (Biological Process)	P58137;Q8K1M6;Q91XT4;Q9CQ92;Q9R0H0;Q9Z211	Acot8;Dnm1l;Sec16b;Fis1;Acox1;Pex11a	6	10	60	EMBL-EBI QuickGO API
GO:0017144	drug metabolic process	Gene Ontology (Biological Process)	G3X982;O54754;O55060;P00186;P12791;P48758;P50285;P52840;P97501;P97872;Q05421;Q8K2I3;Q9CRC0;Q9QY30;Q9JKY7	Aox3;Aox1;Tpmt;Cyp1a2;Cyp2b10;Cbr1;Fmo1;Sult1a1;Fmo3;Fmo5;Cyp2e1;Fmo2;Vkorc1;Abcb11;Cyp2d22	15	22	68.1818	EMBL-EBI QuickGO API
GO:0019346	transsulfuration	Gene Ontology (Biological Process)	P52196;Q8VCN5;Q91WT9;Q99J99	Tst;Cth;Cbs;Mpst	4	4	100	EMBL-EBI QuickGO API
GO:0019430	removal of superoxide radicals	Gene Ontology (Biological Process)	O09164;P06728;P08228;P09671;P35700;Q61171;Q9WU84	Sod3;Apoa4;Sod1;Sod2;Prdx1;Prdx2;Ccs	7	12	58.3333	EMBL-EBI QuickGO API
GO:0019439	aromatic compound catabolic process	Gene Ontology (Biological Process)	P34914;P52430;Q62086;Q62087;Q9D379	Ephx2;Pon1;Pon2;Pon3;Ephx1	5	9	55.5556	EMBL-EBI QuickGO API
GO:0019441	tryptophan catabolic process to kynurenine	Gene Ontology (Biological Process)	P48776;Q8K4H1;Q8R0V5;Q9CXF0	Tdo2;Afmid;Ido2;Kynu	4	7	57.1429	EMBL-EBI QuickGO API
GO:0019509	L-methionine salvage from methylthioadenosine	Gene Ontology (Biological Process)	Q99JT9;Q9CQ65;Q9CQT1;Q9WVQ5	Adi1;Mtap;Mri1;Apip	4	5	80	EMBL-EBI QuickGO API
GO:0019556	histidine catabolic process to glutamate and formamide	Gene Ontology (Biological Process)	P35492;Q8VC12;Q91XD4;Q9DBA8	Hal;Uroc1;Ftcd;Amdhd1	4	7	57.1429	EMBL-EBI QuickGO API
GO:0019557	histidine catabolic process to glutamate and formate	Gene Ontology (Biological Process)	P35492;Q8VC12;Q91XD4;Q9DBA8	Hal;Uroc1;Ftcd;Amdhd1	4	7	57.1429	EMBL-EBI QuickGO API
GO:0019674	NAD metabolic process	Gene Ontology (Biological Process)	P14152;Q3ULJ0;Q8C5H8;Q91WN4	Mdh1;Gpd1l;Nadk2;Kmo	4	6	66.6667	EMBL-EBI QuickGO API
GO:0019853	L-ascorbic acid biosynthetic process	Gene Ontology (Biological Process)	O09131;P58710;Q64374;Q9JII6	Gsto1;Gulo;Rgn;Akr1a1	4	5	80	EMBL-EBI QuickGO API
GO:0022615	protein to membrane docking	Gene Ontology (Biological Process)	O70492;P51150;Q60770;Q91XC9	Snx3;Rab7a;Stxbp3;Pex16	4	4	100	EMBL-EBI QuickGO API
GO:0022904	respiratory electron transport chain	Gene Ontology (Biological Process)	P00397;P09671;P52503;P97478;Q7TPV4;Q8C165;Q8K2B3;Q8VCL2;Q921G7;Q9CPP6;Q9CQA3;Q9CR68;Q9CXZ1	Mtco1;Sod2;Ndufs6;Coq7;Mybbp1a;Pm20d1;Sdha;Sco2;Etfdh;Ndufa5;Sdhb;Uqcrfs1;Ndufs4	13	19	68.4211	EMBL-EBI QuickGO API
GO:0023035	CD40 signaling pathway	Gene Ontology (Biological Process)	O35129;P09055;P11688;P67778	Phb2;Itgb1;Itga5;Phb	4	8	50	EMBL-EBI QuickGO API
GO:0030042	actin filament depolymerization	Gene Ontology (Biological Process)	O88342;P13020;P18760;P45591;Q91YR1;Q9R0P5	Wdr1;Gsn;Cfl1;Cfl2;Twf1;Dstn	6	12	50	EMBL-EBI QuickGO API
GO:0030043	actin filament fragmentation	Gene Ontology (Biological Process)	O88342;P18760;P45591;Q9R0P5	Wdr1;Cfl1;Cfl2;Dstn	4	4	100	EMBL-EBI QuickGO API
GO:0030300	regulation of intestinal cholesterol absorption	Gene Ontology (Biological Process)	P06728;P09813;Q00623;Q8C7G5	Apoa4;Apoa2;Apoa1;Apoa5	4	5	80	EMBL-EBI QuickGO API
GO:0031204	posttranslational protein targeting to membrane, translocation	Gene Ontology (Biological Process)	P20029;P61620;Q8BU14;Q8VHE0	Hspa5;Sec61a1;Sec62;Sec63	4	8	50	EMBL-EBI QuickGO API
GO:0031998	regulation of fatty acid beta-oxidation	Gene Ontology (Biological Process)	Q99J39;Q9DBA6;Q9DBN5;Q9QY30	Mlycd;Tysnd1;Lonp2;Abcb11	4	6	66.6667	EMBL-EBI QuickGO API
GO:0032872	regulation of stress-activated MAPK cascade	Gene Ontology (Biological Process)	P31938;P35700;Q63844;Q63932	Map2k1;Prdx1;Mapk3;Map2k2	4	7	57.1429	EMBL-EBI QuickGO API
GO:0033119	negative regulation of RNA splicing	Gene Ontology (Biological Process)	P17225;P62301;P62855;Q8BHD7;Q9D2C7	Ptbp1;Rps13;Rps26;Ptbp3;Tmbim6	5	7	71.4286	EMBL-EBI QuickGO API
GO:0033499	galactose catabolic process via UDP-galactose	Gene Ontology (Biological Process)	Q03249;Q8K157;Q8R059;Q9R0N0	Galt;Galm;Gale;Galk1	4	4	100	EMBL-EBI QuickGO API
GO:0033539	fatty acid beta-oxidation using acyl-CoA dehydrogenase	Gene Ontology (Biological Process)	P45952;P50544;P51174;Q07417;Q60759;Q80XL6;Q921G7;Q99LC5;Q9DCW4;Q9JHI5	Acadm;Acadvl;Acadl;Acads;Gcdh;Acad11;Etfdh;Etfa;Etfb;Ivd	10	10	100	EMBL-EBI QuickGO API
GO:0033572	transferrin transport	Gene Ontology (Biological Process)	O70492;P39054;P46638;P46735;Q5FWK3;Q68FD5;Q9JKX3	Snx3;Dnm2;Rab11b;Myo1b;Arhgap1;Cltc;Tfr2	7	10	70	EMBL-EBI QuickGO API
GO:0034063	stress granule assembly	Gene Ontology (Biological Process)	O70305;P54823;P62267;P97855;Q03160;Q3TLH4;Q62167;Q80X50;Q91W50	Atxn2;Ddx6;Rps23;G3bp1;Grb7;Prrc2c;Ddx3x;Ubap2l;Csde1	9	15	60	EMBL-EBI QuickGO API
GO:0034334	adherens junction maintenance	Gene Ontology (Biological Process)	P39447;Q8CIB5;Q9QZQ1;Q9CQ73	Tjp1;Fermt2;Afdn;Pkp2	4	7	57.1429	EMBL-EBI QuickGO API
GO:0034354	'de novo' NAD biosynthetic process from tryptophan	Gene Ontology (Biological Process)	Q78JT3;Q8K4H1;Q8R0V5;Q91WN4;Q9CXF0	Haao;Afmid;Ido2;Kmo;Kynu	5	8	62.5	EMBL-EBI QuickGO API
GO:0034372	very-low-density lipoprotein particle remodeling	Gene Ontology (Biological Process)	P06728;P08226;Q00623;Q8C7G5	Apoa4;Apoe;Apoa1;Apoa5	4	7	57.1429	EMBL-EBI QuickGO API
GO:0034379	very-low-density lipoprotein particle assembly	Gene Ontology (Biological Process)	O88908;P22315;Q8VCT4;Q91V01;Q9Z2A7	Soat2;Fech;Ces1d;Lpcat3;Dgat1	5	8	62.5	EMBL-EBI QuickGO API
GO:0034380	high-density lipoprotein particle assembly	Gene Ontology (Biological Process)	P06728;P08226;P09813;Q00623;Q8C7G5	Apoa4;Apoe;Apoa2;Apoa1;Apoa5	5	8	62.5	EMBL-EBI QuickGO API
GO:0039529	RIG-I signaling pathway	Gene Ontology (Biological Process)	O35129;P67778;Q60649;Q8VCF0	Phb2;Phb;Clpb;Mavs	4	7	57.1429	EMBL-EBI QuickGO API
GO:0042157	lipoprotein metabolic process	Gene Ontology (Biological Process)	E9Q414;O08601;P06728;P08226;P09813;P35951;Q00623;Q8C7G5	Apob;Mttp;Apoa4;Apoe;Apoa2;Ldlr;Apoa1;Apoa5	8	16	50	EMBL-EBI QuickGO API
GO:0042159	lipoprotein catabolic process	Gene Ontology (Biological Process)	E9Q414;P08226;P18242;P35951	Apob;Apoe;Ctsd;Ldlr	4	5	80	EMBL-EBI QuickGO API
GO:0042168	heme metabolic process	Gene Ontology (Biological Process)	P20852;P70697;Q8JZV9;Q91X72;Q9R257	Cyp2a5;Urod;Bdh2;Hpx;Hebp1	5	8	62.5	EMBL-EBI QuickGO API
GO:0042178	xenobiotic catabolic process	Gene Ontology (Biological Process)	O09131;P10649;P15626;P41216;P47199;P48774;Q80W21;Q8VI47	Gsto1;Gstm1;Gstm2;Acsl1;Cryz;Gstm5;Gstm7;Abcc2	8	9	88.8889	EMBL-EBI QuickGO API
GO:0042743	hydrogen peroxide metabolic process	Gene Ontology (Biological Process)	P09671;P62897;Q61171;Q99LX0	Sod2;Cycs;Prdx2;Park7	4	8	50	EMBL-EBI QuickGO API
GO:0042776	mitochondrial ATP synthesis coupled proton transport	Gene Ontology (Biological Process)	P19536;P56135;P56480;P97450;Q03265;Q91VR2;Q99JB2;Q9CPQ8;Q9CQQ7;Q9D0M3;Q9D3D9;Q9DB20;Q9DCX2	Cox5b;Atp5mf;Atp5f1b;Atp5pf;Atp5f1a;Atp5f1c;Stoml2;Atp5mg;Atp5pb;Cyc1;Atp5f1d;Atp5po;Atp5pd	13	14	92.8571	EMBL-EBI QuickGO API
GO:0042866	pyruvate biosynthetic process	Gene Ontology (Biological Process)	O35423;P52480;P53657;Q8VBT2;Q9DCU9;Q9QZX7	Agxt;Pkm;Pklr;Sds;Hoga1;Srr	6	6	100	EMBL-EBI QuickGO API
GO:0043171	peptide catabolic process	Gene Ontology (Biological Process)	O89023;P16406;P24527;P97449;Q11011;Q9EQH2;Q9JHR7;Q9WVJ3	Tpp1;Enpep;Lta4h;Anpep;Npepps;Erap1;Ide;Cpq	8	16	50	EMBL-EBI QuickGO API
GO:0043648	dicarboxylic acid metabolic process	Gene Ontology (Biological Process)	P05201;P05202;Q8BWN8;Q91Z53	Got1;Got2;Acot4;Grhpr	4	4	100	EMBL-EBI QuickGO API
GO:0043653	mitochondrial fragmentation involved in apoptotic process	Gene Ontology (Biological Process)	O55003;Q8K1M6;Q8VDP4;Q9CPX6;Q9CQ92;Q9EQH3	Bnip3;Dnm1l;Ccar2;Atg3;Fis1;Vps35	6	11	54.5455	EMBL-EBI QuickGO API
GO:0043691	reverse cholesterol transport	Gene Ontology (Biological Process)	P06728;P08226;P09813;Q00623;Q8VCC2;Q8VCT4	Apoa4;Apoe;Apoa2;Apoa1;Ces1;Ces1d	6	11	54.5455	EMBL-EBI QuickGO API
GO:0044387	negative regulation of protein kinase activity by regulation of protein phosphorylation	Gene Ontology (Biological Process)	Q61937;Q8CGA0;Q99LM2;Q9WUM4	Npm1;Ppm1f;Cdk5rap3;Coro1c	4	8	50	EMBL-EBI QuickGO API
GO:0044794	positive regulation by host of viral process	Gene Ontology (Biological Process)	P08226;P18760;P24369;Q05920	Apoe;Cfl1;Ppib;Pc	4	8	50	EMBL-EBI QuickGO API
GO:0045050	protein insertion into ER membrane by stop-transfer membrane-anchor sequence	Gene Ontology (Biological Process)	Q8C7X2;Q8K273;Q9CQW0;Q9CRD2;Q9EP72	Emc1;Mmgt1;Emc6;Emc2;Emc7	5	10	50	EMBL-EBI QuickGO API
GO:0045723	positive regulation of fatty acid biosynthetic process	Gene Ontology (Biological Process)	P06728;P11859;Q00623;Q64374;Q8BHI7;Q8C7G5;Q91YX5	Apoa4;Agt;Apoa1;Rgn;Elovl5;Apoa5;Lpgat1	7	12	58.3333	EMBL-EBI QuickGO API
GO:0045899	positive regulation of RNA polymerase II transcription preinitiation complex assembly	Gene Ontology (Biological Process)	O88685;P46471;P54775;P62196;P62334;Q6ZQ38	Psmc3;Psmc2;Psmc4;Psmc5;Psmc6;Cand1	6	12	50	EMBL-EBI QuickGO API
GO:0046038	GMP catabolic process	Gene Ontology (Biological Process)	P00493;P23492;P25688;Q00519;Q283N4;Q9CRB3	Hprt1;Pnp;Uox;Xdh;Urad;Urah	6	7	85.7143	EMBL-EBI QuickGO API
GO:0046050	UMP catabolic process	Gene Ontology (Biological Process)	Q8CHR6;Q8VC97;Q9EQF5;Q9JM14	Dpyd;Upb1;Dpys;Nt5c	4	6	66.6667	EMBL-EBI QuickGO API
GO:0046055	dGMP catabolic process	Gene Ontology (Biological Process)	P23492;P25688;Q00519;Q283N4;Q9CRB3;Q9JM14	Pnp;Uox;Xdh;Urad;Urah;Nt5c	6	6	100	EMBL-EBI QuickGO API
GO:0046079	dUMP catabolic process	Gene Ontology (Biological Process)	Q8CHR6;Q8VC97;Q9EQF5;Q9JM14	Dpyd;Upb1;Dpys;Nt5c	4	5	80	EMBL-EBI QuickGO API
GO:0046487	glyoxylate metabolic process	Gene Ontology (Biological Process)	O35423;Q8R1F5;Q91Z53;Q9DCU9	Agxt;Hyi;Grhpr;Hoga1	4	4	100	EMBL-EBI QuickGO API
GO:0046685	response to arsenic-containing substance	Gene Ontology (Biological Process)	P04919;P06537;P10518;P97494;Q91WU5	Slc4a1;Nr3c1;Alad;Gclc;As3mt	5	7	71.4286	EMBL-EBI QuickGO API
GO:0046755	viral budding	Gene Ontology (Biological Process)	Q61187;Q9CR26;Q9D8B3;Q9WU78	Tsg101;Vta1;Chmp4b;Pdcd6ip	4	8	50	EMBL-EBI QuickGO API
GO:0046826	negative regulation of protein export from nucleus	Gene Ontology (Biological Process)	P10639;P46061;P49615;Q99LX0	Txn;Rangap1;Cdk5;Park7	4	7	57.1429	EMBL-EBI QuickGO API
GO:0048208	COPII vesicle coating	Gene Ontology (Biological Process)	E9QAT4;P12815;Q91XT4;Q9WUQ2	Sec16a;Pdcd6;Sec16b;Preb	4	7	57.1429	EMBL-EBI QuickGO API
GO:0048549	positive regulation of pinocytosis	Gene Ontology (Biological Process)	O88531;P57780;P60766;Q810B6	Ppt1;Actn4;Cdc42;Ankfy1	4	6	66.6667	EMBL-EBI QuickGO API
GO:0051006	positive regulation of lipoprotein lipase activity	Gene Ontology (Biological Process)	P06728;Q00623;Q01339;Q3U3R4;Q8C7G5	Apoa4;Apoa1;Apoh;Lmf1;Apoa5	5	10	50	EMBL-EBI QuickGO API
GO:0051099	positive regulation of binding	Gene Ontology (Biological Process)	P07356;P08207;P17182;P52430	Anxa2;S100a10;Eno1;Pon1	4	8	50	EMBL-EBI QuickGO API
GO:0051131	chaperone-mediated protein complex assembly	Gene Ontology (Biological Process)	P07901;P11499;P80314;Q03958;Q06890;Q61316;Q8CGK3;Q9JK23;Q9R0Q7	Hsp90aa1;Hsp90ab1;Cct2;Pfdn6;Clu;Hspa4;Lonp1;Psmg1;Ptges3	9	18	50	EMBL-EBI QuickGO API
GO:0051683	establishment of Golgi localization	Gene Ontology (Biological Process)	P60766;P63101;P70441;Q68FE6;Q8VE70;Q9QZE5	Cdc42;Ywhaz;Slc9a3r1;Ripor1;Pdcd10;Copg1	6	8	75	EMBL-EBI QuickGO API
GO:0051702	biological process involved in interaction with symbiont	Gene Ontology (Biological Process)	P11276;P11352;P20918;P63038;Q3U1J4	Fn1;Gpx1;Plg;Hspd1;Ddb1	5	6	83.3333	EMBL-EBI QuickGO API
GO:0051791	medium-chain fatty acid metabolic process	Gene Ontology (Biological Process)	P45952;P47934;Q8JZN5;Q8VCT4;Q9DC50	Acadm;Crat;Acad9;Ces1d;Crot	5	5	100	EMBL-EBI QuickGO API
GO:0051918	negative regulation of fibrinolysis	Gene Ontology (Biological Process)	P20918;Q01339;Q61247;Q9ESB3	Plg;Apoh;Serpinf2;Hrg	4	7	57.1429	EMBL-EBI QuickGO API
GO:0060440	trachea formation	Gene Ontology (Biological Process)	P31938;Q02248;Q63844;Q63932	Map2k1;Ctnnb1;Mapk3;Map2k2	4	7	57.1429	EMBL-EBI QuickGO API
GO:0061684	chaperone-mediated autophagy	Gene Ontology (Biological Process)	P17047;P63017;Q9D906;Q9JLV1	Lamp2;Hspa8;Atg7;Bag3	4	6	66.6667	EMBL-EBI QuickGO API
GO:0061732	mitochondrial acetyl-CoA biosynthetic process from pyruvate	Gene Ontology (Biological Process)	O08749;P35486;Q8BKZ9;Q8BMF4;Q9D023;Q9D051	Dld;Pdha1;Pdhx;Dlat;Mpc2;Pdhb	6	8	75	EMBL-EBI QuickGO API
GO:0070189	kynurenine metabolic process	Gene Ontology (Biological Process)	Q71RI9;Q8BTY1;Q91WN4;Q9WVM8	Kyat3;Kyat1;Kmo;Aadat	4	4	100	EMBL-EBI QuickGO API
GO:0070458	cellular detoxification of nitrogen compound	Gene Ontology (Biological Process)	P15626;P48774;Q80W21;Q922Q1;Q9CW42	Gstm2;Gstm5;Gstm7;Mtarc2;Mtarc1	5	5	100	EMBL-EBI QuickGO API
GO:0070508	cholesterol import	Gene Ontology (Biological Process)	P35951;Q00623;Q61009;Q9EPQ7	Ldlr;Apoa1;Scarb1;Stard5	4	6	66.6667	EMBL-EBI QuickGO API
GO:0070585	protein localization to mitochondrion	Gene Ontology (Biological Process)	P63037;Q3KNM2;Q791V5;Q8K1M6	Dnaja1;Marchf5;Mtch2;Dnm1l	4	7	57.1429	EMBL-EBI QuickGO API
GO:0070863	positive regulation of protein exit from endoplasmic reticulum	Gene Ontology (Biological Process)	E9QAT4;P35762;P36536;Q8BH24;Q8VEK0;Q91XT4;Q9CQC9	Sec16a;Cd81;Sar1a;Tm9sf4;Tmem30a;Sec16b;Sar1b	7	11	63.6364	EMBL-EBI QuickGO API
GO:0070934	CRD-mediated mRNA stabilization	Gene Ontology (Biological Process)	O70133;P62960;Q7TMK9;Q8VEK3	Dhx9;Ybx1;Syncrip;Hnrnpu	4	5	80	EMBL-EBI QuickGO API
GO:0070995	NADPH oxidation	Gene Ontology (Biological Process)	P46656;P50285;P97872;P99029;Q61578;Q8K2I3;Q9JMH6	Fdx1;Fmo1;Fmo5;Prdx5;Fdxr;Fmo2;Txnrd1	7	9	77.7778	EMBL-EBI QuickGO API
GO:0071404	cellular response to low-density lipoprotein particle stimulus	Gene Ontology (Biological Process)	O35604;P09055;P35762;P35951;Q8JZK9;Q8VCT4	Npc1;Itgb1;Cd81;Ldlr;Hmgcs1;Ces1d	6	12	50	EMBL-EBI QuickGO API
GO:0071569	protein ufmylation	Gene Ontology (Biological Process)	P61961;Q8CCJ3;Q8VE47;Q99LM2;Q9CR09	Ufm1;Ufl1;Uba5;Cdk5rap3;Ufc1	5	6	83.3333	EMBL-EBI QuickGO API
GO:0071816	tail-anchored membrane protein insertion into ER membrane	Gene Ontology (Biological Process)	O54984;P21126;Q8BJU0;Q8C7X2;Q8K273;Q9CQW0;Q9CRD2;Q9EP72;Q9Z1R2	Get3;Ubl4a;Sgta;Emc1;Mmgt1;Emc6;Emc2;Emc7;Bag6	9	16	56.25	EMBL-EBI QuickGO API
GO:0072378	blood coagulation, fibrin clot formation	Gene Ontology (Biological Process)	E9PV24;P11276;Q8K0E8;Q8VCM7	Fga;Fn1;Fgb;Fgg	4	6	66.6667	EMBL-EBI QuickGO API
GO:0075522	IRES-dependent viral translational initiation	Gene Ontology (Biological Process)	O70194;P17225;P23116;P32067;Q61990;Q8JZQ9;Q9DB27;Q9DCH4	Eif3d;Ptbp1;Eif3a;Ssb;Pcbp2;Eif3b;Mcts1;Eif3f	8	10	80	EMBL-EBI QuickGO API
GO:0075525	viral translational termination-reinitiation	Gene Ontology (Biological Process)	O70194;P23116;Q8JZQ9;Q8QZY1;Q9Z1D1	Eif3d;Eif3a;Eif3b;Eif3l;Eif3g	5	5	100	EMBL-EBI QuickGO API
GO:0086073	bundle of His cell-Purkinje myocyte adhesion involved in cell communication	Gene Ontology (Biological Process)	E9Q557;O55111;P55292;Q02257;Q9CQ73	Dsp;Dsg2;Dsc2;Jup;Pkp2	5	7	71.4286	EMBL-EBI QuickGO API
GO:0090277	positive regulation of peptide hormone secretion	Gene Ontology (Biological Process)	E9PV24;Q8K0E8;Q8VCM7;Q9JKX3	Fga;Fgb;Fgg;Tfr2	4	8	50	EMBL-EBI QuickGO API
GO:0090666	scaRNA localization to Cajal body	Gene Ontology (Biological Process)	P11983;P80314;P80315;Q9ESX5	Tcp1;Cct2;Cct4;Dkc1	4	5	80	EMBL-EBI QuickGO API
GO:0098761	cellular response to interleukin-7	Gene Ontology (Biological Process)	O35737;P09103;P17182;P27773;P47941;P51859;P54728;P56480;P62960;P63038;P63158;Q60864;Q9CWJ9	Hnrnph1;P4hb;Eno1;Pdia3;Crkl;Hdgf;Rad23b;Atp5f1b;Ybx1;Hspd1;Hmgb1;Stip1;Atic	13	17	76.4706	EMBL-EBI QuickGO API
GO:0098911	regulation of ventricular cardiac muscle cell action potential	Gene Ontology (Biological Process)	E9Q557;O55111;P55292;Q02257;Q9CQ73	Dsp;Dsg2;Dsc2;Jup;Pkp2	5	10	50	EMBL-EBI QuickGO API
GO:0110095	cellular detoxification of aldehyde	Gene Ontology (Biological Process)	P47738;Q99LX0;Q9JII6;Q9QYF1	Aldh2;Park7;Akr1a1;Rdh11	4	6	66.6667	EMBL-EBI QuickGO API
GO:0140374	antiviral innate immune response	Gene Ontology (Biological Process)	O08715;O35129;P67778;Q60649;Q925I1	Akap1;Phb2;Phb;Clpb;Atad3	5	9	55.5556	EMBL-EBI QuickGO API
GO:0150093	amyloid-beta clearance by transcytosis	Gene Ontology (Biological Process)	P46638;P55302;Q68FD5;Q7M6Y3;Q91ZX7	Rab11b;Lrpap1;Cltc;Picalm;Lrp1	5	7	71.4286	EMBL-EBI QuickGO API
GO:1902396	protein localization to bicellular tight junction	Gene Ontology (Biological Process)	O88792;P39447;P57780;Q8BTM8	F11r;Tjp1;Actn4;Flna	4	7	57.1429	EMBL-EBI QuickGO API
GO:1902416	positive regulation of mRNA binding	Gene Ontology (Biological Process)	O70194;P60229;Q8R081;Q8R1B4	Eif3d;Eif3e;Hnrnpl;Eif3c	4	6	66.6667	EMBL-EBI QuickGO API
GO:1903608	protein localization to cytoplasmic stress granule	Gene Ontology (Biological Process)	O70133;P32067;P62960;Q62167;Q91VR5	Dhx9;Ssb;Ybx1;Ddx3x;Ddx1	5	7	71.4286	EMBL-EBI QuickGO API
GO:1903800	positive regulation of production of miRNAs involved in gene silencing by miRNA	Gene Ontology (Biological Process)	P31938;Q01279;Q60855;Q61656;Q63932	Map2k1;Egfr;Ripk1;Ddx5;Map2k2	5	10	50	EMBL-EBI QuickGO API
GO:1904851	positive regulation of establishment of protein localization to telomere	Gene Ontology (Biological Process)	P11983;P42932;P80313;P80314;P80315;P80316;P80317;P80318;Q9ESX5	Tcp1;Cct8;Cct7;Cct2;Cct4;Cct5;Cct6a;Cct3;Dkc1	9	10	90	EMBL-EBI QuickGO API
GO:1904874	positive regulation of telomerase RNA localization to Cajal body	Gene Ontology (Biological Process)	P11983;P80314;P80315;Q9ESX5	Tcp1;Cct2;Cct4;Dkc1	4	4	100	EMBL-EBI QuickGO API
GO:1905146	lysosomal protein catabolic process	Gene Ontology (Biological Process)	O89023;P17047;P28798;Q61207;Q9ET22	Tpp1;Lamp2;Grn;Psap;Dpp7	5	10	50	EMBL-EBI QuickGO API
GO:1990126	retrograde transport, endosome to plasma membrane	Gene Ontology (Biological Process)	O35075;P40336;P46638;Q3UHD6;Q8VDD8;Q9EQH3;Q9JIG7;Q9QZ88	Vps26c;Vps26a;Rab11b;Snx27;Washc1;Vps35;Ccdc22;Vps29	8	16	50	EMBL-EBI QuickGO API
GO:1990592	protein K69-linked ufmylation	Gene Ontology (Biological Process)	P61961;Q8CCJ3;Q8VE47;Q9CR09	Ufm1;Ufl1;Uba5;Ufc1	4	5	80	EMBL-EBI QuickGO API
GO:2000767	positive regulation of cytoplasmic translation	Gene Ontology (Biological Process)	O70133;P52480;P53996;P58252	Dhx9;Pkm;Cnbp;Eef2	4	7	57.1429	EMBL-EBI QuickGO API

## Sheet: RCImedian
ModuleID	ModuleName	Ctrl_N	Ctrl_RCImedian	Ctrl_RCImad	Aca_N	Aca_RCImedian	Aca_RCImad	17aE2_N	17aE2_RCImedian	17aE2_RCImad	Rapa_N	Rapa_RCImedian	Rapa_RCImad	Aca-vs-Ctrl_Ustat	Aca-vs-Ctrl_Pval	Aca-vs-Ctrl_AdjPval	17aE2-vs-Ctrl_Ustat	17aE2-vs-Ctrl_Pval	17aE2-vs-Ctrl_AdjPval	Rapa-vs-Ctrl_Ustat	Rapa-vs-Ctrl_Pval	Rapa-vs-Ctrl_AdjPval
All	General pattern	164	0.575	0.0202173	164	0.694444	0.061775	164	0.699302	0.0545734	164	0.694444	0.0535383	25826	4.09028e-47	4.09028e-47	26444.5	9.26092e-52	2.77828e-51	25989.5	2.52661e-48	3.78991e-48

## Sheet: RCI
ModuleID	ModuleName	Ctrl_N	Ctrl_RMSmean	Ctrl_RMSsem	Aca_N	Aca_RMSmean	Aca_RMSsem	17aE2_N	17aE2_RMSmean	17aE2_RMSsem	Rapa_N	Rapa_RMSmean	Rapa_RMSsem	ANOVA_N	ANOVA_DoF	ANOVA_Fstat	ANOVA_Pval	ANOVA_AdjPval	Aca-vs-Ctrl_DoF	Aca-vs-Ctrl_tStat	Aca-vs-Ctrl_Pval	Aca-vs-Ctrl_AdjPval	17aE2-vs-Ctrl_DoF	17aE2-vs-Ctrl_tStat	17aE2-vs-Ctrl_Pval	17aE2-vs-Ctrl_AdjPval	Rapa-vs-Ctrl_DoF	Rapa-vs-Ctrl_tStat	Rapa-vs-Ctrl_Pval	Rapa-vs-Ctrl_AdjPval
GO:0017144	drug metabolic process	12	0.584921	0.0241806	12	0.755556	0.0209817	12	0.730159	0.0232793	12	0.680952	0.0161378	48	(3, 44)	12.4163	5.15637e-06	0.000845645	21.5714	5.32992	2.53349e-05	7.60047e-05	21.9683	4.32703	0.000272174	0.000408261	19.1767	3.30334	0.00370208	0.00370208
GO:0031998	regulation of fatty acid beta-oxidation	12	0.541667	0.0507726	12	0.861111	0.0451025	12	0.819444	0.0381514	12	0.736111	0.0521359	48	(3, 44)	9.15569	8.00497e-05	0.0041721	21.6985	4.70377	0.000111822	0.000335466	20.419	4.37384	0.000281388	0.000422082	21.9846	2.6719	0.0139332	0.0139332
GO:0043653	mitochondrial fragmentation involved in apoptotic process	12	0.583333	0.0339588	12	0.644444	0.0444444	12	0.783333	0.0203091	12	0.783333	0.0349362	48	(3, 44)	8.56276	0.000136792	0.0041721	20.579	1.09258	0.287206	0.287206	17.9762	5.05454	8.28398e-05	0.000248519	21.9823	4.105	0.000467491	0.000701237
GO:0006102	isocitrate metabolic process	12	0.577778	0.0276258	12	0.805556	0.0289645	12	0.722222	0.0305211	12	0.694444	0.0405836	48	(3, 44)	8.48501	0.000146884	0.0041721	21.9509	5.69065	1.01595e-05	3.04786e-05	21.785	3.50874	0.00200395	0.00300592	19.3923	2.3764	0.0279214	0.0279214
GO:0006749	glutathione metabolic process	12	0.577586	0.0106485	12	0.712835	0.0191573	12	0.678352	0.0145515	12	0.67318	0.0300971	48	(3, 44)	8.42163	0.000155684	0.0041721	17.2049	6.17071	9.73078e-06	2.63417e-05	20.1556	5.58833	1.75611e-05	2.63417e-05	13.7114	2.9943	0.00984727	0.00984727
GO:0006625	protein targeting to peroxisome	12	0.563492	0.0379114	12	0.75	0.058358	12	0.75	0.0366637	12	0.849206	0.0247528	48	(3, 44)	8.37698	0.000162213	0.0041721	18.8809	2.68005	0.0148659	0.0148659	21.9754	3.53637	0.00185719	0.00278579	18.9363	6.31041	4.74788e-06	1.42437e-05
GO:0016558	protein import into peroxisome matrix	12	0.571429	0.0287154	12	0.742063	0.0548163	12	0.757937	0.0403799	12	0.84127	0.0270731	48	(3, 44)	8.27585	0.000178077	0.0041721	16.6144	2.75742	0.0136645	0.0136645	19.8598	3.76411	0.00123272	0.00184908	21.9241	6.8374	7.34688e-07	2.20406e-06
GO:0006635	fatty acid beta-oxidation	12	0.58571	0.0108925	12	0.685977	0.0198262	12	0.698604	0.015003	12	0.717766	0.0326628	48	(3, 44)	7.72026	0.00029933	0.00613627	17.086	4.43243	0.00036082	0.00054123	20.0749	6.08917	5.86393e-06	1.75918e-05	13.4167	3.83536	0.00195541	0.00195541
GO:0008210	estrogen metabolic process	12	0.575926	0.0297713	12	0.62963	0.0401394	12	0.751852	0.0353311	12	0.753704	0.0274163	48	(3, 44)	7.09848	0.000542698	0.00988917	20.2909	1.07461	0.295162	0.295162	21.3851	3.80776	0.00100173	0.0015026	21.8523	4.39261	0.000234388	0.000703163
GO:0006103	2-oxoglutarate metabolic process	12	0.572222	0.0170207	12	0.709722	0.0260276	12	0.672222	0.0275877	12	0.7	0.025105	48	(3, 44)	6.71418	0.000789836	0.0122613	18.9537	4.42139	0.000294654	0.000682983	18.3144	3.08491	0.00629128	0.00629128	19.3485	4.21279	0.000455322	0.000682983
GO:0042866	pyruvate biosynthetic process	12	0.555556	0.0351364	12	0.772222	0.0301046	12	0.683333	0.0349362	12	0.711111	0.0413031	48	(3, 44)	6.56995	0.000910668	0.0122613	21.4946	4.68273	0.000120328	0.000360983	21.9993	2.57881	0.01713	0.01713	21.4488	2.86862	0.00906976	0.0136046
GO:0034063	stress granule assembly	12	0.578704	0.0246167	12	0.699074	0.0314926	12	0.759259	0.0292803	12	0.717593	0.0346731	48	(3, 44)	6.56953	0.000911052	0.0122613	20.788	3.01136	0.00669761	0.00669761	21.3695	4.71999	0.000111568	0.000334703	19.8425	3.26621	0.00389412	0.00584119
GO:0075522	IRES-dependent viral translational initiation	12	0.574405	0.0261776	12	0.64881	0.0443624	12	0.747024	0.0336119	12	0.767857	0.0344753	48	(3, 44)	6.50427	0.000971934	0.0122613	17.8321	1.44447	0.165949	0.165949	20.7552	4.05179	0.000585446	0.000878169	20.5197	4.46901	0.000222479	0.000667437
GO:0002181	cytoplasmic translation	12	0.593254	0.0156785	12	0.695326	0.0350464	12	0.720679	0.0292667	12	0.755291	0.0291579	48	(3, 44)	6.11467	0.00143518	0.0168122	15.2334	2.65858	0.0177056	0.0177056	16.8333	3.8379	0.00133855	0.00200783	16.8702	4.89452	0.000139669	0.000419006
GO:0098761	cellular response to interleukin-7	12	0.564103	0.0182678	12	0.667735	0.0288605	12	0.725427	0.0344466	12	0.688034	0.0289843	48	(3, 44)	5.97743	0.00164885	0.0180274	18.5951	3.03408	0.00694673	0.00694673	16.7338	4.13752	0.000709522	0.00212857	18.5481	3.6173	0.00189335	0.00284003
GO:0006637	acyl-CoA metabolic process	12	0.57244	0.015401	12	0.688998	0.028642	12	0.679739	0.0183282	12	0.658497	0.0249677	48	(3, 44)	5.61461	0.00238861	0.0244832	16.8701	3.58418	0.00230957	0.00346436	21.3659	4.48201	0.000197788	0.000593364	18.3122	2.93353	0.0087632	0.0087632
GO:0140374	antiviral innate immune response	12	0.566667	0.0466017	12	0.733333	0.0414388	12	0.833333	0.0481999	12	0.741667	0.0542976	48	(3, 44)	5.38502	0.00302852	0.0292163	21.7035	2.67261	0.0140039	0.0210059	21.975	3.97746	0.000638324	0.00191497	21.5053	2.44571	0.0231288	0.0231288
GO:0033539	fatty acid beta-oxidation using acyl-CoA dehydrogenase	12	0.581481	0.0305619	12	0.746296	0.0339955	12	0.646296	0.0321866	12	0.711111	0.0299644	48	(3, 44)	5.26959	0.00341526	0.0295941	21.7552	3.60539	0.00159225	0.00477674	21.9412	1.46029	0.158381	0.158381	21.9914	3.02868	0.00617178	0.00925767
GO:0000038	very long-chain fatty acid metabolic process	12	0.580303	0.0276338	12	0.606061	0.0353391	12	0.698485	0.0295605	12	0.725758	0.0295605	48	(3, 44)	5.26586	0.00342858	0.0295941	20.7913	0.574168	0.572014	0.572014	21.9008	2.92056	0.00794597	0.011919	21.9008	3.59454	0.00162126	0.00486377
GO:0000028	ribosomal small subunit assembly	12	0.59596	0.0333799	12	0.776515	0.0378156	12	0.681818	0.027091	12	0.742424	0.0395631	48	(3, 44)	5.17726	0.00376135	0.0308431	21.6662	3.57958	0.00170219	0.00510657	21.1063	1.99717	0.058861	0.058861	21.3938	2.8295	0.0099267	0.0148901
GO:1902416	positive regulation of mRNA binding	12	0.527778	0.0609732	12	0.75	0.0632322	12	0.833333	0.0580259	12	0.777778	0.0555556	48	(3, 44)	5.08251	0.00415461	0.0324456	21.9709	2.52982	0.0190913	0.0190913	21.9462	3.63018	0.00148421	0.00445262	21.8122	3.03077	0.00617925	0.00926887
GO:0044794	positive regulation by host of viral process	12	0.597222	0.0479299	12	0.652778	0.08814	12	0.847222	0.0381514	12	0.847222	0.0479299	48	(3, 44)	4.91371	0.00496446	0.0370078	16.9825	0.553733	0.586979	0.586979	20.9462	4.08096	0.000537758	0.00161327	22	3.68823	0.00128617	0.00192925
GO:0030042	actin filament depolymerization	12	0.572222	0.0422103	12	0.727778	0.0342877	12	0.738889	0.0224108	12	0.655556	0.0408935	48	(3, 44)	4.62493	0.00675138	0.0481403	21.1133	2.86045	0.00933333	0.014	16.7451	3.48743	0.00287342	0.00862026	21.9779	1.41794	0.170231	0.170231
GO:0043691	reverse cholesterol transport	12	0.566667	0.0290129	12	0.733333	0.0272166	12	0.744444	0.0417087	12	0.694444	0.0521964	48	(3, 44)	4.4017	0.00858325	0.0586522	21.9107	4.18965	0.000382443	0.00114733	19.6256	3.49907	0.00231034	0.00346551	17.2048	2.13969	0.046997	0.046997
GO:0039529	RIG-I signaling pathway	12	0.569444	0.083228	12	0.652778	0.0752614	12	0.861111	0.0401666	12	0.833333	0.0648749	48	(3, 44)	4.31619	0.0094152	0.0617637	21.781	0.742652	0.465627	0.465627	15.8604	3.1561	0.00616952	0.0185085	20.7629	2.50071	0.0208501	0.0312752
GO:0051702	biological process involved in interaction with symbiont	12	0.558333	0.0259905	12	0.741667	0.048396	12	0.775	0.0565752	12	0.708333	0.048396	48	(3, 44)	4.27237	0.00987348	0.0622789	16.8578	3.33738	0.00393858	0.00590787	15.445	3.48005	0.00323358	0.00590787	16.8578	2.73058	0.0143129	0.0143129
GO:1990126	retrograde transport, endosome to plasma membrane	12	0.595238	0.0261314	12	0.755952	0.0392792	12	0.71131	0.0371618	12	0.75	0.0423947	48	(3, 44)	4.11906	0.0116669	0.0708658	19.142	3.4066	0.00293566	0.00880699	19.741	2.55497	0.0189929	0.0189929	18.3041	3.10759	0.00598799	0.00898198
GO:0033572	transferrin transport	12	0.575397	0.0403799	12	0.710317	0.0277778	12	0.72619	0.0518088	12	0.761905	0.0379869	48	(3, 44)	4.07988	0.0121772	0.0713237	19.506	2.75283	0.0124555	0.0186832	20.762	2.29566	0.0322175	0.0322175	21.9184	3.36417	0.00281095	0.00843284
GO:0001731	formation of translation preinitiation complex	12	0.583333	0.0357143	12	0.757937	0.0390828	12	0.662698	0.0390828	12	0.698413	0.0322826	48	(3, 44)	3.96563	0.0138013	0.0780487	21.8237	3.29794	0.00330296	0.00990888	21.8237	1.49906	0.148185	0.148185	21.7792	2.3904	0.0259201	0.0388802
GO:0006107	oxaloacetate metabolic process	12	0.55787	0.0263653	12	0.662037	0.0371159	12	0.6875	0.0309858	12	0.696759	0.0334066	48	(3, 44)	3.92756	0.0143909	0.0786705	19.8482	2.28802	0.0332487	0.0332487	21.4502	3.1862	0.00436229	0.00654343	20.8728	3.26357	0.0037334	0.00654343
GO:0006739	NADP metabolic process	12	0.571429	0.0321048	12	0.765873	0.03635	12	0.730159	0.0473779	12	0.670635	0.0551287	48	(3, 44)	3.78628	0.0168165	0.0866478	21.6692	4.00935	0.000604004	0.00181201	19.3429	2.7735	0.011967	0.0179505	17.6915	1.55506	0.137638	0.137638
GO:0006526	arginine biosynthetic process	12	0.569444	0.0381514	12	0.777778	0.0592224	12	0.722222	0.0555556	12	0.583333	0.0561833	48	(3, 44)	3.78143	0.0169069	0.0866478	18.7886	2.95729	0.0081593	0.0244779	19.4874	2.26694	0.0349456	0.0524184	19.3657	0.204512	0.840088	0.840088
GO:0042157	lipoprotein metabolic process	12	0.568452	0.0459933	12	0.770833	0.0261776	12	0.735119	0.042499	12	0.654762	0.0639078	48	(3, 44)	3.73529	0.0177924	0.0884228	17.4499	3.8242	0.00130345	0.00391035	21.8641	2.66146	0.0143021	0.0214532	19.9845	1.09617	0.28604	0.28604
GO:0006536	glutamate metabolic process	12	0.572222	0.0220744	12	0.664815	0.0512075	12	0.711111	0.0252188	12	0.718519	0.0338715	48	(3, 44)	3.70265	0.0184477	0.0889832	14.9518	1.66047	0.11764	0.11764	21.621	4.14405	0.00043744	0.00131232	18.916	3.61854	0.00184017	0.00276026
GO:0034372	very-low-density lipoprotein particle remodeling	12	0.555556	0.0659473	12	0.722222	0.0374555	12	0.861111	0.0536282	12	0.708333	0.0920332	48	(3, 44)	3.65162	0.0195224	0.0914762	17.4279	2.19756	0.0417647	0.0626471	21.122	3.59476	0.00169258	0.00507775	19.9393	1.34937	0.192342	0.192342
GO:0061732	mitochondrial acetyl-CoA biosynthetic process from pyruvate	12	0.566667	0.0380501	12	0.794444	0.0380132	12	0.694444	0.0616596	12	0.661111	0.0553278	48	(3, 44)	3.62238	0.0201673	0.0918732	22	4.23498	0.000339882	0.00101965	18.3168	1.76355	0.0944819	0.141723	19.5031	1.40649	0.175313	0.175313
GO:0022904	respiratory electron transport chain	12	0.581197	0.0245663	12	0.698718	0.0173232	12	0.700855	0.0304508	12	0.696581	0.0450334	48	(3, 44)	3.58227	0.0210876	0.0934696	19.7708	3.90958	0.000884839	0.00265452	21.0581	3.05836	0.00595525	0.00893288	17.0143	2.24929	0.0380246	0.0380246
GO:0006699	bile acid biosynthetic process	12	0.590741	0.0229605	12	0.72037	0.0276878	12	0.768519	0.0416152	12	0.661111	0.0604958	48	(3, 44)	3.52646	0.0224409	0.0968502	21.2715	3.60388	0.00164216	0.00246324	17.1291	3.7404	0.00161038	0.00246324	14.1047	1.08753	0.295037	0.295037
GO:0010499	proteasomal ubiquitin-independent protein catabolic process	12	0.590278	0.0230473	12	0.658333	0.0319966	12	0.709028	0.0160707	12	0.669444	0.031304	48	(3, 44)	3.49194	0.0233224	0.0980735	19.9935	1.72585	0.0997965	0.0997965	19.6515	4.22641	0.000428381	0.00128514	20.217	2.03654	0.0550066	0.0825099
GO:0006559	L-phenylalanine catabolic process	12	0.559524	0.0537615	12	0.65873	0.0374555	12	0.650794	0.023689	12	0.738095	0.0382123	48	(3, 44)	3.38071	0.0264133	0.103915	19.6424	1.51408	0.145932	0.145932	15.1163	1.55355	0.140975	0.145932	19.8545	2.70734	0.0136148	0.0408443
GO:0070189	kynurenine metabolic process	12	0.597222	0.0630934	12	0.652778	0.0521359	12	0.763889	0.0381514	12	0.805556	0.0536282	48	(3, 44)	3.3752	0.0265772	0.103915	21.2453	0.678773	0.504609	0.504609	18.0955	2.26046	0.0363513	0.054527	21.4433	2.51593	0.01989	0.054527
GO:0006105	succinate metabolic process	12	0.555556	0.0288189	12	0.694444	0.049549	12	0.683333	0.0319142	12	0.755556	0.0637405	48	(3, 44)	3.37402	0.0266123	0.103915	17.6781	2.42303	0.0263708	0.0263708	21.7749	2.97154	0.00709457	0.0176279	15.3168	2.85908	0.0117519	0.0176279
GO:0006620	posttranslational protein targeting to endoplasmic reticulum membrane	12	0.583333	0.0406625	12	0.698413	0.0338414	12	0.710317	0.0368195	12	0.72619	0.0310853	48	(3, 44)	3.31609	0.0284	0.107199	21.2977	2.17531	0.0410079	0.0410079	21.7867	2.31489	0.0304374	0.0410079	20.5839	2.79109	0.0110795	0.0332384
GO:0034380	high-density lipoprotein particle assembly	12	0.575	0.0462618	12	0.75	0.0288675	12	0.808333	0.0499368	12	0.708333	0.0802065	48	(3, 44)	3.30486	0.0287606	0.107199	18.4386	3.20926	0.00475087	0.0071263	21.8727	3.42773	0.00242121	0.0071263	17.5896	1.44001	0.167425	0.167425
GO:0150093	amyloid-beta clearance by transcytosis	12	0.608333	0.0378561	12	0.758333	0.048396	12	0.725	0.0686725	12	0.825	0.0391675	48	(3, 44)	3.27876	0.0296173	0.107939	20.7942	2.44128	0.023671	0.0355065	17.1202	1.4878	0.154991	0.154991	21.9745	3.9776	0.000638141	0.00191442
GO:0006734	NADH metabolic process	12	0.588384	0.0268222	12	0.709596	0.0282126	12	0.685606	0.0337834	12	0.717172	0.041087	48	(3, 44)	3.24984	0.0305969	0.109084	21.944	3.11376	0.00506996	0.0152099	20.9243	2.25383	0.0350582	0.0350582	18.9346	2.62474	0.0167109	0.0250663
GO:0010873	positive regulation of cholesterol esterification	12	0.572222	0.0437765	12	0.727778	0.0252374	12	0.755556	0.0533922	12	0.661111	0.0565318	48	(3, 44)	3.09483	0.0364461	0.127174	17.5845	3.07846	0.00661059	0.0198318	21.1861	2.6553	0.0147355	0.0221032	20.7032	1.2432	0.227688	0.227688
GO:0043171	peptide catabolic process	12	0.604167	0.0404009	12	0.72619	0.0366051	12	0.71131	0.0333232	12	0.735119	0.0272625	48	(3, 44)	3.06585	0.0376613	0.128676	21.7893	2.23825	0.0357548	0.0533557	21.2315	2.04586	0.0533557	0.0533557	19.2973	2.68682	0.0144692	0.0434077
GO:0019346	transsulfuration	12	0.638889	0.0705717	12	0.847222	0.0521359	12	0.625	0.0362662	12	0.75	0.0753778	48	(3, 44)	2.95784	0.0425693	0.141676	20.2513	2.37441	0.0275653	0.0826959	16.4311	-0.175045	0.863183	0.863183	21.9052	1.07606	0.293612	0.440418
GO:0006796	phosphate-containing compound metabolic process	12	0.608333	0.0583333	12	0.816667	0.0385992	12	0.716667	0.0600925	12	0.775	0.0509382	48	(3, 44)	2.94501	0.0431939	0.141676	19.083	2.97842	0.00769599	0.023088	21.9806	1.29355	0.20925	0.20925	21.6077	2.15211	0.0428326	0.0642489
GO:0022615	protein to membrane docking	12	0.611111	0.0313376	12	0.555556	0.0427059	12	0.708333	0.0547607	12	0.722222	0.0555556	48	(3, 44)	2.85667	0.0477606	0.153583	20.1835	-1.04881	0.306663	0.306663	17.5068	1.54092	0.141216	0.211824	17.3565	1.74198	0.0992044	0.211824
GO:0009404	toxin metabolic process	12	0.566667	0.0607196	12	0.75	0.0452267	12	0.65	0.0484612	12	0.733333	0.0497468	48	(3, 44)	2.70175	0.056998	0.177404	20.3329	2.42145	0.024919	0.068517	20.9688	1.07267	0.295608	0.295608	21.1803	2.12325	0.045678	0.068517
GO:0034379	very-low-density lipoprotein particle assembly	12	0.575	0.0509382	12	0.658333	0.0608753	12	0.583333	0.0534185	12	0.758333	0.039807	48	(3, 44)	2.69665	0.0573318	0.177404	21.3364	1.04986	0.30553	0.458294	21.9505	0.112899	0.911137	0.911137	20.7858	2.83589	0.00996275	0.0298882
GO:0019430	removal of superoxide radicals	12	0.56746	0.0372832	12	0.72619	0.0443018	12	0.706349	0.0464626	12	0.686508	0.0459514	48	(3, 44)	2.66823	0.0592265	0.178505	21.3764	2.74134	0.0121101	0.0363302	21.0139	2.33145	0.0297629	0.0446444	21.104	2.01182	0.0571797	0.0571797
GO:0051006	positive regulation of lipoprotein lipase activity	12	0.583333	0.0365839	12	0.733333	0.0449467	12	0.75	0.0417424	12	0.666667	0.0594588	48	(3, 44)	2.65887	0.0598646	0.178505	21.1292	2.58829	0.0170992	0.0256488	21.628	3.00273	0.00663436	0.0199031	18.2846	1.19368	0.247861	0.247861
GO:0006068	ethanol catabolic process	12	0.572222	0.0301046	12	0.755556	0.0604881	12	0.683333	0.0486346	12	0.733333	0.0574427	48	(3, 44)	2.61071	0.0632592	0.185259	16.1344	2.71342	0.0152604	0.0359537	18.3503	1.94257	0.0675744	0.0675744	16.6187	2.48424	0.0239691	0.0359537
GO:0045723	positive regulation of fatty acid biosynthetic process	12	0.571429	0.035169	12	0.694444	0.0222878	12	0.674603	0.0426052	12	0.65873	0.0320155	48	(3, 44)	2.57413	0.0659693	0.188655	18.6084	2.95451	0.00826953	0.0248086	21.2374	1.86757	0.0756857	0.0800832	21.8086	1.83565	0.0800832	0.0800832
GO:0046487	glyoxylate metabolic process	12	0.569444	0.032166	12	0.763889	0.0433175	12	0.652778	0.066345	12	0.708333	0.0584775	48	(3, 44)	2.56427	0.0667194	0.188655	20.3025	3.60388	0.00173932	0.00521796	15.9005	1.13023	0.275141	0.275141	17.0982	2.08104	0.0527712	0.0791568
GO:0015909	long-chain fatty acid transport	12	0.605556	0.0361984	12	0.744444	0.032653	12	0.716667	0.0506689	12	0.738889	0.0422103	48	(3, 44)	2.51328	0.0707409	0.19482	21.7703	2.84901	0.00939459	0.0281838	19.908	1.78432	0.0896218	0.0896218	21.5003	2.39782	0.0256358	0.0384537
GO:0006086	acetyl-CoA biosynthetic process from pyruvate	12	0.555556	0.0592224	12	0.763889	0.056027	12	0.777778	0.0749111	12	0.708333	0.0652791	48	(3, 44)	2.50672	0.0712756	0.19482	21.9327	2.55545	0.0180602	0.0451516	20.8876	2.3271	0.0301011	0.0451516	21.7947	1.73335	0.0971597	0.0971597
GO:0006084	acetyl-CoA metabolic process	12	0.583333	0.0356976	12	0.710648	0.025463	12	0.618056	0.0424485	12	0.662037	0.0346731	48	(3, 44)	2.46813	0.0745075	0.200315	19.8916	2.90352	0.00881784	0.0264535	21.3714	0.626038	0.537919	0.537919	21.9814	1.58151	0.128044	0.192066
GO:0006104	succinyl-CoA metabolic process	12	0.583333	0.0419435	12	0.688889	0.0508072	12	0.761111	0.044539	12	0.666667	0.0499158	48	(3, 44)	2.432	0.0776684	0.204244	21.2381	1.60216	0.123891	0.185837	21.9212	2.90582	0.00821451	0.0246435	21.3659	1.27815	0.214909	0.214909
GO:0046826	negative regulation of protein export from nucleus	12	0.569444	0.0433175	12	0.652778	0.0752614	12	0.833333	0.0580259	12	0.666667	0.096225	48	(3, 44)	2.42319	0.0784594	0.204244	17.5672	0.959651	0.350254	0.371203	20.355	3.6443	0.00157721	0.00473163	15.2825	0.921314	0.371203	0.371203
GO:0042178	xenobiotic catabolic process	12	0.577381	0.0362069	12	0.669643	0.0501476	12	0.690476	0.0435934	12	0.723214	0.029202	48	(3, 44)	2.37862	0.0825888	0.211634	20.0179	1.49165	0.151384	0.151384	21.283	1.99573	0.058919	0.0883785	21.0558	3.13515	0.00498955	0.0149687
GO:0051918	negative regulation of fibrinolysis	12	0.569444	0.056027	12	0.777778	0.0473779	12	0.638889	0.049549	12	0.694444	0.0734931	48	(3, 44)	2.3457	0.0857807	0.216431	21.4092	2.83935	0.00970367	0.029111	21.676	0.928477	0.363385	0.363385	20.5576	1.35262	0.19087	0.286305
GO:0023035	CD40 signaling pathway	12	0.597222	0.0596649	12	0.736111	0.0433175	12	0.777778	0.0803332	12	0.805556	0.0536282	48	(3, 44)	2.31671	0.0886945	0.220392	20.0748	1.88372	0.0741716	0.0860317	20.3045	1.80435	0.0860317	0.0860317	21.7543	2.5969	0.0165462	0.0496385
GO:0000056	ribosomal small subunit export from nucleus	12	0.611111	0.0374555	12	0.680556	0.0521359	12	0.736111	0.056027	12	0.777778	0.0427059	48	(3, 44)	2.29344	0.0911058	0.220871	19.9663	1.08176	0.29225	0.29225	19.1954	1.85477	0.0790566	0.118585	21.632	2.93406	0.00776809	0.0233043
GO:0010039	response to iron ion	12	0.527778	0.0574183	12	0.791667	0.0619717	12	0.638889	0.0705717	12	0.666667	0.091747	48	(3, 44)	2.28893	0.0915807	0.220871	21.8731	3.12358	0.00496774	0.0149032	21.1261	1.22128	0.235435	0.235435	18.4706	1.28324	0.215276	0.235435
GO:0006707	cholesterol catabolic process	12	0.575397	0.0395199	12	0.650794	0.0407504	12	0.730159	0.0328104	12	0.698413	0.0618474	48	(3, 44)	2.22972	0.0980535	0.233055	21.9793	1.3282	0.197741	0.197741	21.28	3.01299	0.00655712	0.0196714	18.6992	1.67607	0.110365	0.165548
GO:0006584	catecholamine metabolic process	12	0.558333	0.0583333	12	0.7	0.0426401	12	0.725	0.0494286	12	0.691667	0.0514315	48	(3, 44)	2.18024	0.103817	0.243228	20.1444	1.96062	0.0638995	0.0958492	21.4228	2.17982	0.040561	0.0958492	21.6601	1.71448	0.100715	0.100715
GO:0006120	mitochondrial electron transport, NADH to ubiquinone	12	0.592593	0.041078	12	0.724537	0.0326992	12	0.673611	0.0205508	12	0.69213	0.0521312	48	(3, 44)	2.14063	0.108676	0.243321	20.9467	2.51305	0.0202228	0.0606685	16.1817	1.76389	0.0966191	0.144929	20.859	1.49971	0.148673	0.148673
GO:0030300	regulation of intestinal cholesterol absorption	12	0.583333	0.0523038	12	0.791667	0.0416667	12	0.736111	0.0596649	12	0.666667	0.0845865	48	(3, 44)	2.13395	0.109518	0.243321	20.9531	3.11543	0.0052432	0.0157296	21.6293	1.92549	0.0674161	0.101124	18.3389	0.837931	0.412858	0.412858
GO:0006572	tyrosine catabolic process	12	0.583333	0.0637625	12	0.683333	0.0440959	12	0.691667	0.0378561	12	0.741667	0.028758	48	(3, 44)	2.12723	0.110372	0.243321	19.5631	1.28991	0.212123	0.212123	17.8977	1.46093	0.161368	0.212123	15.2973	2.2636	0.0385457	0.115637
GO:0033119	negative regulation of RNA splicing	12	0.591667	0.0451569	12	0.666667	0.0497468	12	0.7	0.0717741	12	0.775	0.0350865	48	(3, 44)	2.12437	0.110736	0.243321	21.797	1.11631	0.276444	0.276444	18.5287	1.27755	0.217184	0.276444	20.734	3.20593	0.00429331	0.0128799
GO:0051131	chaperone-mediated protein complex assembly	12	0.590278	0.0227127	12	0.724537	0.0437149	12	0.706019	0.0526889	12	0.668981	0.038602	48	(3, 44)	2.11247	0.11227	0.243321	16.5354	2.72535	0.0146522	0.0439566	14.9516	2.01724	0.0619934	0.0929901	17.8011	1.75724	0.0960612	0.0960612
GO:0044387	negative regulation of protein kinase activity by regulation of protein phosphorylation	12	0.625	0.0823809	12	0.597222	0.056027	12	0.777778	0.0473779	12	0.75	0.0561833	48	(3, 44)	2.09764	0.11421	0.243321	19.3824	-0.278816	0.783339	0.783339	17.559	1.60763	0.125749	0.337331	19.4126	1.25357	0.224887	0.337331
GO:0006703	estrogen biosynthetic process	12	0.608333	0.028758	12	0.683333	0.0672324	12	0.783333	0.0474075	12	0.6	0.078817	48	(3, 44)	2.09739	0.114242	0.243321	14.8948	1.02565	0.321428	0.482143	18.13	3.1561	0.00542839	0.0162852	13.8779	-0.0993251	0.922301	0.922301
GO:0070995	NADPH oxidation	12	0.571429	0.045403	12	0.734127	0.0451976	12	0.65873	0.0468309	12	0.638889	0.0481423	48	(3, 44)	2.08131	0.116385	0.244708	21.9995	2.53961	0.018675	0.056025	21.9789	1.33843	0.194439	0.291659	21.9249	1.01943	0.319119	0.319119
GO:1903800	positive regulation of production of miRNAs involved in gene silencing by miRNA	12	0.566667	0.0466017	12	0.716667	0.066096	12	0.683333	0.0321769	12	0.716667	0.0505025	48	(3, 44)	2.00249	0.127487	0.264657	19.7694	1.85477	0.0786068	0.0786068	19.546	2.06012	0.0529529	0.0786068	21.8594	2.18282	0.0400789	0.0786068
GO:0006166	purine ribonucleoside salvage	12	0.569444	0.0630934	12	0.694444	0.0675239	12	0.75	0.0383805	12	0.666667	0.0410305	48	(3, 44)	1.95152	0.135226	0.277214	21.8994	1.35262	0.189981	0.212009	18.1605	2.44489	0.0249053	0.0747159	18.8924	1.29179	0.212009	0.212009
GO:0010898	positive regulation of triglyceride catabolic process	12	0.561111	0.026538	12	0.677778	0.0567547	12	0.711111	0.0370034	12	0.611111	0.0660748	48	(3, 44)	1.86901	0.148764	0.301202	15.5907	1.86212	0.0815432	0.122315	19.9483	3.29411	0.00363433	0.010903	14.4588	0.702198	0.493706	0.493706
GO:0051683	establishment of Golgi localization	12	0.594444	0.0361984	12	0.738889	0.0332912	12	0.688889	0.0621356	12	0.666667	0.03849	48	(3, 44)	1.85587	0.151042	0.301318	21.8476	2.93708	0.00766254	0.0229876	17.6954	1.31336	0.205839	0.205839	21.9176	1.36687	0.185523	0.205839
GO:0019439	aromatic compound catabolic process	12	0.6	0.0522233	12	0.758333	0.0434468	12	0.725	0.0524043	12	0.725	0.0565752	48	(3, 44)	1.84758	0.152497	0.301318	21.2951	2.33073	0.0296685	0.0890055	21.9997	1.68958	0.105233	0.118814	21.8605	1.62351	0.118814	0.118814
GO:0019441	tryptophan catabolic process to kynurenine	12	0.611111	0.0313376	12	0.736111	0.0479299	12	0.638889	0.0609732	12	0.75	0.0598117	48	(3, 44)	1.81813	0.157778	0.30399	18.9515	2.18282	0.041836	0.0836239	16.4323	0.40519	0.690564	0.690564	16.616	2.05688	0.0557493	0.0836239
GO:0046050	UMP catabolic process	12	0.569444	0.066345	12	0.638889	0.0890308	12	0.708333	0.0714361	12	0.791667	0.0507726	48	(3, 44)	1.80923	0.159409	0.30399	20.3374	0.625444	0.538635	0.538635	21.8808	1.42461	0.168377	0.252565	20.5938	2.65996	0.0148032	0.0444096
GO:0046079	dUMP catabolic process	12	0.569444	0.066345	12	0.638889	0.0890308	12	0.708333	0.0714361	12	0.791667	0.0507726	48	(3, 44)	1.80923	0.159409	0.30399	20.3374	0.625444	0.538635	0.538635	21.8808	1.42461	0.168377	0.252565	20.5938	2.65996	0.0148032	0.0444096
GO:1990592	protein K69-linked ufmylation	12	0.555556	0.0516289	12	0.583333	0.0481125	12	0.666667	0.0458735	12	0.708333	0.0652791	48	(3, 44)	1.78516	0.163907	0.305514	21.8914	0.393611	0.697676	0.697676	21.6997	1.6088	0.122114	0.18317	20.8912	1.83565	0.0806856	0.18317
GO:0000338	protein deneddylation	12	0.566667	0.0343286	12	0.711111	0.0552517	12	0.661111	0.0361984	12	0.611111	0.0567547	48	(3, 44)	1.77874	0.165128	0.305514	18.3912	2.22059	0.0391629	0.107407	21.9384	1.89314	0.0716049	0.107407	18.0986	0.670059	0.51128	0.51128
GO:0051791	medium-chain fatty acid metabolic process	12	0.6	0.0522233	12	0.783333	0.0588183	12	0.683333	0.0534185	12	0.725	0.0664295	48	(3, 44)	1.76709	0.167366	0.305514	21.696	2.33081	0.0294707	0.0884121	21.9887	1.1155	0.276679	0.276679	20.8386	1.4793	0.154019	0.231029
GO:0046685	response to arsenic-containing substance	12	0.558333	0.039807	12	0.675	0.0494286	12	0.6	0.0564076	12	0.7	0.0522233	48	(3, 44)	1.73316	0.174057	0.305514	21.0438	1.83829	0.080178	0.120267	19.779	0.603522	0.553021	0.553021	20.5564	2.15742	0.0429704	0.120267
GO:0006547	histidine metabolic process	12	0.555556	0.0427059	12	0.708333	0.0584775	12	0.736111	0.066345	12	0.652778	0.0724114	48	(3, 44)	1.70593	0.17962	0.305514	20.1349	2.10986	0.0475793	0.0713689	18.7799	2.28837	0.0338905	0.0713689	17.8263	1.15649	0.262745	0.262745
GO:0019556	histidine catabolic process to glutamate and formamide	12	0.555556	0.0427059	12	0.708333	0.0584775	12	0.736111	0.066345	12	0.652778	0.0724114	48	(3, 44)	1.70593	0.17962	0.305514	20.1349	2.10986	0.0475793	0.0713689	18.7799	2.28837	0.0338905	0.0713689	17.8263	1.15649	0.262745	0.262745
GO:0019557	histidine catabolic process to glutamate and formate	12	0.555556	0.0427059	12	0.708333	0.0584775	12	0.736111	0.066345	12	0.652778	0.0724114	48	(3, 44)	1.70593	0.17962	0.305514	20.1349	2.10986	0.0475793	0.0713689	18.7799	2.28837	0.0338905	0.0713689	17.8263	1.15649	0.262745	0.262745
GO:0006548	histidine catabolic process	12	0.555556	0.0427059	12	0.708333	0.0584775	12	0.736111	0.066345	12	0.652778	0.0724114	48	(3, 44)	1.70593	0.17962	0.305514	20.1349	2.10986	0.0475793	0.0713689	18.7799	2.28837	0.0338905	0.0713689	17.8263	1.15649	0.262745	0.262745
GO:0006544	glycine metabolic process	12	0.588889	0.034654	12	0.65	0.0427387	12	0.622222	0.0527578	12	0.722222	0.0417087	48	(3, 44)	1.70457	0.179902	0.305514	21.0988	1.11065	0.279215	0.418823	19.0023	0.528085	0.603554	0.603554	21.2856	2.45882	0.0225789	0.0677368
GO:0006085	acetyl-CoA biosynthetic process	12	0.6	0.0325669	12	0.725	0.0350865	12	0.7	0.0369274	12	0.691667	0.0583333	48	(3, 44)	1.69231	0.182467	0.305514	21.879	2.61116	0.0159883	0.047965	21.6615	2.03101	0.0547051	0.0820577	17.25	1.37208	0.18762	0.18762
GO:1903608	protein localization to cytoplasmic stress granule	12	0.633333	0.0619547	12	0.725	0.0565752	12	0.808333	0.0434468	12	0.683333	0.0637625	48	(3, 44)	1.68902	0.183162	0.305514	21.821	1.09258	0.286496	0.429744	19.7121	2.31266	0.0316747	0.0950241	21.9818	0.5624	0.579534	0.579534
GO:0045899	positive regulation of RNA polymerase II transcription preinitiation complex assembly	12	0.6	0.0531816	12	0.7	0.0422435	12	0.694444	0.0405836	12	0.738889	0.044539	48	(3, 44)	1.68732	0.183522	0.305514	20.9284	1.47237	0.1558	0.172968	20.5671	1.41177	0.172968	0.172968	21.3426	2.00219	0.0581341	0.172968
GO:0046055	dGMP catabolic process	12	0.555556	0.0170824	12	0.622222	0.0540192	12	0.688889	0.0396392	12	0.666667	0.0586033	48	(3, 44)	1.68306	0.184426	0.305514	13.1782	1.1767	0.260134	0.260134	14.9495	3.08904	0.00750718	0.0225216	12.8559	1.82023	0.0920742	0.138111
GO:0042159	lipoprotein catabolic process	12	0.527778	0.0866349	12	0.680556	0.0521359	12	0.708333	0.0547607	12	0.722222	0.0776695	48	(3, 44)	1.6697	0.187292	0.307159	18.0435	1.51097	0.148112	0.148112	18.5798	1.76168	0.0945704	0.148112	21.7426	1.67115	0.109025	0.148112
GO:0070458	cellular detoxification of nitrogen compound	12	0.583333	0.0561833	12	0.725	0.0578988	12	0.708333	0.039807	12	0.708333	0.0499368	48	(3, 44)	1.63327	0.195333	0.317174	21.9801	1.75597	0.0930213	0.110702	19.8211	1.81538	0.0846267	0.110702	21.7013	1.66294	0.110702	0.110702
GO:0051099	positive regulation of binding	12	0.583333	0.0781197	12	0.805556	0.0401666	12	0.625	0.0823809	12	0.625	0.0986547	48	(3, 44)	1.62373	0.197494	0.31754	16.4362	2.52982	0.0219739	0.0659217	21.9382	0.367007	0.71713	0.743857	20.9016	0.331111	0.743857	0.743857
GO:0009437	carnitine metabolic process	12	0.558333	0.0556754	12	0.641667	0.0570198	12	0.7	0.0651339	12	0.725	0.0552199	48	(3, 44)	1.60682	0.201385	0.320652	21.9875	1.04568	0.307071	0.307071	21.4797	1.65331	0.112809	0.169214	21.9985	2.12543	0.0450208	0.135062
GO:0019509	L-methionine salvage from methylthioadenosine	12	0.555556	0.0690646	12	0.763889	0.0752614	12	0.722222	0.0659473	12	0.638889	0.0816325	48	(3, 44)	1.59199	0.204858	0.323045	21.8395	2.03953	0.0536775	0.142368	21.9532	1.74532	0.094912	0.142368	21.4125	0.779334	0.444312	0.444312
GO:0070934	CRD-mediated mRNA stabilization	12	0.638889	0.049549	12	0.638889	0.0841709	12	0.75	0.0481125	12	0.777778	0.0473779	48	(3, 44)	1.5141	0.224083	0.349996	17.8064	0	1	1	21.981	1.6088	0.12193	0.182895	21.956	2.02595	0.0550908	0.165272
GO:0075525	viral translational termination-reinitiation	12	0.558333	0.0583333	12	0.6	0.0603023	12	0.7	0.0507519	12	0.683333	0.0534185	48	(3, 44)	1.4611	0.238159	0.365445	21.9758	0.496625	0.624385	0.624385	21.5869	1.83219	0.0807565	0.192614	21.8317	1.58034	0.128409	0.192614
GO:0110095	cellular detoxification of aldehyde	12	0.569444	0.0630934	12	0.666667	0.0615457	12	0.722222	0.0555556	12	0.736111	0.0694444	48	(3, 44)	1.4601	0.238431	0.365445	21.9864	1.10304	0.281936	0.281936	21.6532	1.81734	0.0830312	0.134455	21.8007	1.77634	0.0896369	0.134455
GO:0071404	cellular response to low-density lipoprotein particle stimulus	12	0.566667	0.0474962	12	0.611111	0.0336684	12	0.7	0.0488935	12	0.677778	0.0675863	48	(3, 44)	1.44758	0.241885	0.365497	19.8262	0.763401	0.454213	0.454213	21.9815	1.95604	0.0632869	0.189861	19.7345	1.34507	0.193858	0.290786
GO:0070585	protein localization to mitochondrion	12	0.569444	0.0857192	12	0.638889	0.049549	12	0.708333	0.077103	12	0.763889	0.0630934	48	(3, 44)	1.44385	0.242922	0.365497	17.6126	0.701391	0.492223	0.492223	21.7576	1.20465	0.241278	0.361917	20.2143	1.82687	0.0825235	0.247571
GO:0019674	NAD metabolic process	12	0.583333	0.0781197	12	0.75	0.0435194	12	0.680556	0.0630934	12	0.736111	0.0630934	48	(3, 44)	1.43443	0.245562	0.366111	17.2278	1.86378	0.0794874	0.214527	21.0671	0.96819	0.343934	0.343934	21.0671	1.52144	0.143018	0.214527
GO:0030043	actin filament fragmentation	12	0.555556	0.0626751	12	0.722222	0.0516289	12	0.666667	0.0502519	12	0.625	0.0714361	48	(3, 44)	1.388	0.258989	0.38265	21.2218	2.0525	0.0526573	0.157972	21.0072	1.38313	0.181151	0.271726	21.6338	0.73074	0.472779	0.472779
GO:0071569	protein ufmylation	12	0.55	0.0583874	12	0.566667	0.0376051	12	0.633333	0.0449467	12	0.666667	0.0466017	48	(3, 44)	1.34547	0.271904	0.398146	18.7862	0.239983	0.812943	0.812943	20.6487	1.13096	0.271037	0.406556	20.9692	1.5617	0.133325	0.399974
GO:0006122	mitochondrial electron transport, ubiquinol to cytochrome c	12	0.589286	0.0468347	12	0.675595	0.0833478	12	0.714286	0.0248682	12	0.714286	0.0326025	48	(3, 44)	1.28425	0.291587	0.421798	17.3168	0.90277	0.379034	0.379034	16.7459	2.35727	0.0308575	0.0611078	19.6335	2.19048	0.0407386	0.0611078
GO:0046038	GMP catabolic process	12	0.572222	0.0224108	12	0.616667	0.0285744	12	0.594444	0.0414049	12	0.672222	0.0521964	48	(3, 44)	1.2794	0.293201	0.421798	20.8178	1.22388	0.234671	0.352006	16.9357	0.472001	0.642951	0.642951	14.9223	1.76043	0.0988086	0.296426
GO:0009115	xanthine catabolic process	12	0.575	0.0462618	12	0.675	0.0686725	12	0.658333	0.0378561	12	0.7	0.0325669	48	(3, 44)	1.25523	0.301381	0.429796	19.2789	1.20771	0.241767	0.241767	21.171	1.39408	0.177754	0.241767	19.753	2.20945	0.0391243	0.117373
GO:0071816	tail-anchored membrane protein insertion into ER membrane	12	0.574074	0.0254343	12	0.599537	0.0519065	12	0.659722	0.0495638	12	0.675926	0.0413616	48	(3, 44)	1.24649	0.304395	0.430351	15.9943	0.440513	0.665461	0.665461	16.4177	1.53743	0.143237	0.214856	18.2782	2.09762	0.0500997	0.150299
GO:0006101	citrate metabolic process	12	0.611111	0.0925084	12	0.694444	0.0958599	12	0.819444	0.0479299	12	0.708333	0.0619717	48	(3, 44)	1.22761	0.310996	0.434883	21.9722	0.625543	0.538058	0.538058	16.5088	1.9996	0.0622779	0.186834	19.2179	0.873142	0.393365	0.538058
GO:0009086	methionine biosynthetic process	12	0.583333	0.0394619	12	0.711111	0.0668348	12	0.638889	0.0508899	12	0.672222	0.031203	48	(3, 44)	1.22222	0.312904	0.434883	17.8385	1.6463	0.117206	0.175809	20.7158	0.862699	0.398181	0.398181	20.8892	1.7669	0.0918532	0.175809
GO:0006204	IMP catabolic process	12	0.555556	0.0555556	12	0.569444	0.0630934	12	0.708333	0.0619717	12	0.611111	0.0749111	48	(3, 44)	1.15216	0.338746	0.45699	21.6532	0.165213	0.870309	0.870309	21.7423	1.83565	0.080125	0.240375	20.2898	0.595683	0.557974	0.836961
GO:0045050	protein insertion into ER membrane by stop-transfer membrane-anchor sequence	12	0.575	0.0686725	12	0.566667	0.0256235	12	0.633333	0.074196	12	0.708333	0.0633154	48	(3, 44)	1.15069	0.339307	0.45699	14.0047	-0.113692	0.911095	0.911095	21.8696	0.576994	0.569836	0.854754	21.8565	1.42745	0.167581	0.502744
GO:0006108	malate metabolic process	12	0.569444	0.0630934	12	0.694444	0.0609732	12	0.666667	0.0458735	12	0.694444	0.049549	48	(3, 44)	1.14878	0.34004	0.45699	21.9743	1.42464	0.168308	0.226985	20.0898	1.24632	0.226985	0.226985	20.8295	1.55814	0.134266	0.226985
GO:0001561	fatty acid alpha-oxidation	12	0.583333	0.0860174	12	0.625	0.0445941	12	0.691667	0.0621074	12	0.733333	0.0497468	48	(3, 44)	1.1427	0.342382	0.45699	16.5146	0.430042	0.672724	0.672724	20.0182	1.02109	0.319394	0.479091	17.618	1.50956	0.148881	0.446644
GO:0006520	cellular amino acid metabolic process	12	0.588889	0.0374555	12	0.633333	0.0583153	12	0.705556	0.0422103	12	0.688889	0.058219	48	(3, 44)	1.14177	0.342742	0.45699	18.7559	0.64126	0.529112	0.529112	21.6931	2.06737	0.0508351	0.152505	18.7741	1.44452	0.165075	0.247612
GO:0010637	negative regulation of mitochondrial fusion	12	0.555556	0.0990981	12	0.652778	0.090496	12	0.708333	0.096498	12	0.763889	0.0433175	48	(3, 44)	1.08128	0.366898	0.485253	21.8211	0.724451	0.476485	0.476485	21.9845	1.10453	0.281307	0.42196	15.0555	1.9263	0.0731608	0.219482
GO:0015986	ATP synthesis coupled proton transport	12	0.625	0.0339101	12	0.699405	0.0546356	12	0.717262	0.023036	12	0.723214	0.0558022	48	(3, 44)	1.05472	0.377991	0.493755	18.3797	1.15709	0.262054	0.262054	19.3701	2.25059	0.0362088	0.108627	18.1492	1.5041	0.149758	0.224637
GO:0090277	positive regulation of peptide hormone secretion	12	0.569444	0.066345	12	0.638889	0.0574183	12	0.708333	0.0584775	12	0.722222	0.087841	48	(3, 44)	1.05152	0.379348	0.493755	21.5561	0.791469	0.437293	0.437293	21.6585	1.57047	0.130802	0.270149	20.4687	1.38787	0.180099	0.270149
GO:0001765	membrane raft assembly	12	0.541667	0.0547607	12	0.583333	0.0523038	12	0.666667	0.0648749	12	0.555556	0.0473779	48	(3, 44)	1.02878	0.389121	0.502487	21.9538	0.550229	0.587717	0.84969	21.3969	1.47237	0.155478	0.466433	21.5542	0.191805	0.84969	0.84969
GO:0010815	bradykinin catabolic process	12	0.555556	0.0659473	12	0.638889	0.0401666	12	0.666667	0.0710669	12	0.708333	0.0743235	48	(3, 44)	1.00707	0.398661	0.510784	18.174	1.07922	0.294607	0.294607	21.8782	1.14605	0.264155	0.294607	21.6928	1.53757	0.138613	0.294607
GO:0032872	regulation of stress-activated MAPK cascade	12	0.569444	0.0479299	12	0.666667	0.0894239	12	0.694444	0.0609732	12	0.583333	0.0383805	48	(3, 44)	0.97584	0.412754	0.524741	16.8383	0.958242	0.351498	0.527248	20.8379	1.61173	0.122065	0.366195	20.9966	0.226192	0.82324	0.82324
GO:0009083	branched-chain amino acid catabolic process	12	0.555556	0.0575304	12	0.686508	0.0541859	12	0.619048	0.0628576	12	0.619048	0.045023	48	(3, 44)	0.935668	0.431534	0.543585	21.9216	1.65698	0.111768	0.335303	21.8297	0.745121	0.464146	0.464146	20.7986	0.869117	0.394702	0.464146
GO:0042776	mitochondrial ATP synthesis coupled proton transport	12	0.614316	0.0304968	12	0.669872	0.0448614	12	0.685897	0.0208464	12	0.695513	0.0478433	48	(3, 44)	0.93008	0.434205	0.543585	19.3777	1.02415	0.318382	0.318382	19.4375	1.93772	0.0673233	0.20197	18.6724	1.43112	0.168921	0.253382
GO:0042743	hydrogen peroxide metabolic process	12	0.583333	0.0781197	12	0.736111	0.0479299	12	0.694444	0.0734931	12	0.680556	0.066345	48	(3, 44)	0.918433	0.439819	0.546442	18.2537	1.66695	0.112591	0.337773	21.9185	1.03594	0.311525	0.353398	21.4378	0.948595	0.353398	0.353398
GO:0016559	peroxisome fission	12	0.566667	0.0380501	12	0.666667	0.0651339	12	0.655556	0.0462997	12	0.638889	0.035256	48	(3, 44)	0.892014	0.452789	0.558327	17.7247	1.32567	0.201783	0.201783	21.204	1.48324	0.152723	0.201783	21.8733	1.39229	0.177828	0.201783
GO:0042168	heme metabolic process	12	0.566667	0.0449467	12	0.658333	0.0499368	12	0.65	0.0417424	12	0.625	0.0445941	48	(3, 44)	0.831036	0.48399	0.592346	21.7606	1.36438	0.186393	0.282201	21.8807	1.35854	0.188134	0.282201	21.9986	0.921314	0.366881	0.366881
GO:0061684	chaperone-mediated autophagy	12	0.541667	0.0823809	12	0.638889	0.0866349	12	0.680556	0.056027	12	0.569444	0.0479299	48	(3, 44)	0.818074	0.490852	0.594866	21.9445	0.813234	0.42482	0.63723	19.3824	1.39408	0.17907	0.537211	17.6814	0.291448	0.7741	0.7741
GO:0006563	L-serine metabolic process	12	0.611111	0.0555556	12	0.736111	0.0857192	12	0.666667	0.0542782	12	0.722222	0.0516289	48	(3, 44)	0.813479	0.493304	0.594866	18.8551	1.22372	0.236132	0.354199	21.9881	0.715282	0.481962	0.481962	21.8828	1.46504	0.157131	0.354199
GO:0031204	posttranslational protein targeting to membrane, translocation	12	0.652778	0.056027	12	0.75	0.0951253	12	0.791667	0.0619717	12	0.791667	0.0743235	48	(3, 44)	0.796583	0.502408	0.601423	17.812	0.880647	0.390237	0.390237	21.78	1.66247	0.110744	0.226363	20.45	1.49222	0.150908	0.226363
GO:0006196	AMP catabolic process	12	0.541667	0.0619717	12	0.527778	0.0401666	12	0.625	0.077103	12	0.638889	0.0734931	48	(3, 44)	0.765484	0.519526	0.617408	18.8557	-0.188069	0.852832	0.852832	21.0275	0.842424	0.409031	0.613546	21.3899	1.01132	0.323167	0.613546
GO:0043648	dicarboxylic acid metabolic process	12	0.611111	0.0803332	12	0.736111	0.0694444	12	0.680556	0.0630934	12	0.625	0.0507726	48	(3, 44)	0.731891	0.538544	0.635404	21.5492	1.17715	0.251973	0.755918	20.8302	0.679842	0.504091	0.756136	18.5787	0.146148	0.885379	0.885379
GO:0001667	ameboidal-type cell migration	12	0.583333	0.0329524	12	0.627778	0.0430005	12	0.655556	0.0561583	12	0.672222	0.049549	48	(3, 44)	0.706842	0.55308	0.647894	20.6066	0.82039	0.421383	0.421383	17.7719	1.10919	0.282131	0.421383	19.1383	1.49378	0.151538	0.421383
GO:2000767	positive regulation of cytoplasmic translation	12	0.541667	0.0619717	12	0.638889	0.0705717	12	0.611111	0.0555556	12	0.666667	0.0739688	48	(3, 44)	0.662294	0.579677	0.668781	21.6387	1.03517	0.312022	0.413137	21.7423	0.834388	0.413137	0.413137	21.3452	1.29536	0.20903	0.413137
GO:1904851	positive regulation of establishment of protein localization to telomere	12	0.578704	0.0295783	12	0.659722	0.0398928	12	0.652778	0.0375335	12	0.631944	0.0652455	48	(3, 44)	0.661555	0.580126	0.668781	20.2875	1.6314	0.118233	0.204245	20.8599	1.55007	0.136163	0.204245	15.3381	0.743202	0.468591	0.468591
GO:0034354	'de novo' NAD biosynthetic process from tryptophan	12	0.641667	0.0312815	12	0.733333	0.0466017	12	0.708333	0.0596179	12	0.691667	0.0499368	48	(3, 44)	0.651796	0.586082	0.668781	19.2399	1.6332	0.118686	0.356057	16.6301	0.990203	0.336265	0.407001	18.481	0.848528	0.407001	0.407001
GO:0086073	bundle of His cell-Purkinje myocyte adhesion involved in cell communication	12	0.583333	0.0767062	12	0.691667	0.0645008	12	0.658333	0.0416667	12	0.658333	0.035799	48	(3, 44)	0.643306	0.5913	0.668781	21.3708	1.08095	0.291768	0.402213	16.9715	0.859182	0.402213	0.402213	15.5748	0.886015	0.389085	0.402213
GO:0098911	regulation of ventricular cardiac muscle cell action potential	12	0.583333	0.0767062	12	0.691667	0.0645008	12	0.658333	0.0416667	12	0.658333	0.035799	48	(3, 44)	0.643306	0.5913	0.668781	21.3708	1.08095	0.291768	0.402213	16.9715	0.859182	0.402213	0.402213	15.5748	0.886015	0.389085	0.402213
GO:0046755	viral budding	12	0.583333	0.0753778	12	0.680556	0.0381514	12	0.583333	0.0435194	12	0.597222	0.0694444	48	(3, 44)	0.631224	0.598783	0.672606	16.2887	1.15079	0.266432	0.799295	17.6	0	1	1	21.8538	0.135514	0.893446	1
GO:0060440	trachea formation	12	0.583333	0.066477	12	0.708333	0.0684269	12	0.638889	0.064332	12	0.611111	0.0749111	48	(3, 44)	0.610543	0.611749	0.682496	21.9816	1.31025	0.203637	0.610912	21.9764	0.600546	0.554286	0.784137	21.6934	0.27735	0.784137	0.784137
GO:0033499	galactose catabolic process via UDP-galactose	12	0.583333	0.0561833	12	0.722222	0.0720472	12	0.652778	0.0694444	12	0.625	0.0986547	48	(3, 44)	0.595202	0.621493	0.688682	20.7667	1.52017	0.143548	0.430644	21.081	0.777429	0.445543	0.668315	17.456	0.367007	0.718025	0.718025
GO:0006531	aspartate metabolic process	12	0.591667	0.0690392	12	0.633333	0.0568535	12	0.7	0.0627646	12	0.641667	0.0451569	48	(3, 44)	0.569708	0.637917	0.700179	21.2195	0.465884	0.646045	0.646045	21.8032	1.16107	0.258169	0.646045	18.9558	0.606092	0.551644	0.646045
GO:0048549	positive regulation of pinocytosis	12	0.569444	0.083228	12	0.694444	0.0890308	12	0.625	0.0584775	12	0.583333	0.0632322	48	(3, 44)	0.565879	0.640408	0.700179	21.9008	1.02565	0.316255	0.886604	19.7325	0.546173	0.591069	0.886604	20.5252	0.132878	0.895584	0.895584
GO:0070863	positive regulation of protein exit from endoplasmic reticulum	12	0.575397	0.0381936	12	0.615079	0.0492011	12	0.646825	0.03635	12	0.638889	0.0474232	48	(3, 44)	0.552396	0.649231	0.705125	20.7256	0.637106	0.531031	0.531031	21.9464	1.3547	0.189295	0.463366	21.0441	1.04272	0.308911	0.463366
GO:1905146	lysosomal protein catabolic process	12	0.566667	0.0689019	12	0.675	0.0760034	12	0.641667	0.0621074	12	0.666667	0.0607196	48	(3, 44)	0.538085	0.658678	0.707087	21.7916	1.05602	0.302527	0.42754	21.7671	0.80852	0.42754	0.42754	21.6575	1.08887	0.288182	0.42754
GO:0006574	valine catabolic process	12	0.555556	0.0854118	12	0.708333	0.0797856	12	0.611111	0.0947559	12	0.611111	0.087841	48	(3, 44)	0.531677	0.662935	0.707087	21.8986	1.30713	0.204727	0.61418	21.7671	0.435494	0.667492	0.667492	21.9827	0.45344	0.654677	0.667492
GO:0070508	cholesterol import	12	0.555556	0.0592224	12	0.652778	0.0724114	12	0.611111	0.0313376	12	0.569444	0.0694444	48	(3, 44)	0.53012	0.663972	0.707087	21.1668	1.03931	0.310389	0.628053	16.7122	0.829156	0.418702	0.628053	21.4649	0.152177	0.880469	0.880469
GO:0034334	adherens junction maintenance	12	0.597222	0.083228	12	0.694444	0.0816325	12	0.583333	0.066477	12	0.597222	0.0694444	48	(3, 44)	0.461854	0.710345	0.751591	21.9918	0.833957	0.413272	1	20.9754	-0.13039	0.8975	1	21.3162	0	1	1
GO:0006552	leucine catabolic process	12	0.591667	0.0645008	12	0.633333	0.0594588	12	0.608333	0.039807	12	0.675	0.0719059	48	(3, 44)	0.363623	0.779568	0.819546	21.8558	0.474968	0.639522	0.828389	18.3178	0.21989	0.828389	0.828389	21.7452	0.862699	0.397718	0.828389
GO:0019853	L-ascorbic acid biosynthetic process	12	0.597222	0.0857192	12	0.625	0.0897176	12	0.680556	0.0780074	12	0.583333	0.0435194	48	(3, 44)	0.316329	0.813481	0.849751	21.9544	0.223861	0.824935	0.886895	21.8073	0.719007	0.479771	0.886895	16.3174	-0.144474	0.886895	0.886895
GO:0009062	fatty acid catabolic process	12	0.594444	0.031203	12	0.644444	0.0540192	12	0.633333	0.0389249	12	0.6	0.0544331	48	(3, 44)	0.288859	0.833191	0.864831	17.6051	0.801495	0.433531	0.666544	21.0055	0.77953	0.444363	0.666544	17.5247	0.0885457	0.930447	0.930447
GO:1902396	protein localization to bicellular tight junction	12	0.555556	0.0803332	12	0.638889	0.0609732	12	0.611111	0.0626751	12	0.597222	0.0724114	48	(3, 44)	0.24932	0.861382	0.88847	20.5158	0.826292	0.418145	0.703783	20.771	0.54525	0.591389	0.703783	21.7671	0.385261	0.703783	0.703783
GO:0048208	COPII vesicle coating	12	0.541667	0.0714361	12	0.611111	0.0947559	12	0.611111	0.0592224	12	0.611111	0.0592224	48	(3, 44)	0.228595	0.875988	0.897888	20.4509	0.585206	0.564811	0.564811	21.2694	0.748386	0.462423	0.564811	21.2694	0.748386	0.462423	0.564811
GO:0010638	positive regulation of organelle organization	12	0.625	0.0714361	12	0.597222	0.0630934	12	0.666667	0.0615457	12	0.652778	0.066345	48	(3, 44)	0.219628	0.882255	0.898694	21.6692	-0.291448	0.77348	0.778383	21.5289	0.441889	0.662976	0.778383	21.8808	0.284922	0.778383	0.778383
GO:0072378	blood coagulation, fibrin clot formation	12	0.666667	0.0615457	12	0.694444	0.0734931	12	0.736111	0.0752614	12	0.694444	0.0536282	48	(3, 44)	0.184965	0.90606	0.917246	21.3421	0.289775	0.774785	0.774785	21.1659	0.714286	0.482854	0.774785	21.5956	0.340279	0.736934	0.774785
GO:0090666	scaRNA localization to Cajal body	12	0.569444	0.0752614	12	0.625	0.106847	12	0.625	0.0547607	12	0.638889	0.117553	48	(3, 44)	0.111916	0.952684	0.952684	19.7592	0.425086	0.675367	0.675367	20.0973	0.596888	0.557247	0.675367	18.7206	0.497519	0.624617	0.675367
GO:1904874	positive regulation of telomerase RNA localization to Cajal body	12	0.569444	0.0752614	12	0.625	0.106847	12	0.625	0.0547607	12	0.638889	0.117553	48	(3, 44)	0.111916	0.952684	0.952684	19.7592	0.425086	0.675367	0.675367	20.0973	0.596888	0.557247	0.675367	18.7206	0.497519	0.624617	0.675367

## Sheet: Ctrl-fixed-RMSmean
ModuleID	ModuleName	Ctrl_N	Ctrl_RMSmean	Ctrl_RMSsem	Aca_N	Aca_RMSmean	Aca_RMSsem	17aE2_N	17aE2_RMSmean	17aE2_RMSsem	Rapa_N	Rapa_RMSmean	Rapa_RMSsem
GO:0017144	drug metabolic process	12	0.584921	0.0241806	12	0.503175	0.017811	12	0.490476	0.0170488	12	0.488889	0.0248221
GO:0031998	regulation of fatty acid beta-oxidation	12	0.541667	0.0507726	12	0.388889	0.0427059	12	0.347222	0.0433175	12	0.513889	0.0479299
GO:0043653	mitochondrial fragmentation involved in apoptotic process	12	0.583333	0.0339588	12	0.611111	0.0417087	12	0.683333	0.0166667	12	0.694444	0.026538
GO:0006102	isocitrate metabolic process	12	0.577778	0.0276258	12	0.516667	0.0203091	12	0.622222	0.0276258	12	0.55	0.0368133
GO:0006749	glutathione metabolic process	12	0.577586	0.0106485	12	0.52318	0.0111565	12	0.524713	0.00661279	12	0.529119	0.0101587
GO:0006625	protein targeting to peroxisome	12	0.563492	0.0379114	12	0.535714	0.0242563	12	0.559524	0.0275709	12	0.531746	0.026104
GO:0016558	protein import into peroxisome matrix	12	0.571429	0.0287154	12	0.527778	0.0198413	12	0.599206	0.0265121	12	0.547619	0.0265391
GO:0006635	fatty acid beta-oxidation	12	0.58571	0.0108925	12	0.574272	0.011846	12	0.509358	0.0117998	12	0.52347	0.0115778
GO:0008210	estrogen metabolic process	12	0.575926	0.0297713	12	0.433333	0.0500281	12	0.459259	0.0238986	12	0.442593	0.0329902
GO:0006103	2-oxoglutarate metabolic process	12	0.572222	0.0170207	12	0.511111	0.0149118	12	0.529167	0.0176628	12	0.520833	0.0160721
GO:0042866	pyruvate biosynthetic process	12	0.555556	0.0351364	12	0.527778	0.0252374	12	0.427778	0.0277778	12	0.488889	0.02507
GO:0034063	stress granule assembly	12	0.578704	0.0246167	12	0.550926	0.024853	12	0.518519	0.0178761	12	0.527778	0.017096
GO:0075522	IRES-dependent viral translational initiation	12	0.574405	0.0261776	12	0.583333	0.0212353	12	0.627976	0.0188871	12	0.541667	0.0219072
GO:0002181	cytoplasmic translation	12	0.593254	0.0156785	12	0.508818	0.0201116	12	0.497134	0.0145063	12	0.466049	0.0176832
GO:0098761	cellular response to interleukin-7	12	0.564103	0.0182678	12	0.45406	0.0206639	12	0.46047	0.0203604	12	0.525641	0.0281415
GO:0006637	acyl-CoA metabolic process	12	0.57244	0.015401	12	0.510349	0.0171508	12	0.508715	0.0185709	12	0.503813	0.0094324
GO:0140374	antiviral innate immune response	12	0.566667	0.0466017	12	0.566667	0.0284268	12	0.6	0.0246183	12	0.558333	0.0416667
GO:0033539	fatty acid beta-oxidation using acyl-CoA dehydrogenase	12	0.581481	0.0305619	12	0.587037	0.0188439	12	0.546296	0.0362329	12	0.52963	0.0228585
GO:0000038	very long-chain fatty acid metabolic process	12	0.580303	0.0276338	12	0.490909	0.0264807	12	0.495455	0.0192685	12	0.525758	0.0166667
GO:0000028	ribosomal small subunit assembly	12	0.59596	0.0333799	12	0.513889	0.0137631	12	0.54798	0.0185411	12	0.497475	0.0240171
GO:1902416	positive regulation of mRNA binding	12	0.527778	0.0609732	12	0.638889	0.0451025	12	0.583333	0.0435194	12	0.527778	0.0574183
GO:0044794	positive regulation by host of viral process	12	0.597222	0.0479299	12	0.458333	0.0584775	12	0.347222	0.032166	12	0.541667	0.0464434
GO:0030042	actin filament depolymerization	12	0.572222	0.0422103	12	0.65	0.0442863	12	0.527778	0.0252374	12	0.533333	0.0441912
GO:0043691	reverse cholesterol transport	12	0.566667	0.0290129	12	0.488889	0.0206516	12	0.633333	0.0239247	12	0.627778	0.0301046
GO:0039529	RIG-I signaling pathway	12	0.569444	0.083228	12	0.597222	0.0521359	12	0.694444	0.0574183	12	0.583333	0.0598117
GO:0051702	biological process involved in interaction with symbiont	12	0.558333	0.0259905	12	0.508333	0.0192996	12	0.558333	0.0192996	12	0.525	0.037183
GO:1990126	retrograde transport, endosome to plasma membrane	12	0.595238	0.0261314	12	0.488095	0.0308774	12	0.58631	0.0327381	12	0.547619	0.0352605
GO:0033572	transferrin transport	12	0.575397	0.0403799	12	0.551587	0.0381936	12	0.543651	0.0420472	12	0.452381	0.0323712
GO:0001731	formation of translation preinitiation complex	12	0.583333	0.0357143	12	0.583333	0.034739	12	0.535714	0.0469378	12	0.515873	0.0325476
GO:0006107	oxaloacetate metabolic process	12	0.55787	0.0263653	12	0.481481	0.021444	12	0.451389	0.0224538	12	0.530093	0.0217485
GO:0006739	NADP metabolic process	12	0.571429	0.0321048	12	0.488095	0.0321716	12	0.642857	0.0278035	12	0.551587	0.0399522
GO:0006526	arginine biosynthetic process	12	0.569444	0.0381514	12	0.555556	0.0427059	12	0.472222	0.0401666	12	0.555556	0.0427059
GO:0042157	lipoprotein metabolic process	12	0.568452	0.0459933	12	0.627976	0.0242618	12	0.544643	0.0326396	12	0.529762	0.0310334
GO:0006536	glutamate metabolic process	12	0.572222	0.0220744	12	0.55	0.0199372	12	0.551852	0.019115	12	0.488889	0.0262367
GO:0034372	very-low-density lipoprotein particle remodeling	12	0.555556	0.0659473	12	0.361111	0.0705717	12	0.527778	0.0675239	12	0.513889	0.0724114
GO:0061732	mitochondrial acetyl-CoA biosynthetic process from pyruvate	12	0.566667	0.0380501	12	0.627778	0.032264	12	0.383333	0.0349362	12	0.45	0.0385992
GO:0022904	respiratory electron transport chain	12	0.581197	0.0245663	12	0.470085	0.0190246	12	0.517094	0.0198573	12	0.504274	0.0235307
GO:0006699	bile acid biosynthetic process	12	0.590741	0.0229605	12	0.561111	0.0324951	12	0.505556	0.0276428	12	0.527778	0.0283114
GO:0010499	proteasomal ubiquitin-independent protein catabolic process	12	0.590278	0.0230473	12	0.516667	0.0155902	12	0.567361	0.0186186	12	0.536111	0.0150523
GO:0006559	L-phenylalanine catabolic process	12	0.559524	0.0537615	12	0.611111	0.0345944	12	0.5	0.0661856	12	0.436508	0.0388071
GO:0070189	kynurenine metabolic process	12	0.597222	0.0630934	12	0.458333	0.0684269	12	0.680556	0.0596649	12	0.555556	0.0659473
GO:0006105	succinate metabolic process	12	0.555556	0.0288189	12	0.427778	0.026538	12	0.627778	0.023866	12	0.522222	0.018041
GO:0006620	posttranslational protein targeting to endoplasmic reticulum membrane	12	0.583333	0.0406625	12	0.468254	0.0309237	12	0.551587	0.0215033	12	0.56746	0.0222878
GO:0034380	high-density lipoprotein particle assembly	12	0.575	0.0462618	12	0.533333	0.0466017	12	0.591667	0.039807	12	0.575	0.0410561
GO:0150093	amyloid-beta clearance by transcytosis	12	0.608333	0.0378561	12	0.508333	0.039807	12	0.608333	0.0556754	12	0.525	0.0328564
GO:0006734	NADH metabolic process	12	0.588384	0.0268222	12	0.565657	0.0188666	12	0.513889	0.0195123	12	0.439394	0.0164714
GO:0010873	positive regulation of cholesterol esterification	12	0.572222	0.0437765	12	0.583333	0.035887	12	0.544444	0.031605	12	0.561111	0.032264
GO:0043171	peptide catabolic process	12	0.604167	0.0404009	12	0.64881	0.0412002	12	0.568452	0.0427258	12	0.544643	0.0202054
GO:0019346	transsulfuration	12	0.638889	0.0705717	12	0.736111	0.0630934	12	0.486111	0.056027	12	0.25	0.0753778
GO:0006796	phosphate-containing compound metabolic process	12	0.608333	0.0583333	12	0.65	0.035887	12	0.566667	0.0481999	12	0.591667	0.0378561
GO:0022615	protein to membrane docking	12	0.611111	0.0313376	12	0.527778	0.0345323	12	0.430556	0.0479299	12	0.611111	0.0374555
GO:0009404	toxin metabolic process	12	0.566667	0.0607196	12	0.583333	0.0365839	12	0.55	0.0417424	12	0.633333	0.0355335
GO:0034379	very-low-density lipoprotein particle assembly	12	0.575	0.0509382	12	0.541667	0.048396	12	0.533333	0.055505	12	0.525	0.037183
GO:0019430	removal of superoxide radicals	12	0.56746	0.0372832	12	0.503968	0.0395199	12	0.349206	0.0333299	12	0.472222	0.0498945
GO:0051006	positive regulation of lipoprotein lipase activity	12	0.583333	0.0365839	12	0.333333	0.0594588	12	0.516667	0.0588183	12	0.45	0.055732
GO:0006068	ethanol catabolic process	12	0.572222	0.0301046	12	0.6	0.0317821	12	0.472222	0.035256	12	0.566667	0.0224733
GO:0045723	positive regulation of fatty acid biosynthetic process	12	0.571429	0.035169	12	0.543651	0.0395199	12	0.420635	0.0292096	12	0.52381	0.0310161
GO:0046487	glyoxylate metabolic process	12	0.569444	0.032166	12	0.319444	0.0381514	12	0.347222	0.0381514	12	0.347222	0.0479299
GO:0015909	long-chain fatty acid transport	12	0.605556	0.0361984	12	0.666667	0.0307044	12	0.583333	0.0297294	12	0.572222	0.0371169
GO:0006086	acetyl-CoA biosynthetic process from pyruvate	12	0.555556	0.0592224	12	0.541667	0.0584775	12	0.305556	0.0763028	12	0.430556	0.0596649
GO:0006084	acetyl-CoA metabolic process	12	0.583333	0.0356976	12	0.418981	0.017252	12	0.511574	0.0270222	12	0.537037	0.0252034
GO:0006104	succinyl-CoA metabolic process	12	0.583333	0.0419435	12	0.477778	0.0511375	12	0.65	0.0403061	12	0.611111	0.031605
GO:0046826	negative regulation of protein export from nucleus	12	0.569444	0.0433175	12	0.430556	0.0479299	12	0.527778	0.0277778	12	0.444444	0.0555556
GO:0042178	xenobiotic catabolic process	12	0.577381	0.0362069	12	0.604167	0.0276146	12	0.630952	0.0292708	12	0.5625	0.0288692
GO:0051918	negative regulation of fibrinolysis	12	0.569444	0.056027	12	0.444444	0.0473779	12	0.416667	0.0324375	12	0.388889	0.0427059
GO:0023035	CD40 signaling pathway	12	0.597222	0.0596649	12	0.430556	0.0630934	12	0.388889	0.0374555	12	0.361111	0.0451025
GO:0000056	ribosomal small subunit export from nucleus	12	0.611111	0.0374555	12	0.458333	0.0464434	12	0.569444	0.0433175	12	0.527778	0.0345323
GO:0010039	response to iron ion	12	0.527778	0.0574183	12	0.513889	0.0521359	12	0.388889	0.0555556	12	0.444444	0.0690646
GO:0006707	cholesterol catabolic process	12	0.575397	0.0395199	12	0.515873	0.0280087	12	0.595238	0.0278035	12	0.563492	0.0350875
GO:0006584	catecholamine metabolic process	12	0.558333	0.0583333	12	0.583333	0.0457817	12	0.475	0.0462618	12	0.491667	0.039807
GO:0006120	mitochondrial electron transport, NADH to ubiquinone	12	0.592593	0.041078	12	0.502315	0.0312364	12	0.511574	0.0300926	12	0.539352	0.039203
GO:0030300	regulation of intestinal cholesterol absorption	12	0.583333	0.0523038	12	0.541667	0.0416667	12	0.513889	0.0381514	12	0.527778	0.0451025
GO:0006572	tyrosine catabolic process	12	0.583333	0.0637625	12	0.633333	0.0309773	12	0.441667	0.0668086	12	0.475	0.0494286
GO:0033119	negative regulation of RNA splicing	12	0.591667	0.0451569	12	0.533333	0.0497468	12	0.6	0.0651339	12	0.525	0.0591928
GO:0051131	chaperone-mediated protein complex assembly	12	0.590278	0.0227127	12	0.543981	0.0252324	12	0.493056	0.0300278	12	0.493056	0.019679
GO:0044387	negative regulation of protein kinase activity by regulation of protein phosphorylation	12	0.625	0.0823809	12	0.541667	0.077103	12	0.555556	0.0749111	12	0.416667	0.0561833
GO:0006703	estrogen biosynthetic process	12	0.608333	0.028758	12	0.6	0.0460566	12	0.55	0.0379393	12	0.483333	0.0321769
GO:0070995	NADPH oxidation	12	0.571429	0.045403	12	0.599206	0.0344077	12	0.468254	0.029792	12	0.535714	0.0402378
GO:1903800	positive regulation of production of miRNAs involved in gene silencing by miRNA	12	0.566667	0.0466017	12	0.516667	0.0365839	12	0.533333	0.0497468	12	0.583333	0.0440959
GO:0006166	purine ribonucleoside salvage	12	0.569444	0.0630934	12	0.5	0.0680414	12	0.722222	0.0592224	12	0.611111	0.0690646
GO:0010898	positive regulation of triglyceride catabolic process	12	0.561111	0.026538	12	0.455556	0.0282287	12	0.477778	0.031605	12	0.466667	0.0338346
GO:0051683	establishment of Golgi localization	12	0.594444	0.0361984	12	0.561111	0.0277778	12	0.577778	0.0341647	12	0.522222	0.034654
GO:0019439	aromatic compound catabolic process	12	0.6	0.0522233	12	0.541667	0.0596179	12	0.691667	0.0514315	12	0.508333	0.0596179
GO:0019441	tryptophan catabolic process to kynurenine	12	0.611111	0.0313376	12	0.486111	0.066345	12	0.5	0.0542782	12	0.388889	0.0749111
GO:0046050	UMP catabolic process	12	0.569444	0.066345	12	0.611111	0.0776695	12	0.402778	0.0780074	12	0.597222	0.0479299
GO:0046079	dUMP catabolic process	12	0.569444	0.066345	12	0.611111	0.0776695	12	0.402778	0.0780074	12	0.597222	0.0479299
GO:1990592	protein K69-linked ufmylation	12	0.555556	0.0516289	12	0.527778	0.0345323	12	0.472222	0.0451025	12	0.486111	0.0381514
GO:0000338	protein deneddylation	12	0.566667	0.0343286	12	0.511111	0.0429025	12	0.45	0.0329524	12	0.466667	0.02595
GO:0051791	medium-chain fatty acid metabolic process	12	0.6	0.0522233	12	0.533333	0.0527046	12	0.483333	0.0561833	12	0.591667	0.0514315
GO:0046685	response to arsenic-containing substance	12	0.558333	0.039807	12	0.508333	0.0228908	12	0.516667	0.0270615	12	0.55	0.0313823
GO:0006547	histidine metabolic process	12	0.555556	0.0427059	12	0.458333	0.0299059	12	0.569444	0.0247745	12	0.541667	0.0299059
GO:0019556	histidine catabolic process to glutamate and formamide	12	0.555556	0.0427059	12	0.458333	0.0299059	12	0.569444	0.0247745	12	0.541667	0.0299059
GO:0019557	histidine catabolic process to glutamate and formate	12	0.555556	0.0427059	12	0.458333	0.0299059	12	0.569444	0.0247745	12	0.541667	0.0299059
GO:0006548	histidine catabolic process	12	0.555556	0.0427059	12	0.458333	0.0299059	12	0.569444	0.0247745	12	0.541667	0.0299059
GO:0006544	glycine metabolic process	12	0.588889	0.034654	12	0.516667	0.0247887	12	0.411111	0.0417087	12	0.411111	0.0229673
GO:0006085	acetyl-CoA biosynthetic process	12	0.6	0.0325669	12	0.491667	0.0312815	12	0.416667	0.0505025	12	0.475	0.037183
GO:1903608	protein localization to cytoplasmic stress granule	12	0.633333	0.0619547	12	0.425	0.0552199	12	0.308333	0.0312815	12	0.366667	0.0655204
GO:0045899	positive regulation of RNA polymerase II transcription preinitiation complex assembly	12	0.6	0.0531816	12	0.655556	0.0448216	12	0.65	0.0368133	12	0.694444	0.0405836
GO:0046055	dGMP catabolic process	12	0.555556	0.0170824	12	0.422222	0.02507	12	0.444444	0.0341647	12	0.4	0.0295875
GO:0042159	lipoprotein catabolic process	12	0.527778	0.0866349	12	0.680556	0.0479299	12	0.458333	0.0584775	12	0.472222	0.0609732
GO:0070458	cellular detoxification of nitrogen compound	12	0.583333	0.0561833	12	0.708333	0.0542976	12	0.691667	0.0542976	12	0.625	0.0578988
GO:0051099	positive regulation of binding	12	0.583333	0.0781197	12	0.361111	0.0574183	12	0.569444	0.090496	12	0.625	0.0986547
GO:0009437	carnitine metabolic process	12	0.558333	0.0556754	12	0.591667	0.0514315	12	0.583333	0.0297294	12	0.558333	0.0192996
GO:0019509	L-methionine salvage from methylthioadenosine	12	0.555556	0.0690646	12	0.430556	0.0433175	12	0.583333	0.0561833	12	0.611111	0.0555556
GO:0070934	CRD-mediated mRNA stabilization	12	0.638889	0.049549	12	0.583333	0.0561833	12	0.388889	0.0592224	12	0.361111	0.0574183
GO:0075525	viral translational termination-reinitiation	12	0.558333	0.0583333	12	0.466667	0.0414388	12	0.533333	0.0527046	12	0.6	0.0408248
GO:0110095	cellular detoxification of aldehyde	12	0.569444	0.0630934	12	0.527778	0.0841709	12	0.638889	0.0816325	12	0.708333	0.0797856
GO:0071404	cellular response to low-density lipoprotein particle stimulus	12	0.566667	0.0474962	12	0.511111	0.0310678	12	0.5	0.019245	12	0.477778	0.0229673
GO:0070585	protein localization to mitochondrion	12	0.569444	0.0857192	12	0.5	0.0648749	12	0.597222	0.0780074	12	0.541667	0.0507726
GO:0019674	NAD metabolic process	12	0.583333	0.0781197	12	0.472222	0.0574183	12	0.680556	0.0630934	12	0.569444	0.0724114
GO:0030043	actin filament fragmentation	12	0.555556	0.0626751	12	0.527778	0.0675239	12	0.388889	0.0626751	12	0.430556	0.0630934
GO:0071569	protein ufmylation	12	0.55	0.0583874	12	0.516667	0.0548183	12	0.5	0.0522233	12	0.466667	0.0432283
GO:0006122	mitochondrial electron transport, ubiquinol to cytochrome c	12	0.589286	0.0468347	12	0.467262	0.0363733	12	0.52381	0.0472115	12	0.541667	0.0400104
GO:0046038	GMP catabolic process	12	0.572222	0.0224108	12	0.427778	0.0301046	12	0.438889	0.046752	12	0.394444	0.0380132
GO:0009115	xanthine catabolic process	12	0.575	0.0462618	12	0.491667	0.035799	12	0.575	0.0538305	12	0.516667	0.0561833
GO:0071816	tail-anchored membrane protein insertion into ER membrane	12	0.574074	0.0254343	12	0.525463	0.0323397	12	0.543981	0.0354442	12	0.49537	0.0291804
GO:0006101	citrate metabolic process	12	0.611111	0.0925084	12	0.555556	0.0555556	12	0.597222	0.056027	12	0.652778	0.0630934
GO:0009086	methionine biosynthetic process	12	0.583333	0.0394619	12	0.511111	0.023689	12	0.505556	0.0414049	12	0.594444	0.026538
GO:0006204	IMP catabolic process	12	0.555556	0.0555556	12	0.486111	0.0479299	12	0.402778	0.0433175	12	0.444444	0.0473779
GO:0045050	protein insertion into ER membrane by stop-transfer membrane-anchor sequence	12	0.575	0.0686725	12	0.516667	0.0613402	12	0.483333	0.0534185	12	0.391667	0.0434468
GO:0006108	malate metabolic process	12	0.569444	0.0630934	12	0.333333	0.0355335	12	0.5	0.0680414	12	0.444444	0.0555556
GO:0001561	fatty acid alpha-oxidation	12	0.583333	0.0860174	12	0.608333	0.0416667	12	0.508333	0.0608753	12	0.533333	0.055505
GO:0006520	cellular amino acid metabolic process	12	0.588889	0.0374555	12	0.477778	0.032653	12	0.472222	0.0342877	12	0.4	0.0393551
GO:0010637	negative regulation of mitochondrial fusion	12	0.555556	0.0990981	12	0.597222	0.0694444	12	0.652778	0.0950331	12	0.625	0.0714361
GO:0015986	ATP synthesis coupled proton transport	12	0.625	0.0339101	12	0.645833	0.0453586	12	0.645833	0.0296399	12	0.639881	0.042271
GO:0090277	positive regulation of peptide hormone secretion	12	0.569444	0.066345	12	0.472222	0.064332	12	0.486111	0.0724114	12	0.583333	0.0561833
GO:0001765	membrane raft assembly	12	0.541667	0.0547607	12	0.555556	0.0555556	12	0.638889	0.064332	12	0.5	0.0580259
GO:0010815	bradykinin catabolic process	12	0.555556	0.0659473	12	0.444444	0.0690646	12	0.583333	0.0781197	12	0.541667	0.0652791
GO:0032872	regulation of stress-activated MAPK cascade	12	0.569444	0.0479299	12	0.416667	0.0695706	12	0.638889	0.0675239	12	0.5	0.0794552
GO:0009083	branched-chain amino acid catabolic process	12	0.555556	0.0575304	12	0.472222	0.0470596	12	0.579365	0.0449594	12	0.436508	0.0441886
GO:0042776	mitochondrial ATP synthesis coupled proton transport	12	0.614316	0.0304968	12	0.573718	0.0395824	12	0.621795	0.0296287	12	0.610043	0.0370587
GO:0042743	hydrogen peroxide metabolic process	12	0.583333	0.0781197	12	0.486111	0.0521359	12	0.5	0.0615457	12	0.513889	0.066345
GO:0016559	peroxisome fission	12	0.566667	0.0380501	12	0.533333	0.0393551	12	0.511111	0.036082	12	0.505556	0.0388889
GO:0042168	heme metabolic process	12	0.566667	0.0449467	12	0.508333	0.0499368	12	0.516667	0.0534185	12	0.458333	0.0336162
GO:0061684	chaperone-mediated autophagy	12	0.541667	0.0823809	12	0.638889	0.0866349	12	0.652778	0.0521359	12	0.486111	0.083228
GO:0006563	L-serine metabolic process	12	0.611111	0.0555556	12	0.347222	0.0433175	12	0.555556	0.0427059	12	0.611111	0.0516289
GO:0031204	posttranslational protein targeting to membrane, translocation	12	0.652778	0.056027	12	0.583333	0.0383805	12	0.680556	0.0479299	12	0.652778	0.056027
GO:0006196	AMP catabolic process	12	0.541667	0.0619717	12	0.5	0.0502519	12	0.402778	0.090496	12	0.472222	0.0609732
GO:0043648	dicarboxylic acid metabolic process	12	0.611111	0.0803332	12	0.708333	0.0547607	12	0.486111	0.090496	12	0.625	0.0507726
GO:0001667	ameboidal-type cell migration	12	0.583333	0.0329524	12	0.594444	0.0277778	12	0.555556	0.0310678	12	0.538889	0.0332912
GO:2000767	positive regulation of cytoplasmic translation	12	0.541667	0.0619717	12	0.361111	0.049549	12	0.611111	0.0555556	12	0.666667	0.0739688
GO:1904851	positive regulation of establishment of protein localization to telomere	12	0.578704	0.0295783	12	0.5625	0.0476394	12	0.5	0.0331505	12	0.543981	0.0382979
GO:0034354	'de novo' NAD biosynthetic process from tryptophan	12	0.641667	0.0312815	12	0.55	0.0288675	12	0.575	0.0391675	12	0.591667	0.048396
GO:0086073	bundle of His cell-Purkinje myocyte adhesion involved in cell communication	12	0.583333	0.0767062	12	0.525	0.0494286	12	0.625	0.0524043	12	0.608333	0.0468045
GO:0098911	regulation of ventricular cardiac muscle cell action potential	12	0.583333	0.0767062	12	0.525	0.0494286	12	0.625	0.0524043	12	0.608333	0.0468045
GO:0046755	viral budding	12	0.583333	0.0753778	12	0.430556	0.0630934	12	0.416667	0.0435194	12	0.458333	0.0942921
GO:0060440	trachea formation	12	0.583333	0.066477	12	0.375	0.0584775	12	0.444444	0.0626751	12	0.472222	0.0574183
GO:0033499	galactose catabolic process via UDP-galactose	12	0.583333	0.0561833	12	0.638889	0.0451025	12	0.569444	0.0724114	12	0.458333	0.0547607
GO:0006531	aspartate metabolic process	12	0.591667	0.0690392	12	0.5	0.0603023	12	0.5	0.0717741	12	0.591667	0.0499368
GO:0048549	positive regulation of pinocytosis	12	0.569444	0.083228	12	0.388889	0.0592224	12	0.430556	0.0596649	12	0.472222	0.0536282
GO:0070863	positive regulation of protein exit from endoplasmic reticulum	12	0.575397	0.0381936	12	0.551587	0.0318136	12	0.519841	0.0587492	12	0.559524	0.0487334
GO:1905146	lysosomal protein catabolic process	12	0.566667	0.0689019	12	0.591667	0.0542976	12	0.575	0.0616994	12	0.483333	0.066096
GO:0006574	valine catabolic process	12	0.555556	0.0854118	12	0.541667	0.0464434	12	0.444444	0.0626751	12	0.444444	0.0592224
GO:0070508	cholesterol import	12	0.555556	0.0592224	12	0.402778	0.056027	12	0.444444	0.0776695	12	0.513889	0.083228
GO:0034334	adherens junction maintenance	12	0.597222	0.083228	12	0.444444	0.0473779	12	0.527778	0.049549	12	0.569444	0.08066
GO:0006552	leucine catabolic process	12	0.591667	0.0645008	12	0.6	0.0651339	12	0.475	0.0538305	12	0.358333	0.0583333
GO:0019853	L-ascorbic acid biosynthetic process	12	0.597222	0.0857192	12	0.569444	0.0630934	12	0.486111	0.0724114	12	0.444444	0.0690646
GO:0009062	fatty acid catabolic process	12	0.594444	0.031203	12	0.544444	0.0448216	12	0.455556	0.0383439	12	0.455556	0.0462997
GO:1902396	protein localization to bicellular tight junction	12	0.555556	0.0803332	12	0.361111	0.0609732	12	0.416667	0.0324375	12	0.402778	0.0630934
GO:0048208	COPII vesicle coating	12	0.541667	0.0714361	12	0.472222	0.0705717	12	0.583333	0.0858214	12	0.5	0.0615457
GO:0010638	positive regulation of organelle organization	12	0.625	0.0714361	12	0.597222	0.083228	12	0.583333	0.0753778	12	0.597222	0.0596649
GO:0072378	blood coagulation, fibrin clot formation	12	0.666667	0.0615457	12	0.416667	0.0481125	12	0.430556	0.0596649	12	0.444444	0.0776695
GO:0090666	scaRNA localization to Cajal body	12	0.569444	0.0752614	12	0.569444	0.105526	12	0.430556	0.090496	12	0.527778	0.0980306
GO:1904874	positive regulation of telomerase RNA localization to Cajal body	12	0.569444	0.0752614	12	0.569444	0.105526	12	0.430556	0.090496	12	0.527778	0.0980306

## Sheet: Aca-fixed-RMSmean
ModuleID	ModuleName	Ctrl_N	Ctrl_RMSmean	Ctrl_RMSsem	Aca_N	Aca_RMSmean	Aca_RMSsem	17aE2_N	17aE2_RMSmean	17aE2_RMSsem	Rapa_N	Rapa_RMSmean	Rapa_RMSsem	17aE2-vs-Ctrl_DoF	17aE2-vs-Ctrl_tStat	17aE2-vs-Ctrl_Pval	17aE2-vs-Ctrl_AdjPval	Rapa-vs-Ctrl_DoF	Rapa-vs-Ctrl_tStat	Rapa-vs-Ctrl_Pval	Rapa-vs-Ctrl_AdjPval
GO:0017144	drug metabolic process	12	0.518254	0.0310041	12	0.755556	0.0209817	12	0.557143	0.0258837	12	0.55873	0.0281433	21.3201	0.962873	0.346406	0.415687	21.797	0.966654	0.344321	0.415687
GO:0031998	regulation of fatty acid beta-oxidation	12	0.486111	0.066345	12	0.861111	0.0451025	12	0.819444	0.0381514	12	0.736111	0.0479299	17.5578	4.35546	0.000401825	0.00120547	20.024	3.05448	0.00625167	0.0093775
GO:0043653	mitochondrial fragmentation involved in apoptotic process	12	0.561111	0.0414049	12	0.644444	0.0444444	12	0.583333	0.0598117	12	0.561111	0.0388889	19.5738	0.305482	0.763224	0.98927	21.9141	1.95448e-15	1	1
GO:0006102	isocitrate metabolic process	12	0.5	0.0495773	12	0.805556	0.0289645	12	0.555556	0.036082	12	0.394444	0.0594352	20.0999	0.906033	0.375652	0.563478	21.3141	-1.3638	0.186861	0.438625
GO:0006749	glutathione metabolic process	12	0.504406	0.0255197	12	0.712835	0.0191573	12	0.489847	0.0162589	12	0.481609	0.0319586	18.6668	-0.481158	0.635996	0.635996	20.9732	-0.557416	0.583144	0.635996
GO:0006625	protein targeting to peroxisome	12	0.484127	0.0619861	12	0.75	0.058358	12	0.702381	0.0414988	12	0.785714	0.0278035	19.2111	2.92585	0.00860187	0.00864354	15.254	4.43928	0.000459733	0.0013792
GO:0016558	protein import into peroxisome matrix	12	0.5	0.0593432	12	0.742063	0.0548163	12	0.702381	0.0393747	12	0.785714	0.0252113	19.113	2.84172	0.010388	0.0130206	14.8455	4.43129	0.000497223	0.00149167
GO:0006635	fatty acid beta-oxidation	12	0.537285	0.0233153	12	0.685977	0.0198262	12	0.535205	0.0240408	12	0.567736	0.0197881	21.9794	-0.0620973	0.951047	0.951047	21.4335	0.995783	0.330466	0.396559
GO:0008210	estrogen metabolic process	12	0.483333	0.0314418	12	0.62963	0.0401394	12	0.603704	0.0220249	12	0.583333	0.0217328	19.7004	3.13557	0.00527524	0.0105505	19.5575	2.61631	0.0167259	0.0250888
GO:0006103	2-oxoglutarate metabolic process	12	0.508333	0.0331434	12	0.709722	0.0260276	12	0.569444	0.0283031	12	0.566667	0.0276956	21.4736	1.40215	0.175161	0.229191	21.3268	1.35057	0.190993	0.229191
GO:0042866	pyruvate biosynthetic process	12	0.511111	0.0351364	12	0.772222	0.0301046	12	0.516667	0.0394619	12	0.488889	0.0276258	21.71	0.105144	0.917227	0.917227	20.8398	-0.497183	0.624265	0.749118
GO:0034063	stress granule assembly	12	0.509259	0.0254343	12	0.699074	0.0314926	12	0.708333	0.0310565	12	0.675926	0.0222468	21.1773	4.9592	6.45027e-05	0.000165904	21.617	4.93231	6.50626e-05	0.000165904
GO:0075522	IRES-dependent viral translational initiation	12	0.514881	0.0352947	12	0.64881	0.0443624	12	0.723214	0.029531	12	0.678571	0.0228429	21.3359	4.52706	0.000178005	0.00106803	18.8397	3.89351	0.00099028	0.00297084
GO:0002181	cytoplasmic translation	12	0.513007	0.0433961	12	0.695326	0.0350464	12	0.604277	0.0326946	12	0.598765	0.0331422	20.4446	1.6798	0.108215	0.129857	20.5745	1.57054	0.131541	0.131541
GO:0098761	cellular response to interleukin-7	12	0.497863	0.0283106	12	0.667735	0.0288605	12	0.575855	0.0240606	12	0.564103	0.037211	21.4425	2.09915	0.047811	0.143433	20.5385	1.4167	0.171562	0.257343
GO:0006637	acyl-CoA metabolic process	12	0.516885	0.0455066	12	0.688998	0.028642	12	0.533769	0.0274992	12	0.577887	0.0277817	18.0884	0.317557	0.754458	0.754458	18.1995	1.14415	0.267389	0.401083
GO:0140374	antiviral innate immune response	12	0.5	0.0564076	12	0.733333	0.0414388	12	0.833333	0.0481999	12	0.741667	0.0542976	21.4776	4.4926	0.00019066	0.00057198	21.9681	3.08663	0.005397	0.005397
GO:0033539	fatty acid beta-oxidation using acyl-CoA dehydrogenase	12	0.540741	0.0552743	12	0.746296	0.0339955	12	0.587037	0.041435	12	0.496296	0.045553	20.3957	0.67018	0.510261	0.649837	21.2252	-0.620505	0.541531	0.649837
GO:0000038	very long-chain fatty acid metabolic process	12	0.510606	0.0382079	12	0.606061	0.0353391	12	0.498485	0.0249676	12	0.54697	0.0204456	18.9456	-0.265569	0.793439	0.793439	16.8222	0.83914	0.413157	0.783158
GO:0000028	ribosomal small subunit assembly	12	0.535354	0.0550208	12	0.776515	0.0378156	12	0.618687	0.0651113	12	0.656566	0.0515952	21.4044	0.977571	0.339207	0.339207	21.9097	1.607	0.122373	0.146847
GO:1902416	positive regulation of mRNA binding	12	0.5	0.0940127	12	0.75	0.0632322	12	0.722222	0.0626751	12	0.666667	0.0648749	19.1649	1.96676	0.0638612	0.0766334	19.5397	1.45912	0.160422	0.160422
GO:0044794	positive regulation by host of viral process	12	0.458333	0.0823809	12	0.652778	0.08814	12	0.819444	0.032166	12	0.569444	0.056027	14.2778	4.08322	0.0010764	0.00645838	19.3824	1.11527	0.278374	0.417561
GO:0030042	actin filament depolymerization	12	0.55	0.0442863	12	0.727778	0.0342877	12	0.538889	0.0208544	12	0.577778	0.0331646	15.6498	-0.226985	0.823374	0.823374	20.3858	0.502058	0.621006	0.745208
GO:0043691	reverse cholesterol transport	12	0.488889	0.0473779	12	0.733333	0.0272166	12	0.444444	0.0321333	12	0.516667	0.0411329	19.3526	-0.776363	0.44692	0.536304	21.5746	0.442729	0.662369	0.662369
GO:0039529	RIG-I signaling pathway	12	0.486111	0.0752614	12	0.652778	0.0752614	12	0.861111	0.0401666	12	0.833333	0.0648749	16.796	4.39578	0.000405318	0.00121595	21.532	3.49448	0.00210054	0.00315081
GO:0051702	biological process involved in interaction with symbiont	12	0.508333	0.0608753	12	0.741667	0.048396	12	0.558333	0.0468045	12	0.508333	0.0596179	20.6374	0.65114	0.522141	0.783212	21.9904	2.60597e-15	1	1
GO:1990126	retrograde transport, endosome to plasma membrane	12	0.535714	0.0586516	12	0.755952	0.0392792	12	0.681548	0.0613032	12	0.696429	0.04558	21.9571	1.71889	0.0997037	0.119644	20.7356	2.16362	0.0423252	0.0720236
GO:0033572	transferrin transport	12	0.535714	0.0592345	12	0.710317	0.0277778	12	0.654762	0.0435194	12	0.698413	0.0403267	20.1958	1.61963	0.120822	0.181233	19.3936	2.27046	0.0347522	0.132236
GO:0001731	formation of translation preinitiation complex	12	0.511905	0.0655663	12	0.757937	0.0390828	12	0.583333	0.0446879	12	0.579365	0.0564756	19.4059	0.900205	0.379047	0.509705	21.5275	0.779566	0.444133	0.509705
GO:0006107	oxaloacetate metabolic process	12	0.497685	0.0519065	12	0.662037	0.0371159	12	0.534722	0.0353892	12	0.4375	0.03387	19.4093	0.589549	0.562293	0.562293	18.9296	-0.971049	0.343769	0.412523
GO:0006739	NADP metabolic process	12	0.515873	0.0475589	12	0.765873	0.03635	12	0.515873	0.0460914	12	0.503968	0.0509169	21.9784	0	1	1	21.8984	-0.170865	0.865899	1
GO:0006526	arginine biosynthetic process	12	0.486111	0.08814	12	0.777778	0.0592224	12	0.583333	0.066477	12	0.472222	0.0675239	20.4551	0.880647	0.388739	0.583108	20.6038	-0.125089	0.901666	0.90835
GO:0042157	lipoprotein metabolic process	12	0.520833	0.0546356	12	0.770833	0.0261776	12	0.520833	0.0212921	12	0.553571	0.0279768	14.2659	-1.89335e-15	1	1	16.3975	0.53335	0.600946	0.90142
GO:0006536	glutamate metabolic process	12	0.527778	0.0280458	12	0.664815	0.0512075	12	0.559259	0.0338162	12	0.485185	0.0354368	21.2724	0.71658	0.481427	0.757203	20.8971	-0.942476	0.356718	0.757203
GO:0034372	very-low-density lipoprotein particle remodeling	12	0.444444	0.0659473	12	0.722222	0.0374555	12	0.472222	0.0345323	12	0.569444	0.0630934	16.6105	0.373149	0.713756	1	21.9571	1.36959	0.184659	0.369318
GO:0061732	mitochondrial acetyl-CoA biosynthetic process from pyruvate	12	0.544444	0.0573449	12	0.794444	0.0380132	12	0.438889	0.0371169	12	0.461111	0.0678969	18.8406	-1.54527	0.138913	0.403211	21.4009	-0.937667	0.358878	0.538317
GO:0022904	respiratory electron transport chain	12	0.495726	0.0296217	12	0.698718	0.0173232	12	0.583333	0.0178192	12	0.568376	0.0241574	18.0394	2.53431	0.0207467	0.0856416	21.1446	1.90066	0.0710665	0.1066
GO:0006699	bile acid biosynthetic process	12	0.516667	0.0314418	12	0.72037	0.0276878	12	0.47963	0.0296454	12	0.572222	0.0409506	21.9243	-0.857063	0.400682	0.760134	20.6245	1.07606	0.29433	0.760134
GO:0010499	proteasomal ubiquitin-independent protein catabolic process	12	0.511111	0.0324753	12	0.658333	0.0319966	12	0.602083	0.0302578	12	0.576389	0.0391921	21.8909	2.04954	0.0525794	0.105159	21.2658	1.28251	0.213469	0.299309
GO:0006559	L-phenylalanine catabolic process	12	0.519841	0.0283895	12	0.65873	0.0374555	12	0.547619	0.0339259	12	0.492063	0.0348418	21.3368	0.627928	0.536714	0.760039	21.1376	-0.61806	0.543138	0.760039
GO:0070189	kynurenine metabolic process	12	0.486111	0.0630934	12	0.652778	0.0521359	12	0.625	0.0714361	12	0.722222	0.0427059	21.6692	1.45724	0.15939	0.31878	19.3307	3.09907	0.00582105	0.0349263
GO:0006105	succinate metabolic process	12	0.511111	0.0558578	12	0.694444	0.049549	12	0.483333	0.0620226	12	0.377778	0.0421104	21.7632	-0.332796	0.742473	0.742473	20.4508	-1.90605	0.0707963	0.424778
GO:0006620	posttranslational protein targeting to endoplasmic reticulum membrane	12	0.448413	0.0637957	12	0.698413	0.0338414	12	0.559524	0.0423186	12	0.472222	0.0587492	19.1103	1.45138	0.162894	0.325787	21.8523	0.274538	0.78625	0.78625
GO:0034380	high-density lipoprotein particle assembly	12	0.508333	0.0596179	12	0.75	0.0288675	12	0.558333	0.028758	12	0.608333	0.0542976	15.8561	0.755384	0.461093	0.593271	21.8105	1.24011	0.228112	0.456225
GO:0150093	amyloid-beta clearance by transcytosis	12	0.525	0.0509382	12	0.758333	0.048396	12	0.675	0.0428617	12	0.675	0.0462618	21.3754	2.2532	0.0348649	0.121057	21.7991	2.17991	0.0403523	0.121057
GO:0006734	NADH metabolic process	12	0.540404	0.0400148	12	0.709596	0.0282126	12	0.551768	0.0276916	12	0.494949	0.0339482	19.5704	0.233521	0.817782	0.946852	21.431	-0.866208	0.395971	0.593956
GO:0010873	positive regulation of cholesterol esterification	12	0.527778	0.0508899	12	0.727778	0.0252374	12	0.522222	0.0293972	12	0.583333	0.0394619	17.6057	-0.0945295	0.925756	0.925756	20.7158	0.862699	0.398181	0.796362
GO:0043171	peptide catabolic process	12	0.544643	0.0362847	12	0.72619	0.0366051	12	0.532738	0.0391868	12	0.616071	0.0159265	21.871	-0.222911	0.825673	0.825673	15.0868	1.80256	0.0914665	0.1372
GO:0019346	transsulfuration	12	0.583333	0.066477	12	0.847222	0.0521359	12	0.402778	0.0724114	12	0.25	0.0632322	21.8411	-1.83681	0.0798858	0.157217	21.9451	-3.63318	0.0014736	0.00884162
GO:0006796	phosphate-containing compound metabolic process	12	0.558333	0.067933	12	0.816667	0.0385992	12	0.7	0.0603023	12	0.691667	0.0514315	21.6949	1.55958	0.133329	0.133329	20.4917	1.56483	0.132935	0.133329
GO:0022615	protein to membrane docking	12	0.416667	0.0383805	12	0.555556	0.0427059	12	0.680556	0.0521359	12	0.416667	0.0435194	20.2159	4.07616	0.000577955	0.00346773	21.6615	0	1	1
GO:0009404	toxin metabolic process	12	0.533333	0.0762108	12	0.75	0.0452267	12	0.516667	0.0440959	12	0.633333	0.0677935	17.6229	-0.18929	0.852029	0.852781	21.7054	0.98039	0.337696	0.641635
GO:0034379	very-low-density lipoprotein particle assembly	12	0.541667	0.0556754	12	0.658333	0.0608753	12	0.55	0.0668558	12	0.725	0.0391675	21.3022	0.0957826	0.924589	0.924589	19.7458	2.69321	0.0140849	0.0845096
GO:0019430	removal of superoxide radicals	12	0.503968	0.0640644	12	0.72619	0.0443018	12	0.484127	0.0434041	12	0.559524	0.0419107	19.341	-0.256403	0.800348	0.800348	18.9578	0.725689	0.476893	0.572272
GO:0051006	positive regulation of lipoprotein lipase activity	12	0.483333	0.066096	12	0.733333	0.0449467	12	0.466667	0.0432283	12	0.433333	0.0541229	18.9549	-0.211032	0.835115	0.835115	21.1762	-0.585287	0.56454	0.711379
GO:0006068	ethanol catabolic process	12	0.55	0.0620226	12	0.755556	0.0604881	12	0.494444	0.0740636	12	0.7	0.0600224	21.342	-0.575089	0.571245	0.935007	21.9764	1.73791	0.096221	0.288663
GO:0045723	positive regulation of fatty acid biosynthetic process	12	0.5	0.0399701	12	0.694444	0.0222878	12	0.460317	0.0381373	12	0.52381	0.0438634	21.9517	-0.718295	0.480151	0.921275	21.8126	0.401218	0.692163	0.921275
GO:0046487	glyoxylate metabolic process	12	0.430556	0.0479299	12	0.763889	0.0433175	12	0.597222	0.0479299	12	0.569444	0.032166	22	2.45882	0.0222774	0.0526566	19.2375	2.40613	0.0263283	0.0526566
GO:0015909	long-chain fatty acid transport	12	0.583333	0.0479372	12	0.744444	0.032653	12	0.638889	0.023866	12	0.65	0.0339588	16.1374	1.03746	0.314819	0.314819	19.8193	1.13481	0.269992	0.314819
GO:0006086	acetyl-CoA biosynthetic process from pyruvate	12	0.5	0.0940127	12	0.763889	0.056027	12	0.305556	0.064332	12	0.347222	0.0780074	19.449	-1.7069	0.103757	0.165544	21.2759	-1.25062	0.224654	0.269585
GO:0006084	acetyl-CoA metabolic process	12	0.481481	0.0402151	12	0.710648	0.025463	12	0.56713	0.0430411	12	0.574074	0.0349251	21.8993	1.45401	0.160127	0.24019	21.5764	1.73838	0.0963952	0.24019
GO:0006104	succinyl-CoA metabolic process	12	0.505556	0.0688816	12	0.688889	0.0508072	12	0.672222	0.0605576	12	0.511111	0.0771257	21.6449	1.8172	0.0830595	0.249179	21.7247	0.0537251	0.957645	0.957645
GO:0046826	negative regulation of protein export from nucleus	12	0.430556	0.0596649	12	0.652778	0.0752614	12	0.805556	0.0277778	12	0.611111	0.0374555	15.5545	5.69786	3.67572e-05	0.000220543	18.5045	2.56299	0.0192838	0.0578515
GO:0042178	xenobiotic catabolic process	12	0.541667	0.038784	12	0.669643	0.0501476	12	0.625	0.0425085	12	0.550595	0.0352947	21.8176	1.4482	0.161781	0.323563	21.8073	0.170264	0.866372	0.866372
GO:0051918	negative regulation of fibrinolysis	12	0.486111	0.0927923	12	0.777778	0.0473779	12	0.583333	0.0598117	12	0.666667	0.0680414	18.7949	0.880647	0.389631	0.584447	20.1761	1.56916	0.132162	0.264325
GO:0023035	CD40 signaling pathway	12	0.458333	0.0873405	12	0.736111	0.0433175	12	0.777778	0.0803332	12	0.666667	0.0542782	21.8479	2.69195	0.0133657	0.040097	18.3937	2.02595	0.0575247	0.0690297
GO:0000056	ribosomal small subunit export from nucleus	12	0.388889	0.0902049	12	0.680556	0.0521359	12	0.708333	0.0652791	12	0.777778	0.0427059	20.0417	2.86889	0.00947651	0.0180392	15.6952	3.89655	0.00132524	0.00795141
GO:0010039	response to iron ion	12	0.5	0.0648749	12	0.791667	0.0619717	12	0.583333	0.0523038	12	0.611111	0.0749111	21.0527	1	0.328667	0.328667	21.56	1.12122	0.274526	0.328667
GO:0006707	cholesterol catabolic process	12	0.519841	0.054502	12	0.650794	0.0407504	12	0.603175	0.0306447	12	0.555556	0.0428063	17.3232	1.33277	0.199873	0.399746	20.8304	0.515339	0.611743	0.917614
GO:0006584	catecholamine metabolic process	12	0.508333	0.0596179	12	0.7	0.0426401	12	0.408333	0.0312815	12	0.541667	0.0802065	16.6301	-1.4853	0.156173	0.251356	20.3124	0.333544	0.742142	0.890571
GO:0006120	mitochondrial electron transport, NADH to ubiquinone	12	0.532407	0.0477262	12	0.724537	0.0326992	12	0.56713	0.0308598	12	0.608796	0.0334066	18.8294	0.610939	0.548545	0.548545	19.6923	1.31126	0.204856	0.245827
GO:0030300	regulation of intestinal cholesterol absorption	12	0.527778	0.064332	12	0.791667	0.0416667	12	0.458333	0.0547607	12	0.583333	0.0561833	21.4528	-0.821995	0.420122	0.700432	21.6084	0.650444	0.522262	0.700432
GO:0006572	tyrosine catabolic process	12	0.533333	0.0699928	12	0.683333	0.0440959	12	0.558333	0.077321	12	0.408333	0.0570198	21.7854	0.239704	0.812801	0.812801	21.1361	-1.3846	0.180619	0.541856
GO:0033119	negative regulation of RNA splicing	12	0.541667	0.067933	12	0.666667	0.0497468	12	0.616667	0.042343	12	0.741667	0.0378561	18.4263	0.936927	0.360915	0.541372	17.2309	2.57173	0.0196587	0.117952
GO:0051131	chaperone-mediated protein complex assembly	12	0.548611	0.0477619	12	0.724537	0.0437149	12	0.618056	0.0411905	12	0.627315	0.0431767	21.535	1.10106	0.283024	0.424536	21.7796	1.22239	0.234624	0.424536
GO:0044387	negative regulation of protein kinase activity by regulation of protein phosphorylation	12	0.597222	0.0521359	12	0.597222	0.056027	12	0.611111	0.0473779	12	0.5	0.0542782	21.8016	0.197153	0.845534	1	21.9644	-1.29179	0.209857	0.419713
GO:0006703	estrogen biosynthetic process	12	0.558333	0.0838996	12	0.683333	0.0672324	12	0.516667	0.0613402	12	0.483333	0.0588183	20.1463	-0.400905	0.69271	0.752001	19.7089	-0.731969	0.472802	0.709204
GO:0070995	NADPH oxidation	12	0.5	0.051933	12	0.734127	0.0451976	12	0.357143	0.0664447	12	0.480159	0.0522491	20.7872	-1.69398	0.105202	0.286376	21.9992	-0.269333	0.790184	0.790184
GO:1903800	positive regulation of production of miRNAs involved in gene silencing by miRNA	12	0.5	0.0476731	12	0.716667	0.066096	12	0.666667	0.0256235	12	0.716667	0.0505025	16.866	3.07941	0.00684623	0.0136925	21.9273	3.11977	0.00500219	0.0136925
GO:0006166	purine ribonucleoside salvage	12	0.513889	0.08066	12	0.694444	0.0675239	12	0.638889	0.0734931	12	0.611111	0.0626751	21.8122	1.14552	0.264406	0.396609	20.7344	0.951779	0.352173	0.422608
GO:0010898	positive regulation of triglyceride catabolic process	12	0.461111	0.0481708	12	0.677778	0.0567547	12	0.4	0.0485479	12	0.5	0.0588898	21.9987	-0.893555	0.381232	0.737447	21.168	0.511146	0.614539	0.737447
GO:0051683	establishment of Golgi localization	12	0.55	0.0486346	12	0.738889	0.0332912	12	0.655556	0.034654	12	0.633333	0.046782	19.8805	1.76757	0.0924791	0.127762	21.9669	1.23489	0.229918	0.229918
GO:0019439	aromatic compound catabolic process	12	0.566667	0.0666667	12	0.758333	0.0434468	12	0.658333	0.0499368	12	0.658333	0.0434468	20.3882	1.1005	0.283938	0.388111	18.9159	1.15196	0.263688	0.388111
GO:0019441	tryptophan catabolic process to kynurenine	12	0.527778	0.0790126	12	0.736111	0.0479299	12	0.611111	0.0969513	12	0.75	0.0598117	21.1392	0.666293	0.512431	0.512431	20.4904	2.24245	0.036138	0.110326
GO:0046050	UMP catabolic process	12	0.541667	0.0714361	12	0.638889	0.0890308	12	0.291667	0.0714361	12	0.486111	0.0521359	22	-2.47461	0.0215259	0.129156	20.1284	-0.628187	0.536945	0.536945
GO:0046079	dUMP catabolic process	12	0.541667	0.0714361	12	0.638889	0.0890308	12	0.291667	0.0714361	12	0.486111	0.0521359	22	-2.47461	0.0215259	0.129156	20.1284	-0.628187	0.536945	0.536945
GO:1990592	protein K69-linked ufmylation	12	0.555556	0.0829114	12	0.583333	0.0481125	12	0.583333	0.0632322	12	0.597222	0.0521359	20.5613	0.266398	0.792586	0.792586	18.5228	0.425426	0.675428	0.792586
GO:0000338	protein deneddylation	12	0.522222	0.0629432	12	0.711111	0.0552517	12	0.561111	0.0611111	12	0.511111	0.0784244	21.9808	0.443283	0.661893	0.913067	21.0156	-0.110493	0.913067	0.913067
GO:0051791	medium-chain fatty acid metabolic process	12	0.5	0.0834847	12	0.783333	0.0588183	12	0.516667	0.0561833	12	0.558333	0.0556754	19.2679	0.165624	0.870178	0.870178	19.1687	0.581318	0.567799	0.851699
GO:0046685	response to arsenic-containing substance	12	0.475	0.0664295	12	0.675	0.0494286	12	0.45	0.0690849	12	0.466667	0.0771984	21.9663	-0.260847	0.79664	0.935543	21.5214	-0.0818234	0.935543	0.935543
GO:0006547	histidine metabolic process	12	0.472222	0.0790126	12	0.708333	0.0584775	12	0.375	0.0507726	12	0.375	0.0507726	18.761	-1.03517	0.313751	0.414215	18.761	-1.03517	0.313751	0.414215
GO:0019556	histidine catabolic process to glutamate and formamide	12	0.472222	0.0790126	12	0.708333	0.0584775	12	0.375	0.0507726	12	0.375	0.0507726	18.761	-1.03517	0.313751	0.414215	18.761	-1.03517	0.313751	0.414215
GO:0019557	histidine catabolic process to glutamate and formate	12	0.472222	0.0790126	12	0.708333	0.0584775	12	0.375	0.0507726	12	0.375	0.0507726	18.761	-1.03517	0.313751	0.414215	18.761	-1.03517	0.313751	0.414215
GO:0006548	histidine catabolic process	12	0.472222	0.0790126	12	0.708333	0.0584775	12	0.375	0.0507726	12	0.375	0.0507726	18.761	-1.03517	0.313751	0.414215	18.761	-1.03517	0.313751	0.414215
GO:0006544	glycine metabolic process	12	0.533333	0.0478494	12	0.65	0.0427387	12	0.466667	0.0418431	12	0.433333	0.0422435	21.6157	-1.04881	0.305852	0.458778	21.667	-1.5667	0.131675	0.263349
GO:0006085	acetyl-CoA biosynthetic process	12	0.5	0.0507519	12	0.725	0.0350865	12	0.416667	0.0405144	12	0.325	0.0616994	20.9706	-1.28324	0.213408	0.213408	21.2109	-2.19048	0.0397957	0.0596935
GO:1903608	protein localization to cytoplasmic stress granule	12	0.5	0.0651339	12	0.725	0.0565752	12	0.758333	0.0499368	12	0.6	0.0615457	20.6109	3.14757	0.004937	0.014811	21.9297	1.11592	0.276534	0.276534
GO:0045899	positive regulation of RNA polymerase II transcription preinitiation complex assembly	12	0.544444	0.0624059	12	0.7	0.0422435	12	0.683333	0.0457817	12	0.716667	0.0427387	20.1809	1.79447	0.0877329	0.15621	19.4579	2.27693	0.0342547	0.102764
GO:0046055	dGMP catabolic process	12	0.5	0.0488935	12	0.622222	0.0540192	12	0.633333	0.0352958	12	0.522222	0.0293972	20.0162	2.21108	0.0388306	0.232984	18.0338	0.389518	0.701455	0.701455
GO:0042159	lipoprotein catabolic process	12	0.5	0.091747	12	0.680556	0.0521359	12	0.597222	0.056027	12	0.583333	0.0481125	18.2025	0.904382	0.377608	0.519023	16.6246	0.8044	0.43252	0.519023
GO:0070458	cellular detoxification of nitrogen compound	12	0.566667	0.0655204	12	0.725	0.0578988	12	0.675	0.0675603	12	0.575	0.0708445	21.9794	1.15109	0.262062	0.39126	21.8671	0.0863576	0.931968	0.931968
GO:0051099	positive regulation of binding	12	0.444444	0.0749111	12	0.805556	0.0401666	12	0.402778	0.0724114	12	0.458333	0.0823809	21.9747	-0.399919	0.693077	0.908589	21.8042	0.124735	0.901877	0.908589
GO:0009437	carnitine metabolic process	12	0.508333	0.0570198	12	0.641667	0.0570198	12	0.616667	0.042343	12	0.658333	0.035799	20.303	1.52534	0.142602	0.213903	18.5057	2.22796	0.0385055	0.208475
GO:0019509	L-methionine salvage from methylthioadenosine	12	0.527778	0.0866349	12	0.763889	0.0752614	12	0.527778	0.0609732	12	0.527778	0.100154	19.7503	0	1	1	21.5531	0	1	1
GO:0070934	CRD-mediated mRNA stabilization	12	0.5	0.0648749	12	0.638889	0.0841709	12	0.722222	0.0516289	12	0.722222	0.0473779	20.9445	2.68024	0.0140297	0.0210445	20.1349	2.76626	0.011864	0.0210445
GO:0075525	viral translational termination-reinitiation	12	0.475	0.0509382	12	0.6	0.0603023	12	0.516667	0.0440959	12	0.516667	0.0365839	21.5576	0.618446	0.542761	0.875531	19.9631	0.664389	0.514043	0.875531
GO:0110095	cellular detoxification of aldehyde	12	0.458333	0.0823809	12	0.666667	0.0615457	12	0.722222	0.0555556	12	0.625	0.0362662	19.2905	2.6558	0.0154748	0.0928487	15.1092	1.85164	0.0837202	0.12558
GO:0071404	cellular response to low-density lipoprotein particle stimulus	12	0.511111	0.0637405	12	0.611111	0.0336684	12	0.588889	0.0336684	12	0.444444	0.0487786	16.6948	1.07896	0.29595	0.623589	20.5937	-0.830599	0.415726	0.623589
GO:0070585	protein localization to mitochondrion	12	0.430556	0.083228	12	0.638889	0.049549	12	0.708333	0.0507726	12	0.763889	0.0596649	18.1914	2.84922	0.0105711	0.0317133	19.944	3.25504	0.00397521	0.0238513
GO:0019674	NAD metabolic process	12	0.527778	0.0705717	12	0.75	0.0435194	12	0.402778	0.0630934	12	0.541667	0.0584775	21.7296	-1.32047	0.200418	0.717674	21.2658	0.15154	0.880978	0.89745
GO:0030043	actin filament fragmentation	12	0.527778	0.0763028	12	0.722222	0.0516289	12	0.5	0.0580259	12	0.569444	0.08066	20.5342	-0.289775	0.774894	0.774894	21.9325	0.375267	0.711067	0.774894
GO:0071569	protein ufmylation	12	0.55	0.0468718	12	0.566667	0.0376051	12	0.533333	0.0414388	12	0.516667	0.0321769	21.6743	-0.266398	0.792451	0.818154	19.4837	-0.586302	0.564404	0.818154
GO:0006122	mitochondrial electron transport, ubiquinol to cytochrome c	12	0.482143	0.0645348	12	0.675595	0.0833478	12	0.488095	0.0710669	12	0.559524	0.0593612	21.7986	0.0620065	0.951123	0.951123	21.8481	0.882498	0.387115	0.774229
GO:0046038	GMP catabolic process	12	0.483333	0.0394619	12	0.616667	0.0285744	12	0.527778	0.0515473	12	0.55	0.0308412	20.5971	0.684623	0.501214	0.501214	20.7866	1.33109	0.197574	0.276489
GO:0009115	xanthine catabolic process	12	0.525	0.0779714	12	0.675	0.0686725	12	0.525	0.0591928	12	0.483333	0.0613402	20.5178	-1.1341e-15	1	1	20.8448	-0.419994	0.678787	0.995373
GO:0071816	tail-anchored membrane protein insertion into ER membrane	12	0.486111	0.0536827	12	0.599537	0.0519065	12	0.585648	0.0402332	12	0.601852	0.0495883	20.3936	1.48372	0.153174	0.229762	21.863	1.58373	0.127614	0.229762
GO:0006101	citrate metabolic process	12	0.555556	0.0829114	12	0.694444	0.0958599	12	0.597222	0.056027	12	0.513889	0.066345	19.3126	0.416389	0.681716	0.838476	20.9906	-0.392385	0.69873	0.838476
GO:0009086	methionine biosynthetic process	12	0.538889	0.0547159	12	0.711111	0.0668348	12	0.361111	0.0508899	12	0.461111	0.0571243	21.8854	-2.37914	0.0265052	0.159031	21.9593	-0.983268	0.336186	0.403423
GO:0006204	IMP catabolic process	12	0.555556	0.0626751	12	0.569444	0.0630934	12	0.652778	0.0433175	12	0.444444	0.0626751	19.5565	1.27609	0.216873	0.669475	22	-1.25357	0.223158	0.669475
GO:0045050	protein insertion into ER membrane by stop-transfer membrane-anchor sequence	12	0.491667	0.0451569	12	0.566667	0.0256235	12	0.516667	0.0365839	12	0.575	0.037183	21.0921	0.430171	0.671435	0.671435	21.2188	1.42461	0.168812	0.337624
GO:0006108	malate metabolic process	12	0.458333	0.0464434	12	0.694444	0.0609732	12	0.444444	0.0776695	12	0.444444	0.0555556	17.9746	-0.153475	0.879734	0.879734	21.3298	-0.191805	0.849709	0.879734
GO:0001561	fatty acid alpha-oxidation	12	0.533333	0.0781736	12	0.625	0.0445941	12	0.558333	0.052884	12	0.483333	0.0561833	19.3247	0.264883	0.793904	0.793904	19.9703	-0.519379	0.609205	0.793904
GO:0006520	cellular amino acid metabolic process	12	0.488889	0.049464	12	0.633333	0.0583153	12	0.661111	0.0437765	12	0.611111	0.0425083	21.6797	2.60731	0.0161965	0.0485896	21.5134	1.874	0.0745771	0.149154
GO:0010637	negative regulation of mitochondrial fusion	12	0.527778	0.064332	12	0.652778	0.090496	12	0.486111	0.0630934	12	0.458333	0.0652791	21.9917	-0.46241	0.64833	0.777996	21.9953	-0.757702	0.456671	0.723401
GO:0015986	ATP synthesis coupled proton transport	12	0.595238	0.0587065	12	0.699405	0.0546356	12	0.669643	0.0391045	12	0.639881	0.0522859	19.1557	1.05482	0.304632	0.656852	21.7113	0.567869	0.57595	0.69114
GO:0090277	positive regulation of peptide hormone secretion	12	0.513889	0.0596649	12	0.638889	0.0574183	12	0.625	0.0584775	12	0.611111	0.0516289	21.9911	1.32998	0.197155	0.625828	21.5551	1.2322	0.231148	0.625828
GO:0001765	membrane raft assembly	12	0.513889	0.0630934	12	0.583333	0.0523038	12	0.527778	0.0763028	12	0.5	0.0648749	21.2502	0.140278	0.889761	0.889761	21.983	-0.153475	0.879424	0.889761
GO:0010815	bradykinin catabolic process	12	0.472222	0.0734931	12	0.638889	0.0401666	12	0.583333	0.0725324	12	0.569444	0.0433175	21.9962	1.07606	0.293564	0.504401	17.8198	1.13965	0.269521	0.504401
GO:0032872	regulation of stress-activated MAPK cascade	12	0.458333	0.0848969	12	0.666667	0.0894239	12	0.388889	0.101199	12	0.583333	0.0951253	21.3544	-0.52572	0.6045	0.711347	21.7213	0.98039	0.337688	0.606536
GO:0009083	branched-chain amino acid catabolic process	12	0.5	0.0488654	12	0.686508	0.0541859	12	0.515873	0.0365268	12	0.555556	0.0398984	20.3679	0.260177	0.797339	0.797339	21.1538	0.880647	0.388405	0.77681
GO:0042776	mitochondrial ATP synthesis coupled proton transport	12	0.567308	0.0355378	12	0.669872	0.0448614	12	0.655983	0.0233981	12	0.635684	0.0324742	19.0282	2.08408	0.050871	0.305226	21.8236	1.42034	0.169638	0.483726
GO:0042743	hydrogen peroxide metabolic process	12	0.472222	0.0913639	12	0.736111	0.0479299	12	0.527778	0.0675239	12	0.597222	0.0694444	20.2554	0.48901	0.630088	0.630088	20.5294	1.08923	0.288675	0.34641
GO:0016559	peroxisome fission	12	0.522222	0.0549462	12	0.666667	0.0651339	12	0.511111	0.0514656	12	0.561111	0.044539	21.9065	-0.147588	0.884018	0.884018	21.0964	0.549818	0.588219	0.705862
GO:0042168	heme metabolic process	12	0.45	0.0529437	12	0.658333	0.0499368	12	0.483333	0.0474075	12	0.491667	0.0753359	21.737	0.469042	0.64371	0.772459	19.7348	0.45251	0.655837	0.772459
GO:0061684	chaperone-mediated autophagy	12	0.541667	0.0823809	12	0.638889	0.0866349	12	0.652778	0.0521359	12	0.486111	0.083228	18.5933	1.13969	0.268885	0.678593	21.9977	-0.474409	0.639884	0.814699
GO:0006563	L-serine metabolic process	12	0.5	0.082061	12	0.736111	0.0857192	12	0.583333	0.0632322	12	0.611111	0.0427059	20.6578	0.8044	0.430327	0.516392	16.5512	1.20109	0.246622	0.438295
GO:0031204	posttranslational protein targeting to membrane, translocation	12	0.513889	0.08814	12	0.75	0.0951253	12	0.763889	0.0694444	12	0.763889	0.0479299	20.8581	2.22796	0.0370252	0.111076	16.9825	2.4918	0.0233481	0.111076
GO:0006196	AMP catabolic process	12	0.513889	0.0247745	12	0.527778	0.0401666	12	0.430556	0.032166	12	0.444444	0.0313376	20.6536	-2.0525	0.0530093	0.290592	20.8876	-1.73838	0.0968642	0.290592
GO:0043648	dicarboxylic acid metabolic process	12	0.583333	0.0833333	12	0.736111	0.0694444	12	0.402778	0.066345	12	0.597222	0.0724114	20.9479	-1.69507	0.104877	0.629265	21.5796	0.125807	0.90105	0.90105
GO:0001667	ameboidal-type cell migration	12	0.538889	0.0481708	12	0.627778	0.0430005	12	0.477778	0.0470213	12	0.505556	0.0547159	21.9872	-0.907826	0.373813	0.782452	21.6523	-0.457254	0.652043	0.782452
GO:2000767	positive regulation of cytoplasmic translation	12	0.458333	0.0584775	12	0.638889	0.0705717	12	0.472222	0.0574183	12	0.416667	0.0695706	21.9927	0.169472	0.866975	0.866975	21.368	-0.458466	0.651246	0.781496
GO:1904851	positive regulation of establishment of protein localization to telomere	12	0.550926	0.0325873	12	0.659722	0.0398928	12	0.555556	0.0553447	12	0.590278	0.046522	17.8088	0.0720835	0.943339	0.943339	19.7	0.692816	0.496512	0.744768
GO:0034354	'de novo' NAD biosynthetic process from tryptophan	12	0.558333	0.0743235	12	0.733333	0.0466017	12	0.608333	0.0701279	12	0.625	0.0591928	21.9261	0.489305	0.629485	0.629485	20.9509	0.701646	0.490621	0.588745
GO:0086073	bundle of His cell-Purkinje myocyte adhesion involved in cell communication	12	0.55	0.0570752	12	0.691667	0.0645008	12	0.441667	0.0499368	12	0.525	0.0652791	21.6186	-1.4285	0.167437	0.38773	21.6148	-0.288311	0.775855	0.775855
GO:0098911	regulation of ventricular cardiac muscle cell action potential	12	0.55	0.0570752	12	0.691667	0.0645008	12	0.441667	0.0499368	12	0.525	0.0652791	21.6186	-1.4285	0.167437	0.38773	21.6148	-0.288311	0.775855	0.775855
GO:0046755	viral budding	12	0.5	0.0794552	12	0.680556	0.0381514	12	0.5	0.0580259	12	0.486111	0.0479299	20.1349	5.64208e-16	1	1	18.0695	-0.149677	0.882677	1
GO:0060440	trachea formation	12	0.444444	0.0690646	12	0.708333	0.0684269	12	0.583333	0.0833333	12	0.611111	0.0749111	21.2672	1.28324	0.213216	0.213216	21.8563	1.63575	0.116213	0.174319
GO:0033499	galactose catabolic process via UDP-galactose	12	0.527778	0.0841709	12	0.722222	0.0720472	12	0.513889	0.0927923	12	0.402778	0.083228	21.7941	-0.110863	0.91274	0.91274	21.9972	-1.056	0.302427	0.611972
GO:0006531	aspartate metabolic process	12	0.508333	0.0468045	12	0.633333	0.0568535	12	0.516667	0.051981	12	0.558333	0.0753359	21.7623	0.119137	0.90626	0.924065	18.3906	0.563753	0.579733	0.924065
GO:0048549	positive regulation of pinocytosis	12	0.486111	0.0857192	12	0.694444	0.0890308	12	0.569444	0.101459	12	0.527778	0.0980306	21.4031	0.627406	0.53703	0.752066	21.6153	0.319966	0.752066	0.752066
GO:0070863	positive regulation of protein exit from endoplasmic reticulum	12	0.527778	0.03635	12	0.615079	0.0492011	12	0.543651	0.0265121	12	0.527778	0.0339048	20.1218	0.352802	0.727905	0.873486	21.8942	0	1	1
GO:1905146	lysosomal protein catabolic process	12	0.566667	0.0752101	12	0.675	0.0760034	12	0.575	0.0729518	12	0.383333	0.0767062	21.9796	0.0795329	0.937328	0.937328	21.9915	-1.7066	0.101981	0.380409
GO:0006574	valine catabolic process	12	0.5	0.0648749	12	0.708333	0.0797856	12	0.388889	0.0947559	12	0.611111	0.087841	19.4548	-0.967559	0.34514	0.34514	20.2484	1.01749	0.320923	0.34514
GO:0070508	cholesterol import	12	0.444444	0.0659473	12	0.652778	0.0724114	12	0.527778	0.0790126	12	0.513889	0.0596649	21.3184	0.809709	0.427053	0.715803	21.7831	0.780869	0.443284	0.715803
GO:0034334	adherens junction maintenance	12	0.513889	0.0694444	12	0.694444	0.0816325	12	0.555556	0.0749111	12	0.569444	0.0724114	21.8749	0.407905	0.687308	0.874183	21.9616	0.553733	0.585356	0.874183
GO:0006552	leucine catabolic process	12	0.508333	0.0596179	12	0.633333	0.0594588	12	0.491667	0.0468045	12	0.458333	0.0499368	20.8266	-0.21989	0.828098	0.828098	21.3436	-0.642932	0.527116	0.724153
GO:0019853	L-ascorbic acid biosynthetic process	12	0.541667	0.0897176	12	0.625	0.0897176	12	0.569444	0.0630934	12	0.527778	0.0705717	19.742	0.253259	0.802687	0.904322	20.8437	-0.121675	0.904322	0.904322
GO:0009062	fatty acid catabolic process	12	0.527778	0.0422103	12	0.644444	0.0540192	12	0.466667	0.0531816	12	0.433333	0.0290129	20.9217	-0.900057	0.378333	0.5675	19.4971	-1.84391	0.0804488	0.302392
GO:1902396	protein localization to bicellular tight junction	12	0.472222	0.0574183	12	0.638889	0.0609732	12	0.527778	0.0574183	12	0.541667	0.0652791	22	0.684167	0.501013	0.501013	21.6475	0.798781	0.433094	0.501013
GO:0048208	COPII vesicle coating	12	0.458333	0.0823809	12	0.611111	0.0947559	12	0.555556	0.0776695	12	0.388889	0.0592224	21.9241	0.858689	0.399804	0.601862	19.973	-0.684459	0.501551	0.601862
GO:0010638	positive regulation of organelle organization	12	0.569444	0.0694444	12	0.597222	0.0630934	12	0.611111	0.0720472	12	0.597222	0.0694444	21.9703	0.416389	0.681165	0.795659	22	0.282843	0.779942	0.795659
GO:0072378	blood coagulation, fibrin clot formation	12	0.416667	0.0858214	12	0.694444	0.0734931	12	0.736111	0.0752614	12	0.666667	0.0680414	21.6313	2.79853	0.0105755	0.0317266	20.9122	2.28266	0.0330231	0.0396277
GO:0090666	scaRNA localization to Cajal body	12	0.541667	0.0619717	12	0.625	0.106847	12	0.430556	0.105526	12	0.638889	0.117553	17.7809	-0.907941	0.376051	0.610357	16.6758	0.73161	0.474563	0.610357
GO:1904874	positive regulation of telomerase RNA localization to Cajal body	12	0.541667	0.0619717	12	0.625	0.106847	12	0.430556	0.105526	12	0.638889	0.117553	17.7809	-0.907941	0.376051	0.610357	16.6758	0.73161	0.474563	0.610357

## Sheet: 17aE2-fixed-RMSmean
ModuleID	ModuleName	Ctrl_N	Ctrl_RMSmean	Ctrl_RMSsem	Aca_N	Aca_RMSmean	Aca_RMSsem	17aE2_N	17aE2_RMSmean	17aE2_RMSsem	Rapa_N	Rapa_RMSmean	Rapa_RMSsem	Aca-vs-Ctrl_DoF	Aca-vs-Ctrl_tStat	Aca-vs-Ctrl_Pval	Aca-vs-Ctrl_AdjPval	Rapa-vs-Ctrl_DoF	Rapa-vs-Ctrl_tStat	Rapa-vs-Ctrl_Pval	Rapa-vs-Ctrl_AdjPval
GO:0017144	drug metabolic process	12	0.515079	0.0302866	12	0.530159	0.0261697	12	0.730159	0.0232793	12	0.611111	0.0216426	21.5465	0.376733	0.710057	0.710057	19.9106	2.57978	0.0179313	0.0537939
GO:0031998	regulation of fatty acid beta-oxidation	12	0.486111	0.066345	12	0.861111	0.0451025	12	0.819444	0.0381514	12	0.736111	0.0479299	19.3779	4.67441	0.000157438	0.00094463	20.024	3.05448	0.00625167	0.0093775
GO:0043653	mitochondrial fragmentation involved in apoptotic process	12	0.538889	0.0508899	12	0.555556	0.0540192	12	0.783333	0.0203091	12	0.75	0.0308412	21.9221	0.224573	0.824391	0.98927	18.1198	3.54773	0.00228035	0.00684104
GO:0006102	isocitrate metabolic process	12	0.522222	0.0448216	12	0.594444	0.035256	12	0.722222	0.0305211	12	0.494444	0.0577107	20.8435	1.26648	0.219313	0.438625	20.7301	-0.380143	0.707706	0.771195
GO:0006749	glutathione metabolic process	12	0.507471	0.0179571	12	0.491762	0.0245327	12	0.678352	0.0145515	12	0.590805	0.0200709	20.1581	-0.516695	0.610992	0.635996	21.7331	3.09429	0.00534644	0.0320787
GO:0006625	protein targeting to peroxisome	12	0.492063	0.0624004	12	0.734127	0.0560558	12	0.75	0.0366637	12	0.84127	0.0283137	21.7518	2.88579	0.00864354	0.00864354	15.3452	5.09615	0.000122617	0.000735702
GO:0016558	protein import into peroxisome matrix	12	0.507937	0.0584193	12	0.694444	0.058456	12	0.757937	0.0403799	12	0.825397	0.0244034	22	2.25678	0.0342923	0.0342923	14.7255	5.01427	0.000162797	0.00097678
GO:0006635	fatty acid beta-oxidation	12	0.510844	0.0161705	12	0.544266	0.0183475	12	0.698604	0.015003	12	0.630719	0.0237727	21.6581	1.36661	0.185767	0.369634	19.3843	4.16942	0.000501407	0.00300844
GO:0008210	estrogen metabolic process	12	0.505556	0.0379147	12	0.537037	0.032346	12	0.751852	0.0353311	12	0.668519	0.0216178	21.4673	0.631681	0.534265	0.534265	17.4684	3.73386	0.00158718	0.00476154
GO:0006103	2-oxoglutarate metabolic process	12	0.495833	0.0322504	12	0.561111	0.0170207	12	0.672222	0.0275877	12	0.609722	0.0328378	16.6866	1.79009	0.0916016	0.183203	21.9928	2.47444	0.021537	0.064611
GO:0042866	pyruvate biosynthetic process	12	0.511111	0.0331646	12	0.483333	0.0385992	12	0.683333	0.0349362	12	0.633333	0.0290129	21.5121	-0.54584	0.590792	0.749118	21.6179	2.77374	0.011188	0.0335641
GO:0034063	stress granule assembly	12	0.509259	0.0288783	12	0.662037	0.033992	12	0.759259	0.0292803	12	0.689815	0.0233993	21.4401	3.42529	0.00248702	0.00248702	21.0933	4.85778	8.29521e-05	0.000165904
GO:0075522	IRES-dependent viral translational initiation	12	0.526786	0.0444259	12	0.607143	0.042622	12	0.747024	0.0336119	12	0.613095	0.02519	21.9623	1.30523	0.205323	0.205323	17.4104	1.69001	0.108851	0.130622
GO:0002181	cytoplasmic translation	12	0.509039	0.0250836	12	0.601411	0.0385003	12	0.720679	0.0292667	12	0.679453	0.0199115	18.9127	2.01025	0.058886	0.088329	20.9228	5.32115	2.85259e-05	0.000171155
GO:0098761	cellular response to interleukin-7	12	0.5	0.0307628	12	0.526709	0.04575	12	0.725427	0.0344466	12	0.638889	0.03514	19.2587	0.484473	0.633515	0.760218	21.6218	2.97388	0.00709166	0.04255
GO:0006637	acyl-CoA metabolic process	12	0.514706	0.0150324	12	0.541939	0.024959	12	0.679739	0.0183282	12	0.577887	0.0267853	18.0524	0.93468	0.362289	0.434746	17.3039	2.05699	0.0550852	0.330511
GO:0140374	antiviral innate immune response	12	0.5	0.0564076	12	0.733333	0.0414388	12	0.833333	0.0481999	12	0.741667	0.0542976	20.1949	3.33368	0.00327771	0.00491656	21.9681	3.08663	0.005397	0.005397
GO:0033539	fatty acid beta-oxidation using acyl-CoA dehydrogenase	12	0.522222	0.0403409	12	0.627778	0.0289645	12	0.646296	0.0321866	12	0.559259	0.031168	19.9601	2.12547	0.0462228	0.277337	20.6824	0.72652	0.475663	0.649837
GO:0000038	very long-chain fatty acid metabolic process	12	0.519697	0.0257576	12	0.5	0.0336821	12	0.698485	0.0295605	12	0.625758	0.0191816	20.587	-0.464528	0.647145	0.783158	20.3309	3.3025	0.00349872	0.0197391
GO:0000028	ribosomal small subunit assembly	12	0.535354	0.0290329	12	0.657828	0.0257386	12	0.681818	0.027091	12	0.661616	0.0323748	21.6884	3.15663	0.0046306	0.0138918	21.7439	2.90352	0.00830213	0.0166043
GO:1902416	positive regulation of mRNA binding	12	0.5	0.0983877	12	0.75	0.0561833	12	0.833333	0.0580259	12	0.777778	0.0555556	17.4844	2.20655	0.0409823	0.0614734	17.3672	2.45845	0.0247263	0.0614734
GO:0044794	positive regulation by host of viral process	12	0.430556	0.0927923	12	0.625	0.0619717	12	0.847222	0.0381514	12	0.736111	0.056027	19.1844	1.74259	0.0974134	0.194827	18.0795	2.81891	0.0113323	0.0339968
GO:0030042	actin filament depolymerization	12	0.494444	0.0277778	12	0.605556	0.0460261	12	0.738889	0.0224108	12	0.633333	0.0460566	18.0747	2.06684	0.0533795	0.0800692	18.0675	2.5823	0.0187475	0.037495
GO:0043691	reverse cholesterol transport	12	0.522222	0.0417087	12	0.422222	0.0421104	12	0.744444	0.0417087	12	0.661111	0.0653704	21.998	-1.6872	0.105696	0.211391	18.6828	1.79112	0.0894894	0.211391
GO:0039529	RIG-I signaling pathway	12	0.486111	0.0752614	12	0.652778	0.0752614	12	0.861111	0.0401666	12	0.833333	0.0648749	22	1.56589	0.131646	0.131646	21.532	3.49448	0.00210054	0.00315081
GO:0051702	biological process involved in interaction with symbiont	12	0.525	0.0604591	12	0.608333	0.0596179	12	0.775	0.0565752	12	0.641667	0.0596179	21.9957	0.981439	0.337049	0.674098	21.9957	1.37401	0.183278	0.549835
GO:1990126	retrograde transport, endosome to plasma membrane	12	0.559524	0.0507621	12	0.64881	0.0334318	12	0.71131	0.0371618	12	0.714286	0.0441805	19.0315	1.46895	0.158184	0.158184	21.589	2.29973	0.0315237	0.0720236
GO:0033572	transferrin transport	12	0.551587	0.0390828	12	0.615079	0.0470596	12	0.72619	0.0518088	12	0.666667	0.046892	21.2824	1.03792	0.310957	0.310957	21.3083	1.8852	0.0731136	0.146227
GO:0001731	formation of translation preinitiation complex	12	0.503968	0.0484978	12	0.615079	0.025856	12	0.662698	0.0390828	12	0.626984	0.0192926	16.7858	2.02168	0.0594487	0.178346	14.3964	2.35689	0.0330735	0.178346
GO:0006107	oxaloacetate metabolic process	12	0.488426	0.0449022	12	0.541667	0.0222905	12	0.6875	0.0309858	12	0.428241	0.025918	16.1112	1.06204	0.303878	0.412523	17.5974	-1.16086	0.261206	0.412523
GO:0006739	NADP metabolic process	12	0.555556	0.0515457	12	0.400794	0.0318136	12	0.730159	0.0473779	12	0.623016	0.0484978	18.3184	-2.55497	0.0197135	0.066351	21.9188	0.953176	0.350895	0.526342
GO:0006526	arginine biosynthetic process	12	0.430556	0.08066	12	0.666667	0.0615457	12	0.722222	0.0555556	12	0.444444	0.087841	20.566	2.32716	0.0302646	0.0605292	21.8419	0.116462	0.90835	0.90835
GO:0042157	lipoprotein metabolic process	12	0.497024	0.0384399	12	0.491071	0.0388566	12	0.735119	0.042499	12	0.625	0.0593884	21.9974	-0.108903	0.914267	1	18.8407	1.80902	0.0864337	0.259301
GO:0006536	glutamate metabolic process	12	0.509259	0.0395881	12	0.531481	0.0395881	12	0.711111	0.0252188	12	0.52963	0.0301925	22	0.396925	0.695247	0.757203	20.5616	0.409146	0.686663	0.757203
GO:0034372	very-low-density lipoprotein particle remodeling	12	0.5	0.0739688	12	0.5	0.0580259	12	0.861111	0.0536282	12	0.708333	0.0920332	20.8197	1.18093e-15	1	1	21.0272	1.76443	0.0921833	0.27655
GO:0061732	mitochondrial acetyl-CoA biosynthetic process from pyruvate	12	0.488889	0.0331646	12	0.483333	0.0339588	12	0.694444	0.0616596	12	0.572222	0.053471	21.9877	-0.117041	0.90789	0.948881	18.3722	1.32442	0.201606	0.403211
GO:0022904	respiratory electron transport chain	12	0.525641	0.0285369	12	0.58547	0.0262806	12	0.700855	0.0304508	12	0.632479	0.0353695	21.8524	1.5422	0.137383	0.16486	21.0588	2.35086	0.0285472	0.0856416
GO:0006699	bile acid biosynthetic process	12	0.531481	0.0413446	12	0.561111	0.045206	12	0.768519	0.0416152	12	0.527778	0.0453712	21.8269	0.483659	0.633445	0.760134	21.8127	-0.0603372	0.952437	0.952437
GO:0010499	proteasomal ubiquitin-independent protein catabolic process	12	0.526389	0.0287	12	0.569444	0.0285806	12	0.709028	0.0160707	12	0.620833	0.023267	21.9996	1.06301	0.299309	0.299309	21.0974	2.55625	0.0183521	0.0550563
GO:0006559	L-phenylalanine catabolic process	12	0.480159	0.0339048	12	0.547619	0.030738	12	0.650794	0.023689	12	0.492063	0.0179072	21.7918	1.47409	0.154759	0.760039	16.6939	0.310479	0.760039	0.760039
GO:0070189	kynurenine metabolic process	12	0.597222	0.066345	12	0.513889	0.083228	12	0.763889	0.0381514	12	0.694444	0.0609732	20.9586	-0.782945	0.442417	0.5309	21.845	1.07896	0.292377	0.438566
GO:0006105	succinate metabolic process	12	0.5	0.0515745	12	0.45	0.0339588	12	0.683333	0.0319142	12	0.533333	0.0246183	19.0289	-0.809709	0.428117	0.742473	15.7653	0.583272	0.567961	0.742473
GO:0006620	posttranslational protein targeting to endoplasmic reticulum membrane	12	0.511905	0.0565642	12	0.603175	0.0443826	12	0.710317	0.0368195	12	0.710317	0.0412219	20.8217	1.26943	0.218292	0.327438	20.1135	2.83483	0.0101987	0.0611925
GO:0034380	high-density lipoprotein particle assembly	12	0.508333	0.0596179	12	0.55	0.0484612	12	0.808333	0.0499368	12	0.708333	0.0802065	21.1187	0.542326	0.593271	0.593271	20.3124	2.00126	0.058904	0.176712
GO:0150093	amyloid-beta clearance by transcytosis	12	0.575	0.0565752	12	0.608333	0.0645008	12	0.725	0.0686725	12	0.658333	0.0434468	21.6324	0.388514	0.701433	0.701433	20.6263	1.16823	0.25604	0.307248
GO:0006734	NADH metabolic process	12	0.489899	0.0271765	12	0.537879	0.0287419	12	0.685606	0.0337834	12	0.563131	0.0423583	21.9314	1.21297	0.238047	0.476093	18.7438	1.45514	0.162176	0.476093
GO:0010873	positive regulation of cholesterol esterification	12	0.505556	0.0481708	12	0.527778	0.044539	12	0.755556	0.0533922	12	0.661111	0.064332	21.8662	0.338722	0.73805	0.88566	20.3847	1.93554	0.0669178	0.200753
GO:0043171	peptide catabolic process	12	0.502976	0.0324416	12	0.559524	0.031497	12	0.71131	0.0333232	12	0.657738	0.0440619	21.9808	1.2506	0.22423	0.269076	20.2174	2.82843	0.0103107	0.022158
GO:0019346	transsulfuration	12	0.527778	0.0574183	12	0.375	0.0217597	12	0.625	0.0362662	12	0.555556	0.0313376	14.0957	-2.48811	0.0259587	0.0778761	17.0191	0.42465	0.676411	0.676411
GO:0006796	phosphate-containing compound metabolic process	12	0.541667	0.0621074	12	0.733333	0.0333333	12	0.716667	0.0600925	12	0.775	0.0391675	16.8516	2.71917	0.0146611	0.0366534	18.5547	3.17779	0.00506447	0.0303868
GO:0022615	protein to membrane docking	12	0.416667	0.0383805	12	0.5	0.0458735	12	0.708333	0.0547607	12	0.416667	0.0435194	21.3356	1.39326	0.177888	0.533663	21.6615	0	1	1
GO:0009404	toxin metabolic process	12	0.516667	0.0505025	12	0.466667	0.0355335	12	0.65	0.0484612	12	0.716667	0.0365839	19.7473	-0.809709	0.427757	0.641635	20.052	3.20713	0.00441309	0.0264785
GO:0034379	very-low-density lipoprotein particle assembly	12	0.541667	0.052884	12	0.608333	0.0608753	12	0.583333	0.0534185	12	0.641667	0.0499368	21.5782	0.826738	0.417434	0.626152	21.9281	1.37485	0.183065	0.523308
GO:0019430	removal of superoxide radicals	12	0.456349	0.0349034	12	0.496032	0.0301502	12	0.706349	0.0464626	12	0.615079	0.058456	21.5448	0.860373	0.399057	0.572272	17.9588	2.33141	0.0315813	0.094744
GO:0051006	positive regulation of lipoprotein lipase activity	12	0.5	0.0590326	12	0.45	0.0609272	12	0.75	0.0417424	12	0.583333	0.0489795	21.9781	-0.58938	0.561617	0.711379	21.2754	1.0864	0.28946	0.711379
GO:0006068	ethanol catabolic process	12	0.505556	0.0638065	12	0.5	0.057735	12	0.683333	0.0486346	12	0.477778	0.0356123	21.7836	-0.064562	0.949112	0.949112	17.247	-0.380143	0.70848	0.935007
GO:0045723	positive regulation of fatty acid biosynthetic process	12	0.492063	0.0629486	12	0.480159	0.0484978	12	0.674603	0.0426052	12	0.484127	0.0482759	20.6564	-0.149813	0.882365	0.921275	20.6137	-0.100045	0.921275	0.921275
GO:0046487	glyoxylate metabolic process	12	0.458333	0.0652791	12	0.569444	0.066345	12	0.652778	0.066345	12	0.625	0.0714361	21.9942	1.19378	0.245283	0.245283	21.8237	1.72229	0.0991608	0.118993
GO:0015909	long-chain fatty acid transport	12	0.55	0.0486346	12	0.633333	0.0559581	12	0.716667	0.0506689	12	0.683333	0.0457817	21.5809	1.12401	0.273356	0.314819	21.9201	1.99622	0.0584798	0.271879
GO:0006086	acetyl-CoA biosynthetic process from pyruvate	12	0.472222	0.0609732	12	0.347222	0.0433175	12	0.777778	0.0749111	12	0.652778	0.0630934	19.8495	-1.67126	0.110363	0.165544	21.9743	2.05782	0.0516628	0.165544
GO:0006084	acetyl-CoA metabolic process	12	0.532407	0.033992	12	0.622685	0.0261426	12	0.618056	0.0424485	12	0.615741	0.0394075	20.64	2.10524	0.0477015	0.24019	21.5361	1.60126	0.123887	0.24019
GO:0006104	succinyl-CoA metabolic process	12	0.527778	0.0437765	12	0.6	0.0512471	12	0.761111	0.044539	12	0.6	0.0586033	21.4756	1.07156	0.295813	0.502601	20.3613	0.987335	0.335067	0.502601
GO:0046826	negative regulation of protein export from nucleus	12	0.486111	0.0780074	12	0.652778	0.066345	12	0.833333	0.0580259	12	0.666667	0.0580259	21.4473	1.62752	0.118229	0.141875	20.3196	1.85714	0.0778464	0.11677
GO:0042178	xenobiotic catabolic process	12	0.541667	0.0516116	12	0.58631	0.0381877	12	0.690476	0.0435934	12	0.639881	0.0296399	20.2668	0.695337	0.494741	0.710696	17.5439	1.65019	0.116692	0.323563
GO:0051918	negative regulation of fibrinolysis	12	0.486111	0.056027	12	0.472222	0.049549	12	0.638889	0.049549	12	0.527778	0.0451025	21.676	-0.185695	0.85441	0.85441	21.0404	0.579304	0.568535	0.682242
GO:0023035	CD40 signaling pathway	12	0.458333	0.0873405	12	0.736111	0.0433175	12	0.777778	0.0803332	12	0.666667	0.0542782	16.1028	2.84922	0.0115441	0.040097	18.3937	2.02595	0.0575247	0.0690297
GO:0000056	ribosomal small subunit export from nucleus	12	0.5	0.0710669	12	0.541667	0.0619717	12	0.736111	0.056027	12	0.666667	0.0355335	21.5999	0.441889	0.662962	0.662962	16.1765	2.09762	0.0519951	0.0623941
GO:0010039	response to iron ion	12	0.5	0.0870388	12	0.708333	0.0743235	12	0.638889	0.0705717	12	0.666667	0.091747	21.4732	1.82023	0.0826916	0.248075	21.9392	1.31789	0.201136	0.328667
GO:0006707	cholesterol catabolic process	12	0.511905	0.0480232	12	0.507937	0.0147511	12	0.730159	0.0328104	12	0.65873	0.0396825	13.0574	-0.0789896	0.938239	0.95377	21.2452	2.35686	0.0280966	0.0842899
GO:0006584	catecholamine metabolic process	12	0.525	0.0462618	12	0.516667	0.0548183	12	0.725	0.0494286	12	0.608333	0.0336162	21.3954	-0.116176	0.908596	0.908596	20.0839	1.45724	0.160509	0.251356
GO:0006120	mitochondrial electron transport, NADH to ubiquinone	12	0.50463	0.0299709	12	0.604167	0.027593	12	0.673611	0.0205508	12	0.636574	0.0169098	21.8514	2.44331	0.0231011	0.0693033	17.3589	3.83423	0.00128549	0.00771292
GO:0030300	regulation of intestinal cholesterol absorption	12	0.5	0.082061	12	0.458333	0.0684269	12	0.736111	0.0596649	12	0.666667	0.0845865	21.3116	-0.389966	0.700432	0.700432	21.9798	1.41421	0.171309	0.513926
GO:0006572	tyrosine catabolic process	12	0.45	0.0288675	12	0.516667	0.0534185	12	0.691667	0.0378561	12	0.525	0.0350865	16.9199	1.09794	0.287609	0.575217	21.2126	1.65069	0.113532	0.541856
GO:0033119	negative regulation of RNA splicing	12	0.575	0.0616994	12	0.583333	0.0637625	12	0.7	0.0717741	12	0.541667	0.052884	21.9762	0.0939211	0.926023	0.926023	21.497	-0.410195	0.685722	0.822867
GO:0051131	chaperone-mediated protein complex assembly	12	0.543981	0.065096	12	0.678241	0.0342703	12	0.706019	0.0526889	12	0.585648	0.0466892	16.6625	1.82502	0.0859787	0.320562	19.9491	0.520128	0.608699	0.608699
GO:0044387	negative regulation of protein kinase activity by regulation of protein phosphorylation	12	0.541667	0.0584775	12	0.541667	0.0684269	12	0.777778	0.0473779	12	0.75	0.0561833	21.4783	0	1	1	21.9649	2.56905	0.0175159	0.0525476
GO:0006703	estrogen biosynthetic process	12	0.575	0.0652791	12	0.6	0.0426401	12	0.783333	0.0474075	12	0.416667	0.0726483	18.941	0.32063	0.752001	0.752001	21.753	-1.62113	0.119396	0.358189
GO:0070995	NADPH oxidation	12	0.5	0.0463392	12	0.313492	0.0307147	12	0.65873	0.0468309	12	0.59127	0.0538679	19.1016	-3.35481	0.00330872	0.0198523	21.5196	1.28446	0.212636	0.286376
GO:1903800	positive regulation of production of miRNAs involved in gene silencing by miRNA	12	0.516667	0.0534185	12	0.7	0.0748736	12	0.683333	0.0321769	12	0.716667	0.0474075	19.8939	1.99327	0.0601266	0.0601266	21.6938	2.80028	0.0105157	0.0157735
GO:0006166	purine ribonucleoside salvage	12	0.569444	0.066345	12	0.611111	0.0592224	12	0.75	0.0383805	12	0.666667	0.0410305	21.7222	0.468521	0.644079	0.644079	18.3405	1.24632	0.228332	0.396609
GO:0010898	positive regulation of triglyceride catabolic process	12	0.505556	0.0616596	12	0.455556	0.053076	12	0.711111	0.0370034	12	0.566667	0.0445705	21.5235	-0.614575	0.545278	0.737447	20.0299	0.803229	0.431271	0.737447
GO:0051683	establishment of Golgi localization	12	0.516667	0.0569275	12	0.672222	0.0289645	12	0.688889	0.0621356	12	0.644444	0.0501401	16.3375	2.43541	0.0266767	0.08003	21.6547	1.68438	0.106468	0.127762
GO:0019439	aromatic compound catabolic process	12	0.583333	0.0457817	12	0.575	0.0494286	12	0.725	0.0524043	12	0.508333	0.0583333	21.872	-0.123689	0.902691	0.902691	20.8238	-1.01142	0.323426	0.388111
GO:0019441	tryptophan catabolic process to kynurenine	12	0.527778	0.0734931	12	0.680556	0.0479299	12	0.638889	0.0609732	12	0.611111	0.0473779	18.9237	1.74123	0.0978764	0.195753	18.7963	0.953025	0.352673	0.512431
GO:0046050	UMP catabolic process	12	0.458333	0.0714361	12	0.361111	0.0890308	12	0.708333	0.0714361	12	0.513889	0.0521359	21.0133	-0.851726	0.403969	0.536945	20.1284	0.628187	0.536945	0.536945
GO:0046079	dUMP catabolic process	12	0.458333	0.0714361	12	0.361111	0.0890308	12	0.708333	0.0714361	12	0.513889	0.0521359	21.0133	-0.851726	0.403969	0.536945	20.1284	0.628187	0.536945	0.536945
GO:1990592	protein K69-linked ufmylation	12	0.5	0.0739688	12	0.555556	0.0427059	12	0.666667	0.0458735	12	0.652778	0.056027	17.6	0.650444	0.523807	0.78571	20.4961	1.64645	0.11492	0.344759
GO:0000338	protein deneddylation	12	0.511111	0.0604881	12	0.644444	0.0341647	12	0.661111	0.0361984	12	0.577778	0.0429025	17.3701	1.9193	0.0715275	0.429165	19.8322	0.898979	0.37945	0.758899
GO:0051791	medium-chain fatty acid metabolic process	12	0.483333	0.0649398	12	0.683333	0.0321769	12	0.683333	0.0534185	12	0.708333	0.0570198	16.0941	2.7596	0.0138997	0.0490391	21.6381	2.60356	0.0163464	0.0490391
GO:0046685	response to arsenic-containing substance	12	0.508333	0.0514315	12	0.408333	0.0792563	12	0.6	0.0564076	12	0.683333	0.0600925	18.8689	-1.05841	0.303232	0.658688	21.4878	2.21248	0.0378827	0.227296
GO:0006547	histidine metabolic process	12	0.527778	0.0841709	12	0.375	0.0547607	12	0.736111	0.066345	12	0.625	0.0547607	18.8971	-1.52144	0.144707	0.414215	18.8971	0.96819	0.345179	0.414215
GO:0019556	histidine catabolic process to glutamate and formamide	12	0.527778	0.0841709	12	0.375	0.0547607	12	0.736111	0.066345	12	0.625	0.0547607	18.8971	-1.52144	0.144707	0.414215	18.8971	0.96819	0.345179	0.414215
GO:0019557	histidine catabolic process to glutamate and formate	12	0.527778	0.0841709	12	0.375	0.0547607	12	0.736111	0.066345	12	0.625	0.0547607	18.8971	-1.52144	0.144707	0.414215	18.8971	0.96819	0.345179	0.414215
GO:0006548	histidine catabolic process	12	0.527778	0.0841709	12	0.375	0.0547607	12	0.736111	0.066345	12	0.625	0.0547607	18.8971	-1.52144	0.144707	0.414215	18.8971	0.96819	0.345179	0.414215
GO:0006544	glycine metabolic process	12	0.466667	0.0531816	12	0.472222	0.0460261	12	0.622222	0.0527578	12	0.722222	0.0504747	21.5561	0.0789896	0.93777	0.93777	21.9402	3.48543	0.00210232	0.0126139
GO:0006085	acetyl-CoA biosynthetic process	12	0.466667	0.0581708	12	0.341667	0.0378561	12	0.7	0.0369274	12	0.675	0.0565752	18.9002	-1.80105	0.0876736	0.105208	21.983	2.5674	0.0175728	0.0527183
GO:1903608	protein localization to cytoplasmic stress granule	12	0.466667	0.0643538	12	0.691667	0.052884	12	0.808333	0.0434468	12	0.65	0.0596708	21.2035	2.70123	0.0133033	0.0266066	21.8756	2.089	0.0485582	0.0646835
GO:0045899	positive regulation of RNA polymerase II transcription preinitiation complex assembly	12	0.577778	0.0552517	12	0.666667	0.0505858	12	0.694444	0.0405836	12	0.738889	0.044539	21.8309	1.18659	0.248142	0.248142	21.0516	2.27019	0.0338183	0.102764
GO:0046055	dGMP catabolic process	12	0.5	0.0528641	12	0.6	0.0464207	12	0.688889	0.0396392	12	0.566667	0.0343286	21.6385	1.42141	0.16945	0.417862	18.8765	1.05766	0.303559	0.455338
GO:0042159	lipoprotein catabolic process	12	0.5	0.0870388	12	0.625	0.0797856	12	0.708333	0.0547607	12	0.638889	0.0451025	21.8355	1.05866	0.301327	0.519023	16.5101	1.41679	0.175137	0.519023
GO:0070458	cellular detoxification of nitrogen compound	12	0.566667	0.0527046	12	0.691667	0.0468045	12	0.708333	0.039807	12	0.641667	0.052884	21.697	1.77337	0.0902057	0.270617	21.9997	1.00452	0.32605	0.39126
GO:0051099	positive regulation of binding	12	0.555556	0.0803332	12	0.222222	0.0473779	12	0.625	0.0823809	12	0.597222	0.107501	17.8263	-3.5741	0.00219593	0.0131756	20.365	0.310479	0.759352	0.908589
GO:0009437	carnitine metabolic process	12	0.525	0.0826869	12	0.608333	0.067933	12	0.7	0.0651339	12	0.708333	0.0514315	21.2017	0.778713	0.444753	0.533704	18.4034	1.88271	0.0756465	0.208475
GO:0019509	L-methionine salvage from methylthioadenosine	12	0.5	0.0710669	12	0.486111	0.0694444	12	0.722222	0.0659473	12	0.611111	0.0690646	21.9883	-0.139779	0.890107	1	21.9821	1.12122	0.274292	0.822877
GO:0070934	CRD-mediated mRNA stabilization	12	0.444444	0.0749111	12	0.555556	0.0925084	12	0.75	0.0481125	12	0.777778	0.0473779	21.0883	0.933428	0.361165	0.361165	18.5862	3.7607	0.00136601	0.00819603
GO:0075525	viral translational termination-reinitiation	12	0.508333	0.048396	12	0.5	0.0522233	12	0.7	0.0507519	12	0.55	0.0543557	21.8738	-0.117041	0.907895	0.907895	21.7098	0.572513	0.572856	0.875531
GO:0110095	cellular detoxification of aldehyde	12	0.458333	0.0823809	12	0.666667	0.0615457	12	0.722222	0.0555556	12	0.625	0.0362662	20.3625	2.02595	0.0560728	0.12558	15.1092	1.85164	0.0837202	0.12558
GO:0071404	cellular response to low-density lipoprotein particle stimulus	12	0.5	0.0664137	12	0.611111	0.0537066	12	0.7	0.0488935	12	0.533333	0.0556565	21.0773	1.30089	0.20734	0.623589	21.3471	0.384684	0.704277	0.704277
GO:0070585	protein localization to mitochondrion	12	0.541667	0.102832	12	0.583333	0.0523038	12	0.708333	0.077103	12	0.680556	0.0433175	16.3345	0.361158	0.72261	0.72261	14.7846	1.24471	0.232609	0.348914
GO:0019674	NAD metabolic process	12	0.583333	0.0781197	12	0.472222	0.0574183	12	0.680556	0.0630934	12	0.569444	0.0724114	20.2	-1.14605	0.26517	0.717674	21.8745	-0.13039	0.89745	0.89745
GO:0030043	actin filament fragmentation	12	0.5	0.0710669	12	0.666667	0.0894239	12	0.666667	0.0502519	12	0.597222	0.0724114	20.9327	1.45912	0.159376	0.478128	21.9923	0.958242	0.348357	0.569722
GO:0071569	protein ufmylation	12	0.5	0.0550482	12	0.516667	0.0457817	12	0.633333	0.0449467	12	0.616667	0.0505025	21.2926	0.232781	0.818154	0.818154	21.8386	1.5617	0.132734	0.398202
GO:0006122	mitochondrial electron transport, ubiquinol to cytochrome c	12	0.52381	0.0358044	12	0.514881	0.0309165	12	0.714286	0.0248682	12	0.678571	0.0260078	21.5425	-0.188744	0.85206	0.951123	20.0801	3.49718	0.00225942	0.0111049
GO:0046038	GMP catabolic process	12	0.461111	0.0405836	12	0.55	0.0419435	12	0.594444	0.0414049	12	0.572222	0.044539	21.9761	1.52302	0.142014	0.276489	21.8124	1.84399	0.0788116	0.236435
GO:0009115	xanthine catabolic process	12	0.525	0.0509382	12	0.541667	0.0570198	12	0.658333	0.0378561	12	0.7	0.0325669	21.726	0.217982	0.829477	0.995373	18.7053	2.89452	0.00939395	0.0563637
GO:0071816	tail-anchored membrane protein insertion into ER membrane	12	0.513889	0.0416667	12	0.571759	0.0588718	12	0.659722	0.0495638	12	0.666667	0.0462542	19.8096	0.802363	0.431864	0.431864	21.7643	2.4541	0.0226042	0.0678126
GO:0006101	citrate metabolic process	12	0.583333	0.0695706	12	0.583333	0.0435194	12	0.819444	0.0479299	12	0.652778	0.056027	18.4656	0	1	1	21.0436	0.777429	0.445558	0.838476
GO:0009086	methionine biosynthetic process	12	0.461111	0.0547159	12	0.288889	0.0668348	12	0.638889	0.0508899	12	0.538889	0.0571243	21.1745	-1.99388	0.0592029	0.177609	21.9593	0.983268	0.336186	0.403423
GO:0006204	IMP catabolic process	12	0.527778	0.0574183	12	0.569444	0.0521359	12	0.708333	0.0619717	12	0.5	0.076761	21.7982	0.537243	0.596542	0.916204	20.3746	-0.289775	0.774917	0.916204
GO:0045050	protein insertion into ER membrane by stop-transfer membrane-anchor sequence	12	0.491667	0.0656648	12	0.566667	0.0781736	12	0.633333	0.074196	12	0.691667	0.0451569	21.3634	0.734624	0.470556	0.564667	19.5025	2.50962	0.0210443	0.126266
GO:0006108	malate metabolic process	12	0.430556	0.0479299	12	0.555556	0.0427059	12	0.666667	0.0458735	12	0.666667	0.0410305	21.7134	1.94717	0.0645625	0.129125	21.4891	3.74225	0.00116449	0.00698697
GO:0001561	fatty acid alpha-oxidation	12	0.533333	0.0527046	12	0.608333	0.0583333	12	0.691667	0.0621074	12	0.683333	0.0561833	21.7773	0.953998	0.350555	0.70111	21.9107	1.94717	0.0644437	0.386662
GO:0006520	cellular amino acid metabolic process	12	0.511111	0.0593644	12	0.577778	0.0413031	12	0.705556	0.0422103	12	0.577778	0.0508072	19.6279	0.921838	0.367806	0.402962	21.4877	0.853195	0.402962	0.402962
GO:0010637	negative regulation of mitochondrial fusion	12	0.527778	0.0816325	12	0.597222	0.0521359	12	0.708333	0.096498	12	0.736111	0.066345	18.6936	0.716951	0.482267	0.723401	21.1174	1.98049	0.0608243	0.182473
GO:0015986	ATP synthesis coupled proton transport	12	0.607143	0.0446158	12	0.651786	0.0465502	12	0.717262	0.023036	12	0.675595	0.0519149	21.9605	0.692367	0.495963	0.69114	21.5136	1	0.328426	0.656852
GO:0090277	positive regulation of peptide hormone secretion	12	0.513889	0.066345	12	0.583333	0.0833333	12	0.708333	0.0584775	12	0.583333	0.0481125	20.9479	0.65195	0.521523	0.625828	20.0632	0.847358	0.406791	0.625828
GO:0001765	membrane raft assembly	12	0.513889	0.0433175	12	0.555556	0.0473779	12	0.666667	0.0648749	12	0.5	0.0410305	21.8257	0.649058	0.523073	0.889761	21.9356	-0.232781	0.818089	0.889761
GO:0010815	bradykinin catabolic process	12	0.527778	0.0675239	12	0.555556	0.0803332	12	0.666667	0.0710669	12	0.652778	0.08814	21.368	0.264695	0.793781	0.820666	20.6038	1.1258	0.273193	0.504401
GO:0032872	regulation of stress-activated MAPK cascade	12	0.569444	0.066345	12	0.444444	0.0720472	12	0.694444	0.0609732	12	0.527778	0.0890308	21.8521	-1.27628	0.215256	0.606536	20.3374	-0.375267	0.711347	0.711347
GO:0009083	branched-chain amino acid catabolic process	12	0.52381	0.0660557	12	0.488095	0.0518088	12	0.619048	0.0628576	12	0.412698	0.0432058	20.8181	-0.425426	0.674892	0.797339	18.9559	-1.4077	0.175408	0.526224
GO:0042776	mitochondrial ATP synthesis coupled proton transport	12	0.567308	0.0304423	12	0.612179	0.0411857	12	0.685897	0.0208464	12	0.607906	0.0382492	20.2565	0.876142	0.391225	0.498756	20.9453	0.830487	0.41563	0.498756
GO:0042743	hydrogen peroxide metabolic process	12	0.5	0.0580259	12	0.680556	0.0521359	12	0.694444	0.0734931	12	0.680556	0.066345	21.7527	2.31459	0.0304724	0.0792688	21.6166	2.04851	0.0528459	0.0792688
GO:0016559	peroxisome fission	12	0.466667	0.0562582	12	0.555556	0.0288189	12	0.655556	0.0462997	12	0.583333	0.0273708	16.4011	1.40625	0.178315	0.267472	15.9312	1.86478	0.0807413	0.234452
GO:0042168	heme metabolic process	12	0.5	0.0550482	12	0.458333	0.0499368	12	0.65	0.0417424	12	0.541667	0.0312815	21.7943	-0.560612	0.58078	0.772459	17.4333	0.658081	0.519082	0.772459
GO:0061684	chaperone-mediated autophagy	12	0.541667	0.0848969	12	0.5	0.091747	12	0.680556	0.056027	12	0.513889	0.08066	21.8688	-0.333333	0.742057	0.814699	21.9426	-0.237205	0.814699	0.814699
GO:0006563	L-serine metabolic process	12	0.555556	0.0803332	12	0.513889	0.056027	12	0.666667	0.0542782	12	0.694444	0.0675239	19.6537	-0.425426	0.675148	0.675148	21.368	1.32348	0.199663	0.438295
GO:0031204	posttranslational protein targeting to membrane, translocation	12	0.597222	0.08066	12	0.666667	0.0739688	12	0.791667	0.0619717	12	0.791667	0.0743235	21.837	0.634536	0.532323	0.532323	21.8544	1.77281	0.0902003	0.1353
GO:0006196	AMP catabolic process	12	0.513889	0.056027	12	0.5	0.0648749	12	0.625	0.077103	12	0.555556	0.0776695	21.5434	-0.162028	0.872794	0.872794	20.0085	0.435078	0.668163	0.872794
GO:0043648	dicarboxylic acid metabolic process	12	0.444444	0.0803332	12	0.402778	0.0694444	12	0.680556	0.0630934	12	0.541667	0.096498	21.5492	-0.392385	0.698628	0.838354	21.2998	0.774309	0.447258	0.670887
GO:0001667	ameboidal-type cell migration	12	0.538889	0.0594352	12	0.561111	0.0547159	12	0.655556	0.0561583	12	0.594444	0.049549	21.8511	0.275075	0.785843	0.785843	21.31	0.717958	0.480581	0.782452
GO:2000767	positive regulation of cytoplasmic translation	12	0.541667	0.0619717	12	0.361111	0.049549	12	0.611111	0.0555556	12	0.666667	0.0739688	20.9839	-2.27558	0.0334758	0.100428	21.3452	1.29536	0.20903	0.41806
GO:1904851	positive regulation of establishment of protein localization to telomere	12	0.550926	0.0385072	12	0.539352	0.0261426	12	0.652778	0.0375335	12	0.493056	0.0320978	19.3633	-0.248675	0.80623	0.943339	21.309	-1.15439	0.261122	0.744768
GO:0034354	'de novo' NAD biosynthetic process from tryptophan	12	0.541667	0.0596179	12	0.633333	0.0466017	12	0.708333	0.0596179	12	0.691667	0.0499368	20.788	1.21139	0.239336	0.359004	21.3436	1.9288	0.0671611	0.201483
GO:0086073	bundle of His cell-Purkinje myocyte adhesion involved in cell communication	12	0.516667	0.0474075	12	0.375	0.0350865	12	0.658333	0.0416667	12	0.591667	0.0416667	20.2694	-2.40198	0.026	0.156	21.6434	1.18829	0.247594	0.38773
GO:0098911	regulation of ventricular cardiac muscle cell action potential	12	0.516667	0.0474075	12	0.375	0.0350865	12	0.658333	0.0416667	12	0.591667	0.0416667	20.2694	-2.40198	0.026	0.156	21.6434	1.18829	0.247594	0.38773
GO:0046755	viral budding	12	0.416667	0.0753778	12	0.569444	0.0630934	12	0.583333	0.0435194	12	0.541667	0.0942921	21.3387	1.55422	0.134838	0.624472	20.9824	1.03547	0.312236	0.624472
GO:0060440	trachea formation	12	0.472222	0.049549	12	0.625	0.077103	12	0.638889	0.064332	12	0.611111	0.0555556	18.7618	1.66695	0.112132	0.174319	21.7181	1.86575	0.075642	0.174319
GO:0033499	galactose catabolic process via UDP-galactose	12	0.583333	0.0632322	12	0.638889	0.0536282	12	0.652778	0.0694444	12	0.458333	0.0652791	21.4288	0.670059	0.509977	0.611972	21.9777	-1.3754	0.182866	0.611972
GO:0006531	aspartate metabolic process	12	0.491667	0.0645008	12	0.483333	0.0575159	12	0.7	0.0627646	12	0.525	0.0652791	21.7172	-0.0964282	0.924065	0.924065	21.9968	0.363227	0.719902	0.924065
GO:0048549	positive regulation of pinocytosis	12	0.486111	0.0630934	12	0.555556	0.0427059	12	0.625	0.0584775	12	0.444444	0.0659473	19.3307	0.911491	0.373264	0.746528	21.9571	-0.456532	0.652492	0.752066
GO:0070863	positive regulation of protein exit from endoplasmic reticulum	12	0.519841	0.0412219	12	0.559524	0.0647755	12	0.646825	0.03635	12	0.623016	0.0498945	18.6542	0.516836	0.611344	0.873486	21.2439	1.59416	0.12567	0.377011
GO:1905146	lysosomal protein catabolic process	12	0.466667	0.0666667	12	0.508333	0.0542976	12	0.641667	0.0621074	12	0.6	0.0507519	21.1343	0.484605	0.632941	0.937328	20.5443	1.59134	0.126803	0.380409
GO:0006574	valine catabolic process	12	0.5	0.0648749	12	0.291667	0.0797856	12	0.611111	0.0947559	12	0.388889	0.087841	21.1212	-2.02595	0.0555865	0.166759	20.2484	-1.01749	0.320923	0.34514
GO:0070508	cholesterol import	12	0.472222	0.0536282	12	0.541667	0.0299059	12	0.611111	0.0313376	12	0.513889	0.056027	17.2382	1.13096	0.273562	0.715803	21.958	0.537243	0.596503	0.715803
GO:0034334	adherens junction maintenance	12	0.541667	0.0714361	12	0.5	0.0580259	12	0.583333	0.066477	12	0.569444	0.056027	21.113	-0.452735	0.655358	0.874183	20.8178	0.305969	0.762667	0.874183
GO:0006552	leucine catabolic process	12	0.458333	0.0570198	12	0.533333	0.0731679	12	0.608333	0.039807	12	0.608333	0.0451569	20.7608	0.80852	0.42796	0.724153	20.9027	2.06228	0.0518298	0.310979
GO:0019853	L-ascorbic acid biosynthetic process	12	0.486111	0.0433175	12	0.513889	0.0630934	12	0.680556	0.0780074	12	0.527778	0.0763028	19.4848	0.362955	0.720546	0.904322	17.4232	0.474882	0.64077	0.904322
GO:0009062	fatty acid catabolic process	12	0.461111	0.0437765	12	0.522222	0.032653	12	0.633333	0.0389249	12	0.477778	0.0613174	20.3468	1.11898	0.276185	0.552371	19.901	0.221218	0.827177	0.827177
GO:1902396	protein localization to bicellular tight junction	12	0.472222	0.049549	12	0.611111	0.0659473	12	0.611111	0.0626751	12	0.569444	0.0479299	20.418	1.68376	0.107456	0.322367	21.9758	1.41029	0.172451	0.344902
GO:0048208	COPII vesicle coating	12	0.513889	0.066345	12	0.5	0.0502519	12	0.611111	0.0592224	12	0.444444	0.0516289	20.496	-0.166878	0.869102	0.869102	20.7479	-0.826064	0.418166	0.601862
GO:0010638	positive regulation of organelle organization	12	0.541667	0.0619717	12	0.569444	0.0630934	12	0.666667	0.0615457	12	0.625	0.0684269	21.9929	0.314093	0.75641	0.795659	21.7875	0.902671	0.376572	0.795659
GO:0072378	blood coagulation, fibrin clot formation	12	0.416667	0.0858214	12	0.694444	0.0734931	12	0.736111	0.0752614	12	0.666667	0.0680414	21.4913	2.45845	0.0225081	0.0396277	20.9122	2.28266	0.0330231	0.0396277
GO:0090666	scaRNA localization to Cajal body	12	0.569444	0.0950331	12	0.541667	0.0464434	12	0.625	0.0547607	12	0.444444	0.0516289	15.9708	-0.262613	0.796206	0.796206	16.9729	-1.15578	0.263781	0.610357
GO:1904874	positive regulation of telomerase RNA localization to Cajal body	12	0.569444	0.0950331	12	0.541667	0.0464434	12	0.625	0.0547607	12	0.444444	0.0516289	15.9708	-0.262613	0.796206	0.796206	16.9729	-1.15578	0.263781	0.610357

## Sheet: Rapa-fixed-RMSmean
ModuleID	ModuleName	Ctrl_N	Ctrl_RMSmean	Ctrl_RMSsem	Aca_N	Aca_RMSmean	Aca_RMSsem	17aE2_N	17aE2_RMSmean	17aE2_RMSsem	Rapa_N	Rapa_RMSmean	Rapa_RMSsem	Aca-vs-Ctrl_DoF	Aca-vs-Ctrl_tStat	Aca-vs-Ctrl_Pval	Aca-vs-Ctrl_AdjPval	17aE2-vs-Ctrl_DoF	17aE2-vs-Ctrl_tStat	17aE2-vs-Ctrl_Pval	17aE2-vs-Ctrl_AdjPval
GO:0017144	drug metabolic process	12	0.510317	0.0387118	12	0.595238	0.0207567	12	0.644444	0.0183993	12	0.680952	0.0161378	16.842	1.93329	0.0701909	0.140382	15.7285	3.12929	0.00657831	0.0394698
GO:0031998	regulation of fatty acid beta-oxidation	12	0.486111	0.08066	12	0.694444	0.0451025	12	0.708333	0.0464434	12	0.736111	0.0521359	17.2661	2.25436	0.0374379	0.0374379	17.5715	2.38755	0.0284286	0.0341143
GO:0043653	mitochondrial fragmentation involved in apoptotic process	12	0.55	0.0472296	12	0.588889	0.064528	12	0.772222	0.026538	12	0.783333	0.0349362	20.1576	0.48632	0.631985	0.98927	17.3163	4.10195	0.000718607	0.00431164
GO:0006102	isocitrate metabolic process	12	0.544444	0.0685754	12	0.35	0.0349362	12	0.522222	0.0305211	12	0.694444	0.0405836	16.3496	-2.52651	0.0221847	0.133108	15.1934	-0.296056	0.771195	0.771195
GO:0006749	glutathione metabolic process	12	0.512069	0.0283973	12	0.474138	0.0139148	12	0.590613	0.0244248	12	0.67318	0.0300971	15.9944	-1.19947	0.247815	0.495629	21.5186	2.09695	0.0479814	0.143944
GO:0006625	protein targeting to peroxisome	12	0.47619	0.0642095	12	0.72619	0.053441	12	0.72619	0.0366637	12	0.849206	0.0247528	21.2981	2.99261	0.00686699	0.00864354	17.4837	3.38113	0.00343822	0.00687644
GO:0016558	protein import into peroxisome matrix	12	0.492063	0.0645652	12	0.734127	0.0581614	12	0.710317	0.0412219	12	0.84127	0.0270731	21.7643	2.78558	0.0108505	0.0130206	18.69	2.84918	0.0103764	0.0130206
GO:0006635	fatty acid beta-oxidation	12	0.508467	0.0207183	12	0.544563	0.0221223	12	0.596999	0.0263776	12	0.717766	0.0326628	21.9061	1.19094	0.246423	0.369634	20.8308	2.63949	0.0153913	0.046174
GO:0008210	estrogen metabolic process	12	0.490741	0.0435481	12	0.540741	0.0388127	12	0.718519	0.0402325	12	0.753704	0.0274163	21.7148	0.857133	0.400732	0.480879	21.8635	3.84187	0.000894139	0.00476154
GO:0006103	2-oxoglutarate metabolic process	12	0.509722	0.0227024	12	0.523611	0.0181717	12	0.6	0.0162187	12	0.7	0.025105	20.9932	0.47762	0.637856	0.637856	19.9079	3.23569	0.00416213	0.0249728
GO:0042866	pyruvate biosynthetic process	12	0.488889	0.0370034	12	0.361111	0.0405836	12	0.638889	0.0388889	12	0.711111	0.0413031	21.815	-2.32659	0.029679	0.0593581	21.9459	2.79431	0.0105864	0.0335641
GO:0034063	stress granule assembly	12	0.518519	0.0263375	12	0.680556	0.0347853	12	0.671296	0.02938	12	0.717593	0.0346731	20.4924	3.71379	0.00132804	0.00159365	21.7422	3.87201	0.000837913	0.00125687
GO:0075522	IRES-dependent viral translational initiation	12	0.497024	0.0427258	12	0.607143	0.0473477	12	0.639881	0.0374209	12	0.767857	0.0344753	21.7719	1.72667	0.0983907	0.130622	21.6243	2.51526	0.0198464	0.0396928
GO:0002181	cytoplasmic translation	12	0.491402	0.0263448	12	0.588624	0.0275651	12	0.655864	0.0202616	12	0.755291	0.0291579	21.9551	2.54977	0.0182791	0.0365581	20.6402	4.94842	7.09761e-05	0.000212928
GO:0098761	cellular response to interleukin-7	12	0.517094	0.0257057	12	0.518162	0.0372597	12	0.597222	0.0357591	12	0.688034	0.0289843	19.5372	0.0236018	0.98141	0.98141	19.9726	1.81946	0.0838663	0.167733
GO:0006637	acyl-CoA metabolic process	12	0.513617	0.0310284	12	0.573529	0.0281711	12	0.562092	0.0215124	12	0.658497	0.0249677	21.7978	1.42959	0.167011	0.401083	19.5902	1.28389	0.214159	0.401083
GO:0140374	antiviral innate immune response	12	0.5	0.0564076	12	0.733333	0.0414388	12	0.833333	0.0481999	12	0.741667	0.0542976	20.1949	3.33368	0.00327771	0.00491656	21.4776	4.4926	0.00019066	0.00057198
GO:0033539	fatty acid beta-oxidation using acyl-CoA dehydrogenase	12	0.492593	0.0361683	12	0.472222	0.0302286	12	0.57963	0.0391127	12	0.711111	0.0299644	21.3281	-0.432151	0.669969	0.669969	21.8666	1.63381	0.116615	0.349846
GO:0000038	very long-chain fatty acid metabolic process	12	0.507576	0.0370769	12	0.533333	0.0425421	12	0.634848	0.0158976	12	0.725758	0.0295605	21.5968	0.456438	0.652632	0.783158	14.9124	3.15489	0.00657969	0.0197391
GO:0000028	ribosomal small subunit assembly	12	0.537879	0.0431583	12	0.715909	0.0323099	12	0.641414	0.0425427	12	0.742424	0.0395631	20.3828	3.30221	0.00349235	0.0138918	21.9955	1.70847	0.101625	0.146847
GO:1902416	positive regulation of mRNA binding	12	0.5	0.0983877	12	0.75	0.0561833	12	0.833333	0.0580259	12	0.777778	0.0555556	17.4844	2.20655	0.0409823	0.0614734	17.8263	2.91824	0.00924349	0.055461
GO:0044794	positive regulation by host of viral process	12	0.541667	0.0619717	12	0.513889	0.0596649	12	0.541667	0.0464434	12	0.847222	0.0479299	21.9684	-0.322902	0.749823	0.899788	20.3932	0	1	1
GO:0030042	actin filament depolymerization	12	0.527778	0.0361984	12	0.661111	0.0332912	12	0.672222	0.0289645	12	0.655556	0.0408935	21.8476	2.71115	0.0128028	0.037495	20.9903	3.1157	0.00523227	0.0313936
GO:0043691	reverse cholesterol transport	12	0.522222	0.034654	12	0.466667	0.0338346	12	0.711111	0.0396392	12	0.694444	0.0521964	21.9874	-1.14708	0.263678	0.395518	21.6142	3.58754	0.00167485	0.0100491
GO:0039529	RIG-I signaling pathway	12	0.486111	0.0752614	12	0.652778	0.0752614	12	0.861111	0.0401666	12	0.833333	0.0648749	22	1.56589	0.131646	0.131646	16.796	4.39578	0.000405318	0.00121595
GO:0051702	biological process involved in interaction with symbiont	12	0.525	0.0524043	12	0.558333	0.0583333	12	0.758333	0.0259905	12	0.708333	0.048396	21.752	0.425086	0.67495	0.80994	16.1028	3.98891	0.00104446	0.00626674
GO:1990126	retrograde transport, endosome to plasma membrane	12	0.541667	0.0596049	12	0.684524	0.0255707	12	0.699405	0.0455712	12	0.75	0.0423947	14.9163	2.2026	0.0437724	0.0720236	20.5849	2.10234	0.0480157	0.0720236
GO:0033572	transferrin transport	12	0.535714	0.0606672	12	0.630952	0.0375891	12	0.702381	0.0487334	12	0.761905	0.0379869	18.3609	1.33446	0.198369	0.238042	21.0228	2.14178	0.0440788	0.132236
GO:0001731	formation of translation preinitiation complex	12	0.496032	0.053548	12	0.535714	0.0242563	12	0.59127	0.0358743	12	0.698413	0.0322826	15.3318	0.675037	0.509705	0.509705	19.2186	1.47761	0.155714	0.311428
GO:0006107	oxaloacetate metabolic process	12	0.516204	0.0372142	12	0.449074	0.0186757	12	0.414352	0.0185579	12	0.696759	0.0334066	16.2102	-1.61224	0.126206	0.378618	16.1523	-2.44926	0.0260892	0.156535
GO:0006739	NADP metabolic process	12	0.547619	0.0525904	12	0.392857	0.0327012	12	0.666667	0.043073	12	0.670635	0.0551287	18.4	-2.49905	0.022117	0.066351	21.1779	1.75126	0.0943731	0.188746
GO:0006526	arginine biosynthetic process	12	0.569444	0.0433175	12	0.416667	0.0383805	12	0.361111	0.0401666	12	0.583333	0.0561833	21.6855	-2.63981	0.0150701	0.0452102	21.8757	-3.52664	0.00191092	0.0114655
GO:0042157	lipoprotein metabolic process	12	0.520833	0.0371618	12	0.574405	0.0391868	12	0.699405	0.0391868	12	0.654762	0.0639078	21.9384	0.991961	0.332032	0.664064	21.9384	3.30654	0.00322041	0.0193224
GO:0006536	glutamate metabolic process	12	0.498148	0.0275524	12	0.483333	0.0384049	12	0.514815	0.0242868	12	0.718519	0.0338715	19.9518	-0.313435	0.757203	0.757203	21.6589	0.45378	0.654501	0.757203
GO:0034372	very-low-density lipoprotein particle remodeling	12	0.5	0.0739688	12	0.5	0.0580259	12	0.861111	0.0536282	12	0.708333	0.0920332	20.8197	1.18093e-15	1	1	20.0607	3.95245	0.000782454	0.00469472
GO:0061732	mitochondrial acetyl-CoA biosynthetic process from pyruvate	12	0.522222	0.0640041	12	0.394444	0.0599991	12	0.516667	0.0569275	12	0.661111	0.0553278	21.9088	-1.4565	0.159437	0.403211	21.7047	-0.0648575	0.948881	0.948881
GO:0022904	respiratory electron transport chain	12	0.504274	0.0260426	12	0.551282	0.0262173	12	0.615385	0.0442149	12	0.696581	0.0450334	21.999	1.2721	0.216621	0.216621	17.8124	2.1653	0.0441924	0.0883849
GO:0006699	bile acid biosynthetic process	12	0.512963	0.0272795	12	0.65	0.0293495	12	0.535185	0.034324	12	0.661111	0.0604958	21.8834	3.41999	0.00246506	0.0147904	20.9331	0.506846	0.617561	0.760134
GO:0010499	proteasomal ubiquitin-independent protein catabolic process	12	0.529167	0.029756	12	0.575	0.0304809	12	0.650694	0.0208827	12	0.669444	0.031304	21.9873	1.07598	0.293603	0.299309	19.7202	3.34304	0.00328702	0.0197221
GO:0006559	L-phenylalanine catabolic process	12	0.480159	0.0349034	12	0.436508	0.0539873	12	0.5	0.0516012	12	0.738095	0.0382123	18.8279	-0.678994	0.505404	0.760039	19.3233	0.318494	0.753527	0.760039
GO:0070189	kynurenine metabolic process	12	0.569444	0.0724114	12	0.597222	0.0857192	12	0.708333	0.0416667	12	0.805556	0.0536282	21.4022	0.247551	0.806842	0.806842	17.5646	1.66247	0.114159	0.31878
GO:0006105	succinate metabolic process	12	0.488889	0.0421104	12	0.405556	0.0577107	12	0.516667	0.0657129	12	0.755556	0.0637405	20.1264	-1.16646	0.257063	0.742473	18.7307	0.355907	0.725887	0.742473
GO:0006620	posttranslational protein targeting to endoplasmic reticulum membrane	12	0.511905	0.0518088	12	0.547619	0.0485125	12	0.662698	0.0420472	12	0.72619	0.0310853	21.9056	0.503187	0.619855	0.743826	21.1062	2.25995	0.034518	0.103554
GO:0034380	high-density lipoprotein particle assembly	12	0.508333	0.0596179	12	0.55	0.0484612	12	0.808333	0.0499368	12	0.708333	0.0802065	21.1187	0.542326	0.593271	0.593271	21.3436	3.85759	0.000891304	0.00534782
GO:0150093	amyloid-beta clearance by transcytosis	12	0.525	0.0675603	12	0.658333	0.048396	12	0.658333	0.0468045	12	0.825	0.0391675	19.9361	1.60438	0.124355	0.186533	19.582	1.62227	0.120735	0.186533
GO:0006734	NADH metabolic process	12	0.494949	0.0278091	12	0.497475	0.0250798	12	0.587121	0.0235263	12	0.717172	0.041087	21.7693	0.0674339	0.946852	0.946852	21.4121	2.5304	0.0192854	0.115712
GO:0010873	positive regulation of cholesterol esterification	12	0.516667	0.0377168	12	0.55	0.0427387	12	0.7	0.0414388	12	0.661111	0.0565318	21.665	0.584781	0.564736	0.847104	21.808	3.27186	0.00351525	0.0210915
GO:0043171	peptide catabolic process	12	0.497024	0.0309165	12	0.625	0.0341938	12	0.639881	0.0265441	12	0.735119	0.0272625	21.7804	2.77616	0.011079	0.022158	21.5076	3.50585	0.00204705	0.0122823
GO:0019346	transsulfuration	12	0.361111	0.0705717	12	0.263889	0.0630934	12	0.513889	0.056027	12	0.75	0.0753778	21.7296	-1.02703	0.315703	0.378844	20.9239	1.6955	0.104811	0.157217
GO:0006796	phosphate-containing compound metabolic process	12	0.525	0.0478714	12	0.65	0.0261116	12	0.7	0.0492366	12	0.775	0.0509382	17.0132	2.29233	0.0349066	0.0523599	21.9826	2.54833	0.0183267	0.0366534
GO:0022615	protein to membrane docking	12	0.555556	0.0659473	12	0.527778	0.0609732	12	0.486111	0.0596649	12	0.722222	0.0555556	21.8661	-0.309277	0.760039	1	21.7831	-0.780869	0.443284	0.886567
GO:0009404	toxin metabolic process	12	0.55	0.0733402	12	0.666667	0.0432283	12	0.566667	0.0497468	12	0.733333	0.0497468	17.82	1.37042	0.187574	0.562721	19.3537	0.188069	0.852781	0.852781
GO:0034379	very-low-density lipoprotein particle assembly	12	0.525	0.0729518	12	0.625	0.0462618	12	0.55	0.0621582	12	0.758333	0.039807	18.6155	1.15763	0.261654	0.523308	21.4591	0.260847	0.796697	0.924589
GO:0019430	removal of superoxide radicals	12	0.488095	0.0398086	12	0.623016	0.0353922	12	0.579365	0.041791	12	0.686508	0.0459514	21.7026	2.53293	0.0190646	0.094744	21.9482	1.58134	0.128104	0.256209
GO:0051006	positive regulation of lipoprotein lipase activity	12	0.45	0.0811844	12	0.4	0.0426401	12	0.633333	0.0309773	12	0.666667	0.0594588	16.6398	-0.54525	0.592816	0.711379	14.1366	2.10986	0.053166	0.318996
GO:0006068	ethanol catabolic process	12	0.505556	0.0414049	12	0.666667	0.0471405	12	0.483333	0.0662233	12	0.733333	0.0574427	21.6398	2.56783	0.0176839	0.106104	18.4601	-0.284529	0.779172	0.935007
GO:0045723	positive regulation of fatty acid biosynthetic process	12	0.531746	0.0350875	12	0.56746	0.0333943	12	0.507937	0.0343453	12	0.65873	0.0320155	21.9464	0.737309	0.468745	0.921275	21.99	-0.484927	0.632524	0.921275
GO:0046487	glyoxylate metabolic process	12	0.458333	0.0416667	12	0.597222	0.0479299	12	0.625	0.0507726	12	0.708333	0.0584775	21.5822	2.18692	0.0398869	0.0598303	21.1931	2.53752	0.0190766	0.0526566
GO:0015909	long-chain fatty acid transport	12	0.55	0.0513291	12	0.633333	0.046782	12	0.683333	0.0551246	12	0.738889	0.0422103	21.8134	1.19991	0.243044	0.314819	21.889	1.77018	0.0906264	0.271879
GO:0006086	acetyl-CoA biosynthetic process from pyruvate	12	0.527778	0.0841709	12	0.319444	0.08066	12	0.583333	0.0598117	12	0.708333	0.0652791	21.9602	-1.78705	0.087742	0.165544	19.8519	0.538028	0.596539	0.596539
GO:0006084	acetyl-CoA metabolic process	12	0.518519	0.0454039	12	0.576389	0.0262912	12	0.581019	0.0410957	12	0.662037	0.0346731	17.6311	1.103	0.284857	0.318659	21.7849	1.02057	0.318659	0.318659
GO:0006104	succinyl-CoA metabolic process	12	0.572222	0.0582912	12	0.5	0.0664137	12	0.738889	0.046752	12	0.666667	0.0499158	21.6359	-0.817303	0.422665	0.507197	21.0099	2.23044	0.0367519	0.220511
GO:0046826	negative regulation of protein export from nucleus	12	0.541667	0.0897176	12	0.569444	0.0857192	12	0.75	0.0435194	12	0.666667	0.096225	21.9544	0.223861	0.824935	0.824935	15.9049	2.08928	0.0531147	0.106229
GO:0042178	xenobiotic catabolic process	12	0.529762	0.0582936	12	0.568452	0.0406394	12	0.636905	0.0200655	12	0.723214	0.029202	19.6493	0.544467	0.592246	0.710696	13.5705	1.73791	0.104852	0.323563
GO:0051918	negative regulation of fibrinolysis	12	0.458333	0.0986547	12	0.722222	0.0473779	12	0.638889	0.049549	12	0.694444	0.0734931	15.8176	2.41124	0.0284341	0.170604	16.2176	1.63549	0.121205	0.264325
GO:0023035	CD40 signaling pathway	12	0.430556	0.0950331	12	0.597222	0.0724114	12	0.694444	0.064332	12	0.805556	0.0536282	20.5528	1.39497	0.177918	0.177918	19.3319	2.29948	0.0327794	0.0655588
GO:0000056	ribosomal small subunit export from nucleus	12	0.388889	0.0902049	12	0.680556	0.0521359	12	0.708333	0.0652791	12	0.777778	0.0427059	17.6114	2.79943	0.0120261	0.0180392	20.0417	2.86889	0.00947651	0.0180392
GO:0010039	response to iron ion	12	0.5	0.0870388	12	0.708333	0.0743235	12	0.638889	0.0705717	12	0.666667	0.091747	21.4732	1.82023	0.0826916	0.248075	21.0985	1.23948	0.228778	0.328667
GO:0006707	cholesterol catabolic process	12	0.480159	0.0492011	12	0.484127	0.0464626	12	0.642857	0.0416538	12	0.698413	0.0618474	21.9282	0.0586394	0.95377	0.95377	21.4169	2.52381	0.0195625	0.0842899
GO:0006584	catecholamine metabolic process	12	0.508333	0.0596179	12	0.616667	0.0297294	12	0.608333	0.035799	12	0.691667	0.0514315	16.1521	1.62616	0.123266	0.251356	18.0199	1.43801	0.167571	0.251356
GO:0006120	mitochondrial electron transport, NADH to ubiquinone	12	0.532407	0.0223778	12	0.613426	0.0344405	12	0.608796	0.0410957	12	0.69213	0.0521312	18.8829	1.9726	0.0633655	0.126731	16.9961	1.63247	0.120968	0.181452
GO:0030300	regulation of intestinal cholesterol absorption	12	0.5	0.082061	12	0.458333	0.0684269	12	0.736111	0.0596649	12	0.666667	0.0845865	21.3116	-0.389966	0.700432	0.700432	20.0899	2.32716	0.0305228	0.183137
GO:0006572	tyrosine catabolic process	12	0.483333	0.0474075	12	0.433333	0.0655204	12	0.525	0.0509382	12	0.741667	0.028758	20.04	-0.618255	0.543371	0.666559	21.8875	0.598782	0.555465	0.666559
GO:0033119	negative regulation of RNA splicing	12	0.541667	0.0542976	12	0.65	0.0452267	12	0.616667	0.0457817	12	0.775	0.0350865	21.3037	1.53303	0.139985	0.419955	21.3894	1.056	0.302749	0.541372
GO:0051131	chaperone-mediated protein complex assembly	12	0.539352	0.0499554	12	0.650463	0.0431767	12	0.599537	0.0393519	12	0.668981	0.038602	21.5482	1.68278	0.106854	0.320562	20.8564	0.946408	0.354777	0.425733
GO:0044387	negative regulation of protein kinase activity by regulation of protein phosphorylation	12	0.541667	0.0584775	12	0.541667	0.0684269	12	0.777778	0.0473779	12	0.75	0.0561833	21.4783	0	1	1	21.0924	3.13721	0.00495862	0.0297517
GO:0006703	estrogen biosynthetic process	12	0.458333	0.0570198	12	0.4	0.0348155	12	0.233333	0.0309773	12	0.6	0.078817	18.2011	-0.873142	0.39396	0.709204	16.9729	-3.46735	0.00295106	0.0177063
GO:0070995	NADPH oxidation	12	0.515873	0.0396825	12	0.440476	0.0321716	12	0.587302	0.0436016	12	0.638889	0.0481423	21.0977	-1.4759	0.154741	0.286376	21.8077	1.21156	0.238646	0.286376
GO:1903800	positive regulation of production of miRNAs involved in gene silencing by miRNA	12	0.5	0.0476731	12	0.716667	0.066096	12	0.666667	0.0256235	12	0.716667	0.0505025	20.0073	2.65865	0.0150766	0.0180919	16.866	3.07941	0.00684623	0.0136925
GO:0006166	purine ribonucleoside salvage	12	0.541667	0.0652791	12	0.694444	0.0609732	12	0.722222	0.0516289	12	0.666667	0.0410305	21.8983	1.71034	0.101335	0.304005	20.8912	2.16941	0.041738	0.250428
GO:0010898	positive regulation of triglyceride catabolic process	12	0.494444	0.053471	12	0.511111	0.0429025	12	0.6	0.0485479	12	0.611111	0.0660748	21.0131	0.243114	0.810274	0.810274	21.7979	1.46154	0.158135	0.737447
GO:0051683	establishment of Golgi localization	12	0.505556	0.050224	12	0.672222	0.0332912	12	0.644444	0.0459346	12	0.666667	0.03849	19.1022	2.76599	0.0122597	0.0735582	21.827	2.04062	0.0535665	0.107133
GO:0019439	aromatic compound catabolic process	12	0.566667	0.0512471	12	0.741667	0.0336162	12	0.708333	0.0451569	12	0.725	0.0565752	18.9875	2.85534	0.0101279	0.0607675	21.657	2.07407	0.050173	0.150519
GO:0019441	tryptophan catabolic process to kynurenine	12	0.527778	0.0790126	12	0.736111	0.0479299	12	0.611111	0.0969513	12	0.75	0.0598117	18.13	2.25436	0.0367753	0.110326	21.1392	0.666293	0.512431	0.512431
GO:0046050	UMP catabolic process	12	0.569444	0.0630934	12	0.5	0.0794552	12	0.680556	0.032166	12	0.791667	0.0507726	20.9257	-0.684459	0.501197	0.536945	16.3562	1.56893	0.135806	0.407418
GO:0046079	dUMP catabolic process	12	0.569444	0.0630934	12	0.5	0.0794552	12	0.680556	0.032166	12	0.791667	0.0507726	20.9257	-0.684459	0.501197	0.536945	16.3562	1.56893	0.135806	0.407418
GO:1990592	protein K69-linked ufmylation	12	0.472222	0.0790126	12	0.555556	0.0659473	12	0.666667	0.0680414	12	0.708333	0.0652791	21.3184	0.809709	0.427053	0.78571	21.526	1.86478	0.0759042	0.344759
GO:0000338	protein deneddylation	12	0.5	0.0430331	12	0.488889	0.0276258	12	0.583333	0.0592461	12	0.611111	0.0567547	18.7503	-0.217279	0.830338	0.913067	20.0795	1.13804	0.268501	0.758899
GO:0051791	medium-chain fatty acid metabolic process	12	0.55	0.0468718	12	0.533333	0.0309773	12	0.633333	0.055505	12	0.725	0.0664295	19.0697	-0.296648	0.769942	0.870178	21.3999	1.14708	0.264013	0.528025
GO:0046685	response to arsenic-containing substance	12	0.508333	0.0556754	12	0.475	0.0729518	12	0.583333	0.0505025	12	0.7	0.0522233	20.5679	-0.363227	0.720142	0.935543	21.7941	0.997763	0.329344	0.658688
GO:0006547	histidine metabolic process	12	0.5	0.0940127	12	0.541667	0.0547607	12	0.736111	0.0857192	12	0.652778	0.0724114	17.6937	0.382971	0.706303	0.706303	21.815	1.85586	0.0770347	0.414215
GO:0019556	histidine catabolic process to glutamate and formamide	12	0.5	0.0940127	12	0.541667	0.0547607	12	0.736111	0.0857192	12	0.652778	0.0724114	17.6937	0.382971	0.706303	0.706303	21.815	1.85586	0.0770347	0.414215
GO:0019557	histidine catabolic process to glutamate and formate	12	0.5	0.0940127	12	0.541667	0.0547607	12	0.736111	0.0857192	12	0.652778	0.0724114	17.6937	0.382971	0.706303	0.706303	21.815	1.85586	0.0770347	0.414215
GO:0006548	histidine catabolic process	12	0.5	0.0940127	12	0.541667	0.0547607	12	0.736111	0.0857192	12	0.652778	0.0724114	17.6937	0.382971	0.706303	0.706303	21.815	1.85586	0.0770347	0.414215
GO:0006544	glycine metabolic process	12	0.466667	0.03849	12	0.483333	0.0450402	12	0.588889	0.0477319	12	0.722222	0.0417087	21.4781	0.281312	0.781163	0.937396	21.0543	1.99327	0.0593496	0.178049
GO:0006085	acetyl-CoA biosynthetic process	12	0.466667	0.055505	12	0.308333	0.0416667	12	0.666667	0.0395684	12	0.691667	0.0583333	20.4095	-2.28133	0.0333884	0.0596935	19.8855	2.93406	0.00823869	0.0494321
GO:1903608	protein localization to cytoplasmic stress granule	12	0.45	0.0763763	12	0.658333	0.067933	12	0.775	0.0509382	12	0.683333	0.0637625	21.7048	2.03816	0.0539029	0.0646835	19.1694	3.54014	0.00216305	0.0129783
GO:0045899	positive regulation of RNA polymerase II transcription preinitiation complex assembly	12	0.577778	0.0552517	12	0.666667	0.0505858	12	0.694444	0.0405836	12	0.738889	0.044539	21.8309	1.18659	0.248142	0.248142	20.1934	1.7018	0.10414	0.15621
GO:0046055	dGMP catabolic process	12	0.455556	0.031605	12	0.544444	0.0602091	12	0.5	0.0627646	12	0.666667	0.0586033	16.6342	1.30719	0.208931	0.417862	16.2414	0.632456	0.535892	0.643071
GO:0042159	lipoprotein catabolic process	12	0.472222	0.0574183	12	0.430556	0.0630934	12	0.680556	0.0630934	12	0.722222	0.0776695	21.8074	-0.48842	0.630128	0.630128	21.8074	2.4421	0.0231801	0.139081
GO:0070458	cellular detoxification of nitrogen compound	12	0.533333	0.0655204	12	0.641667	0.0312815	12	0.691667	0.0312815	12	0.708333	0.0499368	15.767	1.49209	0.155412	0.310823	15.767	2.18075	0.0447085	0.268251
GO:0051099	positive regulation of binding	12	0.583333	0.0781197	12	0.361111	0.0574183	12	0.569444	0.090496	12	0.625	0.0986547	20.2	-2.2921	0.0327667	0.0983	21.5408	-0.116176	0.908589	0.908589
GO:0009437	carnitine metabolic process	12	0.508333	0.0468045	12	0.541667	0.0645008	12	0.633333	0.0568535	12	0.725	0.0552199	20.0696	0.418271	0.680191	0.680191	21.2172	1.69743	0.104238	0.208475
GO:0019509	L-methionine salvage from methylthioadenosine	12	0.555556	0.0854118	12	0.541667	0.0714361	12	0.694444	0.0536282	12	0.638889	0.0816325	21.3331	-0.124735	0.901902	1	18.5064	1.37715	0.184895	0.822877
GO:0070934	CRD-mediated mRNA stabilization	12	0.444444	0.0749111	12	0.555556	0.0925084	12	0.75	0.0481125	12	0.777778	0.0473779	21.0883	0.933428	0.361165	0.361165	18.7554	3.43202	0.00283581	0.00850742
GO:0075525	viral translational termination-reinitiation	12	0.525	0.0552199	12	0.5	0.0301511	12	0.55	0.0452267	12	0.683333	0.0534185	17.0236	-0.39736	0.69604	0.875531	21.1779	0.350252	0.729609	0.875531
GO:0110095	cellular detoxification of aldehyde	12	0.569444	0.0724114	12	0.416667	0.0905929	12	0.611111	0.0749111	12	0.736111	0.0694444	20.9814	-1.31732	0.201937	0.242324	21.9747	0.399919	0.693077	0.693077
GO:0071404	cellular response to low-density lipoprotein particle stimulus	12	0.544444	0.0537066	12	0.466667	0.0671698	12	0.511111	0.0658195	12	0.677778	0.0675863	20.9841	-0.904382	0.37606	0.623589	21.1488	-0.392385	0.698701	0.704277
GO:0070585	protein localization to mitochondrion	12	0.486111	0.08814	12	0.611111	0.0749111	12	0.708333	0.0619717	12	0.763889	0.0630934	21.4428	1.08063	0.291867	0.35024	19.7399	2.06247	0.0525716	0.105143
GO:0019674	NAD metabolic process	12	0.583333	0.0781197	12	0.5	0.0648749	12	0.652778	0.056027	12	0.736111	0.0630934	21.282	-0.820652	0.420942	0.717674	19.9485	0.722372	0.478449	0.717674
GO:0030043	actin filament fragmentation	12	0.5	0.0580259	12	0.694444	0.0536282	12	0.583333	0.0725324	12	0.625	0.0714361	21.8647	2.46093	0.022231	0.133386	20.9886	0.89715	0.379815	0.569722
GO:0071569	protein ufmylation	12	0.466667	0.0619547	12	0.516667	0.0457817	12	0.616667	0.0457817	12	0.666667	0.0466017	20.2539	0.649058	0.523593	0.818154	20.2539	1.94717	0.0655136	0.393081
GO:0006122	mitochondrial electron transport, ubiquinol to cytochrome c	12	0.541667	0.0319539	12	0.544643	0.0253016	12	0.672619	0.0240116	12	0.714286	0.0326025	20.9013	0.0730208	0.942484	0.951123	20.4193	3.27626	0.00370162	0.0111049
GO:0046038	GMP catabolic process	12	0.472222	0.0460261	12	0.605556	0.0547159	12	0.572222	0.0663925	12	0.672222	0.0521964	21.3733	1.8648	0.0759995	0.236435	19.5891	1.23784	0.230407	0.276489
GO:0009115	xanthine catabolic process	12	0.525	0.0509382	12	0.541667	0.0570198	12	0.658333	0.0378561	12	0.7	0.0325669	21.726	0.217982	0.829477	0.995373	20.3107	2.1009	0.0483278	0.144983
GO:0071816	tail-anchored membrane protein insertion into ER membrane	12	0.5	0.0361855	12	0.56713	0.0547563	12	0.641204	0.0405228	12	0.675926	0.0413616	19.0689	1.02281	0.3192	0.383039	21.724	2.59912	0.0164762	0.0678126
GO:0006101	citrate metabolic process	12	0.555556	0.0592224	12	0.416667	0.0725324	12	0.652778	0.032166	12	0.708333	0.0619717	21.1538	-1.48324	0.152758	0.502013	16.9704	1.4426	0.167338	0.502013
GO:0009086	methionine biosynthetic process	12	0.527778	0.0622033	12	0.444444	0.0331646	12	0.538889	0.0397453	12	0.672222	0.031203	16.7862	-1.18217	0.253616	0.403423	18.6986	0.150523	0.881964	0.881964
GO:0006204	IMP catabolic process	12	0.444444	0.0947559	12	0.458333	0.0897176	12	0.402778	0.0596649	12	0.611111	0.0749111	21.9347	0.106436	0.916204	0.916204	18.5377	-0.372104	0.714035	0.916204
GO:0045050	protein insertion into ER membrane by stop-transfer membrane-anchor sequence	12	0.458333	0.0608753	12	0.55	0.0980878	12	0.616667	0.0824192	12	0.708333	0.0633154	18.379	0.794045	0.437302	0.564667	20.2492	1.54527	0.137767	0.337624
GO:0006108	malate metabolic process	12	0.486111	0.0381514	12	0.416667	0.0481125	12	0.638889	0.0187278	12	0.694444	0.049549	20.9137	-1.13096	0.270875	0.406313	16.0103	3.59476	0.00242376	0.00727127
GO:0001561	fatty acid alpha-oxidation	12	0.516667	0.0321769	12	0.541667	0.067933	12	0.625	0.0604591	12	0.733333	0.0497468	15.6992	0.332588	0.743845	0.793904	16.7686	1.58178	0.132377	0.397132
GO:0006520	cellular amino acid metabolic process	12	0.433333	0.0611341	12	0.555556	0.0487786	12	0.661111	0.0430005	12	0.688889	0.058219	20.9665	1.56275	0.133079	0.199618	19.7441	3.04751	0.00642269	0.0385361
GO:0010637	negative regulation of mitochondrial fusion	12	0.472222	0.0763028	12	0.486111	0.0381514	12	0.680556	0.0630934	12	0.763889	0.0433175	16.1765	0.162807	0.872687	0.872687	21.2502	2.10417	0.0474381	0.182473
GO:0015986	ATP synthesis coupled proton transport	12	0.60119	0.0536315	12	0.627976	0.0436211	12	0.681548	0.0315354	12	0.723214	0.0558022	21.1235	0.387461	0.702291	0.702291	17.7942	1.29159	0.213026	0.656852
GO:0090277	positive regulation of peptide hormone secretion	12	0.458333	0.0848969	12	0.444444	0.0749111	12	0.541667	0.077103	12	0.722222	0.087841	21.6643	-0.12267	0.903499	0.903499	21.7991	0.726636	0.47518	0.625828
GO:0001765	membrane raft assembly	12	0.458333	0.0299059	12	0.472222	0.0401666	12	0.583333	0.0324375	12	0.555556	0.0473779	20.3289	0.27735	0.784312	0.889761	21.8563	2.8332	0.00971516	0.058291
GO:0010815	bradykinin catabolic process	12	0.5	0.0845865	12	0.527778	0.0866349	12	0.611111	0.0749111	12	0.708333	0.0743235	21.9874	0.229416	0.820666	0.820666	21.6832	0.983378	0.336268	0.504401
GO:0032872	regulation of stress-activated MAPK cascade	12	0.486111	0.0479299	12	0.583333	0.0481125	12	0.555556	0.0659473	12	0.583333	0.0383805	21.9997	1.43158	0.166318	0.606536	20.0858	0.851818	0.404357	0.606536
GO:0009083	branched-chain amino acid catabolic process	12	0.468254	0.0513788	12	0.559524	0.0305277	12	0.444444	0.0477391	12	0.619048	0.045023	17.9061	1.52718	0.144189	0.526224	21.8823	-0.339485	0.737481	0.797339
GO:0042776	mitochondrial ATP synthesis coupled proton transport	12	0.569444	0.0467995	12	0.603632	0.0424757	12	0.632479	0.0222804	12	0.695513	0.0478433	21.7964	0.540941	0.594034	0.594034	15.7428	1.21611	0.241863	0.483726
GO:0042743	hydrogen peroxide metabolic process	12	0.5	0.0580259	12	0.680556	0.0521359	12	0.694444	0.0734931	12	0.680556	0.066345	21.7527	2.31459	0.0304724	0.0792688	20.8764	2.07654	0.0503858	0.0792688
GO:0016559	peroxisome fission	12	0.477778	0.0640041	12	0.6	0.0376051	12	0.655556	0.0491225	12	0.638889	0.035256	17.7859	1.64645	0.117226	0.234452	20.6208	2.20345	0.0390792	0.234452
GO:0042168	heme metabolic process	12	0.5	0.0627646	12	0.475	0.0578988	12	0.616667	0.0613402	12	0.625	0.0445941	21.8583	-0.29277	0.772459	0.772459	21.9884	1.32937	0.197356	0.772459
GO:0061684	chaperone-mediated autophagy	12	0.541667	0.0416667	12	0.472222	0.0574183	12	0.625	0.0299059	12	0.569444	0.0479299	20.07	-0.978871	0.339297	0.678593	19.9565	1.62481	0.119893	0.678593
GO:0006563	L-serine metabolic process	12	0.555556	0.0555556	12	0.430556	0.0479299	12	0.638889	0.0536282	12	0.722222	0.0516289	21.5373	-1.70361	0.102842	0.438295	21.9726	1.07922	0.292197	0.438295
GO:0031204	posttranslational protein targeting to membrane, translocation	12	0.597222	0.08066	12	0.666667	0.0739688	12	0.791667	0.0619717	12	0.791667	0.0743235	21.837	0.634536	0.532323	0.532323	20.6307	1.91161	0.0699177	0.1353
GO:0006196	AMP catabolic process	12	0.486111	0.083228	12	0.527778	0.0913639	12	0.513889	0.0596649	12	0.638889	0.0734931	21.8114	0.337139	0.739235	0.872794	19.944	0.271254	0.788984	0.872794
GO:0043648	dicarboxylic acid metabolic process	12	0.611111	0.0803332	12	0.708333	0.0547607	12	0.486111	0.090496	12	0.625	0.0507726	19.4075	1	0.329616	0.659233	21.695	-1.03299	0.312988	0.659233
GO:0001667	ameboidal-type cell migration	12	0.505556	0.0437765	12	0.572222	0.0332912	12	0.544444	0.0511375	12	0.672222	0.049549	20.5344	1.21218	0.239206	0.782452	21.4892	0.577708	0.569466	0.782452
GO:2000767	positive regulation of cytoplasmic translation	12	0.541667	0.0619717	12	0.361111	0.049549	12	0.611111	0.0555556	12	0.666667	0.0739688	20.9839	-2.27558	0.0334758	0.100428	21.7423	0.834388	0.413137	0.619705
GO:1904851	positive regulation of establishment of protein localization to telomere	12	0.527778	0.0318922	12	0.613426	0.0550756	12	0.476852	0.0644984	12	0.631944	0.0652455	17.6313	1.34576	0.195432	0.744768	16.0755	-0.707772	0.489222	0.744768
GO:0034354	'de novo' NAD biosynthetic process from tryptophan	12	0.541667	0.0596179	12	0.633333	0.0466017	12	0.708333	0.0596179	12	0.691667	0.0499368	20.788	1.21139	0.239336	0.359004	22	1.97677	0.0607345	0.201483
GO:0086073	bundle of His cell-Purkinje myocyte adhesion involved in cell communication	12	0.55	0.0645497	12	0.525	0.0350865	12	0.641667	0.0451569	12	0.658333	0.035799	16.9781	-0.340279	0.737821	0.775855	19.6863	1.16362	0.258487	0.38773
GO:0098911	regulation of ventricular cardiac muscle cell action potential	12	0.55	0.0645497	12	0.525	0.0350865	12	0.641667	0.0451569	12	0.658333	0.035799	16.9781	-0.340279	0.737821	0.775855	19.6863	1.16362	0.258487	0.38773
GO:0046755	viral budding	12	0.472222	0.0790126	12	0.347222	0.0694444	12	0.527778	0.064332	12	0.597222	0.0694444	21.6434	-1.18829	0.247594	0.624472	21.1317	0.54525	0.591291	0.886936
GO:0060440	trachea formation	12	0.444444	0.0690646	12	0.708333	0.0684269	12	0.583333	0.0833333	12	0.611111	0.0749111	21.9981	2.71429	0.0126662	0.0759972	21.2672	1.28324	0.213216	0.213216
GO:0033499	galactose catabolic process via UDP-galactose	12	0.527778	0.0980306	12	0.416667	0.0858214	12	0.430556	0.0752614	12	0.625	0.0986547	21.6219	-0.852803	0.403117	0.611972	20.6238	-0.786657	0.440429	0.611972
GO:0006531	aspartate metabolic process	12	0.541667	0.0753359	12	0.483333	0.051981	12	0.466667	0.0828775	12	0.641667	0.0451569	19.5385	-0.637322	0.531313	0.924065	21.8027	-0.669638	0.510119	0.924065
GO:0048549	positive regulation of pinocytosis	12	0.486111	0.0521359	12	0.555556	0.0516289	12	0.402778	0.0433175	12	0.583333	0.0632322	21.9979	0.946449	0.354201	0.746528	21.2856	-1.22941	0.232335	0.746528
GO:0070863	positive regulation of protein exit from endoplasmic reticulum	12	0.503968	0.0455761	12	0.551587	0.0706933	12	0.638889	0.0488507	12	0.638889	0.0474232	18.7971	0.566143	0.577994	0.873486	21.8949	2.01947	0.0558452	0.335071
GO:1905146	lysosomal protein catabolic process	12	0.45	0.0802458	12	0.441667	0.0668086	12	0.591667	0.0722562	12	0.666667	0.0607196	21.3003	-0.0798087	0.937134	0.937328	21.7624	1.31193	0.203214	0.406428
GO:0006574	valine catabolic process	12	0.5	0.0648749	12	0.708333	0.0797856	12	0.388889	0.0947559	12	0.611111	0.087841	21.1212	2.02595	0.0555865	0.166759	19.4548	-0.967559	0.34514	0.34514
GO:0070508	cholesterol import	12	0.5	0.0794552	12	0.569444	0.0780074	12	0.527778	0.0675239	12	0.569444	0.0694444	21.9926	0.623673	0.539258	0.715803	21.4422	0.266398	0.792478	0.792478
GO:0034334	adherens junction maintenance	12	0.569444	0.0724114	12	0.527778	0.049549	12	0.555556	0.0473779	12	0.597222	0.0694444	19.4487	-0.474882	0.640161	0.874183	18.9594	-0.160503	0.874183	0.874183
GO:0006552	leucine catabolic process	12	0.408333	0.0712	12	0.466667	0.084686	12	0.558333	0.0645008	12	0.675	0.0719059	21.3697	0.527237	0.603461	0.724153	21.7886	1.56133	0.132854	0.398561
GO:0019853	L-ascorbic acid biosynthetic process	12	0.458333	0.0584775	12	0.486111	0.056027	12	0.597222	0.0381514	12	0.583333	0.0435194	21.9598	0.342997	0.734862	0.904322	18.9278	1.98918	0.0613315	0.367989
GO:0009062	fatty acid catabolic process	12	0.45	0.035887	12	0.422222	0.036082	12	0.533333	0.0328244	12	0.6	0.0544331	21.9994	-0.54584	0.590669	0.708802	21.8272	1.71346	0.100797	0.302392
GO:1902396	protein localization to bicellular tight junction	12	0.444444	0.0626751	12	0.583333	0.0383805	12	0.527778	0.0401666	12	0.597222	0.0724114	18.2329	1.88982	0.0747886	0.322367	18.7315	1.11945	0.277099	0.415648
GO:0048208	COPII vesicle coating	12	0.541667	0.0823809	12	0.388889	0.0947559	12	0.444444	0.0776695	12	0.611111	0.0592224	21.5827	-1.21677	0.23683	0.601862	21.9241	-0.858689	0.399804	0.601862
GO:0010638	positive regulation of organelle organization	12	0.541667	0.0584775	12	0.569444	0.08814	12	0.666667	0.0615457	12	0.652778	0.066345	19.1122	0.262613	0.795659	0.795659	21.9427	1.47237	0.155119	0.795659
GO:0072378	blood coagulation, fibrin clot formation	12	0.444444	0.0592224	12	0.527778	0.0734931	12	0.680556	0.032166	12	0.694444	0.0536282	21.0486	0.882909	0.387258	0.387258	16.9704	3.50345	0.00272959	0.0163775
GO:0090666	scaRNA localization to Cajal body	12	0.541667	0.0619717	12	0.625	0.106847	12	0.430556	0.105526	12	0.638889	0.117553	17.6485	0.674665	0.508631	0.610357	17.7809	-0.907941	0.376051	0.610357
GO:1904874	positive regulation of telomerase RNA localization to Cajal body	12	0.541667	0.0619717	12	0.625	0.106847	12	0.430556	0.105526	12	0.638889	0.117553	17.6485	0.674665	0.508631	0.610357	17.7809	-0.907941	0.376051	0.610357
