# Supplementary material for: Lifespan-extending interventions induce consistent patterns of fatty acid oxidation in mouse livers
Source: Commun Biol. 2023 Jul 22;6:768. doi: 10.1038/s42003-023-05128-y (PMC10363145; doi:10.1038/s42003-023-05128-y)
Supplement: Supplementary file 5 — Supplementary Data 2 [file 42003_2023_5128_MOESM5_ESM.xlsx]

## Sheet: README
Supplementary Data 2. WGCNA of the LC-M001 proteomics data.
This .xlsx file contains the Weighted Gene Coexpression Network Analysis (WGCNA) results of the LC-M001 liver proteomics data, corresponding to Fig. 3a–e and Supplementary Fig. 3a–d.
In this file, each sample group is abbreviated as follows, Ctrl: control, Aca: acarbose, 17aE2: 17α-estradiol, and Rapa: rapamycin.
All processing and null hypothesis testing were performed using Python (version 3.9.7) with Python NumPy (version 1.21.3), pandas (version 1.3.4), SciPy (version 1.7.1) and statsmodels (version 0.13.0) libraries.
AnalyteModuleMetadata
This sheet contains analyte metadata of the analyte–module assignments, which were identified using R WGCNA package (version 1.71) according to the WGCNA methodlogy.
– UniProtID: UniProt ID.
– UniProtName: Name in UniProt.
– GeneSymbol: Gene label corresponding to the analyte's UniProt ID. Gene label corresponds to Gene Symbol which was retrived using the UniProt application program interface (API) (Mar 17, 2023), with two exceptions: (1) only the representative Gene Symbol with “(+)" when multiple Gene Symbols were mapped to the UniProt ID (e.g., P62806), (2) “n/a" with UniProt name when no Gene Symbol was mapped …
– ModuleID: ID of the assigned WGCNA module. Note that 'Grey' is not a module, but the remnant analyte group.
– IntramodularConnectivity: Intramodular connectivity, which is the sum of the adjacency to the other nodes within the module.
– TOMsimilaritySum: The sum of the topological overlap measures (i.e., transformed adjacency in the topological overlap matrix, TOM) against the other nodes within the module.
ModuleEigengene
This sheet contains group statistics and test summary of the module eigengene (ME), corresponding to Fig. 3b and Supplementary Fig. 3a.
The intervention effect on ME was assessed using Analysis of Variance (ANOVA; ME ~ intervention) for each module, followed by the post hoc comparisons for the ME mean between control and each intervention using two-sided Welch’s t-tests.
– ModuleID: Module ID.
– ModuleName: Module name.
– [Group]_N: The sample size of Group (i.e., The number of assesssed mice).
– [Group]_MEmean: The mean of MEs in Group.
– [Group]_MEsem: The standard error of the ME mean in Group.
– ANOVA_N: The total sample size in the ANOVA.
– ANOVA_DoF: The degrees of freedom for between-groups and within-groups, respectively, in the ANOVA.
– ANOVA_Fstat: The F-statistic for intervention in the ANOVA.
– ANOVA_Pval: The P-value for intervention in the ANOVA.
– ANOVA_AdjPval: The adjusted P-value for intervention in the ANOVA (i.e., adjusted multiple testing across 10 modules with the Benjamini–Hochberg method).
– [Group1]-vs-[Group2]_DoF: The degrees of freedom for Group1 vs. Group2 in the Welch's t-test.
– [Group1]-vs-[Group2]_tStat: The t-statistic for Group1 vs. Group2 in the Welch's t-test. Group1 and Group2 correspond to the contrast and baseline groups, respectively (i.e., positive value indicates an increase in Group1 compared to Group2, and vice versa).
– [Group1]-vs-[Group2]_Pval: The P-value for Group1 vs. Group2 in the Welch's t-test.
– [Group1]-vs-[Group2]_AdjPval: The adjusted P-value for Group1 vs. Group2 in the Welch's t-test (i.e., adjusted multiple testing across 3 comparisons with the Benjamini–Hochberg method).
IntermediateDEanalysis
This sheet contains group statistics and test summary in the intermediate differential expression (DE) analysis, which was used to calculate the intervention effect on each analyte for the downstream Spearman's correlation (next sheet).
The intervention effect on analyte abundance was assessed using Analysis of Variance (ANOVA; abundance ~ intervention) for each analyte, followed by the post hoc comparisons for the abundance mean between control and each intervention using two-sided Welch’s t-tests.
Note that the post hoc comparisons are not used in this study but just for reference purpose.
– UniProtID: UniProt ID.
– GeneSymbol: Gene label corresponding to the analyte's UniProt ID.
– ModuleID: ID of the assigned WGCNA module. Note that 'Grey' is not a module, but the remnant analyte group.
– [Group]_N: The sample size of Group (i.e., The number of assesssed mice).
– [Group]_Mean: The mean of abundance in Group.
– [Group]_SEM: The standard error of the abundance mean in Group.
– ANOVA_N: The total sample size in the ANOVA.
– ANOVA_DoF: The degrees of freedom for between-groups and within-groups, respectively, in the ANOVA.
– ANOVA_Fstat: The F-statistic for intervention in the ANOVA.
– ANOVA_Pval: The P-value for intervention in the ANOVA.
– ANOVA_AdjPval: The adjusted P-value for intervention in the ANOVA (i.e., adjusted multiple testing across 3,468 analytes with the Benjamini–Hochberg method). This is not used in this study but just for reference purpose.
– [Group1]-vs-[Group2]_DoF: The degrees of freedom for Group1 vs. Group2 in the Welch's t-test.
– [Group1]-vs-[Group2]_tStat: The t-statistic for Group1 vs. Group2 in the Welch's t-test. Group1 and Group2 correspond to the contrast and baseline groups, respectively (i.e., positive value indicates an increase in Group1 compared to Group2, and vice versa).
– [Group1]-vs-[Group2]_Pval: The P-value for Group1 vs. Group2 in the Welch's t-test. This is not used in this study but just for reference purpose.
– [Group1]-vs-[Group2]_AdjPval: The adjusted P-value for Group1 vs. Group2 in the Welch's t-test (i.e., adjusted multiple testing across 3 comparisons with the Benjamini–Hochberg method). This is not used in this study but just reference purpose.
SpearmanCorrelation
This sheet contains test summary of the Spearman's correlation tests, corresponding to Fig. 3c and Supplementary Fig. 3b.
Spearman's rank correlation was assessed between the intervention effect on each protein (i.e., ANOVA_Pval column in the IntermediateDEanalysis sheet) and their respective intramodular connectivity (i.e., IntramodularConnectivity column in the AnalyteModuleMetadata sheet) for each module.
– ModuleID: Module ID.
– N: The sample size of module members (i.e., the number of analytes assigned to the module).
– DoF: The degrees of freedom in the correlation test.
– Rho: The Spearman's rank correlation coefficient ρ in the correlation test.
– Pval: The P-value in the correlation test.
– AdjPval: The adjusted P-value in the correlation test (i.e., adjusted multiple testing across 10 modules with the Benjamini–Hochberg method). This is not used in this study but just for reference purpose.

## Sheet: AnalyteModuleMetadata
UniProtID	UniProtName	GeneSymbol	ModuleID	IntramodularConnectivity	TOMsimilaritySum
A0JNU3	LPP60_MOUSE	Aspg	Turquoise	21.9868	36.3079
A2A432	CUL4B_MOUSE	Cul4b	Turquoise	11.6817	27.8177
A2A5R2	BIG2_MOUSE	Arfgef2	Greenyellow	0.116268	1.18128
A2A8Z1	OSBL9_MOUSE	Osbpl9	Blue	2.21784	11.5602
A2A935	PRD16_MOUSE	Prdm16	Greenyellow	3.09625	3.82719
A2ADY9	DDI2_MOUSE	Ddi2	Turquoise	4.86474	23.4754
A2AIL4	NDUF6_MOUSE	Ndufaf6	Black	0.303516	2.79257
A2AJL3	FGGY_MOUSE	Fggy	Brown	7.62016	15.8724
A2AKK5	ACNT1_MOUSE	Acnat1	Turquoise	41.3629	55.6761
A2AKQ0	S35D1_MOUSE	Slc35d1	Brown	1.11178	8.77121
A2ALU4	SHRM2_MOUSE	Shroom2	Turquoise	33.941	46.1151
A2AN08	UBR4_MOUSE	Ubr4	Tan	0.367414	1.5243
A2APT9	KLD7A_MOUSE	Klhdc7a	Grey
A2AQ25	SKT_MOUSE	Skt	Blue	1.13497	6.35634
A2AS89	SPEB_MOUSE	Agmat	Blue	3.30487	19.4349
A2ASQ1	AGRIN_MOUSE	Agrn	Brown	0.3486	2.12819
A2ASZ8	SCMC2_MOUSE	Slc25a25	Turquoise	30.9393	44.728
A2ATU0	DHTK1_MOUSE	Dhtkd1	Blue	0.233085	4.73491
A2BDX3	MOCS3_MOUSE	Mocs3	Turquoise	45.2436	59.9718
A3KMP2	TTC38_MOUSE	Ttc38	Pink	0.175247	2.66431
A4Q9E8	TTLL6_MOUSE	Ttll6	Blue	1.77058	11.6803
A4Q9F0	TTLL7_MOUSE	Ttll7	Turquoise	1.5794	13.1357
A6H584	CO6A5_MOUSE	Col6a5	Turquoise	0.364996	4.26951
A6H611	MIPEP_MOUSE	Mipep	Blue	0.334228	2.65204
A6H6E2	MMRN2_MOUSE	Mmrn2	Yellow	0.617485	1.77581
A6X919	D19L1_MOUSE	Dpy19l1	Grey
A6X935	ITIH4_MOUSE	Itih4	Black	1.28055	6.60704
A7MCT6	EKI2_MOUSE	Etnk2	Turquoise	3.30361	14.625
B1AR13	CISD3_MOUSE	Cisd3	Brown	8.84119	17.0314
B2RX12	MRP3_MOUSE	Abcc3	Blue	2.92224	14.2412
B2RXC1	TPC11_MOUSE	Trappc11	Blue	2.41561	15.5378
B2RXS4	PLXB2_MOUSE	Plxnb2	Turquoise	13.3557	27.9533
B2RY56	RBM25_MOUSE	Rbm25	Tan	1.10184	2.17135
B7ZMP1	XPP3_MOUSE	Xpnpep3	Blue	3.96022	15.6311
B9EJ86	OSBL8_MOUSE	Osbpl8	Brown	3.92928	10.5919
B9EKI3	TMF1_MOUSE	Tmf1	Black	1.88231	6.92487
D3YXK2	SAFB1_MOUSE	Safb	Brown	0.32024	4.1678
D3Z6P0	PDIA2_MOUSE	Pdia2	Grey
E9PV24	FIBA_MOUSE	Fga	Blue	3.59505	14.8751
E9PVA8	GCN1_MOUSE	Gcn1	Turquoise	1.55353	8.6223
E9Q1P8	I2BP2_MOUSE	Irf2bp2	Yellow	0.196662	2.14129
E9Q3C1	C2CD2_MOUSE	C2cd2	Greenyellow	0.183209	1.27602
E9Q3L2	PI4KA_MOUSE	Pi4ka	Brown	4.58744	14.6122
E9Q414	APOB_MOUSE	Apob	Black	10.3448	13.3405
E9Q4Z2	ACACB_MOUSE	Acacb	Blue	1.18893	11.1503
E9Q555	RN213_MOUSE	Rnf213	Black	2.25988	5.46782
E9Q557	DESP_MOUSE	Dsp	Turquoise	7.70489	24.2352
E9Q5C9	NOLC1_MOUSE	Nolc1	Blue	0.315489	4.66506
E9Q735	UBE4A_MOUSE	Ube4a	Black	4.56608	8.94348
E9Q7F2	RN169_MOUSE	Rnf169	Blue	1.33623	10.7714
E9Q7G0	NUMA1_MOUSE	Numa1	Turquoise	11.741	28.691
E9QAM5	HELZ2_MOUSE	Helz2	Turquoise	30.7376	45.5852
E9QAT4	SC16A_MOUSE	Sec16a	Grey
F6ZDS4	TPR_MOUSE	Tpr	Turquoise	5.67321	22.4074
F8VPU2	FARP1_MOUSE	Farp1	Greenyellow	0.220578	1.46682
G3X982	AOXC_MOUSE	Aox3	Yellow	0.602875	2.99111
G3X9K3	BIG1_MOUSE	Arfgef1	Turquoise	0.355527	4.62948
G5E870	TRIPC_MOUSE	Trip12	Turquoise	1.56092	13.5602
G5E8K5	ANK3_MOUSE	Ank3	Turquoise	0.129181	1.90428
O08529	CAN2_MOUSE	Capn2	Salmon	2.32865	3.266
O08539	BIN1_MOUSE	Bin1	Pink	1.08445	4.23471
O08547	SC22B_MOUSE	Sec22b	Black	24.8928	25.6398
O08553	DPYL2_MOUSE	Dpysl2	Yellow	1.687	4.46169
O08573	LEG9_MOUSE	Lgals9	Blue	34.2671	44.908
O08583	THOC4_MOUSE	Alyref	Blue	11.7525	22.315
O08585	CLCA_MOUSE	Clta	Black	7.44908	10.7579
O08586	PTEN_MOUSE	Pten	Turquoise	2.37797	8.59216
O08599	STXB1_MOUSE	Stxbp1	Greenyellow	0.115236	1.17098
O08600	NUCG_MOUSE	Endog	Blue	9.28394	19.2992
O08601	MTP_MOUSE	Mttp	Blue	26.0039	35.6502
O08609	MLX_MOUSE	Mlx	Black	3.1881	6.35975
O08638	MYH11_MOUSE	Myh11	Turquoise	0.0381123	1.07662
O08663	MAP2_MOUSE	Metap2	Black	1.2454	5.63814
O08677	KNG1_MOUSE	Kng1	Blue	4.17809	17.0694
O08705	NTCP_MOUSE	Slc10a1	Pink	1.03914	3.31738
O08709	PRDX6_MOUSE	Prdx6	Brown	23.5474	30.6612
O08715	AKAP1_MOUSE	Akap1	Brown	2.6861	9.25396
O08738	CASP6_MOUSE	Casp6	Grey
O08749	DLDH_MOUSE	Dld	Blue	32.6384	43.8716
O08756	HCD2_MOUSE	Hsd17b10	Blue	35.7135	45.9463
O08759	UBE3A_MOUSE	Ube3a	Black	2.18445	6.6762
O08784	TCOF_MOUSE	Tcof1	Greenyellow	0.643815	1.84988
O08788	DCTN1_MOUSE	Dctn1	Turquoise	32.7357	44.695
O08795	GLU2B_MOUSE	Prkcsh	Brown	34.2069	40.8736
O08807	PRDX4_MOUSE	Prdx4	Black	17.0771	20.0301
O08808	DIAP1_MOUSE	Diaph1	Purple	2.08239	3.60786
O08810	U5S1_MOUSE	Eftud2	Blue	2.48119	14.928
O08914	FAAH1_MOUSE	Faah	Blue	1.61441	11.7463
O08915	AIP_MOUSE	Aip	Blue	0.751058	7.96142
O08917	FLOT1_MOUSE	Flot1	Pink	0.57987	2.45379
O08966	S22A1_MOUSE	Slc22a1	Black	10.4557	13.0248
O08997	ATOX1_MOUSE	Atox1	Blue	7.96572	18.9679
O09012	PEX5_MOUSE	Pex5	Tan	0.421548	1.63013
O09043	NAPSA_MOUSE	Napsa	Turquoise	0.941942	10.6776
O09044	SNP23_MOUSE	Snap23	Turquoise	6.58821	22.0365
O09061	PSB1_MOUSE	Psmb1	Black	7.8793	11.3196
O09106	HDAC1_MOUSE	Hdac1	Brown	12.3096	16.8211
O09110	MP2K3_MOUSE	Map2k3	Brown	4.83984	15.2932
O09111	NDUBB_MOUSE	Ndufb11	Turquoise	6.06188	20.5722
O09117	SYPL1_MOUSE	Sypl1	Turquoise	3.03384	13.0445
O09131	GSTO1_MOUSE	Gsto1	Blue	3.19815	19.1687
O09158	CP3AP_MOUSE	Cyp3a25	Blue	2.82653	15.4599
O09159	MA2B1_MOUSE	Man2b1	Black	4.931	9.14179
O09164	SODE_MOUSE	Sod3	Pink	0.480372	2.85888
O09167	RL21_MOUSE	Rpl21	Pink	12.3922	11.1585
O09172	GSH0_MOUSE	Gclm	Blue	7.60476	23.372
O09173	HGD_MOUSE	Hgd	Black	16.138	19.4927
O09174	AMACR_MOUSE	Amacr	Blue	23.4804	34.0607
O35071	KIF1C_MOUSE	Kif1c	Turquoise	3.79742	19.0604
O35075	VP26C_MOUSE	Vps26c	Turquoise	11.683	25.275
O35114	SCRB2_MOUSE	Scarb2	Brown	8.63075	17.3948
O35129	PHB2_MOUSE	Phb2	Blue	53.0181	65.9263
O35166	GOSR2_MOUSE	Gosr2	Brown	6.61859	17.6786
O35215	DOPD_MOUSE	Ddt	Brown	24.0936	31.1584
O35226	PSMD4_MOUSE	Psmd4	Brown	0.183554	2.25192
O35286	DHX15_MOUSE	Dhx15	Pink	0.0750697	1.6853
O35295	PURB_MOUSE	Purb	Turquoise	35.9951	48.8199
O35309	NMI_MOUSE	Nmi	Turquoise	8.36346	23.369
O35326	SRSF5_MOUSE	Srsf5	Turquoise	51.6262	66.0723
O35343	IMA3_MOUSE	Kpna4	Brown	7.31611	12.696
O35344	IMA4_MOUSE	Kpna3	Blue	6.76115	21.6755
O35350	CAN1_MOUSE	Capn1	Brown	2.86587	8.25662
O35381	AN32A_MOUSE	Anp32a	Blue	21.0312	30.008
O35386	PAHX_MOUSE	Phyh	Brown	9.54104	16.019
O35387	HAX1_MOUSE	Hax1	Greenyellow	0.143282	1.29364
O35403	ST3A1_MOUSE	Sult3a1	Yellow	0.146259	1.85554
O35423	AGT1_MOUSE	Agxt	Blue	0.146775	1.57167
O35435	PYRD_MOUSE	Dhodh	Greenyellow	0.0813606	1.15648
O35448	PPT2_MOUSE	Ppt2	Turquoise	0.287508	2.62892
O35453	HEPS_MOUSE	Hpn	Yellow	1.8192	4.68034
O35459	ECH1_MOUSE	Ech1	Blue	33.1594	43.8724
O35465	FKBP8_MOUSE	Fkbp8	Turquoise	35.8043	51.1557
O35488	S27A2_MOUSE	Slc27a2	Black	10.8367	12.7826
O35490	BHMT1_MOUSE	Bhmt	Blue	13.5273	26.7802
O35551	RABE1_MOUSE	Rabep1	Pink	0.150923	1.34272
O35593	PSDE_MOUSE	Psmd14	Black	9.46521	11.4789
O35604	NPC1_MOUSE	Npc1	Turquoise	13.795	27.0602
O35609	SCAM3_MOUSE	Scamp3	Turquoise	38.0834	50.3303
O35623	BET1_MOUSE	Bet1	Purple	0.944162	3.19417
O35632	HYAL2_MOUSE	Hyal2	Purple	2.05456	3.62611
O35639	ANXA3_MOUSE	Anxa3	Grey
O35643	AP1B1_MOUSE	Ap1b1	Black	6.11093	9.78197
O35657	NEUR1_MOUSE	Neu1	Grey
O35658	C1QBP_MOUSE	C1qbp	Tan	1.47897	2.2009
O35660	GSTM6_MOUSE	Gstm6	Brown	4.75578	12.0491
O35678	MGLL_MOUSE	Mgll	Blue	2.3125	13.4083
O35680	RT12_MOUSE	Mrps12	Turquoise	44.6737	60.3691
O35682	MYADM_MOUSE	Myadm	Yellow	0.0621574	1.1562
O35683	NDUA1_MOUSE	Ndufa1	Brown	2.68531	11.2228
O35685	NUDC_MOUSE	Nudc	Turquoise	28.3642	42.6462
O35711	LIPB2_MOUSE	Ppfibp2	Turquoise	2.58048	13.6791
O35728	CP4AE_MOUSE	Cyp4a14	Blue	0.348593	3.96115
O35737	HNRH1_MOUSE	Hnrnph1	Blue	10.3069	23.6658
O35841	API5_MOUSE	Api5	Turquoise	3.55566	20.2558
O35855	BCAT2_MOUSE	Bcat2	Turquoise	0.589378	5.90247
O35857	TIM44_MOUSE	Timm44	Turquoise	47.1466	66.2925
O35864	CSN5_MOUSE	Cops5	Purple	3.71354	4.3912
O35887	CALU_MOUSE	Calu	Brown	2.64306	8.16729
O35943	FRDA_MOUSE	Fxn	Black	3.33814	8.84654
O35945	AL1A7_MOUSE	Aldh1a7	Blue	11.0464	23.2196
O35955	PSB10_MOUSE	Psmb10	Turquoise	1.40866	13.716
O35969	GAMT_MOUSE	Gamt	Brown	15.545	24.3132
O35972	RM23_MOUSE	Mrpl23	Blue	0.458145	7.94935
O35988	SDC4_MOUSE	Sdc4	Grey
O54734	OST48_MOUSE	Ddost	Black	8.65297	11.247
O54749	CP2J5_MOUSE	Cyp2j5	Black	10.3618	14.1843
O54754	AOXA_MOUSE	Aox1	Turquoise	32.7698	45.7359
O54774	AP3D1_MOUSE	Ap3d1	Greenyellow	1.08147	2.22425
O54782	MA2B2_MOUSE	Man2b2	Blue	5.60906	16.1197
O54818	TPD53_MOUSE	Tpd52l1	Salmon	6.49969	4.29526
O54833	CSK22_MOUSE	Csnk2a2	Yellow	0.273554	2.26252
O54879	HMGB3_MOUSE	Hmgb3	Grey
O54909	RDH16_MOUSE	Rdh16	Brown	1.23188	8.59238
O54950	AAKG1_MOUSE	Prkag1	Turquoise	8.90742	21.578
O54962	BAF_MOUSE	Banf1	Brown	14.921	19.711
O54983	CRYM_MOUSE	Crym	Turquoise	3.41525	17.9392
O54984	GET3_MOUSE	Get3	Blue	3.03567	15.511
O54988	SLK_MOUSE	Slk	Blue	5.78598	16.697
O54990	PROM1_MOUSE	Prom1	Yellow	0.305952	1.65378
O55003	BNIP3_MOUSE	Bnip3	Blue	10.7179	22.4737
O55013	TPPC3_MOUSE	Trappc3	Black	0.844894	4.67351
O55022	PGRC1_MOUSE	Pgrmc1	Blue	28.3415	35.9934
O55023	IMPA1_MOUSE	Impa1	Blue	12.4402	21.681
O55029	COPB2_MOUSE	Copb2	Black	12.5687	13.6402
O55042	SYUA_MOUSE	Snca	Turquoise	24.8407	36.8548
O55060	TPMT_MOUSE	Tpmt	Yellow	1.28262	4.30132
O55071	CP2BJ_MOUSE	Cyp2b19	Yellow	0.0663941	1.22208
O55111	DSG2_MOUSE	Dsg2	Turquoise	17.7871	32.0837
O55125	NIPS1_MOUSE	Nipsnap1	Brown	14.1478	23.7091
O55126	NIPS2_MOUSE	Nipsnap2	Yellow	2.26243	5.34902
O55131	SEPT7_MOUSE	Septin7	Black	8.40801	11.7952
O55135	IF6_MOUSE	Eif6	Black	7.60556	10.8878
O55137	ACOT1_MOUSE	Acot1	Blue	1.63923	12.5171
O55142	RL35A_MOUSE	Rpl35a	Turquoise	0.242305	3.61915
O55143	AT2A2_MOUSE	Atp2a2	Brown	12.2636	17.3256
O55201	SPT5H_MOUSE	Supt5h	Pink	0.772829	3.6516
O55222	ILK_MOUSE	Ilk	Brown	7.33463	13.2957
O55229	CHKB_MOUSE	Chkb	Turquoise	0.631686	5.66119
O55234	PSB5_MOUSE	Psmb5	Turquoise	2.7676	15.7306
O55239	NNMT_MOUSE	Nnmt	Black	0.191605	2.64035
O55242	SGMR1_MOUSE	Sigmar1	Turquoise	29.9763	44.111
O70133	DHX9_MOUSE	Dhx9	Blue	19.1918	27.3563
O70152	DPM1_MOUSE	Dpm1	Yellow	0.729698	3.41061
O70194	EIF3D_MOUSE	Eif3d	Blue	10.8113	20.8236
O70251	EF1B_MOUSE	Eef1b	Black	10.0815	12.1157
O70252	HMOX2_MOUSE	Hmox2	Turquoise	0.279728	3.84659
O70303	CIDEB_MOUSE	Cideb	Turquoise	0.0870994	2.30693
O70305	ATX2_MOUSE	Atxn2	Yellow	3.42292	5.93315
O70310	NMT1_MOUSE	Nmt1	Blue	7.16919	17.0908
O70318	E41L2_MOUSE	Epb41l2	Yellow	0.0747085	1.22575
O70325	GPX4_MOUSE	Gpx4	Black	4.46236	8.78871
O70362	PHLD_MOUSE	Gpld1	Yellow	2.71233	5.60792
O70370	CATS_MOUSE	Ctss	Yellow	1.72617	4.72199
O70378	EMC8_MOUSE	Emc8	Brown	0.140827	1.21215
O70400	PDLI1_MOUSE	Pdlim1	Turquoise	4.78156	17.3745
O70404	VAMP8_MOUSE	Vamp8	Turquoise	4.26486	17.7109
O70435	PSA3_MOUSE	Psma3	Turquoise	42.7041	57.5395
O70439	STX7_MOUSE	Stx7	Black	4.09929	8.79979
O70475	UGDH_MOUSE	Ugdh	Black	5.57208	9.01167
O70492	SNX3_MOUSE	Snx3	Pink	1.40359	3.49934
O70493	SNX12_MOUSE	Snx12	Greenyellow	0.305062	1.44091
O70503	DHB12_MOUSE	Hsd17b12	Black	6.33498	10.2302
O70570	PIGR_MOUSE	Pigr	Turquoise	22.3578	36.9621
O70571	PDK4_MOUSE	Pdk4	Blue	0.486608	6.23924
O70572	NSMA_MOUSE	Smpd2	Yellow	1.3192	4.3303
O70585	DTNB_MOUSE	Dtnb	Turquoise	2.39421	14.8402
O70589	CSKP_MOUSE	Cask	Yellow	0.165833	1.98304
O70591	PFD2_MOUSE	Pfdn2	Turquoise	0.916261	10.6508
O88271	CFDP1_MOUSE	Cfdp1	Brown	5.36468	11.7973
O88291	ZN326_MOUSE	Znf326	Blue	0.267476	3.55282
O88342	WDR1_MOUSE	Wdr1	Yellow	13.4219	16.9901
O88343	S4A4_MOUSE	Slc4a4	Brown	9.63074	16.2676
O88384	VTI1B_MOUSE	Vti1b	Black	3.08105	7.53168
O88428	PAPS2_MOUSE	Papss2	Brown	9.22722	16.2914
O88441	MTX2_MOUSE	Mtx2	Black	6.72322	10.305
O88451	RDH7_MOUSE	Rdh7	Brown	10.9588	16.9903
O88455	DHCR7_MOUSE	Dhcr7	Blue	1.2834	8.487
O88456	CPNS1_MOUSE	Capns1	Black	0.478581	4.15181
O88487	DC1I2_MOUSE	Dync1i2	Turquoise	9.27966	26.4757
O88531	PPT1_MOUSE	Ppt1	Yellow	7.30647	9.8715
O88532	ZFR_MOUSE	Zfr	Brown	0.00230634	1.08966
O88533	DDC_MOUSE	Ddc	Turquoise	4.13786	20.2733
O88543	CSN3_MOUSE	Cops3	Turquoise	17.4746	29.8554
O88544	CSN4_MOUSE	Cops4	Turquoise	5.22889	18.3041
O88545	CSN6_MOUSE	Cops6	Brown	2.7663	10.7376
O88569	ROA2_MOUSE	Hnrnpa2b1	Pink	8.81237	9.06595
O88587	COMT_MOUSE	Comt	Black	9.33929	12.3468
O88630	GOSR1_MOUSE	Gosr1	Pink	0.196848	2.27687
O88653	LTOR3_MOUSE	Lamtor3	Brown	2.38664	10.1974
O88668	CREG1_MOUSE	Creg1	Brown	15.6772	22.7801
O88685	PRS6A_MOUSE	Psmc3	Brown	17.3596	25.4748
O88696	CLPP_MOUSE	Clpp	Black	10.3244	13.5265
O88712	CTBP1_MOUSE	Ctbp1	Turquoise	0.748983	7.56849
O88736	DHB7_MOUSE	Hsd17b7	Brown	2.13476	7.74966
O88738	BIRC6_MOUSE	Birc6	Turquoise	8.85526	26.1683
O88746	TOM1_MOUSE	Tom1	Yellow	1.65272	4.37842
O88792	JAM1_MOUSE	F11r	Brown	1.22708	8.74459
O88833	CP4AA_MOUSE	Cyp4a10	Blue	0.551085	7.63683
O88844	IDHC_MOUSE	Idh1	Brown	34.5836	44.0981
O88851	RBBP9_MOUSE	Rbbp9	Brown	1.96742	10.7816
O88876	DHRS3_MOUSE	Dhrs3	Brown	0.657019	7.20578
O88908	SOAT2_MOUSE	Soat2	Blue	0.644639	10.4581
O88952	LIN7C_MOUSE	Lin7c	Purple	3.37637	4.2546
O88958	GNPI1_MOUSE	Gnpda1	Yellow	0.252812	1.94786
O88962	CP8B1_MOUSE	Cyp8b1	Blue	1.96468	13.9812
O88967	YMEL1_MOUSE	Yme1l1	Turquoise	1.49124	13.6561
O88986	KBL_MOUSE	Gcat	Brown	13.9659	21.1588
O89017	LGMN_MOUSE	Lgmn	Turquoise	24.5031	36.7803
O89020	AFAM_MOUSE	Afm	Yellow	1.55228	4.43413
O89023	TPP1_MOUSE	Tpp1	Blue	6.18935	19.9337
O89051	ITM2B_MOUSE	Itm2b	Purple	1.67107	3.26156
O89053	COR1A_MOUSE	Coro1a	Turquoise	27.2077	41.333
O89079	COPE_MOUSE	Cope	Black	8.37829	11.2619
O89086	RBM3_MOUSE	Rbm3	Brown	1.87015	8.32418
O89106	FHIT_MOUSE	Fhit	Tan	0.539407	1.66482
O89110	CASP8_MOUSE	Casp8	Salmon	1.56513	2.5975
O89112	LANC1_MOUSE	Lancl1	Black	1.21644	5.2505
P00158	CYB_MOUSE	Mt-Cyb	Brown	0.398016	1.43213
P00186	CP1A2_MOUSE	Cyp1a2	Black	0.238558	2.71404
P00329	ADH1_MOUSE	Adh1	Blue	28.7055	41.5781
P00375	DYR_MOUSE	Dhfr	Black	5.45372	9.16544
P00397	COX1_MOUSE	Mtco1	Brown	2.43209	7.87792
P00405	COX2_MOUSE	Mtco2	Blue	8.22968	20.0302
P00493	HPRT_MOUSE	Hprt1	Brown	1.1399	6.59293
P00687	AMY1_MOUSE	Amy1	Turquoise	12.488	27.6294
P00688	AM2A5_MOUSE	Amy2a5	Yellow	0.54765	1.63238
P00920	CAH2_MOUSE	Ca2	Blue	1.65526	8.53712
P01027	CO3_MOUSE	C3	Blue	15.2475	25.4418
P01029	CO4B_MOUSE	C4b	Brown	1.42856	8.86676
P01837	IGKC_MOUSE	Igkc	Turquoise	0.672296	7.67332
P01867	IGG2B_MOUSE	Ighg2b	Turquoise	0.0454421	1.10972
P01869	IGH1M_MOUSE	Ighg1	Turquoise	0.411505	6.3847
P01872	IGHM_MOUSE	Ighm	Grey
P01878	IGHA_MOUSE	n/a (IGHA)	Grey
P01887	B2MG_MOUSE	B2m	Brown	22.7783	29.7879
P01897	HA1L_MOUSE	H2-L	Blue	2.5993	17.1604
P01898	HA10_MOUSE	H2-Q10	Blue	0.0720025	1.8613
P01901	HA1B_MOUSE	H2-K1	Blue	1.2227	13.1059
P01942	HBA_MOUSE	Hba	Blue	4.09855	18.9541
P02088	HBB1_MOUSE	Hbb-b1	Yellow	0.919023	2.02432
P02089	HBB2_MOUSE	Hbb-b2	Yellow	0.967966	2.19604
P02468	LAMC1_MOUSE	Lamc1	Turquoise	1.14853	4.48209
P03888	NU1M_MOUSE	Mtnd1	Black	0.557246	4.54537
P03899	NU3M_MOUSE	mt-Nd3	Turquoise	32.5752	45.2431
P03921	NU5M_MOUSE	Mtnd5	Black	0.720937	4.6756
P03930	ATP8_MOUSE	Mtatp8	Blue	15.4488	29.2408
P03958	ADA_MOUSE	Ada	Turquoise	1.18395	11.763
P04117	FABP4_MOUSE	Fabp4	Grey
P04627	ARAF_MOUSE	Araf	Greenyellow	0.97797	2.26757
P04919	B3AT_MOUSE	Slc4a1	Blue	3.93789	14.2714
P04939	MUP3_MOUSE	Mup3	Salmon	0.921782	2.31873
P05063	ALDOC_MOUSE	Aldoc	Pink	0.954197	4.33149
P05064	ALDOA_MOUSE	Aldoa	Turquoise	0.280468	3.70372
P05132	KAPCA_MOUSE	Prkaca	Pink	0.125573	1.38135
P05201	AATC_MOUSE	Got1	Blue	4.0809	17.6344
P05202	AATM_MOUSE	Got2	Brown	36.9869	51.1452
P05208	CEL2A_MOUSE	Cela2a	Turquoise	0.562804	3.61711
P05784	K1C18_MOUSE	Krt18	Brown	2.92067	10.1789
P06151	LDHA_MOUSE	Ldha	Blue	14.9657	25.4423
P06537	GCR_MOUSE	Nr3c1	Turquoise	16.4379	31.5363
P06683	CO9_MOUSE	C9	Black	0.076282	1.58704
P06684	CO5_MOUSE	C5	Blue	1.02536	8.06585
P06728	APOA4_MOUSE	Apoa4	Turquoise	0.276076	6.01431
P06745	G6PI_MOUSE	Gpi	Blue	20.6208	30.0612
P06797	CATL1_MOUSE	Ctsl	Blue	6.21623	17.5501
P06801	MAOX_MOUSE	Me1	Blue	11.8881	22.4224
P06802	ENPP1_MOUSE	Enpp1	Turquoise	14.5144	24.2019
P06909	CFAH_MOUSE	Cfh	Salmon	1.16098	2.49361
P07146	TRY2_MOUSE	Prss2	Yellow	0.133252	1.18088
P07309	TTHY_MOUSE	Ttr	Turquoise	35.8439	51.4344
P07356	ANXA2_MOUSE	Anxa2	Turquoise	38.0904	52.6758
P07724	ALBU_MOUSE	Alb	Blue	3.15566	14.2309
P07759	SPA3K_MOUSE	Serpina3k	Blue	1.20221	12.4281
P07901	HS90A_MOUSE	Hsp90aa1	Black	6.48407	10.0489
P08003	PDIA4_MOUSE	Pdia4	Pink	7.02305	8.84632
P08030	APT_MOUSE	Aprt	Brown	0.124264	2.08735
P08032	SPTA1_MOUSE	Spta1	Brown	0.0589176	1.2926
P08101	FCGR2_MOUSE	Fcgr2	Turquoise	8.05865	23.8741
P08113	ENPL_MOUSE	Hsp90b1	Pink	7.69661	8.31905
P08122	CO4A2_MOUSE	Col4a2	Turquoise	0.214242	3.29258
P08207	S10AA_MOUSE	S100a10	Turquoise	4.57776	18.7506
P08226	APOE_MOUSE	Apoe	Blue	16.4446	26.1626
P08228	SODC_MOUSE	Sod1	Blue	29.9085	38.4591
P08249	MDHM_MOUSE	Mdh2	Brown	25.2053	41.414
P08607	C4BPA_MOUSE	C4bpa	Yellow	0.254093	3.06498
P08752	GNAI2_MOUSE	Gnai2	Yellow	0.281255	2.09655
P08905	LYZ2_MOUSE	Lyz2	Turquoise	2.91435	17.5404
P09055	ITB1_MOUSE	Itgb1	Blue	10.219	21.7964
P09103	PDIA1_MOUSE	P4hb	Blue	13.7594	24.9083
P09242	PPBT_MOUSE	Alpl	Turquoise	15.1458	29.2762
P09405	NUCL_MOUSE	Ncl	Brown	9.26047	16.7045
P09411	PGK1_MOUSE	Pgk1	Brown	33.9407	43.9186
P09528	FRIH_MOUSE	Fth1	Pink	2.31138	4.94517
P09602	HMGN2_MOUSE	Hmgn2	Brown	6.8051	11.9802
P09671	SODM_MOUSE	Sod2	Brown	13.6693	21.5558
P09813	APOA2_MOUSE	Apoa2	Turquoise	38.2936	52.8206
P09925	SURF1_MOUSE	Surf1	Yellow	5.13982	7.046
P0DN34	NDUB1_MOUSE	Ndufb1	Blue	5.22425	19.3157
P10107	ANXA1_MOUSE	Anxa1	Brown	0.681411	5.16387
P10126	EF1A1_MOUSE	Eef1a1	Blue	26.7913	39.0915
P10518	HEM2_MOUSE	Alad	Brown	1.67849	8.52804
P10605	CATB_MOUSE	Ctsb	Black	10.5305	14.388
P10630	IF4A2_MOUSE	Eif4a2	Blue	3.61056	16.3811
P10639	THIO_MOUSE	Txn	Black	15.2121	18.3762
P10649	GSTM1_MOUSE	Gstm1	Brown	20.0348	26.1324
P10711	TCEA1_MOUSE	Tcea1	Turquoise	0.275411	3.22052
P10833	RRAS_MOUSE	Rras	Brown	1.62531	8.82699
P10852	4F2_MOUSE	Slc3a2	Turquoise	1.43718	11.6143
P10922	H10_MOUSE	H1-0	Pink	1.99833	5.99589
P11087	CO1A1_MOUSE	Col1a1	Pink	0.250983	1.37666
P11103	PARP1_MOUSE	Parp1	Black	0.936269	5.17717
P11276	FINC_MOUSE	Fn1	Blue	24.8993	36.277
P11352	GPX1_MOUSE	Gpx1	Brown	12.9073	21.2013
P11438	LAMP1_MOUSE	Lamp1	Turquoise	51.7651	68.9865
P11499	HS90B_MOUSE	Hsp90ab1	Brown	25.0386	33.0563
P11531	DMD_MOUSE	Dmd	Greenyellow	1.04178	2.24311
P11589	MUP2_MOUSE	Mup2	Purple	0.815028	3.14427
P11609	CD1D1_MOUSE	Cd1d1	Pink	1.49793	4.89593
P11679	K2C8_MOUSE	Krt8	Brown	6.24821	14.615
P11688	ITA5_MOUSE	Itga5	Turquoise	0.246393	1.59197
P11714	CP2D9_MOUSE	Cyp2d9	Black	0.248906	3.26314
P11725	OTC_MOUSE	Otc	Brown	29.266	34.368
P11859	ANGT_MOUSE	Agt	Grey
P11862	GAS2_MOUSE	Gas2	Grey
P11881	ITPR1_MOUSE	Itpr1	Turquoise	4.30677	19.9722
P11930	NUD19_MOUSE	Nudt19	Black	3.68444	8.98421
P11983	TCPA_MOUSE	Tcp1	Black	15.4053	16.5771
P12246	SAMP_MOUSE	Apcs	Turquoise	0.202309	2.9851
P12265	BGLR_MOUSE	Gusb	Yellow	0.323352	3.24001
P12367	KAP2_MOUSE	Prkar2a	Black	3.67861	9.17449
P12382	PFKAL_MOUSE	Pfkl	Tan	1.20038	1.97564
P12710	FABPL_MOUSE	Fabp1	Blue	26.99	36.4903
P12787	COX5A_MOUSE	Cox5a	Blue	50.5766	59.8313
P12790	CP2B9_MOUSE	Cyp2b9	Tan	0.21297	1.41788
P12791	CP2BA_MOUSE	Cyp2b10	Brown	3.23968	11.3873
P12815	PDCD6_MOUSE	Pdcd6	Brown	19.2937	26.0211
P12970	RL7A_MOUSE	Rpl7a	Turquoise	46.6823	62.8962
P13020	GELS_MOUSE	Gsn	Yellow	5.3516	7.52444
P13439	UMPS_MOUSE	Umps	Turquoise	39.0482	55.6772
P13504	IL1R1_MOUSE	Il1r1	Salmon	0.474468	2.63523
P13516	ACOD1_MOUSE	Scd1	Brown	1.29399	8.54703
P13597	ICAM1_MOUSE	Icam1	Turquoise	3.94201	17.0451
P13634	CAH1_MOUSE	Ca1	Turquoise	14.3259	29.5141
P13707	GPDA_MOUSE	Gpd1	Blue	22.0614	32.323
P14094	AT1B1_MOUSE	Atp1b1	Pink	4.29464	6.31993
P14106	C1QB_MOUSE	C1qb	Grey
P14115	RL27A_MOUSE	Rpl27a	Pink	13.2596	12.0534
P14131	RS16_MOUSE	Rps16	Pink	12.2267	10.8745
P14148	RL7_MOUSE	Rpl7	Turquoise	47.2358	67.2887
P14152	MDHC_MOUSE	Mdh1	Blue	37.3967	45.8233
P14206	RSSA_MOUSE	Rpsa	Pink	12.9946	11.1163
P14211	CALR_MOUSE	Calr	Purple	3.62067	4.32793
P14246	GTR2_MOUSE	Slc2a2	Turquoise	37.1231	51.108
P14576	SRP54_MOUSE	Srp54	Blue	6.96564	16.8422
P14602	HSPB1_MOUSE	Hspb1	Grey
P14685	PSMD3_MOUSE	Psmd3	Black	0.303714	2.93726
P14733	LMNB1_MOUSE	Lmnb1	Blue	11.5076	20.1825
P14824	ANXA6_MOUSE	Anxa6	Brown	18.5161	24.2339
P14869	RLA0_MOUSE	Rplp0	Blue	9.05441	20.54
P14901	HMOX1_MOUSE	Hmox1	Greenyellow	0.174245	1.31794
P15105	GLNA_MOUSE	Glul	Blue	3.04119	15.5773
P15116	CADH2_MOUSE	Cdh2	Black	7.85732	10.8212
P15208	INSR_MOUSE	Insr	Turquoise	3.07441	10.3619
P15327	PMGE_MOUSE	Bpgm	Turquoise	2.42656	16.1719
P15379	CD44_MOUSE	Cd44	Pink	0.209232	1.95073
P15392	CP2A4_MOUSE	Cyp2a4	Turquoise	1.2291	12.528
P15508	SPTB1_MOUSE	Sptb	Salmon	1.57139	2.50952
P15532	NDKA_MOUSE	Nme1	Greenyellow	3.13679	3.90586
P15626	GSTM2_MOUSE	Gstm2	Yellow	0.152699	1.75592
P16015	CAH3_MOUSE	Ca3	Turquoise	12.8538	26.8975
P16045	LEG1_MOUSE	Lgals1	Brown	1.64356	8.64967
P16110	LEG3_MOUSE	Lgals3	Brown	0.75924	7.15635
P16125	LDHB_MOUSE	Ldhb	Turquoise	15.0953	31.4875
P16254	SRP14_MOUSE	Srp14	Brown	0.192361	3.15929
P16294	FA9_MOUSE	F9	Purple	2.15655	3.50018
P16301	LCAT_MOUSE	Lcat	Turquoise	35.8953	50.0072
P16330	CN37_MOUSE	Cnp	Black	0.0360956	1.20868
P16331	PH4H_MOUSE	Pah	Blue	3.39959	15.7907
P16332	MUTA_MOUSE	Mmut	Black	11.6221	15.6165
P16406	AMPE_MOUSE	Enpep	Blue	11.9667	22.5648
P16460	ASSY_MOUSE	Ass1	Brown	9.28195	16.2038
P16546	SPTN1_MOUSE	Sptan1	Black	14.7957	15.6367
P16675	PPGB_MOUSE	Ctsa	Pink	0.244494	2.77563
P16858	G3P_MOUSE	Gapdh	Brown	3.77668	12.0561
P17047	LAMP2_MOUSE	Lamp2	Blue	0.966924	6.83683
P17095	HMGA1_MOUSE	Hmga1	Blue	0.557386	4.92022
P17156	HSP72_MOUSE	Hspa2	Turquoise	2.31001	15.2825
P17182	ENOA_MOUSE	Eno1	Blue	27.9777	33.8109
P17183	ENOG_MOUSE	Eno2	Turquoise	2.1334	13.6074
P17225	PTBP1_MOUSE	Ptbp1	Pink	9.53341	9.46463
P17426	AP2A1_MOUSE	Ap2a1	Blue	1.03299	8.29371
P17427	AP2A2_MOUSE	Ap2a2	Black	10.8411	12.8596
P17439	GBA1_MOUSE	Gba1	Brown	0.99313	7.74206
P17563	SBP1_MOUSE	Selenbp1	Blue	32.4283	44.6819
P17717	UDB17_MOUSE	Ugt2b17	Brown	29.8391	41.8834
P17742	PPIA_MOUSE	Ppia	Brown	25.9413	33.4078
P17751	TPIS_MOUSE	Tpi1	Blue	50.3764	63.4131
P17918	PCNA_MOUSE	Pcna	Purple	0.0700977	1.27513
P18052	PTPRA_MOUSE	Ptpra	Blue	34.8585	41.6373
P18242	CATD_MOUSE	Ctsd	Brown	11.499	19.6951
P18572	BASI_MOUSE	Bsg	Turquoise	16.2013	28.2835
P18581	CTR2_MOUSE	Slc7a2	Grey
P18653	KS6A1_MOUSE	Rps6ka1	Turquoise	9.94264	20.615
P18654	KS6A3_MOUSE	Rps6ka3	Pink	0.108359	1.38172
P18760	COF1_MOUSE	Cfl1	Blue	20.2709	29.39
P18828	SDC1_MOUSE	Sdc1	Turquoise	4.03609	18.5352
P19001	K1C19_MOUSE	Krt19	Turquoise	2.5893	10.0209
P19096	FAS_MOUSE	Fasn	Blue	12.5083	21.8543
P19157	GSTP1_MOUSE	Gstp1	Brown	1.68239	10.5191
P19221	THRB_MOUSE	F2	Turquoise	16.4151	29.898
P19258	MPV17_MOUSE	Mpv17	Black	1.60298	6.14925
P19324	SERPH_MOUSE	Serpinh1	Blue	0.225594	3.01249
P19426	NELFE_MOUSE	Nelfe	Turquoise	0.186828	2.12642
P19536	COX5B_MOUSE	Cox5b	Blue	7.31445	18.6515
P19639	GSTM3_MOUSE	Gstm3	Black	0.273849	4.25806
P19783	COX41_MOUSE	Cox4i1	Brown	13.4021	20.6938
P20029	BIP_MOUSE	Hspa5	Pink	11.5106	9.69857
P20060	HEXB_MOUSE	Hexb	Brown	3.59906	12.9253
P20065	TYB4_MOUSE	Tmsb4x	Tan	0.423337	1.73999
P20108	PRDX3_MOUSE	Prdx3	Blue	43.324	58.4187
P20152	VIME_MOUSE	Vim	Turquoise	0.382042	5.8737
P20852	CP2A5_MOUSE	Cyp2a5	Grey
P20918	PLMN_MOUSE	Plg	Blue	7.35231	17.4444
P21107	TPM3_MOUSE	Tpm3	Blue	15.3697	25.9822
P21126	UBL4A_MOUSE	Ubl4a	Greenyellow	1.38443	2.46085
P21278	GNA11_MOUSE	Gna11	Pink	1.29308	2.41716
P21279	GNAQ_MOUSE	Gnaq	Brown	0.45766	3.62696
P21440	MDR3_MOUSE	Abcb4	Turquoise	22.4118	35.3905
P21614	VTDB_MOUSE	Gc	Blue	27.3578	37.7704
P21619	LMNB2_MOUSE	Lmnb2	Blue	6.19072	17.75
P21958	TAP1_MOUSE	Tap1	Black	0.677208	4.83007
P21981	TGM2_MOUSE	Tgm2	Blue	18.0827	27.3344
P22315	HEMH_MOUSE	Fech	Pink	6.56837	7.69578
P22437	PGH1_MOUSE	Ptgs1	Turquoise	2.4518	14.0017
P22599	A1AT2_MOUSE	Serpina1b	Blue	0.747191	8.59827
P22892	AP1G1_MOUSE	Ap1g1	Yellow	0.227683	1.80622
P22907	HEM3_MOUSE	Hmbs	Blue	17.2071	28.6108
P23116	EIF3A_MOUSE	Eif3a	Turquoise	36.1554	55.0532
P23198	CBX3_MOUSE	Cbx3	Brown	6.02948	11.7153
P23242	CXA1_MOUSE	Gja1	Salmon	0.0544929	1.30223
P23249	MOV10_MOUSE	Mov10	Turquoise	1.36623	12.982
P23475	XRCC6_MOUSE	Xrcc6	Turquoise	8.53959	26.1197
P23492	PNPH_MOUSE	Pnp	Brown	11.0065	18.7618
P23506	PIMT_MOUSE	Pcmt1	Brown	3.10316	9.02606
P23589	CAH5A_MOUSE	Ca5a	Turquoise	1.84926	14.2298
P23591	FCL_MOUSE	Gfus	Black	5.86257	10.221
P23780	BGAL_MOUSE	Glb1	Blue	0.607614	6.84949
P23953	EST1C_MOUSE	Ces1c	Brown	0.848796	7.08983
P24270	CATA_MOUSE	Cat	Blue	23.217	34.9673
P24369	PPIB_MOUSE	Ppib	Pink	4.08258	6.28287
P24456	CP2DA_MOUSE	Cyp2d10	Brown	15.5462	22.8235
P24472	GSTA4_MOUSE	Gsta4	Brown	1.98624	8.14516
P24527	LKHA4_MOUSE	Lta4h	Black	14.8146	16.7741
P24547	IMDH2_MOUSE	Impdh2	Brown	6.02514	13.2638
P24549	AL1A1_MOUSE	Aldh1a1	Black	3.01022	8.22734
P24638	PPAL_MOUSE	Acp2	Black	0.855591	4.91397
P24668	MPRD_MOUSE	M6pr	Blue	14.8825	23.9818
P24721	ASGR2_MOUSE	Asgr2	Purple	1.13971	2.80978
P25444	RS2_MOUSE	Rps2	Pink	6.2972	6.69544
P25688	URIC_MOUSE	Uox	Blue	9.80906	24.1055
P25911	LYN_MOUSE	Lyn	Turquoise	2.69967	14.5311
P25976	UBF1_MOUSE	Ubtf	Blue	1.52155	6.81669
P26039	TLN1_MOUSE	Tln1	Black	15.2412	16.677
P26041	MOES_MOUSE	Msn	Turquoise	32.1952	46.2941
P26043	RADI_MOUSE	Rdx	Blue	31.7821	42.7748
P26150	3BHS3_MOUSE	Hsd3b3	Turquoise	5.55259	20.6986
P26231	CTNA1_MOUSE	Ctnna1	Greenyellow	0.103214	1.14469
P26262	KLKB1_MOUSE	Klkb1	Turquoise	7.92331	22.461
P26369	U2AF2_MOUSE	U2af2	Brown	4.20079	9.92981
P26443	DHE3_MOUSE	Glud1	Blue	16.9934	29.2121
P26450	P85A_MOUSE	Pik3r1	Yellow	0.570022	3.4561
P26516	PSMD7_MOUSE	Psmd7	Blue	14.6993	25.0555
P26638	SYSC_MOUSE	Sars1	Brown	5.82382	12.2961
P26645	MARCS_MOUSE	Marcks	Black	3.07729	7.87982
P26883	FKB1A_MOUSE	Fkbp1a	Brown	13.2119	18.8729
P27005	S10A8_MOUSE	S100a8	Brown	1.00652	4.61809
P27046	MA2A1_MOUSE	Man2a1	Purple	2.18451	3.42108
P27546	MAP4_MOUSE	Map4	Turquoise	21.5007	35.7103
P27612	PLAP_MOUSE	Plaa	Yellow	10.1173	12.5575
P27641	XRCC5_MOUSE	Xrcc5	Turquoise	0.457539	2.48761
P27659	RL3_MOUSE	Rpl3	Pink	3.29944	5.31295
P27661	H2AX_MOUSE	H2ax	Brown	3.36312	9.86572
P27773	PDIA3_MOUSE	Pdia3	Pink	9.31826	8.38827
P27786	CP17A_MOUSE	Cyp17a1	Blue	1.17954	10.8509
P27808	MGAT1_MOUSE	Mgat1	Turquoise	4.77499	19.3596
P28063	PSB8_MOUSE	Psmb8	Turquoise	5.45651	19.9023
P28076	PSB9_MOUSE	Psmb9	Brown	3.03852	10.7202
P28230	CXB1_MOUSE	Gjb1	Blue	9.3214	21.8067
P28271	ACOHC_MOUSE	Aco1	Blue	35.5243	43.9158
P28352	APEX1_MOUSE	Apex1	Yellow	10.9502	13.7665
P28474	ADHX_MOUSE	Adh5	Blue	40.847	51.5482
P28650	PURA1_MOUSE	Adss1	Blue	0.692635	9.59521
P28651	CAH8_MOUSE	Ca8	Blue	0.787834	10.071
P28653	PGS1_MOUSE	Bgn	Pink	0.209533	2.45516
P28654	PGS2_MOUSE	Dcn	Turquoise	0.244875	1.92995
P28656	NP1L1_MOUSE	Nap1l1	Yellow	0.582851	3.37717
P28658	ATX10_MOUSE	Atxn10	Black	0.576269	4.32725
P28659	CELF1_MOUSE	Celf1	Blue	0.128699	2.10242
P28661	SEPT4_MOUSE	Septin4	Yellow	0.0914014	1.30646
P28665	MUG1_MOUSE	Mug1	Brown	3.14274	11.3485
P28667	MRP_MOUSE	Marcksl1	Turquoise	34.2984	47.0122
P28700	RXRA_MOUSE	Rxra	Blue	1.58757	12.5879
P28798	GRN_MOUSE	Grn	Black	8.50701	12.2008
P28843	DPP4_MOUSE	Dpp4	Black	1.91635	6.63588
P29341	PABP1_MOUSE	Pabpc1	Purple	1.66446	3.3161
P29351	PTN6_MOUSE	Ptpn6	Turquoise	7.92306	21.9121
P29391	FRIL1_MOUSE	Ftl1	Pink	2.94752	5.67137
P29416	HEXA_MOUSE	Hexa	Pink	0.110576	1.20925
P29595	NEDD8_MOUSE	Nedd8	Brown	13.1936	19.1378
P29699	FETUA_MOUSE	Ahsg	Turquoise	5.45993	21.9831
P29758	OAT_MOUSE	Oat	Brown	0.495824	3.67713
P29788	VTNC_MOUSE	Vtn	Turquoise	20.5174	34.4346
P30115	GSTA3_MOUSE	Gsta3	Blue	8.73632	21.8561
P30416	FKBP4_MOUSE	Fkbp4	Brown	9.71904	19.852
P30681	HMGB2_MOUSE	Hmgb2	Brown	0.700928	7.97256
P30999	CTND1_MOUSE	Ctnnd1	Turquoise	12.5546	27.2917
P31001	DESM_MOUSE	Des	Black	1.0607	5.33383
P31230	AIMP1_MOUSE	Aimp1	Brown	15.5635	21.6044
P31649	S6A13_MOUSE	Slc6a13	Black	0.51183	4.43879
P31651	S6A12_MOUSE	Slc6a12	Black	3.32988	7.98614
P31725	S10A9_MOUSE	S100a9	Brown	0.776243	3.29518
P31786	ACBP_MOUSE	Dbi	Blue	34.5396	39.3693
P31809	CEAM1_MOUSE	Ceacam1	Turquoise	15.577	30.0984
P31938	MP2K1_MOUSE	Map2k1	Purple	1.18442	2.95105
P32020	SCP2_MOUSE	Scp2	Blue	27.9533	37.7657
P32067	LA_MOUSE	Ssb	Blue	12.2234	20.3492
P32233	DRG1_MOUSE	Drg1	Yellow	4.79447	6.7742
P32261	ANT3_MOUSE	Serpinc1	Blue	23.3945	33.0199
P32507	NECT2_MOUSE	Nectin2	Blue	0.527348	6.65026
P32921	SYWC_MOUSE	Wars1	Black	3.14738	8.0287
P33267	CP2F2_MOUSE	Cyp2f2	Brown	2.3162	11.027
P33622	APOC3_MOUSE	Apoc3	Blue	1.27326	9.97209
P34022	RANG_MOUSE	Ranbp1	Salmon	1.92205	2.76866
P34152	FAK1_MOUSE	Ptk2	Tan	2.04676	2.73921
P34884	MIF_MOUSE	Mif	Brown	3.67941	12.9313
P34914	HYES_MOUSE	Ephx2	Blue	27.366	38.1561
P34927	ASGR1_MOUSE	Asgr1	Brown	16.2929	22.1943
P34928	APOC1_MOUSE	Apoc1	Blue	11.7134	22.9693
P35123	UBP4_MOUSE	Usp4	Brown	1.41115	8.03437
P35235	PTN11_MOUSE	Ptpn11	Turquoise	49.6558	64.8997
P35278	RAB5C_MOUSE	Rab5c	Blue	17.4935	26.6723
P35282	RAB21_MOUSE	Rab21	Yellow	7.7963	10.0372
P35293	RAB18_MOUSE	Rab18	Yellow	1.5169	4.36843
P35486	ODPA_MOUSE	Pdha1	Blue	34.5441	43.5023
P35492	HUTH_MOUSE	Hal	Turquoise	0.234038	4.42818
P35505	FAAA_MOUSE	Fah	Brown	26.9279	33.7488
P35550	FBRL_MOUSE	Fbl	Blue	6.69051	16.0297
P35564	CALX_MOUSE	Canx	Brown	26.7122	33.3117
P35576	G6PC1_MOUSE	G6pc1	Black	1.61175	6.08653
P35585	AP1M1_MOUSE	Ap1m1	Yellow	9.35144	11.8922
P35700	PRDX1_MOUSE	Prdx1	Blue	38.2997	51.851
P35762	CD81_MOUSE	Cd81	Black	9.4887	11.7242
P35821	PTN1_MOUSE	Ptpn1	Turquoise	10.0722	25.1037
P35922	FMR1_MOUSE	Fmr1	Salmon	0.751125	2.20782
P35951	LDLR_MOUSE	Ldlr	Turquoise	34.6873	45.6732
P35979	RL12_MOUSE	Rpl12	Pink	9.96675	9.21114
P35980	RL18_MOUSE	Rpl18	Turquoise	64.4417	85.8916
P36371	TAP2_MOUSE	Tap2	Turquoise	4.8338	17.6512
P36536	SAR1A_MOUSE	Sar1a	Turquoise	1.04598	10.4877
P36552	HEM6_MOUSE	Cpox	Brown	27.874	34.361
P36916	GNL1_MOUSE	Gnl1	Yellow	5.52947	7.86064
P36993	PPM1B_MOUSE	Ppm1b	Brown	0.894905	7.58832
P37040	NCPR_MOUSE	Por	Brown	6.27344	12.5431
P37804	TAGL_MOUSE	Tagln	Blue	0.127585	1.78919
P38060	HMGCL_MOUSE	Hmgcl	Brown	34.6393	46.6832
P38647	GRP75_MOUSE	Hspa9	Blue	47.2413	56.7024
P39039	MBL1_MOUSE	Mbl1	Purple	2.35567	3.67947
P39054	DYN2_MOUSE	Dnm2	Pink	1.65012	4.63739
P39061	COIA1_MOUSE	Col18a1	Turquoise	5.02482	20.5068
P39429	TRAF2_MOUSE	Traf2	Blue	5.0551	18.8597
P39447	ZO1_MOUSE	Tjp1	Turquoise	14.581	29.9959
P40124	CAP1_MOUSE	Cap1	Blue	38.2014	51.0241
P40142	TKT_MOUSE	Tkt	Blue	29.0036	34.6889
P40237	CD82_MOUSE	Cd82	Turquoise	2.29907	13.2419
P40336	VP26A_MOUSE	Vps26a	Turquoise	5.62664	14.8902
P40630	TFAM_MOUSE	Tfam	Blue	19.0939	29.2536
P40936	INMT_MOUSE	Inmt	Black	8.07793	11.6999
P41105	RL28_MOUSE	Rpl28	Turquoise	21.0435	34.1029
P41216	ACSL1_MOUSE	Acsl1	Blue	26.4275	39.0961
P41241	CSK_MOUSE	Csk	Black	4.39951	9.13123
P41317	MBL2_MOUSE	Mbl2	Purple	2.5215	3.63527
P42125	ECI1_MOUSE	Eci1	Blue	35.746	44.7918
P42208	SEPT2_MOUSE	Septin2	Black	4.56829	8.98946
P42225	STAT1_MOUSE	Stat1	Black	1.53645	6.87135
P42227	STAT3_MOUSE	Stat3	Brown	5.65535	15.3095
P42232	STA5B_MOUSE	Stat5b	Yellow	0.395668	2.1951
P42567	EPS15_MOUSE	Eps15	Brown	1.79645	8.64913
P42669	PURA_MOUSE	Pura	Blue	8.05426	19.8549
P42925	PXMP2_MOUSE	Pxmp2	Yellow	1.82324	4.72556
P42932	TCPQ_MOUSE	Cct8	Blue	41.4425	55.4567
P43006	EAA2_MOUSE	Slc1a2	Turquoise	0.748916	9.13865
P43024	CX6A1_MOUSE	Cox6a1	Brown	12.5894	19.8148
P43025	TETN_MOUSE	Clec3b	Turquoise	3.67889	15.3915
P43274	H14_MOUSE	H1-4	Pink	4.88985	6.78969
P43275	H11_MOUSE	H1-1	Blue	6.1584	17.4718
P43276	H15_MOUSE	H1-5	Blue	0.889281	8.43811
P43883	PLIN2_MOUSE	Plin2	Turquoise	0.561264	9.44059
P45376	ALDR_MOUSE	Akr1b1	Turquoise	24.703	37.7197
P45591	COF2_MOUSE	Cfl2	Brown	14.9876	21.0376
P45700	MA1A1_MOUSE	Man1a1	Black	5.86294	9.25961
P45878	FKBP2_MOUSE	Fkbp2	Brown	21.8802	33.5922
P45952	ACADM_MOUSE	Acadm	Blue	21.1353	32.8874
P46061	RAGP1_MOUSE	Rangap1	Yellow	9.57954	9.98331
P46412	GPX3_MOUSE	Gpx3	Yellow	0.82482	3.61373
P46414	CDN1B_MOUSE	Cdkn1b	Turquoise	6.45826	18.7587
P46460	NSF_MOUSE	Nsf	Yellow	1.28981	4.33022
P46467	VPS4B_MOUSE	Vps4b	Blue	7.10622	18.8662
P46471	PRS7_MOUSE	Psmc2	Blue	4.18339	16.2291
P46638	RB11B_MOUSE	Rab11b	Brown	0.0627621	1.10269
P46656	ADX_MOUSE	Fdx1	Turquoise	39.0633	53.8894
P46664	PURA2_MOUSE	Adss2	Brown	1.43538	9.93851
P46735	MYO1B_MOUSE	Myo1b	Pink	0.811727	3.20459
P46737	BRCC3_MOUSE	Brcc3	Turquoise	17.4875	31.5396
P46935	NEDD4_MOUSE	Nedd4	Pink	1.94039	5.07862
P46938	YAP1_MOUSE	Yap1	Turquoise	16.8256	28.9454
P46978	STT3A_MOUSE	Stt3a	Purple	6.75331	5.89596
P47199	QOR_MOUSE	Cryz	Blue	25.6094	33.818
P47738	ALDH2_MOUSE	Aldh2	Blue	39.6245	47.2754
P47740	AL3A2_MOUSE	Aldh3a2	Blue	12.0733	22.0246
P47753	CAZA1_MOUSE	Capza1	Black	6.27498	9.05518
P47754	CAZA2_MOUSE	Capza2	Brown	17.8965	23.339
P47757	CAPZB_MOUSE	Capzb	Black	16.7906	17.42
P47791	GSHR_MOUSE	Gsr	Black	16.2136	18.134
P47802	MTX1_MOUSE	Mtx1	Brown	2.55687	10.6403
P47809	MP2K4_MOUSE	Map2k4	Brown	5.88263	11.2506
P47811	MK14_MOUSE	Mapk14	Grey
P47856	GFPT1_MOUSE	Gfpt1	Turquoise	4.97206	16.8754
P47857	PFKAM_MOUSE	Pfkm	Yellow	0.0576241	1.13513
P47879	IBP4_MOUSE	Igfbp4	Turquoise	28.461	40.9533
P47911	RL6_MOUSE	Rpl6	Pink	6.56549	7.31902
P47934	CACP_MOUSE	Crat	Brown	0.551196	4.31186
P47941	CRKL_MOUSE	Crkl	Yellow	0.0418831	1.24266
P47955	RLA1_MOUSE	Rplp1	Blue	4.15146	14.9662
P47962	RL5_MOUSE	Rpl5	Pink	10.9422	10.4848
P47963	RL13_MOUSE	Rpl13	Turquoise	28.7741	43.5412
P47964	RL36_MOUSE	Rpl36	Brown	3.37749	13.6759
P48024	EIF1_MOUSE	Eif1	Purple	1.00007	3.19108
P48036	ANXA5_MOUSE	Anxa5	Blue	15.4014	25.5359
P48193	EPB41_MOUSE	Epb41	Turquoise	25.6684	39.3616
P48410	ABCD1_MOUSE	Abcd1	Turquoise	5.5301	20.6547
P48428	TBCA_MOUSE	Tbca	Brown	0.458724	3.92211
P48437	PROX1_MOUSE	Prox1	Greenyellow	1.19152	1.99538
P48678	LMNA_MOUSE	Lmna	Blue	19.6206	30.0143
P48722	HS74L_MOUSE	Hspa4l	Blue	0.305614	4.11179
P48758	CBR1_MOUSE	Cbr1	Blue	2.22665	15.2761
P48760	FOLC_MOUSE	Fpgs	Turquoise	0.723532	8.02843
P48771	CX7A2_MOUSE	Cox7a2	Brown	9.85272	18.8834
P48774	GSTM5_MOUSE	Gstm5	Brown	10.8986	15.7486
P48776	T23O_MOUSE	Tdo2	Black	0.755447	5.45032
P49138	MAPK2_MOUSE	Mapkapk2	Blue	1.77081	10.1635
P49182	HEP2_MOUSE	Serpind1	Yellow	1.28641	3.90492
P49222	EPB42_MOUSE	Epb42	Turquoise	6.30244	19.4744
P49312	ROA1_MOUSE	Hnrnpa1	Pink	5.44774	7.28077
P49429	HPPD_MOUSE	Hpd	Brown	11.7345	18.7332
P49442	INPP_MOUSE	Inpp1	Black	8.08652	11.4055
P49443	PPM1A_MOUSE	Ppm1a	Turquoise	5.17562	19.0191
P49586	PCY1A_MOUSE	Pcyt1a	Brown	0.872316	6.23077
P49615	CDK5_MOUSE	Cdk5	Turquoise	4.33306	17.9728
P49710	HCLS1_MOUSE	Hcls1	Turquoise	3.67992	19.702
P49717	MCM4_MOUSE	Mcm4	Purple	3.35995	4.24096
P49722	PSA2_MOUSE	Psma2	Black	13.3956	17.5476
P49749	EVX2_MOUSE	Evx2	Greenyellow	3.23508	4.10811
P49891	ST1E1_MOUSE	Sult1e1	Black	0.126693	1.3006
P49935	CATH_MOUSE	Ctsh	Blue	6.43955	19.3339
P49962	SRP09_MOUSE	Srp9	Brown	3.11862	10.7301
P50136	ODBA_MOUSE	Bckdha	Brown	13.3403	21.5715
P50171	DHB8_MOUSE	Hsd17b8	Blue	26.7262	37.1835
P50172	DHI1_MOUSE	Hsd11b1	Brown	10.1882	18.327
P50236	ST2A2_MOUSE	Sult2a2	Black	0.201206	2.41059
P50247	SAHH_MOUSE	Ahcy	Brown	10.9507	19.6594
P50285	FMO1_MOUSE	Fmo1	Brown	4.99879	13.4015
P50295	ARY2_MOUSE	Nat2	Blue	6.26956	18.7127
P50396	GDIA_MOUSE	Gdi1	Black	1.06324	6.96762
P50427	STS_MOUSE	Sts	Grey
P50428	ARSA_MOUSE	Arsa	Turquoise	2.05634	13.3325
P50429	ARSB_MOUSE	Arsb	Brown	0.419039	5.00113
P50431	GLYC_MOUSE	Shmt1	Blue	40.1976	47.395
P50462	CSRP3_MOUSE	Csrp3	Turquoise	26.8897	41.4993
P50516	VATA_MOUSE	Atp6v1a	Black	14.0458	17.1235
P50518	VATE1_MOUSE	Atp6v1e1	Purple	0.922808	2.93269
P50543	S10AB_MOUSE	S100a11	Brown	2.63112	6.99279
P50544	ACADV_MOUSE	Acadvl	Blue	34.2242	46.5084
P50580	PA2G4_MOUSE	Pa2g4	Brown	18.533	27.1332
P50637	TSPO_MOUSE	Tspo	Yellow	3.38735	2.96519
P51125	ICAL_MOUSE	Cast	Turquoise	0.679651	6.66729
P51150	RAB7A_MOUSE	Rab7a	Blue	8.59823	21.9669
P51174	ACADL_MOUSE	Acadl	Brown	32.2739	42.8268
P51175	PPOX_MOUSE	Ppox	Turquoise	9.64383	23.2368
P51410	RL9_MOUSE	Rpl9	Turquoise	9.15133	23.7064
P51658	DHB2_MOUSE	Hsd17b2	Blue	3.66734	14.4099
P51660	DHB4_MOUSE	Hsd17b4	Blue	42.2423	51.3857
P51855	GSHB_MOUSE	Gss	Brown	1.96031	8.44275
P51859	HDGF_MOUSE	Hdgf	Blue	24.3677	34.002
P51863	VA0D1_MOUSE	Atp6v0d1	Turquoise	1.65493	11.7268
P51880	FABP7_MOUSE	Fabp7	Yellow	6.95547	9.48594
P51881	ADT2_MOUSE	Slc25a5	Blue	24.719	36.8275
P51885	LUM_MOUSE	Lum	Salmon	0.511327	2.01146
P52019	ERG1_MOUSE	Sqle	Greenyellow	0.376389	1.60091
P52196	THTR_MOUSE	Tst	Blue	12.1017	25.39
P52430	PON1_MOUSE	Pon1	Blue	3.13832	13.4844
P52479	UBP10_MOUSE	Usp10	Blue	5.29713	16.6629
P52480	KPYM_MOUSE	Pkm	Black	5.18639	9.37084
P52503	NDUS6_MOUSE	Ndufs6	Turquoise	33.0705	48.4579
P52760	RIDA_MOUSE	Rida	Blue	15.4215	27.6021
P52792	HXK4_MOUSE	Gck	Blue	9.06044	19.0637
P52825	CPT2_MOUSE	Cpt2	Blue	35.1911	44.5405
P52840	ST1A1_MOUSE	Sult1a1	Blue	1.58939	9.83147
P52843	ST2A1_MOUSE	Sult2a1	Blue	2.05615	12.4818
P53026	RL10A_MOUSE	Rpl10a	Blue	42.3693	56.1971
P53395	ODB2_MOUSE	Dbt	Blue	19.6419	29.972
P53612	PGTB2_MOUSE	Rabggtb	Turquoise	4.49709	21.3522
P53657	KPYR_MOUSE	Pklr	Blue	11.5098	22.6691
P53702	CCHL_MOUSE	Hccs	Yellow	0.150981	1.28619
P53798	FDFT_MOUSE	Fdft1	Turquoise	12.9292	28.5163
P53808	PPCT_MOUSE	Pctp	Brown	0.01265	1.08125
P53810	PIPNA_MOUSE	Pitpna	Brown	11.4995	17.9993
P53811	PIPNB_MOUSE	Pitpnb	Turquoise	8.68266	24.7108
P53986	MOT1_MOUSE	Slc16a1	Tan	0.546861	1.8133
P53994	RAB2A_MOUSE	Rab2a	Turquoise	6.58156	18.3845
P53996	CNBP_MOUSE	Cnbp	Blue	6.98338	20.6244
P54071	IDHP_MOUSE	Idh2	Brown	8.83629	16.3176
P54103	DNJC2_MOUSE	Dnajc2	Tan	0.88444	1.57924
P54116	STOM_MOUSE	Stom	Purple	0.896633	2.61551
P54726	RD23A_MOUSE	Rad23a	Pink	1.21665	3.48141
P54728	RD23B_MOUSE	Rad23b	Blue	33.8343	43.8261
P54731	FAF1_MOUSE	Faf1	Black	0.108251	2.15065
P54775	PRS6B_MOUSE	Psmc4	Brown	3.72433	11.2586
P54797	TNG2_MOUSE	Tango2	Turquoise	6.85838	19.6893
P54822	PUR8_MOUSE	Adsl	Purple	0.996266	2.60222
P54823	DDX6_MOUSE	Ddx6	Turquoise	8.57539	21.424
P54869	HMCS2_MOUSE	Hmgcs2	Blue	30.2346	41.5147
P55050	FABPI_MOUSE	Fabp2	Blue	1.67577	10.4018
P55065	PLTP_MOUSE	Pltp	Turquoise	0.286647	2.07146
P55096	ABCD3_MOUSE	Abcd3	Black	9.11293	12.761
P55258	RAB8A_MOUSE	Rab8a	Turquoise	0.209971	2.83417
P55264	ADK_MOUSE	Adk	Blue	21.7404	33.0384
P55292	DSC2_MOUSE	Dsc2	Turquoise	0.157654	1.6589
P55302	AMRP_MOUSE	Lrpap1	Turquoise	30.8123	48.2623
P55937	GOGA3_MOUSE	Golga3	Turquoise	6.97709	19.8657
P56135	ATPK_MOUSE	Atp5mf	Brown	15.2144	22.9122
P56212	ARP19_MOUSE	Arpp19	Turquoise	0.25252	6.01542
P56213	ALR_MOUSE	Gfer	Turquoise	42.5916	58.3961
P56376	ACYP1_MOUSE	Acyp1	Turquoise	5.55093	22.5819
P56379	ATP68_MOUSE	Atp5mpl	Brown	11.768	16.5604
P56380	AP4A_MOUSE	Nudt2	Turquoise	14.7654	27.2977
P56382	ATP5E_MOUSE	Atp5f1e	Brown	8.4664	17.7123
P56389	CDD_MOUSE	Cda	Turquoise	0.814808	10.419
P56391	CX6B1_MOUSE	Cox6b1	Brown	18.6202	28.8215
P56394	COX17_MOUSE	Cox17	Brown	1.9836	9.41454
P56395	CYB5_MOUSE	Cyb5a	Brown	5.75283	15.9562
P56399	UBP5_MOUSE	Usp5	Blue	1.73942	10.5182
P56480	ATPB_MOUSE	Atp5f1b	Brown	37.2976	47.6184
P56528	CD38_MOUSE	Cd38	Brown	11.2243	18.8347
P56565	S10A1_MOUSE	S100a1	Blue	0.213439	3.46581
P56593	CP2AC_MOUSE	Cyp2a12	Brown	1.41821	8.49861
P56654	CP237_MOUSE	Cyp2c37	Brown	0.353352	3.15644
P56655	CP238_MOUSE	Cyp2c38	Purple	0.161884	2.04293
P56656	CP239_MOUSE	Cyp2c39	Black	0.0247293	1.10129
P56812	PDCD5_MOUSE	Pdcd5	Blue	16.8591	26.8209
P56959	FUS_MOUSE	Fus	Pink	6.96839	8.51764
P57746	VATD_MOUSE	Atp6v1d	Grey
P57759	ERP29_MOUSE	Erp29	Turquoise	6.45872	19.8632
P57776	EF1D_MOUSE	Eef1d	Pink	13.7532	11.7341
P57780	ACTN4_MOUSE	Actn4	Brown	28.7584	33.9067
P57784	RU2A_MOUSE	Snrpa1	Turquoise	7.52411	24.514
P58021	TM9S2_MOUSE	Tm9sf2	Yellow	1.84265	4.88099
P58044	IDI1_MOUSE	Idi1	Blue	0.182321	1.56155
P58058	NADK_MOUSE	Nadk	Turquoise	0.105718	2.09542
P58059	RT21_MOUSE	Mrps21	Turquoise	18.6029	31.1568
P58137	ACOT8_MOUSE	Acot8	Turquoise	0.39002	4.79489
P58252	EF2_MOUSE	Eef2	Blue	21.8907	34.1383
P58281	OPA1_MOUSE	Opa1	Black	6.6184	10.1062
P58389	PTPA_MOUSE	Ptpa	Greenyellow	0.300535	1.60129
P58501	PAXB1_MOUSE	Paxbp1	Turquoise	19.66	30.0059
P58710	GGLO_MOUSE	Gulo	Turquoise	8.18605	21.9194
P58735	S26A1_MOUSE	Slc26a1	Turquoise	4.13331	18.7439
P58771	TPM1_MOUSE	Tpm1	Turquoise	30.4497	42.8665
P58774	TPM2_MOUSE	Tpm2	Yellow	0.715158	3.27799
P58854	GCP3_MOUSE	Tubgcp3	Pink	0.204287	1.56465
P58871	TB182_MOUSE	Tnks1bp1	Turquoise	8.1397	21.2401
P59017	B2L13_MOUSE	Bcl2l13	Blue	2.92504	14.3763
P59242	CING_MOUSE	Cgn	Turquoise	14.734	27.2983
P59325	IF5_MOUSE	Eif5	Blue	5.73946	14.0272
P59708	SF3B6_MOUSE	Sf3b6	Greenyellow	0.848116	1.9198
P59729	RIN3_MOUSE	Rin3	Black	0.558669	4.0323
P59759	MRTFB_MOUSE	Mrtfb	Grey
P59913	PCMD1_MOUSE	Pcmtd1	Turquoise	6.30147	19.0618
P59999	ARPC4_MOUSE	Arpc4	Black	15.5105	15.8643
P60060	SC61G_MOUSE	Sec61g	Black	0.0977214	1.30143
P60122	RUVB1_MOUSE	Ruvbl1	Brown	2.06725	8.49382
P60229	EIF3E_MOUSE	Eif3e	Blue	19.2389	30.8029
P60334	CDO1_MOUSE	Cdo1	Turquoise	3.27618	14.7886
P60335	PCBP1_MOUSE	Pcbp1	Black	10.1056	14.8627
P60605	UB2G2_MOUSE	Ube2g2	Yellow	0.350974	3.05156
P60670	NPL4_MOUSE	Nploc4	Turquoise	9.90057	25.2491
P60766	CDC42_MOUSE	Cdc42	Turquoise	51.9695	68.4976
P60843	IF4A1_MOUSE	Eif4a1	Brown	13.5731	20.0295
P60867	RS20_MOUSE	Rps20	Pink	7.46001	8.91899
P60904	DNJC5_MOUSE	Dnajc5	Pink	0.0900457	1.5855
P61021	RAB5B_MOUSE	Rab5b	Blue	18.9216	29.6765
P61022	CHP1_MOUSE	Chp1	Turquoise	23.5747	36.6447
P61027	RAB10_MOUSE	Rab10	Turquoise	1.55745	12.3494
P61079	UB2D3_MOUSE	Ube2d3	Greenyellow	0.388487	1.53265
P61082	UBC12_MOUSE	Ube2m	Turquoise	9.45152	26.8361
P61087	UBE2K_MOUSE	Ube2k	Black	3.6755	7.99143
P61089	UBE2N_MOUSE	Ube2n	Turquoise	45.0965	61.8204
P61148	FGF1_MOUSE	Fgf1	Greenyellow	0.0988732	1.21388
P61161	ARP2_MOUSE	Actr2	Pink	6.51058	8.32502
P61202	CSN2_MOUSE	Cops2	Salmon	1.72711	2.5416
P61211	ARL1_MOUSE	Arl1	Yellow	0.104817	1.50657
P61222	ABCE1_MOUSE	Abce1	Black	2.48659	6.3089
P61255	RL26_MOUSE	Rpl26	Pink	12.6854	11.3863
P61290	PSME3_MOUSE	Psme3	Tan	0.398739	1.56382
P61358	RL27_MOUSE	Rpl27	Pink	16.634	12.8832
P61458	PHS_MOUSE	Pcbd1	Blue	31.0681	39.1754
P61514	RL37A_MOUSE	Rpl37a	Black	2.85551	7.77458
P61620	S61A1_MOUSE	Sec61a1	Purple	3.30728	3.92316
P61750	ARF4_MOUSE	Arf4	Turquoise	38.9111	53.4887
P61759	PFD3_MOUSE	Vbp1	Turquoise	16.5689	29.208
P61804	DAD1_MOUSE	Dad1	Black	1.06968	4.96433
P61922	GABT_MOUSE	Abat	Blue	8.23344	18.7195
P61924	COPZ1_MOUSE	Copz1	Blue	13.5482	25.2244
P61957	SUMO2_MOUSE	Sumo2	Blue	20.0108	29.7412
P61961	UFM1_MOUSE	Ufm1	Turquoise	44.6045	63.5575
P61965	WDR5_MOUSE	Wdr5	Greenyellow	0.226386	1.29874
P61967	AP1S1_MOUSE	Ap1s1	Yellow	0.0340003	1.09755
P61971	NTF2_MOUSE	Nutf2	Pink	4.80121	6.70942
P61979	HNRPK_MOUSE	Hnrnpk	Blue	31.7177	41.7768
P61982	1433G_MOUSE	Ywhag	Turquoise	52.6189	71.488
P62071	RRAS2_MOUSE	Rras2	Turquoise	46.0095	65.1717
P62073	TIM10_MOUSE	Timm10	Tan	1.83097	2.42918
P62075	TIM13_MOUSE	Timm13	Blue	29.7394	39.5973
P62077	TIM8B_MOUSE	Timm8b	Blue	1.41987	9.91774
P62082	RS7_MOUSE	Rps7	Pink	14.1539	12.8544
P62137	PP1A_MOUSE	Ppp1ca	Grey
P62141	PP1B_MOUSE	Ppp1cb	Brown	3.00144	10.7164
P62192	PRS4_MOUSE	Psmc1	Yellow	1.04068	3.22945
P62196	PRS8_MOUSE	Psmc5	Brown	26.9279	33.24
P62242	RS8_MOUSE	Rps8	Pink	12.0269	12.5958
P62245	RS15A_MOUSE	Rps15a	Brown	2.51899	9.67788
P62259	1433E_MOUSE	Ywhae	Pink	0.406068	3.16487
P62264	RS14_MOUSE	Rps14	Pink	13.9853	12.6416
P62267	RS23_MOUSE	Rps23	Pink	0.569179	3.5277
P62281	RS11_MOUSE	Rps11	Turquoise	52.0964	73.4446
P62301	RS13_MOUSE	Rps13	Pink	13.8133	11.7367
P62305	RUXE_MOUSE	Snrpe	Pink	0.308886	2.61905
P62307	RUXF_MOUSE	Snrpf	Yellow	5.50098	7.28838
P62311	LSM3_MOUSE	Lsm3	Yellow	1.97244	4.4739
P62313	LSM6_MOUSE	Lsm6	Purple	0.796258	2.50812
P62315	SMD1_MOUSE	Snrpd1	Pink	2.40208	5.95928
P62317	SMD2_MOUSE	Snrpd2	Yellow	2.14289	4.95558
P62320	SMD3_MOUSE	Snrpd3	Blue	8.23439	18.765
P62331	ARF6_MOUSE	Arf6	Purple	1.84855	3.06355
P62334	PRS10_MOUSE	Psmc6	Yellow	5.81807	9.08012
P62627	DLRB1_MOUSE	Dynlrb1	Black	2.08117	7.08907
P62702	RS4X_MOUSE	Rps4x	Blue	30.7525	43.6676
P62717	RL18A_MOUSE	Rpl18a	Blue	4.0184	15.3204
P62743	AP2S1_MOUSE	Ap2s1	Purple	2.96384	3.67744
P62751	RL23A_MOUSE	Rpl23a	Blue	14.9238	25.3706
P62754	RS6_MOUSE	Rps6	Pink	16.8633	13.8817
P62774	MTPN_MOUSE	Mtpn	Black	3.60849	8.03493
P62806	H4_MOUSE	H4c1 (+)	Pink	10.8601	10.4747
P62814	VATB2_MOUSE	Atp6v1b2	Brown	7.92003	15.9963
P62821	RAB1A_MOUSE	Rab1A	Blue	9.31376	20.9514
P62827	RAN_MOUSE	Ran	Brown	33.6682	40.7155
P62830	RL23_MOUSE	Rpl23	Pink	3.71649	6.05886
P62835	RAP1A_MOUSE	Rap1a	Yellow	2.01136	5.18573
P62843	RS15_MOUSE	Rps15	Brown	23.8972	28.7652
P62849	RS24_MOUSE	Rps24	Brown	9.70764	17.1696
P62852	RS25_MOUSE	Rps25	Pink	12.6545	11.1822
P62855	RS26_MOUSE	Rps26	Turquoise	9.71527	26.5568
P62858	RS28_MOUSE	Rps28	Brown	10.9044	16.4774
P62869	ELOB_MOUSE	Elob	Salmon	2.22004	2.81411
P62874	GBB1_MOUSE	Gnb1	Pink	0.426326	2.21084
P62880	GBB2_MOUSE	Gnb2	Turquoise	4.18715	16.4599
P62889	RL30_MOUSE	Rpl30	Turquoise	23.8916	38.2422
P62892	RL39_MOUSE	Rpl39	Turquoise	11.12	25.8712
P62897	CYC_MOUSE	Cycs	Blue	17.0334	28.5075
P62900	RL31_MOUSE	Rpl31	Turquoise	28.5565	42.7732
P62908	RS3_MOUSE	Rps3	Pink	11.2754	11.5233
P62911	RL32_MOUSE	Rpl32	Greenyellow	0.621646	1.75273
P62918	RL8_MOUSE	Rpl8	Blue	33.3487	42.9519
P62960	YBOX1_MOUSE	Ybx1	Brown	15.8472	23.3219
P62962	PROF1_MOUSE	Pfn1	Blue	26.1613	37.5262
P62983	RS27A_MOUSE	Rps27a	Brown	6.10406	13.4291
P62996	TRA2B_MOUSE	Tra2b	Turquoise	27.9713	40.94
P63001	RAC1_MOUSE	Rac1	Pink	3.73502	5.83084
P63005	LIS1_MOUSE	Pafah1b1	Black	3.29891	7.7049
P63017	HSP7C_MOUSE	Hspa8	Brown	38.5617	48.9526
P63028	TCTP_MOUSE	Tpt1	Black	1.77149	6.12969
P63030	MPC1_MOUSE	Mpc1	Brown	14.82	20.3252
P63037	DNJA1_MOUSE	Dnaja1	Blue	35.2907	46.7899
P63038	CH60_MOUSE	Hspd1	Brown	29.6877	40.2345
P63073	IF4E_MOUSE	Eif4e	Turquoise	29.4207	45.5955
P63085	MK01_MOUSE	Mapk1	Black	4.05338	9.11018
P63087	PP1G_MOUSE	Ppp1cc	Pink	0.127312	1.23842
P63101	1433Z_MOUSE	Ywhaz	Brown	20.4006	25.1053
P63158	HMGB1_MOUSE	Hmgb1	Turquoise	0.289493	4.33426
P63242	IF5A1_MOUSE	Eif5a	Purple	3.22079	3.67266
P63254	CRIP1_MOUSE	Crip1	Black	1.96861	7.03195
P63276	RS17_MOUSE	Rps17	Pink	8.16812	8.76804
P63280	UBC9_MOUSE	Ube2i	Brown	4.13742	11.7955
P63321	RALA_MOUSE	Rala	Greenyellow	1.80208	2.86541
P63323	RS12_MOUSE	Rps12	Brown	30.7194	39.3695
P63325	RS10_MOUSE	Rps10	Pink	3.57785	5.42577
P67778	PHB1_MOUSE	Phb1	Blue	53.4925	67.5163
P67871	CSK2B_MOUSE	Csnk2b	Pink	2.63785	5.82884
P67984	RL22_MOUSE	Rpl22	Pink	8.84429	9.46722
P68037	UB2L3_MOUSE	Ube2l3	Black	16.4499	18.3522
P68040	RACK1_MOUSE	Rack1	Blue	11.0722	23.2661
P68254	1433T_MOUSE	Ywhaq	Tan	1.23108	1.98745
P68368	TBA4A_MOUSE	Tuba4a	Blue	11.4996	21.9327
P68372	TBB4B_MOUSE	Tubb4b	Pink	5.01623	7.29173
P68373	TBA1C_MOUSE	Tuba1c	Brown	18.2892	24.7177
P68433	H31_MOUSE	H3c1 (+)	Brown	8.10384	14.367
P68510	1433F_MOUSE	Ywhah	Turquoise	29.6412	44.6732
P70122	SBDS_MOUSE	Sbds	Turquoise	36.486	49.4069
P70158	ASM3A_MOUSE	Smpdl3a	Black	1.22739	5.38888
P70168	IMB1_MOUSE	Kpnb1	Turquoise	53.7587	76.5273
P70194	CLC4F_MOUSE	Clec4f	Tan	0.266235	1.33048
P70195	PSB7_MOUSE	Psmb7	Salmon	2.98096	3.46307
P70245	EBP_MOUSE	Ebp	Yellow	6.1652	7.97996
P70266	F261_MOUSE	Pfkfb1	Blue	3.39702	14.4875
P70269	CATE_MOUSE	Ctse	Turquoise	0.36879	5.85053
P70279	SURF6_MOUSE	Surf6	Turquoise	12.1796	24.7965
P70280	VAMP7_MOUSE	Vamp7	Turquoise	0.0313806	1.12883
P70288	HDAC2_MOUSE	Hdac2	Turquoise	3.19581	15.6532
P70290	EM55_MOUSE	Mpp1	Brown	1.557	7.2625
P70295	AUP1_MOUSE	Aup1	Blue	3.56668	16.1129
P70296	PEBP1_MOUSE	Pebp1	Blue	1.35606	12.6478
P70297	STAM1_MOUSE	Stam	Purple	1.79534	3.62057
P70302	STIM1_MOUSE	Stim1	Turquoise	0.0809159	1.81304
P70318	TIAR_MOUSE	Tial1	Turquoise	1.06615	7.94448
P70333	HNRH2_MOUSE	Hnrnph2	Brown	15.7019	21.032
P70335	ROCK1_MOUSE	Rock1	Turquoise	2.02945	10.1167
P70336	ROCK2_MOUSE	Rock2	Tan	0.219063	1.44996
P70349	HINT1_MOUSE	Hint1	Brown	32.6601	41.3154
P70362	UFD1_MOUSE	Ufd1	Salmon	0.50225	2.31861
P70372	ELAV1_MOUSE	Elavl1	Turquoise	10.9472	23.3219
P70398	USP9X_MOUSE	Usp9x	Turquoise	39.2457	54.8381
P70404	IDHG1_MOUSE	Idh3g	Black	1.15293	6.24931
P70441	NHRF1_MOUSE	Nherf1	Blue	3.19028	14.0929
P70444	BID_MOUSE	Bid	Blue	0.768021	7.1185
P70452	STX4_MOUSE	Stx4	Tan	0.1047	1.26178
P70670	NACAM_MOUSE	Naca	Brown	4.8725	13.7142
P70677	CASP3_MOUSE	Casp3	Turquoise	25.0597	39.0015
P70694	DHB5_MOUSE	Akr1c6	Blue	3.27898	14.1185
P70697	DCUP_MOUSE	Urod	Turquoise	34.0206	48.0208
P70699	LYAG_MOUSE	Gaa	Blue	0.0389451	2.16515
P80313	TCPH_MOUSE	Cct7	Black	12.4532	15.1589
P80314	TCPB_MOUSE	Cct2	Brown	26.0437	29.9932
P80315	TCPD_MOUSE	Cct4	Black	9.16655	12.4727
P80316	TCPE_MOUSE	Cct5	Black	26.6458	26.9274
P80317	TCPZ_MOUSE	Cct6a	Blue	30.4147	39.6121
P80318	TCPG_MOUSE	Cct3	Brown	27.0579	38.8049
P82198	BGH3_MOUSE	Tgfbi	Brown	9.86933	16.5124
P83741	WNK1_MOUSE	Wnk1	Turquoise	10.8058	24.5859
P83870	PHF5A_MOUSE	Phf5a	Pink	0.446166	2.17598
P83917	CBX1_MOUSE	Cbx1	Turquoise	0.73652	4.90577
P83940	ELOC_MOUSE	Eloc	Brown	6.76168	14.6293
P84084	ARF5_MOUSE	Arf5	Purple	0.34983	1.83114
P84089	ERH_MOUSE	Erh	Turquoise	6.62194	25.6374
P84091	AP2M1_MOUSE	Ap2m1	Black	0.835136	4.19983
P84096	RHOG_MOUSE	Rhog	Blue	1.49606	9.50023
P84099	RL19_MOUSE	Rpl19	Black	2.40192	6.82811
P84104	SRSF3_MOUSE	Srsf3	Pink	7.96006	8.8592
P84228	H32_MOUSE	H3c2 (+)	Brown	1.47376	6.812
P85094	ISC2A_MOUSE	Isoc2a	Blue	37.0733	48.7298
P97290	IC1_MOUSE	Serping1	Turquoise	2.83664	17.6591
P97298	PEDF_MOUSE	Serpinf1	Blue	2.48979	11.897
P97300	NPTN_MOUSE	Nptn	Salmon	2.07057	2.81556
P97314	CSRP2_MOUSE	Csrp2	Turquoise	29.8352	39.5187
P97315	CSRP1_MOUSE	Csrp1	Brown	0.500984	2.94243
P97328	KHK_MOUSE	Khk	Blue	19.3474	27.5971
P97351	RS3A_MOUSE	Rps3a	Pink	15.1941	15.277
P97352	S10AD_MOUSE	S100a13	Tan	1.26474	2.40778
P97364	SPS2_MOUSE	Sephs2	Brown	25.853	39.0376
P97366	EVI5_MOUSE	Evi5	Brown	0.498564	2.08059
P97370	AT1B3_MOUSE	Atp1b3	Turquoise	25.41	38.7052
P97371	PSME1_MOUSE	Psme1	Blue	19.5412	28.4441
P97372	PSME2_MOUSE	Psme2	Blue	10.3784	21.0319
P97379	G3BP2_MOUSE	G3bp2	Blue	9.01611	22.1845
P97384	ANX11_MOUSE	Anxa11	Turquoise	37.8635	51.5485
P97390	VPS45_MOUSE	Vps45	Turquoise	2.26023	11.0712
P97429	ANXA4_MOUSE	Anxa4	Blue	34.8549	43.7476
P97434	MPRIP_MOUSE	Mprip	Turquoise	16.0005	28.9189
P97447	FHL1_MOUSE	Fhl1	Greenyellow	0.535491	1.71831
P97449	AMPN_MOUSE	Anpep	Yellow	0.561341	2.42374
P97450	ATP5J_MOUSE	Atp5pf	Blue	3.9199	17.9095
P97461	RS5_MOUSE	Rps5	Turquoise	71.8004	93.4201
P97478	COQ7_MOUSE	Coq7	Turquoise	34.3607	48.6693
P97493	THIOM_MOUSE	Txn2	Tan	1.43551	2.50499
P97494	GSH1_MOUSE	Gclc	Black	6.15859	9.98268
P97501	FMO3_MOUSE	Fmo3	Yellow	0.0303167	1.22646
P97742	CPT1A_MOUSE	Cpt1a	Brown	17.0064	24.87
P97760	RPB3_MOUSE	Polr2c	Turquoise	9.76855	20.4492
P97765	WBP2_MOUSE	Wbp2	Turquoise	0.105284	1.78325
P97792	CXAR_MOUSE	Cxadr	Brown	2.41801	12.4443
P97807	FUMH_MOUSE	Fh	Brown	34.2671	43.6472
P97819	PLPL9_MOUSE	Pla2g6	Yellow	0.352385	3.07421
P97821	CATC_MOUSE	Ctsc	Turquoise	3.64399	17.6435
P97822	AN32E_MOUSE	Anp32e	Black	2.87114	7.22894
P97823	LYPA1_MOUSE	Lypla1	Blue	20.2154	30.9141
P97855	G3BP1_MOUSE	G3bp1	Blue	1.65818	11.7716
P97863	NFIB_MOUSE	Nfib	Yellow	0.0938304	1.61027
P97864	CASP7_MOUSE	Casp7	Blue	7.91632	21.2122
P97865	PEX7_MOUSE	Pex7	Turquoise	1.42079	7.37295
P97868	RBBP6_MOUSE	Rbbp6	Blue	6.27818	18.4506
P97872	FMO5_MOUSE	Fmo5	Brown	7.68358	14.7177
P98064	MASP1_MOUSE	Masp1	Turquoise	0.918159	8.70379
P98083	SHC1_MOUSE	Shc1	Turquoise	2.80308	13.2462
P98192	GNPAT_MOUSE	Gnpat	Turquoise	0.950854	5.65821
P98203	ARVC_MOUSE	Arvcf	Turquoise	1.02102	7.99933
P99024	TBB5_MOUSE	Tubb5	Turquoise	26.3778	41.4426
P99025	GFRP_MOUSE	Gchfr	Brown	13.281	21.8258
P99026	PSB4_MOUSE	Psmb4	Grey
P99027	RLA2_MOUSE	Rplp2	Black	5.86631	9.38557
P99028	QCR6_MOUSE	Uqcrh	Tan	2.5427	3.09766
P99029	PRDX5_MOUSE	Prdx5	Blue	32.254	42.6111
Q00519	XDH_MOUSE	Xdh	Black	4.3277	7.93382
Q00623	APOA1_MOUSE	Apoa1	Blue	6.6593	21.8164
Q00724	RET4_MOUSE	Rbp4	Turquoise	16.9551	30.0013
Q00897	A1AT4_MOUSE	Serpina1d	Yellow	5.9415	7.08179
Q00898	A1AT5_MOUSE	Serpina1e	Grey
Q00915	RET1_MOUSE	Rbp1	Brown	5.30811	13.5285
Q00977	CXB2_MOUSE	Gjb2	Brown	0.974851	4.0766
Q00PI9	HNRL2_MOUSE	Hnrnpul2	Blue	2.22775	11.2664
Q01149	CO1A2_MOUSE	Col1a2	Turquoise	7.34308	22.4357
Q01279	EGFR_MOUSE	Egfr	Pink	0.118624	2.05886
Q01339	APOH_MOUSE	Apoh	Blue	26.9484	35.012
Q01405	SC23A_MOUSE	Sec23a	Brown	26.3414	37.5804
Q01730	RSU1_MOUSE	Rsu1	Blue	0.793677	8.17394
Q01853	TERA_MOUSE	Vcp	Brown	41.3669	50.2512
Q02013	AQP1_MOUSE	Aqp1	Black	0.300492	2.15116
Q02053	UBA1_MOUSE	Uba1	Brown	23.8114	31.7691
Q02248	CTNB1_MOUSE	Ctnnb1	Greenyellow	0.167078	1.17151
Q02257	PLAK_MOUSE	Jup	Blue	14.2281	24.3663
Q02357	ANK1_MOUSE	Ank1	Turquoise	4.91771	22.9819
Q02780	NFIA_MOUSE	Nfia	Pink	1.30448	3.72666
Q02788	CO6A2_MOUSE	Col6a2	Yellow	0.585666	1.80697
Q02819	NUCB1_MOUSE	Nucb1	Turquoise	24.848	38.1669
Q03160	GRB7_MOUSE	Grb7	Greenyellow	2.25733	3.15698
Q03249	GALT_MOUSE	Galt	Tan	2.18955	3.0959
Q03265	ATPA_MOUSE	Atp5f1a	Brown	22.085	31.6254
Q03311	CHLE_MOUSE	Bche	Turquoise	13.6212	29.699
Q03958	PFD6_MOUSE	Pfdn6	Turquoise	22.9506	38.0485
Q04207	TF65_MOUSE	Rela	Brown	5.29632	12.8781
Q04447	KCRB_MOUSE	Ckb	Blue	0.396018	3.15485
Q04736	YES_MOUSE	Yes1	Turquoise	3.9916	15.9235
Q04750	TOP1_MOUSE	Top1	Turquoise	8.15897	27.8429
Q04857	CO6A1_MOUSE	Col6a1	Yellow	0.741999	1.99708
Q05117	PPA5_MOUSE	Acp5	Brown	10.1173	17.1876
Q05421	CP2E1_MOUSE	Cyp2e1	Blue	4.92183	16.5256
Q05512	MARK2_MOUSE	Mark2	Tan	2.01603	2.19083
Q05793	PGBM_MOUSE	Hspg2	Black	10.3174	13.6178
Q05816	FABP5_MOUSE	Fabp5	Pink	0.0378675	1.19545
Q05915	GCH1_MOUSE	Gch1	Black	1.2921	6.67782
Q05920	PYC_MOUSE	Pc	Blue	34.4256	44.1927
Q05D44	IF2P_MOUSE	Eif5b	Yellow	7.08984	10.5301
Q06138	CAB39_MOUSE	Cab39	Purple	1.08426	2.86422
Q06185	ATP5I_MOUSE	Atp5me	Tan	2.79106	3.19348
Q06770	CBG_MOUSE	Serpina6	Turquoise	1.45152	12.6302
Q06890	CLUS_MOUSE	Clu	Black	3.62499	8.31661
Q07076	ANXA7_MOUSE	Anxa7	Black	11.7195	14.7191
Q07113	MPRI_MOUSE	Igf2r	Blue	3.65895	15.977
Q07417	ACADS_MOUSE	Acads	Blue	0.152264	3.9676
Q07456	AMBP_MOUSE	Ambp	Turquoise	7.34157	20.7691
Q07797	LG3BP_MOUSE	Lgals3bp	Purple	1.71244	3.07574
Q08091	CNN1_MOUSE	Cnn1	Grey
Q08481	PECA1_MOUSE	Pecam1	Yellow	0.165836	1.33242
Q08857	CD36_MOUSE	Cd36	Blue	4.8128	17.0939
Q08943	SSRP1_MOUSE	Ssrp1	Turquoise	0.375796	5.77513
Q0GA42	CNNM1_MOUSE	Cnnm1	Brown	10.41	16.0482
Q0GNC1	INF2_MOUSE	Inf2	Blue	4.63778	17.8069
Q0P678	ZCH18_MOUSE	Zc3h18	Turquoise	21.2707	32.5811
Q0VBL3	RBM15_MOUSE	Rbm15	Pink	2.63908	4.6233
Q0VG49	CO061_MOUSE	n/a (CO061)	Purple	1.19718	3.03771
Q0VGB7	PP4R2_MOUSE	Ppp4r2	Pink	3.16131	4.88582
Q0VGU4	VGF_MOUSE	Vgf	Turquoise	0.247447	4.14083
Q11011	PSA_MOUSE	Npepps	Yellow	10.7936	12.816
Q11136	PEPD_MOUSE	Pepd	Turquoise	2.10397	16.7015
Q14AI6	RUSD3_MOUSE	Rpusd3	Grey
Q14B46	RTKN2_MOUSE	Rtkn2	Brown	5.51979	15.1043
Q14C51	PTCD3_MOUSE	Ptcd3	Yellow	2.47612	5.35014
Q14CH1	MOCOS_MOUSE	Mocos	Greenyellow	0.148855	1.23081
Q14CH7	SYAM_MOUSE	Aars2	Turquoise	0.336163	4.97654
Q14DH7	ACSS3_MOUSE	Acss3	Turquoise	3.53207	18.0896
Q19LI2	A1BG_MOUSE	A1bg	Brown	0.122887	1.74735
Q1HFZ0	NSUN2_MOUSE	Nsun2	Black	2.2375	6.47892
Q283N4	URAD_MOUSE	Urad	Blue	2.48912	11.9432
Q2TPA8	HSDL2_MOUSE	Hsdl2	Black	6.91364	11.3355
Q2VLH6	C163A_MOUSE	Cd163	Turquoise	0.162947	2.11536
Q31125	S39A7_MOUSE	Slc39a7	Black	0.70837	4.1304
Q3B7Z2	OSBP1_MOUSE	Osbp	Turquoise	28.0721	42.1424
Q3KNM2	MARH5_MOUSE	Marchf5	Blue	19.2621	29.41
Q3T9X0	GTR9_MOUSE	Slc2a9	Purple	0.571419	2.06678
Q3TAS6	EMC10_MOUSE	Emc10	Yellow	3.1561	6.20219
Q3TBW2	RM10_MOUSE	Mrpl10	Tan	0.305647	1.5872
Q3TC72	FAHD2_MOUSE	Fahd2	Purple	3.85138	5.11499
Q3TC93	H1BP3_MOUSE	Hs1bp3	Pink	0.490425	3.35528
Q3TCH7	CUL4A_MOUSE	Cul4a	Turquoise	5.19615	18.7424
Q3TCJ1	ABRX2_MOUSE	Abraxas2	Turquoise	27.0929	41.3318
Q3TCN2	PLBL2_MOUSE	Plbd2	Turquoise	4.75049	17.9466
Q3TDN2	FAF2_MOUSE	Faf2	Black	0.824859	6.27682
Q3TDQ1	STT3B_MOUSE	Stt3b	Salmon	1.41565	2.61169
Q3TEA8	HP1B3_MOUSE	Hp1bp3	Yellow	8.81072	12.1895
Q3TFQ1	SPRY7_MOUSE	Spryd7	Yellow	0.164597	1.52981
Q3TGF2	F107B_MOUSE	Fam107b	Purple	0.340036	2.12444
Q3THE2	ML12B_MOUSE	Myl12b	Blue	17.023	27.1555
Q3THK7	GUAA_MOUSE	Gmps	Blue	1.18695	7.13097
Q3THS6	METK2_MOUSE	Mat2a	Turquoise	2.43055	14.6546
Q3TIU4	PDE12_MOUSE	Pde12	Yellow	1.64026	3.83258
Q3TIV5	ZC3HF_MOUSE	Zc3h15	Brown	0.359013	3.6385
Q3TJ91	L2GL2_MOUSE	Llgl2	Turquoise	0.201177	1.9714
Q3TJZ6	FA98A_MOUSE	Fam98a	Tan	0.0598091	1.14569
Q3TL44	NLRX1_MOUSE	Nlrx1	Yellow	1.7202	4.57035
Q3TLH4	PRC2C_MOUSE	Prrc2c	Turquoise	0.987891	4.06274
Q3TLP5	ECHD2_MOUSE	Echdc2	Blue	10.8759	21.5122
Q3TMH2	SCRN3_MOUSE	Scrn3	Turquoise	60.0565	81.2811
Q3TNA1	XYLB_MOUSE	Xylb	Black	5.62812	9.57507
Q3TQQ9	CA112_MOUSE	n/a (CA112)	Turquoise	0.47241	2.79078
Q3TWL2	PP4P1_MOUSE	Pip4p1	Yellow	1.69971	3.87236
Q3TWW8	SRSF6_MOUSE	Srsf6	Pink	1.06033	4.73899
Q3TXS7	PSMD1_MOUSE	Psmd1	Black	15.1593	18.4281
Q3TYG6	TGRM2_MOUSE	Togaram2	Yellow	0.286457	2.03652
Q3TYX3	SMYD5_MOUSE	Smyd5	Brown	0.180626	1.72127
Q3TZ89	SC31B_MOUSE	Sec31b	Blue	14.3445	23.3513
Q3TZZ7	ESYT2_MOUSE	Esyt2	Turquoise	1.09651	6.26092
Q3U0B3	DHR11_MOUSE	Dhrs11	Black	3.92024	7.63295
Q3U0V1	FUBP2_MOUSE	Khsrp	Blue	10.4215	19.0261
Q3U1J4	DDB1_MOUSE	Ddb1	Blue	1.11869	10.6928
Q3U276	SDHF1_MOUSE	Sdhaf1	Turquoise	5.3818	19.0241
Q3U2P1	SC24A_MOUSE	Sec24a	Black	14.2676	14.7576
Q3U3R4	LMF1_MOUSE	Lmf1	Grey
Q3U487	HECD3_MOUSE	Hectd3	Black	0.0226207	1.04842
Q3U4I7	PYRD2_MOUSE	Pyroxd2	Yellow	0.375934	2.74157
Q3U5Q7	CMPK2_MOUSE	Cmpk2	Brown	1.67042	9.18647
Q3U7R1	ESYT1_MOUSE	Esyt1	Turquoise	24.6058	38.5957
Q3UBX0	TM109_MOUSE	Tmem109	Brown	1.52271	8.83013
Q3UC65	RSRP1_MOUSE	Rsrp1	Turquoise	0.571766	5.10789
Q3UCV8	OTUL_MOUSE	Otulin	Brown	2.52568	7.99995
Q3UDE2	TTL12_MOUSE	Ttll12	Turquoise	13.6085	28.0559
Q3UEB3	PUF60_MOUSE	Puf60	Black	1.24689	5.42507
Q3UEG6	AGT2_MOUSE	Agxt2	Blue	12.7177	24.0325
Q3UFF7	LYPL1_MOUSE	Lyplal1	Black	11.8647	13.3282
Q3UFY8	TM10C_MOUSE	Trmt10c	Blue	1.42167	8.61204
Q3UGR5	HDHD2_MOUSE	Hdhd2	Black	6.99265	9.77891
Q3UHD6	SNX27_MOUSE	Snx27	Turquoise	6.5927	16.6115
Q3UHX2	HAP28_MOUSE	Pdap1	Turquoise	17.9752	32.7071
Q3UIR3	DTX3L_MOUSE	Dtx3l	Blue	17.6693	28.026
Q3UIU2	NDUB6_MOUSE	Ndufb6	Salmon	3.12464	3.42429
Q3UJU9	RMD3_MOUSE	Rmdn3	Blue	5.3749	18.1477
Q3UKJ7	SMU1_MOUSE	Smu1	Brown	5.15409	14.5018
Q3ULD5	MCCB_MOUSE	Mccc2	Blue	31.1104	41.5277
Q3ULF4	SPG7_MOUSE	Spg7	Purple	2.11632	3.06444
Q3ULJ0	GPD1L_MOUSE	Gpd1l	Blue	3.09088	17.4145
Q3ULW8	PARP3_MOUSE	Parp3	Blue	0.549975	6.05543
Q3UM45	PP1R7_MOUSE	Ppp1r7	Turquoise	23.3691	36.7408
Q3UMF0	COBL1_MOUSE	Cobll1	Pink	0.67156	3.32803
Q3UMR5	MCU_MOUSE	Mcu	Purple	2.75007	3.89249
Q3UMT1	PP12C_MOUSE	Ppp1r12c	Turquoise	1.70404	12.0561
Q3UMY5	EMAL4_MOUSE	Eml4	Turquoise	1.96498	16.6663
Q3UN02	LCLT1_MOUSE	Lclat1	Purple	0.678154	2.70431
Q3UN04	UBP30_MOUSE	Usp30	Yellow	0.186788	1.86101
Q3UNX5	ACSM3_MOUSE	Acsm3	Tan	0.115844	1.28458
Q3UNZ8	QORL2_MOUSE	Cryzl2	Turquoise	16.2425	29.5156
Q3UP75	UD3A1_MOUSE	Ugt3a1	Yellow	0.0148375	1.14484
Q3UPF5	ZCCHV_MOUSE	Zc3hav1	Turquoise	8.28753	25.7635
Q3UPH1	PRRC1_MOUSE	Prrc1	Black	1.18066	5.43314
Q3UPL0	SC31A_MOUSE	Sec31a	Turquoise	33.3818	50.4999
Q3UQ44	IQGA2_MOUSE	Iqgap2	Turquoise	12.7755	24.9638
Q3UQ84	SYTM_MOUSE	Tars2	Blue	1.22915	9.46907
Q3UQN2	FCHO2_MOUSE	Fcho2	Turquoise	21.152	34.9234
Q3URD3	SLMAP_MOUSE	Slmap	Turquoise	4.18621	20.7426
Q3URE1	ACSF3_MOUSE	Acsf3	Turquoise	24.5987	38.9583
Q3URS9	MITOK_MOUSE	Ccdc51	Turquoise	0.987447	9.89853
Q3UTJ2	SRBS2_MOUSE	Sorbs2	Blue	7.96944	16.2617
Q3UUI3	THEM4_MOUSE	Them4	Brown	0.65282	6.01198
Q3UV17	K22O_MOUSE	Krt76	Turquoise	25.0031	37.549
Q3UVK0	ERMP1_MOUSE	Ermp1	Yellow	6.70811	8.59217
Q3UYC0	PPM1H_MOUSE	Ppm1h	Brown	11.8313	18.8644
Q3UZ39	LRRF1_MOUSE	Lrrfip1	Purple	0.68295	3.07417
Q3UZZ6	ST1D1_MOUSE	Sult1d1	Greenyellow	1.01894	2.14599
Q3V009	TMED1_MOUSE	Tmed1	Turquoise	1.44593	12.5946
Q3V384	AFG1L_MOUSE	Afg1l	Yellow	0.154321	2.16924
Q3V3R4	ITA1_MOUSE	Itga1	Turquoise	18.5442	32.1551
Q4KL35	MAGIX_MOUSE	Magix	Black	1.37868	6.17528
Q4KML4	ABRAL_MOUSE	Abracl	Yellow	2.33901	5.49042
Q4KMM3	OXR1_MOUSE	Oxr1	Black	3.54148	7.21938
Q4LDG0	S27A5_MOUSE	Slc27a5	Blue	14.4484	24.449
Q4PJX1	ODR4_MOUSE	Odr4	Yellow	4.99683	7.22521
Q4PZA2	ECE1_MOUSE	Ece1	Tan	0.6977	1.91274
Q4VAA2	CDV3_MOUSE	Cdv3	Turquoise	16.8812	33.8671
Q4VBD2	TAPT1_MOUSE	Tapt1	Turquoise	1.96336	8.28768
Q4VBE8	WDR18_MOUSE	Wdr18	Purple	3.42498	5.05904
Q501J6	DDX17_MOUSE	Ddx17	Black	1.64904	6.08381
Q501J7	PHAR4_MOUSE	Phactr4	Yellow	2.13558	4.94257
Q504N0	CBPA2_MOUSE	Cpa2	Pink	0.356148	2.99165
Q505D1	ANR28_MOUSE	Ankrd28	Brown	1.07679	7.6167
Q505F5	LRC47_MOUSE	Lrrc47	Purple	2.1826	3.55889
Q52KI8	SRRM1_MOUSE	Srrm1	Brown	6.79503	13.7487
Q569Z5	DDX46_MOUSE	Ddx46	Yellow	1.74904	4.64388
Q569Z6	TR150_MOUSE	Thrap3	Black	0.0731172	1.49789
Q570Y9	DPTOR_MOUSE	Deptor	Black	2.27542	7.11944
Q571E4	GALNS_MOUSE	Galns	Yellow	2.56078	5.04056
Q571F8	GLSL_MOUSE	Gls2	Blue	1.30206	10.3348
Q571I9	A16A1_MOUSE	Aldh16a1	Blue	20.5626	29.0085
Q58A65	JIP4_MOUSE	Spag9	Turquoise	19.2259	32.8148
Q59J78	NDUF2_MOUSE	Ndufaf2	Pink	0.428252	2.05417
Q5BKQ4	LIPR1_MOUSE	Pnliprp1	Black	0.0832902	1.60801
Q5BL07	PEX1_MOUSE	Pex1	Blue	6.04527	17.4176
Q5EBG8	CA050_MOUSE	n/a (CA050)	Brown	21.7684	29.6505
Q5F285	TM256_MOUSE	Tmem256	Blue	0.105906	2.41169
Q5F2E7	NUFP2_MOUSE	Nufip2	Turquoise	4.4655	19.0021
Q5F2F2	ABH15_MOUSE	Abhd15	Grey
Q5FW57	GLYAL_MOUSE	Gm4952	Brown	14.8364	23.2508
Q5FW60	MUP20_MOUSE	Mup20	Blue	0.0616926	1.68362
Q5FWK3	RHG01_MOUSE	Arhgap1	Blue	1.05124	8.78096
Q5HZI1	MTUS1_MOUSE	Mtus1	Pink	0.400485	2.54539
Q5HZI9	S2551_MOUSE	Slc25a51	Grey
Q5M8N4	D39U1_MOUSE	Sdr39u1	Turquoise	3.17021	16
Q5RKZ7	MOCS1_MOUSE	Mocs1	Black	7.74328	10.9037
Q5RL79	KTAP2_MOUSE	Krtcap2	Yellow	0.340225	2.44473
Q5SFM8	RBM27_MOUSE	Rbm27	Black	2.18555	6.09218
Q5SS80	DHR13_MOUSE	Dhrs13	Turquoise	1.1457	9.64787
Q5SSH7	ZZEF1_MOUSE	Zzef1	Turquoise	1.8303	12.5966
Q5SSW2	PSME4_MOUSE	Psme4	Black	6.07755	9.33599
Q5SSZ5	TENS3_MOUSE	Tns3	Turquoise	0.49669	3.23827
Q5SUC9	SCO1_MOUSE	Sco1	Blue	14.0137	25.4053
Q5SUF2	LC7L3_MOUSE	Luc7l3	Turquoise	4.29804	18.1411
Q5SUR0	PUR4_MOUSE	Pfas	Purple	2.36118	3.67679
Q5SV85	SYNRG_MOUSE	Synrg	Turquoise	3.54476	13.5122
Q5SVR0	TBC9B_MOUSE	Tbc1d9b	Turquoise	7.68295	20.7303
Q5SW19	CLU_MOUSE	Cluh	Greenyellow	0.422631	1.56555
Q5SWU9	ACACA_MOUSE	Acaca	Brown	4.28519	14.0831
Q5SYD0	MYO1D_MOUSE	Myo1d	Grey
Q5U458	DJC11_MOUSE	Dnajc11	Turquoise	22.8084	35.2115
Q5U5V2	HYKK_MOUSE	Hykk	Brown	2.05904	8.70624
Q5XG73	ACBD5_MOUSE	Acbd5	Yellow	6.03301	11.3376
Q5XJY4	PARL_MOUSE	Parl	Turquoise	6.12886	18.5501
Q5XJY5	COPD_MOUSE	Arcn1	Turquoise	38.7256	61.5636
Q5YD48	A1CF_MOUSE	A1cf	Blue	4.62645	16.1568
Q60575	KIF1B_MOUSE	Kif1b	Brown	0.12645	1.6553
Q60590	A1AG1_MOUSE	Orm1	Yellow	0.304434	2.34715
Q60597	ODO1_MOUSE	Ogdh	Brown	33.273	42.3233
Q60598	SRC8_MOUSE	Cttn	Blue	12.4034	21.436
Q60605	MYL6_MOUSE	Myl6	Brown	12.9797	21.0259
Q60631	GRB2_MOUSE	Grb2	Turquoise	4.63848	20.8987
Q60634	FLOT2_MOUSE	Flot2	Grey
Q60648	SAP3_MOUSE	Gm2a	Turquoise	8.52615	25.3972
Q60649	CLPB_MOUSE	Clpb	Turquoise	10.7644	24.8217
Q60668	HNRPD_MOUSE	Hnrnpd	Blue	19.5771	29.4106
Q60675	LAMA2_MOUSE	Lama2	Blue	0.129408	2.93554
Q60676	PPP5_MOUSE	Ppp5c	Blue	5.06295	16.4591
Q60692	PSB6_MOUSE	Psmb6	Blue	41.0338	55.1382
Q60710	SAMH1_MOUSE	Samhd1	Blue	7.42063	19.7723
Q60737	CSK21_MOUSE	Csnk2a1	Blue	4.79202	15.0408
Q60749	KHDR1_MOUSE	Khdrbs1	Purple	1.03691	2.95653
Q60759	GCDH_MOUSE	Gcdh	Brown	21.3121	28.1077
Q60766	IRGM1_MOUSE	Irgm1	Blue	12.2266	22.0494
Q60770	STXB3_MOUSE	Stxbp3	Turquoise	0.268092	1.43782
Q60778	IKBB_MOUSE	Nfkbib	Turquoise	1.97358	13.5708
Q60823	AKT2_MOUSE	Akt2	Salmon	1.37176	2.70484
Q60854	SPB6_MOUSE	Serpinb6	Turquoise	0.247146	4.09825
Q60855	RIPK1_MOUSE	Ripk1	Black	4.23132	8.76536
Q60864	STIP1_MOUSE	Stip1	Blue	13.1809	24.873
Q60865	CAPR1_MOUSE	Caprin1	Blue	6.66014	19.1034
Q60866	PTER_MOUSE	Pter	Blue	7.71322	18.8064
Q60902	EP15R_MOUSE	Eps15l1	Turquoise	33.01	46.2069
Q60930	VDAC2_MOUSE	Vdac2	Turquoise	32.3435	47.8713
Q60931	VDAC3_MOUSE	Vdac3	Brown	2.08188	9.41171
Q60932	VDAC1_MOUSE	Vdac1	Brown	10.1301	18.5046
Q60936	COQ8A_MOUSE	Coq8a	Blue	14.559	27.6429
Q60953	PML_MOUSE	Pml	Turquoise	32.5714	46.1887
Q60972	RBBP4_MOUSE	Rbbp4	Pink	0.600164	2.56836
Q60991	CP7B1_MOUSE	Cyp7b1	Pink	1.91568	5.69605
Q60994	ADIPO_MOUSE	Adipoq	Yellow	0.0501111	1.10176
Q61009	SCRB1_MOUSE	Scarb1	Turquoise	3.6816	17.4876
Q61033	LAP2A_MOUSE	Tmpo	Brown	1.44563	9.69784
Q61035	HARS1_MOUSE	Hars1	Turquoise	12.7436	26.6768
Q61074	PPM1G_MOUSE	Ppm1g	Turquoise	25.1941	39.9156
Q61081	CDC37_MOUSE	Cdc37	Brown	3.41685	9.85651
Q61102	ABCB7_MOUSE	Abcb7	Turquoise	10.149	27.4346
Q61103	REQU_MOUSE	Dpf2	Grey
Q61112	CAB45_MOUSE	Sdf4	Blue	5.2018	13.8674
Q61129	CFAI_MOUSE	Cfi	Yellow	0.550019	3.56083
Q61133	GSTT2_MOUSE	Gstt2	Yellow	0.0724242	1.56773
Q61147	CERU_MOUSE	Cp	Greenyellow	1.98376	2.88323
Q61151	2A5E_MOUSE	Ppp2r5e	Turquoise	4.49868	16.9387
Q61153	IOD1_MOUSE	Dio1	Greenyellow	0.660028	1.81487
Q61160	FADD_MOUSE	Fadd	Greenyellow	2.54785	3.23435
Q61166	MARE1_MOUSE	Mapre1	Blue	8.20825	17.9988
Q61171	PRDX2_MOUSE	Prdx2	Blue	17.8919	27.9792
Q61176	ARGI1_MOUSE	Arg1	Brown	17.1703	25.1487
Q61187	TS101_MOUSE	Tsg101	Yellow	1.00899	3.91028
Q61189	ICLN_MOUSE	Clns1a	Blue	2.0185	9.68916
Q61191	HCFC1_MOUSE	Hcfc1	Brown	1.77332	8.32807
Q61206	PA1B2_MOUSE	Pafah1b2	Purple	1.53129	2.65517
Q61207	SAP_MOUSE	Psap	Turquoise	14.8515	27.8935
Q61220	NELL2_MOUSE	Nell2	Pink	0.113241	1.17209
Q61233	PLSL_MOUSE	Lcp1	Black	10.0411	11.967
Q61234	SNTA1_MOUSE	Snta1	Brown	3.53873	9.97952
Q61235	SNTB2_MOUSE	Sntb2	Blue	0.404569	5.54294
Q61247	A2AP_MOUSE	Serpinf2	Blue	1.05698	11.6284
Q61249	IGBP1_MOUSE	Igbp1	Turquoise	29.8722	42.7464
Q61268	APOC4_MOUSE	Apoc4	Turquoise	2.00604	17.0564
Q61285	ABCD2_MOUSE	Abcd2	Turquoise	0.7394	9.12241
Q61292	LAMB2_MOUSE	Lamb2	Blue	0.306974	2.84451
Q61316	HSP74_MOUSE	Hspa4	Black	10.7886	13.8223
Q61334	BAP29_MOUSE	Bcap29	Brown	0.149137	1.35723
Q61335	BAP31_MOUSE	Bcap31	Brown	11.1431	18.1198
Q61387	COX7R_MOUSE	Cox7a2l	Blue	1.44281	11.1076
Q61409	PDE3B_MOUSE	Pde3b	Brown	0.281287	2.10012
Q61419	CMAH_MOUSE	Cmah	Turquoise	24.3814	37.4631
Q61420	S35A1_MOUSE	Slc35a1	Yellow	0.0923468	1.09147
Q61425	HCDH_MOUSE	Hadh	Blue	22.5253	33.737
Q61464	ZN638_MOUSE	Znf638	Turquoise	1.50366	10.7726
Q61469	PLPP1_MOUSE	Plpp1	Brown	6.06916	14.9167
Q61490	CD166_MOUSE	Alcam	Turquoise	10.7951	26.0196
Q61503	5NTD_MOUSE	Nt5e	Brown	0.202525	2.45312
Q61508	ECM1_MOUSE	Ecm1	Purple	1.62147	3.30017
Q61510	TRI25_MOUSE	Trim25	Blue	7.2291	20.3712
Q61543	GSLG1_MOUSE	Glg1	Brown	1.52262	8.26614
Q61545	EWS_MOUSE	Ewsr1	Brown	4.88791	11.4172
Q61553	FSCN1_MOUSE	Fscn1	Turquoise	13.3142	27.7202
Q61559	FCGRN_MOUSE	Fcgrt	Turquoise	2.58081	16.2895
Q61578	ADRO_MOUSE	Fdxr	Black	6.9089	10.6826
Q61584	FXR1_MOUSE	Fxr1	Turquoise	15.6438	28.0268
Q61586	GPAT1_MOUSE	Gpam	Turquoise	20.5741	35.9871
Q61595	KTN1_MOUSE	Ktn1	Brown	0.112648	1.20172
Q61598	GDIB_MOUSE	Gdi2	Brown	32.6541	37.9711
Q61599	GDIR2_MOUSE	Arhgdib	Brown	0.055687	1.16182
Q61646	HPT_MOUSE	Hp	Brown	4.38876	12.3777
Q61655	DD19A_MOUSE	Ddx19a	Brown	0.569239	1.61778
Q61656	DDX5_MOUSE	Ddx5	Tan	2.22794	2.76759
Q61686	CBX5_MOUSE	Cbx5	Turquoise	0.416236	2.58831
Q61694	3BHS5_MOUSE	Hsd3b5	Blue	0.0386219	1.62853
Q61699	HS105_MOUSE	Hsph1	Turquoise	25.5741	38.9673
Q61702	ITIH1_MOUSE	Itih1	Greenyellow	0.0861797	1.15992
Q61703	ITIH2_MOUSE	Itih2	Salmon	3.35419	3.81386
Q61704	ITIH3_MOUSE	Itih3	Blue	1.09174	10.2741
Q61733	RT31_MOUSE	Mrps31	Turquoise	41.9246	57.3301
Q61735	CD47_MOUSE	Cd47	Brown	3.25505	14.5935
Q61749	EI2BD_MOUSE	Eif2b4	Blue	2.16729	11.3569
Q61753	SERA_MOUSE	Phgdh	Purple	9.87216	8.51933
Q61768	KINH_MOUSE	Kif5b	Turquoise	2.03635	15.3847
Q61792	LASP1_MOUSE	Lasp1	Turquoise	2.25814	15.8134
Q61823	PDCD4_MOUSE	Pdcd4	Blue	18.7787	28.2445
Q61830	MRC1_MOUSE	Mrc1	Purple	2.55764	3.82855
Q61838	PZP_MOUSE	Pzp	Blue	9.0504	20.048
Q61878	PRG2_MOUSE	Prg2	Blue	0.186145	4.35678
Q61879	MYH10_MOUSE	Myh10	Tan	1.77988	2.69914
Q61908	CMC4_MOUSE	Cmc4	Grey
Q61937	NPM_MOUSE	Npm1	Blue	6.78317	18.3109
Q61941	NNTM_MOUSE	Nnt	Yellow	0.267767	2.48769
Q61990	PCBP2_MOUSE	Pcbp2	Turquoise	55.8589	75.8504
Q62000	MIME_MOUSE	Ogn	Black	0.609891	3.83974
Q62048	PEA15_MOUSE	Pea15	Yellow	1.76797	3.5665
Q62086	PON2_MOUSE	Pon2	Purple	3.3605	5.22199
Q62087	PON3_MOUSE	Pon3	Black	6.77701	10.7611
Q62093	SRSF2_MOUSE	Srsf2	Turquoise	4.95634	22.9499
Q62095	DDX3Y_MOUSE	Ddx3y	Grey
Q62165	DAG1_MOUSE	Dag1	Turquoise	1.2435	10.382
Q62167	DDX3X_MOUSE	Ddx3x	Blue	13.6096	23.966
Q62186	SSRD_MOUSE	Ssr4	Pink	6.71771	7.1134
Q62188	DPYL3_MOUSE	Dpysl3	Purple	1.25595	3.54291
Q62189	SNRPA_MOUSE	Snrpa	Greenyellow	0.350283	1.54702
Q62203	SF3A2_MOUSE	Sf3a2	Blue	2.53637	12.2678
Q62241	RU1C_MOUSE	Snrpc	Black	3.31508	8.04077
Q62261	SPTB2_MOUSE	Sptbn1	Turquoise	60.4654	79.3493
Q62264	THRSP_MOUSE	Thrsp	Blue	11.0421	21.8009
Q62318	TIF1B_MOUSE	Trim28	Pink	3.30609	6.00236
Q62348	TSN_MOUSE	Tsn	Greenyellow	0.727615	1.93288
Q62376	RU17_MOUSE	Snrnp70	Greenyellow	1.09431	2.19093
Q62392	PHLA1_MOUSE	Phlda1	Yellow	0.443074	1.62868
Q62393	TPD52_MOUSE	Tpd52	Turquoise	1.22101	12.3856
Q62417	SRBS1_MOUSE	Sorbs1	Turquoise	10.9633	23.9394
Q62418	DBNL_MOUSE	Dbnl	Turquoise	52.0746	68.7588
Q62419	SH3G1_MOUSE	Sh3gl1	Turquoise	1.45488	14.2834
Q62422	OSTF1_MOUSE	Ostf1	Purple	0.920427	3.02901
Q62425	NDUA4_MOUSE	Ndufa4	Brown	23.4971	31.4842
Q62426	CYTB_MOUSE	Cstb	Brown	10.4601	17.3912
Q62433	NDRG1_MOUSE	Ndrg1	Grey
Q62446	FKBP3_MOUSE	Fkbp3	Pink	5.44847	6.91664
Q62448	IF4G2_MOUSE	Eif4g2	Yellow	3.9219	6.47471
Q62452	UD19_MOUSE	Ugt1a9	Brown	0.139338	1.24814
Q62465	VAT1_MOUSE	Vat1	Blue	13.5329	23.6784
Q62523	ZYX_MOUSE	Zyx	Pink	0.0845188	1.17761
Q63829	COMD3_MOUSE	Commd3	Grey
Q63836	SBP2_MOUSE	Selenbp2	Brown	0.115976	2.05379
Q63844	MK03_MOUSE	Mapk3	Turquoise	6.00959	19.573
Q63880	EST3A_MOUSE	Ces3a	Turquoise	10.1876	25.977
Q63886	UD11_MOUSE	Ugt1a1	Blue	0.264875	3.64174
Q63918	CAVN2_MOUSE	Cavin2	Blue	1.01594	6.9284
Q63932	MP2K2_MOUSE	Map2k2	Blue	2.0302	10.9341
Q63961	EGLN_MOUSE	Eng	Blue	0.356113	2.70387
Q64010	CRK_MOUSE	Crk	Turquoise	26.3334	40.7066
Q64012	RALY_MOUSE	Raly	Turquoise	4.41409	18.4331
Q64105	SPRE_MOUSE	Spr	Blue	46.605	59.0039
Q64133	AOFA_MOUSE	Maoa	Turquoise	17.8441	34.5834
Q64152	BTF3_MOUSE	Btf3	Blue	35.2812	44.0755
Q64176	EST1E_MOUSE	Ces1e	Turquoise	2.0849	15.0056
Q64191	ASPG_MOUSE	Aga	Blue	0.795441	9.32915
Q64213	SF01_MOUSE	Sf1	Blue	4.36129	13.1091
Q64285	CEL_MOUSE	Cel	Yellow	0.271549	1.70172
Q64310	SURF4_MOUSE	Surf4	Black	0.440826	3.61002
Q64331	MYO6_MOUSE	Myo6	Turquoise	0.512671	4.74902
Q64337	SQSTM_MOUSE	Sqstm1	Turquoise	2.41401	19.6295
Q64339	ISG15_MOUSE	Isg15	Blue	2.38877	12.7825
Q64373	B2CL1_MOUSE	Bcl2l1	Yellow	0.164605	2.03284
Q64374	RGN_MOUSE	Rgn	Brown	14.7826	22.7727
Q64378	FKBP5_MOUSE	Fkbp5	Turquoise	0.952986	12.5478
Q64433	CH10_MOUSE	Hspe1	Brown	9.81522	19.3288
Q64435	UD16_MOUSE	Ugt1a6	Brown	2.75598	12.221
Q64442	DHSO_MOUSE	Sord	Brown	8.68739	17.2986
Q64446	ATP7B_MOUSE	Atp7b	Turquoise	1.07492	10.6972
Q64458	CP2CT_MOUSE	Cyp2c29	Blue	1.50769	12.3872
Q64459	CP3AB_MOUSE	Cyp3a11	Brown	0.121083	2.52128
Q64462	CP4B1_MOUSE	Cyp4b1	Brown	2.28558	11.1274
Q64464	CP3AD_MOUSE	Cyp3a13	Yellow	0.0662385	1.56207
Q64471	GSTT1_MOUSE	Gstt1	Blue	14.9513	26.5368
Q64481	CP3AG_MOUSE	Cyp3a16	Brown	1.55811	10.4257
Q64487	PTPRD_MOUSE	Ptprd	Turquoise	24.8402	35.8676
Q64505	CP7A1_MOUSE	Cyp7a1	Blue	0.284856	3.74521
Q64511	TOP2B_MOUSE	Top2b	Tan	0.0519396	1.07441
Q64514	TPP2_MOUSE	Tpp2	Blue	0.594867	9.6422
Q64516	GLPK_MOUSE	Gk	Black	2.37048	7.7228
Q64520	KGUA_MOUSE	Guk1	Blue	1.0384	12.0612
Q64521	GPDM_MOUSE	Gpd2	Blue	23.764	30.4613
Q64669	NQO1_MOUSE	Nqo1	Blue	2.55777	11.8801
Q64674	SPEE_MOUSE	Srm	Pink	4.76206	6.955
Q64685	SIAT1_MOUSE	St6gal1	Blue	0.878227	11.1674
Q64726	ZA2G_MOUSE	Azgp1	Turquoise	16.4398	28.814
Q64727	VINC_MOUSE	Vcl	Blue	17.3759	29.2216
Q64735	CR1L_MOUSE	Cr1l	Turquoise	1.63609	12.903
Q64737	PUR2_MOUSE	Gart	Turquoise	26.8104	39.0914
Q64FW2	RETST_MOUSE	Retsat	Blue	0.308573	5.90752
Q66GT5	PTPM1_MOUSE	Ptpmt1	Blue	0.984398	10.8624
Q68ED2	GRM7_MOUSE	Grm7	Turquoise	1.57966	10.7629
Q68FD5	CLH1_MOUSE	Cltc	Black	16.6278	17.1141
Q68FE6	RIPR1_MOUSE	Ripor1	Black	0.639298	5.91513
Q68FH4	GALK2_MOUSE	Galk2	Brown	0.613434	5.95243
Q68FL6	SYMC_MOUSE	Mars1	Blue	28.807	37.4901
Q69ZN7	MYOF_MOUSE	Myof	Yellow	1.43546	3.36799
Q69ZP3	PNKD_MOUSE	Pnkd	Salmon	1.20588	2.44268
Q69ZQ2	ISY1_MOUSE	Isy1	Turquoise	15.3438	29.9054
Q69ZR2	HECD1_MOUSE	Hectd1	Brown	4.27172	12.9231
Q6A028	SWP70_MOUSE	Swap70	Greenyellow	0.0637929	1.13812
Q6A0A9	F120A_MOUSE	FAM120A	Blue	32.598	39.9724
Q6A4J8	UBP7_MOUSE	Usp7	Blue	0.114927	1.14474
Q6AW69	CGNL1_MOUSE	Cgnl1	Blue	12.2539	24.8054
Q6DFW4	NOP58_MOUSE	Nop58	Turquoise	6.66951	21.0944
Q6GQS1	SCMC3_MOUSE	Slc25a23	Turquoise	27.8038	42.1871
Q6GQT9	NOMO1_MOUSE	Nomo1	Turquoise	29.0241	42.9909
Q6GV12	KDSR_MOUSE	Kdsr	Yellow	0.334649	2.46794
Q6IQY5	CEP70_MOUSE	Cep70	Yellow	0.045889	1.40041
Q6IRU2	TPM4_MOUSE	Tpm4	Turquoise	30.4111	41.8094
Q6IRU5	CLCB_MOUSE	Cltb	Black	1.64107	5.69737
Q6NSR8	PEPL1_MOUSE	Npepl1	Turquoise	26.2561	40.7453
Q6NT99	DUS23_MOUSE	Dusp23	Blue	1.57608	9.62218
Q6NV83	SR140_MOUSE	U2surp	Blue	0.951654	7.02726
Q6NVF9	CPSF6_MOUSE	Cpsf6	Turquoise	3.69725	16.8233
Q6NZC7	S23IP_MOUSE	Sec23ip	Turquoise	2.04357	16.1848
Q6NZJ6	IF4G1_MOUSE	Eif4g1	Turquoise	52.5195	71.4785
Q6P069	SORCN_MOUSE	Sri	Turquoise	44.2558	58.3804
Q6P1B1	XPP1_MOUSE	Xpnpep1	Turquoise	27.2852	38.9522
Q6P1F6	2ABA_MOUSE	Ppp2r2a	Brown	7.25191	13.3004
Q6P2B1	TNPO3_MOUSE	Tnpo3	Brown	1.06499	3.39903
Q6P2K6	P4R3A_MOUSE	Ppp4r3a	Greenyellow	1.06664	2.24333
Q6P3A8	ODBB_MOUSE	Bckdhb	Brown	12.2466	19.62
Q6P3D0	NUD16_MOUSE	Nudt16	Turquoise	0.374657	4.86181
Q6P4T2	U520_MOUSE	Snrnp200	Brown	4.40676	12.0039
Q6P542	ABCF1_MOUSE	Abcf1	Tan	1.45989	2.34494
Q6P5E4	UGGG1_MOUSE	Uggt1	Black	0.0541854	1.44718
Q6P5F9	XPO1_MOUSE	Xpo1	Purple	1.90186	3.3837
Q6P6J9	TXD15_MOUSE	Txndc15	Salmon	1.20713	2.31128
Q6P6M5	PX11C_MOUSE	Pex11g	Turquoise	4.92028	17.9132
Q6P6M7	SPCS_MOUSE	Sepsecs	Blue	19.353	29.7715
Q6P8I4	PCNP_MOUSE	Pcnp	Turquoise	0.840795	11.0652
Q6P8M1	TATD1_MOUSE	Tatdn1	Turquoise	0.375048	8.67772
Q6P8U6	LIPP_MOUSE	Pnlip	Yellow	0.406217	2.24245
Q6P8X1	SNX6_MOUSE	Snx6	Black	3.8066	7.811
Q6P9Q6	FKB15_MOUSE	Fkbp15	Turquoise	4.8347	18.7102
Q6P9R2	OXSR1_MOUSE	Oxsr1	Brown	5.20016	11.5754
Q6PA06	ATLA2_MOUSE	Atl2	Turquoise	61.7925	82.8787
Q6PAM1	TXLNA_MOUSE	Txlna	Turquoise	9.04604	31.5841
Q6PAR5	GAPD1_MOUSE	Gapvd1	Blue	1.16556	9.22807
Q6PB44	PTN23_MOUSE	Ptpn23	Yellow	0.535513	2.69909
Q6PB66	LPPRC_MOUSE	Lrpprc	Turquoise	17.8488	32.1352
Q6PD03	2A5A_MOUSE	Ppp2r5a	Black	1.58269	6.4884
Q6PD26	PIGS_MOUSE	Pigs	Black	0.971747	5.03365
Q6PDE7	GGT6_MOUSE	Ggt6	Yellow	0.174524	1.76483
Q6PDI5	ECM29_MOUSE	Ecpas	Blue	3.74504	16.3253
Q6PDL0	DC1L2_MOUSE	Dync1li2	Grey
Q6PDM2	SRSF1_MOUSE	Srsf1	Turquoise	20.1986	32.7511
Q6PDN3	MYLK_MOUSE	Mylk	Black	0.328783	3.77241
Q6PDY2	AEDO_MOUSE	Ado	Blue	1.08729	9.42341
Q6PE01	SNR40_MOUSE	Snrnp40	Brown	6.02283	13.6693
Q6PEB6	PHOCN_MOUSE	Mob4	Blue	1.26729	10.167
Q6PEM6	GRM2B_MOUSE	Gramd2b	Turquoise	0.0572885	1.33655
Q6PER3	MARE3_MOUSE	Mapre3	Turquoise	0.184494	2.86803
Q6PFD9	NUP98_MOUSE	Nup98	Brown	0.739184	6.2832
Q6PGB6	NAA50_MOUSE	Naa50	Turquoise	39.2441	57.9043
Q6PGC1	DHX29_MOUSE	Dhx29	Purple	2.45475	3.56011
Q6PGH1	BUD31_MOUSE	Bud31	Yellow	0.161792	1.25989
Q6PGH2	JUPI2_MOUSE	Jpt2	Grey
Q6PGL7	WASC2_MOUSE	Washc2	Purple	0.959545	2.66485
Q6PIP5	NUDC1_MOUSE	Nudcd1	Grey
Q6PKN7	INCA1_MOUSE	Inca1	Turquoise	29.4242	42.1917
Q6Q477	AT2B4_MOUSE	Atp2b4	Yellow	0.330175	2.01558
Q6Q899	RIGI_MOUSE	Rigi	Brown	0.830835	2.45393
Q6QD59	SEC20_MOUSE	Bnip1	Yellow	1.6503	4.31073
Q6R0H7	GNAS1_MOUSE	Gnas	Purple	0.841785	2.61488
Q6RHR9	MAGI1_MOUSE	Magi1	Turquoise	13.332	24.681
Q6TCG2	PAQR9_MOUSE	Paqr9	Turquoise	22.3924	33.8401
Q6TEK5	VKORL_MOUSE	Vkorc1l1	Tan	0.343098	1.5002
Q6VN19	RBP10_MOUSE	Ranbp10	Pink	0.148006	2.11222
Q6WVG3	KCD12_MOUSE	Kctd12	Turquoise	2.45163	12.7894
Q6X893	CTL1_MOUSE	Slc44a1	Blue	5.64529	17.8016
Q6XVG2	CP254_MOUSE	Cyp2c54	Brown	0.92935	5.5659
Q6Y7W8	GGYF2_MOUSE	Gigyf2	Brown	1.00583	7.01508
Q6ZPJ3	UBE2O_MOUSE	Ube2o	Turquoise	0.615709	6.34661
Q6ZPR6	IBTK_MOUSE	Ibtk	Greenyellow	0.288527	1.53098
Q6ZPZ3	ZC3H4_MOUSE	Zc3h4	Brown	1.82219	4.30188
Q6ZQ06	CE162_MOUSE	Cep162	Grey
Q6ZQ08	CNOT1_MOUSE	Cnot1	Turquoise	1.43854	11.4346
Q6ZQ38	CAND1_MOUSE	Cand1	Black	11.3038	13.6145
Q6ZQ58	LARP1_MOUSE	Larp1	Turquoise	0.537689	6.93583
Q6ZQ73	CAND2_MOUSE	Cand2	Purple	5.61866	5.80402
Q6ZQB6	VIP2_MOUSE	Ppip5k2	Tan	1.529	2.38321
Q6ZQI3	MLEC_MOUSE	Mlec	Black	6.13598	9.41256
Q6ZQK0	CNDD3_MOUSE	Ncapd3	Pink	1.2141	4.63968
Q6ZQL4	WDR43_MOUSE	Wdr43	Yellow	2.0127	4.02137
Q6ZWM4	LSM8_MOUSE	Lsm8	Brown	1.53062	8.48168
Q6ZWN5	RS9_MOUSE	Rps9	Blue	9.5975	20.9203
Q6ZWQ0	SYNE2_MOUSE	Syne2	Turquoise	0.227122	3.00743
Q6ZWQ7	SPCS3_MOUSE	Spcs3	Black	2.35164	5.90016
Q6ZWR6	SYNE1_MOUSE	Syne1	Turquoise	0.40011	3.57477
Q6ZWU9	RS27_MOUSE	Rps27	Black	0.415078	4.18977
Q6ZWV3	RL10_MOUSE	Rpl10	Tan	4.0314	4.11682
Q6ZWV7	RL35_MOUSE	Rpl35	Turquoise	55.0541	71.3306
Q6ZWX6	IF2A_MOUSE	Eif2s1	Tan	2.3285	3.10096
Q6ZWY3	RS27L_MOUSE	Rps27l	Turquoise	5.56806	18.0206
Q71KT5	ERG24_MOUSE	Tm7sf2	Turquoise	6.32007	21.6607
Q71LX4	TLN2_MOUSE	Tln2	Turquoise	18.0306	28.8955
Q71RI9	KAT3_MOUSE	Kyat3	Blue	1.26038	11.4681
Q75N73	S39AE_MOUSE	Slc39a14	Blue	3.31158	16.4322
Q76LS9	MINY1_MOUSE	Mindy1	Turquoise	0.226014	3.00338
Q76MZ3	2AAA_MOUSE	Ppp2r1a	Black	15.6798	17.0213
Q78IK2	ATPMK_MOUSE	Atp5mk	Blue	0.921926	9.82059
Q78IK4	MIC27_MOUSE	Apool	Turquoise	46.3156	63.979
Q78JE5	FBX22_MOUSE	Fbxo22	Yellow	0.0751378	1.32611
Q78JT3	3HAO_MOUSE	Haao	Blue	15.1992	24.7864
Q78KK3	S22AI_MOUSE	Slc22a18	Purple	1.38848	3.05986
Q78PY7	SND1_MOUSE	Snd1	Pink	10.5651	9.53409
Q78T54	VMA21_MOUSE	Vma21	Greenyellow	0.233056	1.47163
Q78XF5	OSTC_MOUSE	Ostc	Pink	9.28102	9.1076
Q78ZA7	NP1L4_MOUSE	Nap1l4	Turquoise	24.5658	37.6609
Q791T5	MTCH1_MOUSE	Mtch1	Brown	0.265656	2.2226
Q791V5	MTCH2_MOUSE	Mtch2	Black	5.99503	9.61445
Q7M6Y3	PICAL_MOUSE	Picalm	Black	6.28306	10.6166
Q7TMB8	CYFP1_MOUSE	Cyfip1	Brown	0.481633	3.87487
Q7TMC8	FCSK_MOUSE	Fcsk	Yellow	0.192162	1.37041
Q7TMF3	NDUAC_MOUSE	Ndufa12	Brown	6.6285	16.3895
Q7TMK9	HNRPQ_MOUSE	Syncrip	Black	8.62736	11.0801
Q7TMM9	TBB2A_MOUSE	Tubb2a	Turquoise	3.47255	16.3016
Q7TMQ7	WDR91_MOUSE	Wdr91	Blue	1.02411	7.37837
Q7TMR0	PCP_MOUSE	Prcp	Blue	2.4188	12.7293
Q7TMS5	ABCG2_MOUSE	Abcg2	Yellow	1.58022	4.78749
Q7TMY8	HUWE1_MOUSE	Huwe1	Turquoise	15.1479	26.5643
Q7TN29	SMAP2_MOUSE	Smap2	Yellow	8.74373	9.43868
Q7TNC4	LC7L2_MOUSE	Luc7l2	Tan	1.1483	2.15495
Q7TNE1	SUCHY_MOUSE	Sugct	Black	6.92765	10.6241
Q7TNG5	EMAL2_MOUSE	Eml2	Blue	20.2341	29.0748
Q7TNG8	LDHD_MOUSE	Ldhd	Turquoise	18.991	33.5557
Q7TNP2	2AAB_MOUSE	Ppp2r1b	Black	0.192684	2.38144
Q7TNV0	DEK_MOUSE	Dek	Yellow	0.198089	2.21519
Q7TPD0	INT3_MOUSE	Ints3	Pink	0.533008	3.45027
Q7TPM9	MTMRA_MOUSE	Mtmr10	Brown	1.22821	4.05527
Q7TPR4	ACTN1_MOUSE	Actn1	Black	2.58815	6.9161
Q7TPV4	MBB1A_MOUSE	Mybbp1a	Turquoise	4.50041	18.0759
Q7TPZ8	CBPA1_MOUSE	Cpa1	Brown	0.514049	4.46319
Q7TQD2	TPPP_MOUSE	Tppp	Turquoise	1.80577	8.12486
Q7TQG1	PKHA6_MOUSE	Plekha6	Pink	0.243973	1.49198
Q7TQH0	ATX2L_MOUSE	Atxn2l	Tan	0.180593	1.4246
Q7TQI3	OTUB1_MOUSE	Otub1	Blue	8.83245	18.6515
Q7TSH2	KPBB_MOUSE	Phkb	Blue	0.0934119	2.29443
Q7TSV4	PGM2_MOUSE	Pgm2	Brown	3.98604	11.3513
Q7TT50	MRCKB_MOUSE	Cdc42bpb	Turquoise	1.07413	10.9205
Q80SY4	MIB1_MOUSE	Mib1	Blue	5.88367	18.4495
Q80SY5	PR38B_MOUSE	Prpf38b	Greenyellow	0.714854	1.92569
Q80TE0	RPAP1_MOUSE	Rpap1	Brown	0.0628232	1.61372
Q80TM9	NISCH_MOUSE	Nisch	Brown	0.205497	2.58305
Q80U30	CL16A_MOUSE	Clec16a	Black	1.66653	5.9939
Q80U49	C170B_MOUSE	Cep170b	Turquoise	0.0855638	1.32933
Q80U63	MFN2_MOUSE	Mfn2	Turquoise	8.21111	27.7516
Q80U72	SCRIB_MOUSE	Scrib	Grey
Q80UG1	FADS6_MOUSE	Fads6	Tan	0.249003	1.40471
Q80UG5	SEPT9_MOUSE	Septin9	Pink	2.75776	6.04289
Q80UJ7	RB3GP_MOUSE	Rab3gap1	Salmon	0.0489598	1.14854
Q80UM3	NAA15_MOUSE	Naa15	Blue	4.48814	14.065
Q80UM7	MOGS_MOUSE	Mogs	Yellow	7.17302	9.34023
Q80UU9	PGRC2_MOUSE	Pgrmc2	Blue	11.3355	19.4057
Q80UY1	CARME_MOUSE	Carnmt1	Brown	1.31755	8.13264
Q80UZ0	FGD5_MOUSE	Fgd5	Pink	1.65755	5.22927
Q80VD1	FA98B_MOUSE	Fam98b	Brown	4.72905	11.6013
Q80VJ2	SRA1_MOUSE	Sra1	Turquoise	15.3995	29.037
Q80VJ3	DNPH1_MOUSE	Dnph1	Blue	3.87475	14.9551
Q80VP1	EPN1_MOUSE	Epn1	Turquoise	5.66637	18.8057
Q80W21	GSTM7_MOUSE	Gstm7	Brown	10.1162	16.8654
Q80W22	THNS2_MOUSE	Thnsl2	Brown	3.82448	14.7623
Q80W54	FACE1_MOUSE	Zmpste24	Brown	3.39055	8.96645
Q80WC7	AGFG2_MOUSE	Agfg2	Blue	9.43543	21.4968
Q80WJ7	LYRIC_MOUSE	Mtdh	Blue	20.5826	28.2035
Q80WQ2	VAC14_MOUSE	Vac14	Purple	1.19154	2.82048
Q80WW9	DDRGK_MOUSE	Ddrgk1	Tan	0.570001	1.71421
Q80X19	COEA1_MOUSE	Col14a1	Black	3.72789	8.33497
Q80X50	UBP2L_MOUSE	Ubap2l	Pink	0.364266	2.65253
Q80X71	T106B_MOUSE	Tmem106b	Turquoise	32.3049	42.5736
Q80X73	PELO_MOUSE	Pelo	Turquoise	10.812	23.5355
Q80X80	C2C2L_MOUSE	C2cd2l	Turquoise	23.3528	36.2245
Q80X85	RT07_MOUSE	Mrps7	Turquoise	4.47736	15.9746
Q80X90	FLNB_MOUSE	Flnb	Blue	34.4896	42.9746
Q80X95	RRAGA_MOUSE	Rraga	Purple	0.823297	2.59554
Q80XI3	IF4G3_MOUSE	Eif4g3	Turquoise	9.37373	25.2924
Q80XL6	ACD11_MOUSE	Acad11	Blue	24.6394	36.1562
Q80XN0	BDH_MOUSE	Bdh1	Blue	14.72	26.9551
Q80Y14	GLRX5_MOUSE	Glrx5	Brown	7.74139	16.0245
Q80Y81	RNZ2_MOUSE	Elac2	Brown	0.233563	2.31161
Q80YD1	SUV3_MOUSE	Supv3l1	Blue	0.526526	4.66045
Q80YR4	ZN598_MOUSE	Znf598	Greenyellow	1.16094	2.27784
Q80ZE4	PAQR7_MOUSE	Paqr7	Yellow	0.709969	1.83843
Q80ZM8	CRLS1_MOUSE	Crls1	Turquoise	5.98106	19.6127
Q80ZS3	RT26_MOUSE	Mrps26	Turquoise	17.9481	31.1264
Q810A3	TTC9C_MOUSE	Ttc9c	Turquoise	5.95147	17.7665
Q810B6	ANFY1_MOUSE	Ankfy1	Yellow	0.0432027	1.15899
Q810J8	ZFYV1_MOUSE	Zfyve1	Brown	0.228164	4.06386
Q811D0	DLG1_MOUSE	Dlg1	Brown	5.86621	13.2815
Q811U4	MFN1_MOUSE	Mfn1	Turquoise	0.346054	3.25283
Q8BFP9	PDK1_MOUSE	Pdk1	Brown	5.72564	15.6078
Q8BFQ8	GALD1_MOUSE	Gatd1	Turquoise	3.29424	14.8298
Q8BFR4	GNS_MOUSE	Gns	Turquoise	0.10769	1.97135
Q8BFR5	EFTU_MOUSE	Tufm	Blue	31.6478	44.2637
Q8BFS6	CPPED_MOUSE	Cpped1	Turquoise	41.073	55.7759
Q8BFW7	LPP_MOUSE	Lpp	Salmon	1.60287	2.59377
Q8BFY9	TNPO1_MOUSE	Tnpo1	Black	2.39154	7.06217
Q8BFZ9	ERLN2_MOUSE	Erlin2	Blue	14.8705	25.0082
Q8BG05	ROA3_MOUSE	Hnrnpa3	Brown	24.188	28.2168
Q8BG32	PSD11_MOUSE	Psmd11	Blue	10.7962	20.3888
Q8BG51	MIRO1_MOUSE	Rhot1	Blue	2.00185	14.204
Q8BG81	PDIP3_MOUSE	Poldip3	Purple	0.989637	2.6415
Q8BGA8	ACSM5_MOUSE	Acsm5	Black	5.21875	9.9962
Q8BGA9	OXA1L_MOUSE	Oxa1l	Turquoise	5.75221	21.5951
Q8BGC4	PTGR3_MOUSE	Ptgr3	Turquoise	31.3264	51.8542
Q8BGD8	COA6_MOUSE	Coa6	Turquoise	28.3298	41.7133
Q8BGD9	IF4B_MOUSE	Eif4b	Blue	32.2285	39.2604
Q8BGF6	ELMD2_MOUSE	Elmod2	Turquoise	0.148345	3.47422
Q8BGF9	S2544_MOUSE	Slc25a44	Turquoise	0.257824	5.36638
Q8BGG9	ACNT2_MOUSE	Acnat2	Purple	2.05324	3.42214
Q8BGH2	SAM50_MOUSE	Samm50	Yellow	8.20349	12.3377
Q8BGI5	PEX26_MOUSE	Pex26	Turquoise	0.946872	11.4438
Q8BGQ7	SYAC_MOUSE	Aars1	Black	19.3444	20.1997
Q8BGR9	UBCP1_MOUSE	Ublcp1	Purple	0.774908	2.27067
Q8BGS1	E41L5_MOUSE	Epb41l5	Turquoise	0.199464	4.32568
Q8BGS7	CEPT1_MOUSE	Cept1	Salmon	1.708	2.71868
Q8BGT5	ALAT2_MOUSE	Gpt2	Blue	2.66687	17.173
Q8BGU5	CCNY_MOUSE	Ccny	Black	2.20167	6.80694
Q8BGV0	SYNM_MOUSE	Nars2	Black	0.104191	1.62631
Q8BGX2	TIM29_MOUSE	Timm29	Purple	1.84677	3.1305
Q8BGY7	F210A_MOUSE	Fam210a	Blue	0.10249	1.17463
Q8BH00	AL8A1_MOUSE	Aldh8a1	Brown	16.4981	25.4643
Q8BH04	PCKGM_MOUSE	Pck2	Brown	3.31723	10.4032
Q8BH24	TM9S4_MOUSE	Tm9sf4	Yellow	0.213532	1.75939
Q8BH35	CO8B_MOUSE	C8b	Tan	0.329187	1.41052
Q8BH43	WASF2_MOUSE	Wasf2	Brown	12.6801	19.2823
Q8BH57	WDR48_MOUSE	Wdr48	Purple	2.53878	3.59575
Q8BH58	TIPRL_MOUSE	Tiprl	Brown	6.01423	12.1231
Q8BH59	S2512_MOUSE	Slc25a12	Tan	0.079129	1.18057
Q8BH60	GOPC_MOUSE	Gopc	Greenyellow	0.28372	1.37123
Q8BH69	SPS1_MOUSE	Sephs1	Blue	7.37606	20.1188
Q8BH74	NU107_MOUSE	Nup107	Yellow	1.03834	1.97511
Q8BH86	GLUCM_MOUSE	Dglucy	Blue	5.14807	19.8397
Q8BH95	ECHM_MOUSE	Echs1	Blue	42.8826	55.1344
Q8BHA3	DTD2_MOUSE	Dtd2	Pink	0.655018	3.84988
Q8BHC4	DCAKD_MOUSE	Dcakd	Brown	2.44811	12.1987
Q8BHD7	PTBP3_MOUSE	Ptbp3	Blue	1.6238	12.0137
Q8BHE8	MAIP1_MOUSE	Maip1	Blue	6.26313	19.7565
Q8BHG1	NRDC_MOUSE	Nrdc	Black	0.509028	3.33748
Q8BHG2	CZIB_MOUSE	Czib	Yellow	1.72319	4.69136
Q8BHI7	ELOV5_MOUSE	Elovl5	Greenyellow	0.10858	1.1036
Q8BHJ5	TBL1R_MOUSE	Tbl1xr1	Brown	0.192793	2.19917
Q8BHL8	PSMF1_MOUSE	Psmf1	Black	6.05193	9.99875
Q8BHN1	TXLNG_MOUSE	Txlng	Salmon	0.387327	1.54311
Q8BHN3	GANAB_MOUSE	Ganab	Brown	25.4041	36.7797
Q8BI08	MAL2_MOUSE	Mal2	Blue	0.850006	10.2674
Q8BI72	CARF_MOUSE	Cdkn2aip	Blue	2.055	15.2624
Q8BI84	TGO1_MOUSE	Mia3	Blue	13.9871	24.8499
Q8BIG7	CMTD1_MOUSE	Comtd1	Blue	0.153973	2.60555
Q8BIJ6	SYIM_MOUSE	Iars2	Brown	31.8575	40.4945
Q8BIW1	PRUN1_MOUSE	Prune1	Yellow	2.86418	5.98106
Q8BJ03	COX15_MOUSE	Cox15	Turquoise	1.3297	5.47001
Q8BJ05	ZC3HE_MOUSE	Zc3h14	Turquoise	0.375534	4.29433
Q8BJ48	NAGPA_MOUSE	Nagpa	Grey
Q8BJ64	CHDH_MOUSE	Chdh	Blue	25.4885	35.2752
Q8BJ71	NUP93_MOUSE	Nup93	Black	0.379232	4.48142
Q8BJF9	CHM2B_MOUSE	Chmp2b	Greenyellow	0.181945	1.18223
Q8BJU0	SGTA_MOUSE	Sgta	Salmon	0.856492	2.20657
Q8BJW6	EIF2A_MOUSE	Eif2a	Turquoise	30.0882	43.0928
Q8BJY1	PSMD5_MOUSE	Psmd5	Blue	15.5417	27.122
Q8BJZ4	RT35_MOUSE	Mrps35	Blue	2.6312	14.5318
Q8BK03	MIGA2_MOUSE	Miga2	Turquoise	0.218912	2.59967
Q8BK08	TMM11_MOUSE	Tmem11	Brown	7.81639	15.2085
Q8BK30	NDUV3_MOUSE	Ndufv3	Brown	11.8579	19.3305
Q8BK48	EST2E_MOUSE	Ces2e	Blue	10.3371	21.6639
Q8BK63	KC1A_MOUSE	Csnk1a1	Purple	1.35207	3.14803
Q8BK64	AHSA1_MOUSE	Ahsa1	Black	8.76714	11.035
Q8BK67	RCC2_MOUSE	Rcc2	Turquoise	0.256317	2.96477
Q8BK72	RT27_MOUSE	Mrps27	Brown	3.20354	14.3897
Q8BKC5	IPO5_MOUSE	Ipo5	Brown	0.684724	4.3202
Q8BKE6	CP20A_MOUSE	Cyp20a1	Turquoise	0.754249	6.97783
Q8BKI2	TNR6B_MOUSE	Tnrc6b	Brown	2.67663	6.12142
Q8BKS9	PUM3_MOUSE	Pum3	Purple	6.18926	5.31222
Q8BKX1	BAIP2_MOUSE	Baiap2	Blue	2.8	13.7816
Q8BKX6	SMG1_MOUSE	Smg1	Brown	0.0800722	1.45278
Q8BKZ9	ODPX_MOUSE	Pdhx	Blue	15.8654	26.9021
Q8BL03	S2529_MOUSE	Slc25a29	Blue	0.322908	1.58386
Q8BL48	UNK_MOUSE	Unk	Blue	0.909028	11.7254
Q8BL66	EEA1_MOUSE	Eea1	Turquoise	53.6358	69.7928
Q8BL97	SRSF7_MOUSE	Srsf7	Pink	6.79918	8.00051
Q8BLF1	NCEH1_MOUSE	Nceh1	Brown	1.50779	6.38245
Q8BLN5	LSS_MOUSE	Lss	Blue	1.72619	12.1141
Q8BM55	TM214_MOUSE	Tmem214	Black	4.40941	8.18479
Q8BM72	HSP13_MOUSE	Hspa13	Brown	0.190245	3.05608
Q8BM88	CATO_MOUSE	Ctso	Blue	5.32382	14.7095
Q8BMA6	SRP68_MOUSE	Srp68	Black	8.44618	11.3753
Q8BMB3	IF4E2_MOUSE	Eif4e2	Turquoise	2.72845	18.8727
Q8BMF4	ODP2_MOUSE	Dlat	Blue	8.12229	17.8642
Q8BMJ2	SYLC_MOUSE	Lars1	Blue	11.96	22.5776
Q8BMJ3	IF1AX_MOUSE	Eif1ax	Blue	5.44264	16.1257
Q8BMK4	CKAP4_MOUSE	Ckap4	Turquoise	1.19435	11.3412
Q8BML9	SYQ_MOUSE	Qars1	Black	3.18072	7.33783
Q8BMP6	GCP60_MOUSE	Acbd3	Turquoise	0.887381	7.88533
Q8BMS1	ECHA_MOUSE	Hadha	Blue	44.6317	54.2162
Q8BMS4	COQ3_MOUSE	Coq3	Brown	0.88906	8.33995
Q8BNI4	DERL2_MOUSE	Derl2	Brown	4.18633	11.0744
Q8BNX1	CLC4G_MOUSE	Clec4g	Turquoise	0.509434	3.15118
Q8BP40	PPA6_MOUSE	Acp6	Blue	3.16672	14.751
Q8BP47	SYNC_MOUSE	NARS1	Black	3.2883	7.52946
Q8BP48	MAP11_MOUSE	Metap1	Blue	7.03564	17.0051
Q8BP56	PGGHG_MOUSE	Pgghg	Turquoise	1.67565	9.95189
Q8BP67	RL24_MOUSE	Rpl24	Brown	17.4224	24.8924
Q8BQM4	HEAT3_MOUSE	Heatr3	Turquoise	3.22644	12.6483
Q8BR90	RIMC1_MOUSE	Rimoc1	Turquoise	4.03473	20.6875
Q8BRF7	SCFD1_MOUSE	Scfd1	Salmon	3.76886	4.50479
Q8BRK8	AAPK2_MOUSE	Prkaa2	Blue	4.0326	18.3017
Q8BRT1	CLAP2_MOUSE	Clasp2	Turquoise	19.5783	31.4871
Q8BS35	ALKMO_MOUSE	Agmo	Yellow	0.23136	2.10554
Q8BSE0	RMD2_MOUSE	Rmdn2	Brown	15.9197	23.5378
Q8BSV3	BEND7_MOUSE	Bend7	Pink	0.241181	1.29695
Q8BSY0	ASPH_MOUSE	Asph	Grey
Q8BT60	CPNE3_MOUSE	Cpne3	Purple	3.59549	5.24534
Q8BTI8	SRRM2_MOUSE	Srrm2	Pink	1.23047	2.23492
Q8BTI9	PK3CB_MOUSE	Pik3cb	Turquoise	43.383	59.1482
Q8BTM8	FLNA_MOUSE	Flna	Turquoise	11.1263	25.2961
Q8BTV2	CPSF7_MOUSE	Cpsf7	Blue	0.98121	8.2813
Q8BTW3	EXOS6_MOUSE	Exosc6	Turquoise	0.0902863	1.4309
Q8BTY1	KAT1_MOUSE	Kyat1	Black	0.470345	4.25657
Q8BTZ7	GMPPB_MOUSE	Gmppb	Black	5.59527	9.07467
Q8BU14	SEC62_MOUSE	Sec62	Turquoise	7.13289	22.4531
Q8BU30	SYIC_MOUSE	Iars1	Black	13.7848	15.151
Q8BU33	HACL2_MOUSE	Ilvbl	Greenyellow	0.279255	1.4416
Q8BU88	RM22_MOUSE	Mrpl22	Brown	3.21757	13.6246
Q8BUE4	FSP1_MOUSE	Aifm2	Yellow	1.20767	3.82098
Q8BUK6	HOOK3_MOUSE	Hook3	Turquoise	24.3633	38.4433
Q8BUV3	GEPH_MOUSE	Gphn	Turquoise	9.61755	23.2628
Q8BVA5	LDAH_MOUSE	Ldah	Salmon	2.09151	2.66532
Q8BVE3	VATH_MOUSE	Atp6v1h	Greenyellow	0.607444	1.70192
Q8BVG4	DPP9_MOUSE	Dpp9	Blue	10.6622	17.4176
Q8BVI4	DHPR_MOUSE	Qdpr	Brown	20.3302	27.1142
Q8BVU5	NUDT9_MOUSE	Nudt9	Greenyellow	0.126701	1.25606
Q8BVW0	GANC_MOUSE	Ganc	Blue	0.0499604	1.82401
Q8BVW3	TRI14_MOUSE	Trim14	Turquoise	0.476565	4.54951
Q8BVY0	RL1D1_MOUSE	Rsl1d1	Blue	0.228966	5.91003
Q8BVZ1	PLIN5_MOUSE	Plin5	Turquoise	0.85244	10.2167
Q8BW75	AOFB_MOUSE	Maob	Black	6.13778	10.1749
Q8BWF0	SSDH_MOUSE	Aldh5a1	Blue	37.2065	45.0104
Q8BWG8	ARRB1_MOUSE	Arrb1	Turquoise	1.1126	10.3002
Q8BWJ3	KPB2_MOUSE	Phka2	Blue	2.34097	12.8598
Q8BWM0	PGES2_MOUSE	Ptges2	Turquoise	43.7033	58.9701
Q8BWN8	ACOT4_MOUSE	Acot4	Blue	2.98386	13.4104
Q8BWP5	TTPA_MOUSE	Ttpa	Black	5.11056	9.41846
Q8BWQ1	UD2A3_MOUSE	Ugt2a3	Brown	8.61946	16.5971
Q8BWQ6	VP35L_MOUSE	Vps35l	Black	0.164114	1.79423
Q8BWT1	THIM_MOUSE	Acaa2	Blue	51.2455	63.2345
Q8BWU5	OSGEP_MOUSE	Osgep	Turquoise	3.79432	17.6337
Q8BWU8	AT2L1_MOUSE	Etnppl	Blue	1.47617	10.7568
Q8BWW4	LARP4_MOUSE	Larp4	Blue	2.10716	11.0877
Q8BWY3	ERF1_MOUSE	Etf1	Pink	2.30303	4.51811
Q8BWZ3	NAA25_MOUSE	Naa25	Brown	10.2612	14.3308
Q8BX02	KANK2_MOUSE	Kank2	Grey
Q8BX10	PGAM5_MOUSE	Pgam5	Yellow	0.0212297	1.09233
Q8BX70	VP13C_MOUSE	Vps13c	Brown	0.622942	4.75782
Q8BX90	FND3A_MOUSE	Fndc3a	Purple	0.0560018	1.23714
Q8BXA1	GOLI4_MOUSE	Golim4	Blue	13.2308	22.2715
Q8BXB6	SO2B1_MOUSE	Slco2b1	Brown	1.66749	10.2999
Q8BXC6	COMD2_MOUSE	Commd2	Yellow	0.0575861	1.27053
Q8BXN7	PPM1K_MOUSE	Ppm1k	Greenyellow	1.10918	2.4636
Q8BXV2	BRI3B_MOUSE	Bri3bp	Blue	2.04059	11.3413
Q8BY87	UBP47_MOUSE	Usp47	Yellow	0.0534076	1.1245
Q8BYA0	TBCD_MOUSE	Tbcd	Yellow	0.666129	2.41359
Q8BYB9	PGLT1_MOUSE	Poglut1	Blue	0.118356	1.44164
Q8BYC6	TAOK3_MOUSE	Taok3	Blue	10.3934	19.3392
Q8BYK6	YTHD3_MOUSE	Ythdf3	Yellow	1.14004	4.03882
Q8BYL4	SYYM_MOUSE	Yars2	Turquoise	16.2405	33.8903
Q8BYM8	SYCM_MOUSE	Cars2	Yellow	0.605946	3.52589
Q8BYU6	TOIP2_MOUSE	Tor1aip2	Brown	4.22161	12.1981
Q8BZ09	ODC_MOUSE	Slc25a21	Turquoise	16.9297	31.0152
Q8BZ20	PAR12_MOUSE	Parp12	Turquoise	17.3187	31.8765
Q8BZB2	COAC_MOUSE	Ppcdc	Turquoise	5.20101	16.9539
Q8BZW2	SWAHB_MOUSE	Sowahb	Brown	4.11587	12.0413
Q8BZW8	NHLC2_MOUSE	Nhlrc2	Turquoise	0.205565	2.6706
Q8C025	CHPT1_MOUSE	Chpt1	Yellow	0.285791	2.51502
Q8C0C7	SYFA_MOUSE	Farsa	Blue	6.50153	17.1522
Q8C0D5	EFL1_MOUSE	Efl1	Turquoise	0.175198	2.62852
Q8C0E2	VP26B_MOUSE	Vps26b	Pink	0.282334	2.01952
Q8C0J2	A16L1_MOUSE	Atg16l1	Turquoise	19.4998	27.3471
Q8C0K5	GDC_MOUSE	Slc25a16	Grey
Q8C0L9	GPCP1_MOUSE	Gpcpd1	Blue	0.277208	3.64653
Q8C0M9	ASGL1_MOUSE	Asrgl1	Yellow	2.99198	5.66682
Q8C0N2	GPAT3_MOUSE	Gpat3	Blue	0.0854646	2.43549
Q8C0Q2	ZHX3_MOUSE	Zhx3	Tan	2.85539	3.19395
Q8C0Z1	F234A_MOUSE	Fam234a	Blue	2.37757	12.6958
Q8C165	P20D1_MOUSE	Pm20d1	Blue	1.27436	11.3435
Q8C166	CPNE1_MOUSE	Cpne1	Brown	11.302	19.2441
Q8C196	CPSM_MOUSE	Cps1	Brown	15.5089	22.3781
Q8C1B7	SEP11_MOUSE	Septin11	Brown	0.715493	4.68138
Q8C1E7	TACAN_MOUSE	Tmem120a	Black	6.8337	11.1433
Q8C1Y8	CCZ1_MOUSE	Ccz1	Purple	1.51714	3.12158
Q8C2E7	WASC5_MOUSE	Washc5	Turquoise	0.186391	2.39766
Q8C2Q3	RBM14_MOUSE	Rbm14	Pink	0.359934	2.46629
Q8C3X2	CC90B_MOUSE	Ccdc90b	Turquoise	0.953891	8.14448
Q8C3X8	LMF2_MOUSE	Lmf2	Blue	0.596504	7.70045
Q8C4X7	MNARL_MOUSE	Minar2	Purple	0.551586	2.22333
Q8C5H8	NAKD2_MOUSE	Nadk2	Grey
Q8C5Q4	GRSF1_MOUSE	Grsf1	Turquoise	13.4604	26.9483
Q8C5W0	CLMN_MOUSE	Clmn	Turquoise	31.5339	44.2503
Q8C5W3	TBCEL_MOUSE	Tbcel	Black	12.2557	15.3097
Q8C5W4	MOR2B_MOUSE	Morc2b	Greenyellow	2.52919	3.50179
Q8C650	SEP10_MOUSE	Septin10	Turquoise	1.22855	11.4025
Q8C6I2	SDHF2_MOUSE	Sdhaf2	Brown	13.2464	21.7547
Q8C7E7	STBD1_MOUSE	Stbd1	Turquoise	15.6791	29.8111
Q8C7G5	APOA5_MOUSE	Apoa5	Turquoise	47.0942	61.2722
Q8C7H1	MMAA_MOUSE	Mmaa	Turquoise	13.6539	28.2351
Q8C7R4	UBA6_MOUSE	Uba6	Turquoise	1.39711	5.36414
Q8C7X2	EMC1_MOUSE	Emc1	Purple	4.17852	5.04511
Q8C878	UBA3_MOUSE	Uba3	Salmon	0.195393	1.67556
Q8CAK1	CAF17_MOUSE	Iba57	Black	5.03805	10.301
Q8CAK3	SHFL_MOUSE	Shfl	Brown	1.20255	6.38804
Q8CAQ8	MIC60_MOUSE	Immt	Blue	30.9272	38.1075
Q8CAS9	PARP9_MOUSE	Parp9	Turquoise	18.624	32.5831
Q8CAY6	THIC_MOUSE	Acat2	Brown	0.790744	6.81461
Q8CBW3	ABI1_MOUSE	Abi1	Purple	1.02523	2.94683
Q8CBY8	DCTN4_MOUSE	Dctn4	Greenyellow	0.997523	2.12139
Q8CC86	PNCB_MOUSE	Naprt	Blue	29.7711	39.5031
Q8CC88	VWA8_MOUSE	Vwa8	Blue	1.9976	14.4439
Q8CCH2	NHLC3_MOUSE	Nhlrc3	Blue	0.211025	3.77976
Q8CCJ3	UFL1_MOUSE	Ufl1	Turquoise	13.9386	24.6751
Q8CCN5	BCAS3_MOUSE	Bcas3	Turquoise	0.119959	1.28708
Q8CDG3	VCIP1_MOUSE	Vcpip1	Tan	0.04298	1.12042
Q8CDM8	FHI2A_MOUSE	Fhip2a	Turquoise	0.0634978	2.10479
Q8CDN6	TXNL1_MOUSE	Txnl1	Tan	1.79222	2.47375
Q8CEE7	RDH13_MOUSE	Rdh13	Brown	1.57144	10.6811
Q8CEI1	BOLA3_MOUSE	Bola3	Turquoise	33.9702	47.6814
Q8CFA2	GCST_MOUSE	Amt	Blue	26.3542	37.4074
Q8CFE4	SCYL2_MOUSE	Scyl2	Turquoise	1.66506	4.98824
Q8CFI7	RPB2_MOUSE	Polr2b	Black	0.141935	2.45367
Q8CFJ7	S2545_MOUSE	Slc25a45	Black	2.47907	7.74294
Q8CFX1	G6PE_MOUSE	H6pd	Black	12.2472	16.0251
Q8CG27	ACTL9_MOUSE	Actl9	Turquoise	3.64422	11.8774
Q8CG50	RAB43_MOUSE	Rab43	Pink	0.472703	1.5224
Q8CG76	ARK72_MOUSE	Akr7a2	Black	20.3094	22.5761
Q8CGA0	PPM1F_MOUSE	Ppm1f	Blue	15.3278	27.8693
Q8CGB3	UACA_MOUSE	Uaca	Turquoise	1.5836	5.98112
Q8CGB6	TENS2_MOUSE	Tns2	Grey
Q8CGC7	SYEP_MOUSE	Eprs1	Blue	23.3581	34.4563
Q8CGF5	TLCD4_MOUSE	Tlcd4	Turquoise	2.81746	14.9883
Q8CGF7	TCRG1_MOUSE	Tcerg1	Turquoise	41.8496	55.9941
Q8CGK3	LONM_MOUSE	Lonp1	Blue	5.14046	15.5448
Q8CGY8	OGT1_MOUSE	Ogt	Blue	0.431153	5.99301
Q8CH18	CCAR1_MOUSE	Ccar1	Turquoise	11.4415	23.1435
Q8CH25	SLTM_MOUSE	Sltm	Turquoise	0.29602	2.58036
Q8CHG3	GCC2_MOUSE	Gcc2	Turquoise	0.90457	9.21829
Q8CHK3	MBOA7_MOUSE	Mboat7	Purple	5.36612	5.59207
Q8CHP5	PYM1_MOUSE	Pym1	Yellow	2.63688	5.18806
Q8CHP8	PGP_MOUSE	Pgp	Yellow	5.27904	8.14803
Q8CHQ9	NT8F2_MOUSE	Nat8f2	Yellow	0.0901495	1.44691
Q8CHR6	DPYD_MOUSE	Dpyd	Brown	9.52395	16.9069
Q8CHS8	VP37A_MOUSE	Vps37a	Turquoise	0.0549119	1.31414
Q8CHT0	AL4A1_MOUSE	Aldh4a1	Blue	33.0889	42.8989
Q8CHY6	P66A_MOUSE	Gatad2a	Blue	0.199177	2.03564
Q8CI04	COG3_MOUSE	Cog3	Brown	0.140836	1.38108
Q8CI33	C19L1_MOUSE	Cwf19l1	Blue	6.24476	18.5761
Q8CI51	PDLI5_MOUSE	Pdlim5	Blue	12.6754	22.6829
Q8CI59	STEA3_MOUSE	Steap3	Yellow	2.78216	5.34818
Q8CI78	RMND1_MOUSE	Rmnd1	Grey
Q8CI95	OSB11_MOUSE	Osbpl11	Brown	0.206009	1.69919
Q8CIB5	FERM2_MOUSE	Fermt2	Blue	14.136	24.7454
Q8CIB6	TM230_MOUSE	Tmem230	Tan	0.245082	1.4128
Q8CIE6	COPA_MOUSE	Copa	Black	16.2697	17.7405
Q8CIF4	BTD_MOUSE	Btd	Blue	4.94124	16.1105
Q8CIM3	D2HDH_MOUSE	D2hgdh	Turquoise	4.54439	23.5982
Q8CIM7	CP2DQ_MOUSE	Cyp2d26	Brown	18.5091	24.753
Q8CIN4	PAK2_MOUSE	Pak2	Salmon	0.307921	1.82838
Q8CJG0	AGO2_MOUSE	Ago2	Turquoise	1.67301	9.88937
Q8CJG1	AGO1_MOUSE	Ago1	Turquoise	0.237806	2.94183
Q8JZK9	HMCS1_MOUSE	Hmgcs1	Blue	7.59664	20.443
Q8JZN5	ACAD9_MOUSE	Acad9	Turquoise	7.39632	21.1448
Q8JZN7	MIRO2_MOUSE	Rhot2	Turquoise	9.83715	21.5464
Q8JZQ2	AFG32_MOUSE	Afg3l2	Turquoise	19.0444	31.1908
Q8JZQ9	EIF3B_MOUSE	Eif3b	Blue	8.95741	20.6748
Q8JZR0	ACSL5_MOUSE	Acsl5	Blue	22.243	30.0021
Q8JZS9	RM48_MOUSE	Mrpl48	Turquoise	0.426485	1.69738
Q8JZU2	TXTP_MOUSE	Slc25a1	Turquoise	48.8432	68.978
Q8JZV7	NAGA_MOUSE	Amdhd2	Salmon	0.0423685	1.17944
Q8JZV9	DHRS6_MOUSE	Bdh2	Brown	0.965978	6.42128
Q8JZX4	SPF45_MOUSE	Rbm17	Turquoise	10.2177	20.3867
Q8JZZ0	UD3A2_MOUSE	Ugt3a2	Blue	4.00229	18.4039
Q8K009	AL1L2_MOUSE	Aldh1l2	Brown	0.736002	2.51985
Q8K010	OPLA_MOUSE	Oplah	Blue	50.0538	60.5848
Q8K019	BCLF1_MOUSE	Bclaf1	Brown	1.75899	10.1089
Q8K021	SCAM1_MOUSE	Scamp1	Salmon	0.0341663	1.21778
Q8K0C4	CP51A_MOUSE	Cyp51a1	Blue	0.385963	2.99114
Q8K0C8	COX19_MOUSE	Cox19	Brown	1.22708	5.18977
Q8K0D2	HABP2_MOUSE	Habp2	Brown	5.45759	12.6282
Q8K0D5	EFGM_MOUSE	Gfm1	Brown	6.20472	13.4694
Q8K0E8	FIBB_MOUSE	Fgb	Blue	8.24556	19.5669
Q8K0G5	EIPR1_MOUSE	Eipr1	Brown	0.0481229	1.15358
Q8K0G8	ESRP2_MOUSE	Esrp2	Yellow	2.74307	5.80567
Q8K0R6	GLTD2_MOUSE	Gltpd2	Black	0.0574151	1.80331
[truncated: 1,469 more rows]

## Sheet: ModuleEigengene
ModuleID	ModuleName	Ctrl_N	Ctrl_MEmean	Ctrl_MEsem	Aca_N	Aca_MEmean	Aca_MEsem	17aE2_N	17aE2_MEmean	17aE2_MEsem	Rapa_N	Rapa_MEmean	Rapa_MEsem	ANOVA_N	ANOVA_DoF	ANOVA_Fstat	ANOVA_Pval	ANOVA_AdjPval	Aca-vs-Ctrl_DoF	Aca-vs-Ctrl_tStat	Aca-vs-Ctrl_Pval	Aca-vs-Ctrl_AdjPval	17aE2-vs-Ctrl_DoF	17aE2-vs-Ctrl_tStat	17aE2-vs-Ctrl_Pval	17aE2-vs-Ctrl_AdjPval	Rapa-vs-Ctrl_DoF	Rapa-vs-Ctrl_tStat	Rapa-vs-Ctrl_Pval	Rapa-vs-Ctrl_AdjPval
Blue	Blue WGCNA-module	12	-0.0752758	0.0384636	12	-0.0884066	0.044274	12	0.0927817	0.0298121	12	0.0709006	0.0279666	48	(3, 44)	7.07494	0.000555227	0.00280191	21.5785	-0.223891	0.824949	0.824949	20.7115	3.45341	0.00241614	0.00724843	20.0901	3.07377	0.0059687	0.00895306
Pink	Pink WGCNA-module	12	-0.0475383	0.0423049	12	-0.0896412	0.0406603	12	0.129369	0.0255943	12	0.00781013	0.0318549	48	(3, 44)	7.06541	0.000560382	0.00280191	21.9655	-0.717538	0.480604	0.480604	18.1011	3.57789	0.00213487	0.00640462	20.4392	1.04516	0.308153	0.46223
Brown	Brown WGCNA-module	12	-0.0820961	0.0356555	12	-0.0291123	0.0492726	12	0.0848725	0.0405948	12	0.0263359	0.0286541	48	(3, 44)	3.34716	0.0274264	0.0914213	20.0411	0.871152	0.393987	0.393987	21.6398	3.09029	0.00541476	0.0162443	21.0263	2.37049	0.027401	0.0411014
Salmon	Salmon WGCNA-module	12	-0.0689526	0.0372589	12	-0.040317	0.0517943	12	0.0728258	0.0383257	12	0.0364438	0.0292086	48	(3, 44)	2.71379	0.0562193	0.140548	19.9799	0.448811	0.658398	0.658398	21.9825	2.65246	0.0145523	0.0436568	20.8138	2.22623	0.0371822	0.0557733
Black	Black WGCNA-module	12	-0.0441625	0.0403975	12	-0.0539418	0.0562328	12	0.0733654	0.0320516	12	0.0247388	0.0277055	48	(3, 44)	2.1965	0.101886	0.203772	19.966	-0.141238	0.889097	0.889097	20.9185	2.27908	0.0332668	0.0998003	19.4732	1.40657	0.175312	0.262969
Turquoise	Turquoise WGCNA-module	12	-0.0147465	0.0389521	12	-0.0750334	0.0431876	12	0.0478981	0.0381025	12	0.0418819	0.0429174	48	(3, 44)	1.97635	0.131399	0.218999	21.7697	-1.03659	0.311304	0.339263	21.9893	1.14967	0.262631	0.339263	21.7964	0.977054	0.339263	0.339263
Tan	Tan WGCNA-module	12	-0.0735698	0.033789	12	0.0312521	0.0477482	12	0.0506605	0.0430422	12	-0.00834266	0.0384844	48	(3, 44)	1.78138	0.164624	0.235178	19.8081	1.792	0.088423	0.132635	20.826	2.27027	0.0339331	0.101799	21.6378	1.27365	0.2163	0.2163
Yellow	Yellow WGCNA-module	12	0.00179934	0.042304	12	-0.0455963	0.0516768	12	0.0292559	0.0392129	12	0.0145411	0.0359397	48	(3, 44)	0.576107	0.633768	0.79221	21.1741	-0.709685	0.485642	0.820623	21.8745	0.475994	0.638798	0.820623	21.44	0.229542	0.820623	0.820623
Greenyellow	Greenyellow WGCNA-module	12	-0.027261	0.0398956	12	-0.0011704	0.0505449	12	0.0301163	0.0393976	12	-0.00168487	0.0415541	48	(3, 44)	0.297065	0.827309	0.850492	20.8738	0.405178	0.68947	0.68947	21.9965	1.02332	0.317281	0.68947	21.9636	0.443987	0.661396	0.68947
Purple	Purple WGCNA-module	12	-0.0245912	0.0353619	12	-0.00829598	0.0576325	12	0.0279043	0.0415814	12	0.00498288	0.0337712	48	(3, 44)	0.264648	0.850492	0.850492	18.2543	0.240996	0.812245	0.812245	21.4467	0.961728	0.346905	0.812245	21.9536	0.604819	0.5515	0.812245

## Sheet: IntermediateDEanalysis
UniProtID	GeneSymbol	ModuleID	Ctrl_N	Ctrl_Mean	Ctrl_SEM	Aca_N	Aca_Mean	Aca_SEM	17aE2_N	17aE2_Mean	17aE2_SEM	Rapa_N	Rapa_Mean	Rapa_SEM	ANOVA_N	ANOVA_DoF	ANOVA_Fstat	ANOVA_Pval	ANOVA_AdjPval	Aca-vs-Ctrl_DoF	Aca-vs-Ctrl_tStat	Aca-vs-Ctrl_Pval	Aca-vs-Ctrl_AdjPval	17aE2-vs-Ctrl_DoF	17aE2-vs-Ctrl_tStat	17aE2-vs-Ctrl_Pval	17aE2-vs-Ctrl_AdjPval	Rapa-vs-Ctrl_DoF	Rapa-vs-Ctrl_tStat	Rapa-vs-Ctrl_Pval	Rapa-vs-Ctrl_AdjPval
P40142	Tkt	Blue	12	14.9798	0.0634333	12	14.6792	0.068008	12	15.3535	0.0508425	12	15.2331	0.0651972	48	(3, 44)	23.0358	4.06468e-09	1.40963e-05	21.8942	-3.23209	0.00384734	0.005771	21.0044	4.59644	0.000156138	0.000468413	21.9835	2.78525	0.0107953	0.0107953
Q64521	Gpd2	Blue	12	13.3387	0.0800006	12	12.8727	0.0935572	12	13.6694	0.0781503	12	13.8132	0.103822	48	(3, 44)	21.7612	8.57169e-09	1.48633e-05	21.4821	-3.78557	0.00104991	0.00245751	21.988	2.95741	0.0072801	0.0072801	20.6578	3.62014	0.00163834	0.00245751
P53657	Pklr	Blue	12	14.3522	0.156217	12	13.7157	0.0882108	12	14.8056	0.0772825	12	14.8738	0.148132	48	(3, 44)	18.9496	4.88458e-08	4.37731e-05	17.3674	-3.54835	0.00240359	0.00721076	16.08	2.60134	0.0192322	0.0241252	21.9382	2.4225	0.0241252	0.0241252
Q8VC30	Tkfc	Blue	12	15.2103	0.0827517	12	14.8972	0.059547	12	15.5532	0.0614465	12	15.6827	0.111071	48	(3, 44)	18.8983	5.0488e-08	4.37731e-05	19.9831	-3.07127	0.00602868	0.00602868	20.3022	3.32639	0.00331553	0.00497329	20.3354	3.41036	0.00272495	0.00497329
P17182	Eno1	Blue	12	15.6777	0.0719067	12	15.4432	0.0531988	12	15.9554	0.0477416	12	16.0019	0.0787408	48	(3, 44)	16.4594	2.57835e-07	0.000178834	20.2658	-2.6218	0.016226	0.016226	19.1201	3.21712	0.00450959	0.00907465	21.8211	3.03977	0.00604977	0.00907465
P16858	Gapdh	Brown	12	14.767	0.136946	12	14.5933	0.136635	12	15.5771	0.108139	12	15.4912	0.111844	48	(3, 44)	16.185	3.12156e-07	0.000180426	21.9999	-0.897727	0.379051	0.379051	20.8775	4.64272	0.000141829	0.000425488	21.1558	4.0957	0.000510368	0.000765553
O88962	Cyp8b1	Blue	12	13.1963	0.1124	12	12.1521	0.208169	12	13.2863	0.0870834	12	13.256	0.113797	48	(3, 44)	15.7203	4.33103e-07	0.000214572	16.9115	-4.41389	0.000384109	0.00115233	20.7079	0.632549	0.533951	0.712636	21.9966	0.373113	0.712636	0.712636
P06801	Me1	Blue	12	13.8211	0.191965	12	13.1105	0.171861	12	14.5255	0.106664	12	14.4631	0.198504	48	(3, 44)	14.9331	7.62689e-07	0.000330626	21.7361	-2.75787	0.011559	0.0173385	17.2011	3.20759	0.00510254	0.0153076	21.9754	2.32502	0.0297033	0.0297033
Q9QY76	Vapb	Blue	12	14.0516	0.0594424	12	14.0306	0.0519656	12	14.2984	0.052249	12	14.4492	0.0513467	48	(3, 44)	14.0585	1.45493e-06	0.000560635	21.6141	-0.265692	0.792994	0.792994	21.6438	3.11904	0.00506367	0.00759551	21.5447	5.06267	4.80476e-05	0.000144143
P97328	Khk	Blue	12	14.5767	0.0976775	12	14.2295	0.0633902	12	14.7934	0.0649477	12	14.9129	0.093988	48	(3, 44)	13.5255	2.17692e-06	0.000754957	18.8697	-2.98148	0.00771042	0.0231313	19.1362	1.84771	0.0801629	0.0801629	21.9675	2.48015	0.0212811	0.0319216
P08228	Sod1	Blue	12	16.8113	0.0497904	12	16.7368	0.0724936	12	17.0838	0.0524858	12	17.1511	0.047992	48	(3, 44)	12.8155	3.76621e-06	0.00110346	19.489	-0.84728	0.407124	0.407124	21.9391	3.76665	0.00106774	0.00160161	21.9703	4.91318	6.52571e-05	0.000195771
Q9D7J9	Echdc3	Blue	12	13.1013	0.133401	12	13.2074	0.157275	12	14.0347	0.0946389	12	13.5844	0.0662642	48	(3, 44)	12.798	3.8182e-06	0.00110346	21.4295	0.514647	0.612067	0.612067	19.8346	5.70712	1.42867e-05	4.28602e-05	16.1168	3.24325	0.00505388	0.00758082
Q8C0L9	Gpcpd1	Blue	10	10.4397	0.443915	11	10.1698	0.299946	12	12.5015	0.213691	12	10.5341	0.260012	45	(3, 41)	12.9209	4.41511e-06	0.0011504	16.0777	-0.503691	0.62131	0.856905	13.0797	4.18491	0.00105567	0.003167	14.8086	0.183487	0.856905	0.856905
Q61545	Ewsr1	Brown	12	12.4459	0.139163	12	12.9446	0.0998027	12	13.3915	0.0875023	12	13.0925	0.1129	48	(3, 44)	12.5487	4.64407e-06	0.0011504	19.9481	2.91193	0.008637	0.008637	18.5221	5.75256	1.68144e-05	5.04431e-05	21.1032	3.6084	0.00164048	0.00246071
P31786	Dbi	Blue	12	16.7804	0.0857442	12	16.5504	0.0714531	12	17.0366	0.0708655	12	17.1442	0.0743611	48	(3, 44)	12.3355	5.49765e-06	0.001255	21.3071	-2.06081	0.0517367	0.0517367	21.2466	2.30316	0.0314663	0.0471994	21.5683	3.20534	0.0041515	0.0124545
P01867	Ighg2b	Turquoise	12	12.3118	0.423247	11	10.2925	0.39227	12	12.3319	0.196913	11	9.61322	0.518232	46	(3, 42)	12.46	5.79008e-06	0.001255	20.9832	-3.49916	0.00213849	0.00320774	15.5488	0.0430277	0.966227	0.966227	19.7865	-4.03313	0.000662961	0.00198888
P19096	Fasn	Blue	12	14.4628	0.128235	12	13.9592	0.084889	12	14.8136	0.111018	12	14.9293	0.164396	48	(3, 44)	12.0565	6.87011e-06	0.0014015	19.0877	-3.27438	0.00397068	0.011912	21.558	2.06854	0.0507926	0.0507926	20.7693	2.2375	0.0363512	0.0507926
Q9D8X2	Ccdc124	Blue	12	10.7913	0.174121	12	10.1761	0.240403	12	11.44	0.16005	12	11.5025	0.133508	48	(3, 44)	11.8224	8.29652e-06	0.00159846	20.0504	-2.07259	0.0513164	0.0513164	21.8456	2.74278	0.0119251	0.0178877	20.6118	3.24131	0.00397755	0.0119326
Q9JII5	Dazap1	Blue	12	12.8628	0.086889	12	12.5129	0.107842	12	13.2503	0.0831212	12	13.0053	0.0798436	48	(3, 44)	11.696	9.19163e-06	0.00167771	21.0475	-2.52678	0.019588	0.0293821	21.9569	3.22219	0.0039282	0.0117846	21.8445	1.20735	0.240207	0.240207
P09528	Fth1	Pink	12	15.0561	0.058334	12	14.6912	0.105441	12	15.3128	0.0468592	12	15.125	0.081657	48	(3, 44)	11.5977	9.95831e-06	0.00172677	17.1568	-3.02811	0.00752658	0.0112899	21.0228	3.43068	0.00250749	0.00752247	19.9075	0.686634	0.500234	0.500234
P51658	Hsd17b2	Blue	12	13.3067	0.0854254	12	13.4227	0.0974834	12	13.9139	0.0576332	12	13.4733	0.0673991	48	(3, 44)	11.46	1.11453e-05	0.00180541	21.6273	0.894825	0.380732	0.380732	19.2951	5.89255	1.06058e-05	3.18175e-05	20.8702	1.5306	0.140887	0.21133
Q60710	Samhd1	Blue	12	12.4641	0.106216	12	12.4338	0.124981	12	13.1422	0.0748221	12	12.8802	0.0921837	48	(3, 44)	11.4126	1.15866e-05	0.00180541	21.4423	-0.184575	0.855297	0.855297	19.76	5.21931	4.31938e-05	0.000129581	21.5727	2.95921	0.00734647	0.0110197
Q4PLS0	Nlrp2	Yellow	12	12.7956	0.113492	11	12.3811	0.179927	12	11.9777	0.130803	12	11.4632	0.230379	47	(3, 43)	11.4527	1.19736e-05	0.00180541	17.0821	-1.94862	0.0679613	0.0679613	21.571	-4.72309	0.000108248	0.000162372	16.0421	-5.1883	8.89535e-05	0.000162372
P56959	Fus	Pink	12	12.8787	0.096236	12	12.8365	0.0989443	12	13.435	0.081902	12	13.2174	0.055526	48	(3, 44)	11.2886	1.28321e-05	0.00183232	21.9831	-0.305468	0.762884	0.762884	21.4516	4.40267	0.000237496	0.000712487	17.5932	3.04905	0.00704232	0.0105635
Q9D051	Pdhb	Blue	12	13.8896	0.0675329	12	13.7204	0.0890413	12	14.2648	0.0702597	12	14.2459	0.0912436	48	(3, 44)	11.2535	1.32087e-05	0.00183232	20.5088	-1.51486	0.145068	0.145068	21.9656	3.84967	0.000871567	0.0026147	20.2699	3.13861	0.00511188	0.00766781
Q8BL97	Srsf7	Pink	12	13.4948	0.0919563	12	13.593	0.0788265	12	14.0421	0.0577787	12	13.8121	0.0565919	48	(3, 44)	11.1972	1.38382e-05	0.0018458	21.4977	0.810182	0.426714	0.426714	18.5143	5.03945	7.85033e-05	0.00023551	18.2871	2.93834	0.00868087	0.0130213
Q91WT7	Akr1c14	Blue	12	14.6775	0.0581682	12	14.5899	0.0950045	12	15.1373	0.0540275	12	14.8904	0.0792621	48	(3, 44)	11.0342	1.58438e-05	0.00192749	18.231	-0.786365	0.441756	0.441756	21.8811	5.79211	8.09803e-06	2.42941e-05	20.1845	2.16523	0.0425203	0.0637805
Q921H8	Acaa1a	Blue	12	14.9366	0.0821866	12	14.9834	0.0863948	12	15.3789	0.0773183	12	15.4707	0.0811413	48	(3, 44)	11.0205	1.6025e-05	0.00192749	21.9454	0.392722	0.698314	0.698314	21.9185	3.91958	0.000737755	0.00110663	21.9964	4.62491	0.000131182	0.000393545
Q9CQZ5	Ndufa6	Blue	12	14.9521	0.0567937	12	14.9045	0.0576626	12	15.2384	0.0402752	12	15.2151	0.0527614	48	(3, 44)	11.0136	1.6118e-05	0.00192749	21.9949	-0.588446	0.562227	0.562227	19.8304	4.11253	0.000548954	0.00164686	21.8817	3.39292	0.00262952	0.00394428
Q8BK30	Ndufv3	Brown	12	14.1734	0.0884573	12	14.4106	0.0924045	12	14.7679	0.0869445	12	14.7326	0.0763947	48	(3, 44)	10.6993	2.09752e-05	0.00242473	21.9582	1.85432	0.0771745	0.0771745	21.9935	4.7935	8.70326e-05	0.000140337	21.5435	4.78494	9.35582e-05	0.000140337
P01887	B2m	Brown	12	14.641	0.0834029	12	14.7499	0.088114	12	15.2059	0.0952602	12	15.0901	0.0585833	48	(3, 44)	10.6506	2.18543e-05	0.00244486	21.9339	0.897596	0.379149	0.379149	21.6224	4.46204	0.000202375	0.000419453	19.7295	4.40699	0.000279635	0.000419453
Q9DCD0	Pgd	Blue	12	13.3462	0.0893767	12	13.1733	0.105693	12	13.8178	0.0710109	12	13.7431	0.110899	48	(3, 44)	10.5521	2.37532e-05	0.00257425	21.4092	-1.24883	0.225209	0.225209	20.9304	4.13143	0.000477315	0.00143195	21.0497	2.78693	0.0110328	0.0165492
Q9DBE0	Csad	Blue	12	13.4415	0.132305	12	13.2485	0.169623	12	14.2954	0.0926026	12	13.6532	0.157425	48	(3, 44)	10.394	2.71692e-05	0.00285523	20.7687	-0.896806	0.380101	0.380101	19.6916	5.28757	3.74311e-05	0.000112293	21.3671	1.02957	0.314728	0.380101
Q64152	Btf3	Blue	12	13.3411	0.0969404	12	13.3379	0.0761672	12	13.8253	0.0714344	12	13.727	0.0711537	48	(3, 44)	10.2765	3.00382e-05	0.0030639	20.8338	-0.0259116	0.979574	0.979574	20.2259	4.02123	0.000657041	0.00197112	20.1862	3.20871	0.00437052	0.00655579
Q8CAK1	Iba57	Black	12	11.7736	0.100565	12	11.8905	0.14227	12	12.2263	0.0934949	12	12.5367	0.0875498	48	(3, 44)	10.1786	3.26686e-05	0.0032143	19.7963	0.670823	0.510085	0.510085	21.8841	3.29715	0.00330055	0.00495083	21.5905	5.72356	1.0002e-05	3.0006e-05
Q9D6Y9	Gbe1	Blue	12	13.6118	0.123509	12	13.4779	0.0985317	12	14.0845	0.0751542	12	14.0935	0.0972387	48	(3, 44)	10.154	3.33665e-05	0.0032143	20.9652	-0.84755	0.406261	0.406261	18.1636	3.26934	0.00422085	0.00887165	20.8515	3.06472	0.00591443	0.00887165
Q8CAQ8	Immt	Blue	12	13.8463	0.047057	12	13.8297	0.046846	12	13.9933	0.040165	12	14.1265	0.0407846	48	(3, 44)	10.1038	3.4842e-05	0.00326573	21.9996	-0.24975	0.805098	0.805098	21.4704	2.37577	0.0268857	0.0403285	21.5646	4.49949	0.000185889	0.000557668
Q8K411	Pitrm1	Brown	12	11.7193	0.130047	12	12.186	0.107104	12	12.4596	0.0956803	12	12.3557	0.0731867	48	(3, 44)	9.9877	3.85157e-05	0.00351507	21.2202	2.76997	0.0114057	0.0114057	20.2101	4.58517	0.00017516	0.000525479	17.3325	4.26453	0.000503265	0.000754898
P43274	H1-4	Pink	12	16.5974	0.0624933	12	16.4729	0.0465282	12	16.8792	0.0430162	12	16.7216	0.0650179	48	(3, 44)	9.93625	4.02716e-05	0.00358107	20.3287	-1.5988	0.125294	0.18239	19.5126	3.71375	0.00141962	0.00425887	21.9656	1.37699	0.18239	0.18239
Q8QZT1	Acat1	Blue	12	15.5639	0.0703607	12	15.4931	0.0535006	12	15.8447	0.0800921	12	15.9268	0.0638914	48	(3, 44)	9.72016	4.86085e-05	0.00407974	20.5331	-0.801291	0.432138	0.432138	21.6409	2.63392	0.0152839	0.0229258	21.7985	3.81754	0.000952411	0.00285723
Q3TLP5	Echdc2	Blue	12	14.4234	0.0490725	12	14.3582	0.0858347	12	14.7715	0.0477216	12	14.7121	0.0734298	48	(3, 44)	9.71511	4.88233e-05	0.00407974	17.4967	-0.659432	0.518204	0.518204	21.9829	5.08541	4.29475e-05	0.000128843	19.1916	3.26966	0.00399166	0.0059875
Q3U0V1	Khsrp	Blue	12	12.9099	0.0870403	12	12.7876	0.092097	12	13.4235	0.0760952	12	13.0552	0.097605	48	(3, 44)	9.68444	5.01515e-05	0.00407974	21.9302	-0.96537	0.344885	0.344885	21.6143	4.4424	0.000212398	0.000637195	21.7175	1.11118	0.278641	0.344885
P26443	Glud1	Blue	12	15.8737	0.0493722	12	15.9151	0.0663855	12	16.1128	0.0640385	12	16.291	0.0662957	48	(3, 44)	9.67461	5.0585e-05	0.00407974	20.3179	0.501085	0.621697	0.621697	20.6629	2.95801	0.00759466	0.011392	20.3313	5.04897	5.85823e-05	0.000175747
Q9EST5	Anp32b	Blue	12	12.2539	0.0910177	12	12.5485	0.114033	12	13.0705	0.0901568	12	12.61	0.134416	48	(3, 44)	9.6073	5.36604e-05	0.00416016	20.9694	2.01896	0.0564598	0.0564598	21.998	6.37371	2.0564e-06	6.16919e-06	19.3349	2.1934	0.0406947	0.0564598
Q91V92	Acly	Blue	12	13.6809	0.109726	12	13.2925	0.108733	12	13.9894	0.10537	12	14.1854	0.168215	48	(3, 44)	9.60051	5.39813e-05	0.00416016	21.9982	-2.51443	0.0197355	0.0318437	21.964	2.02767	0.0548963	0.0548963	18.9259	2.51216	0.0212292	0.0318437
P54869	Hmgcs2	Blue	12	16.287	0.0603593	12	16.2742	0.060189	12	16.5989	0.0665055	12	16.6441	0.0683656	48	(3, 44)	9.55831	5.60212e-05	0.00419693	21.9998	-0.150807	0.881502	0.881502	21.7963	3.47214	0.00218584	0.00327875	21.6673	3.91515	0.000758769	0.00227631
O55003	Bnip3	Blue	12	12.0147	0.0897445	12	11.863	0.158899	12	12.5801	0.127003	12	12.5162	0.0672159	48	(3, 44)	9.51162	5.83723e-05	0.00419693	17.3696	-0.83127	0.417103	0.417103	19.7929	3.63625	0.00166606	0.00249908	20.3872	4.47303	0.000223483	0.00067045
Q9DCJ5	Ndufa8	Blue	12	14.6493	0.0650724	12	14.6445	0.0652783	12	14.953	0.0533715	12	14.9993	0.0633822	48	(3, 44)	9.50446	5.8742e-05	0.00419693	21.9998	-0.0523577	0.958716	0.958716	21.1888	3.60876	0.00163095	0.00244643	21.9848	3.85298	0.000863493	0.00244643
Q6TEK5	Vkorc1l1	Tan	12	11.8867	0.12057	12	11.9663	0.108465	12	11.4081	0.298745	12	10.5664	0.241967	48	(3, 44)	9.49375	5.92991e-05	0.00419693	21.7582	0.49102	0.628329	0.628329	14.4908	-1.48553	0.158832	0.238247	16.1453	-4.88384	0.000161409	0.000484227
Q9D1H8	Mrpl53	Blue	9	10.829	0.160028	10	10.9568	0.170766	12	11.6135	0.0887545	12	11.5689	0.105517	43	(3, 39)	9.70746	6.47627e-05	0.0044065	16.9994	0.54637	0.591911	0.591911	12.7979	4.28706	0.000915274	0.00245423	14.478	3.86021	0.00163615	0.00245423
Q91X44	Gckr	Blue	12	13.4308	0.0691609	12	13.2045	0.115563	12	13.7786	0.0640275	12	13.6448	0.0686002	48	(3, 44)	9.39332	6.48015e-05	0.0044065	17.9838	-1.68036	0.110174	0.110174	21.8704	3.68966	0.00129146	0.00387439	21.9985	2.19721	0.0388313	0.0582469
P29391	Ftl1	Pink	12	16.333	0.0645986	12	16.1158	0.0768392	12	16.662	0.0467364	12	16.2841	0.100881	48	(3, 44)	9.3187	6.92329e-05	0.0046173	21.3693	-2.16365	0.0419604	0.0629407	20.039	4.12627	0.000521833	0.0015655	18.7225	-0.408604	0.687466	0.687466
Q60668	Hnrnpd	Blue	12	13.5559	0.0673199	12	13.5077	0.110568	12	14.0302	0.0684199	12	13.7882	0.0582535	48	(3, 44)	9.28026	7.1638e-05	0.00468756	18.1702	-0.371907	0.714264	0.714264	21.9942	4.9411	6.08085e-05	0.000182426	21.5552	2.60941	0.0161668	0.0242502
Q9DBM2	Ehhadh	Blue	12	14.863	0.13559	12	14.9082	0.0877904	12	15.4859	0.0665705	12	15.1526	0.0697171	48	(3, 44)	9.21685	7.57981e-05	0.00486792	18.8442	0.279867	0.782629	0.782629	16.0119	4.12364	0.000794975	0.00238492	16.4364	1.89934	0.0752141	0.112821
Q9CQ75	Ndufa2	Blue	12	14.3725	0.0709443	12	14.3172	0.0570131	12	14.6434	0.0385103	12	14.6234	0.0508343	48	(3, 44)	9.17687	7.85497e-05	0.00492092	21.0263	-0.608033	0.549677	0.549677	16.9646	3.35613	0.00375581	0.0112674	19.939	2.87466	0.00938808	0.0140821
P12787	Cox5a	Blue	12	15.8571	0.088129	12	15.8886	0.0752119	12	16.2575	0.0586255	12	16.2127	0.0495183	48	(3, 44)	9.16395	7.94612e-05	0.00492092	21.4696	0.271941	0.788265	0.788265	19.1412	3.78268	0.00124507	0.0037352	17.3161	3.51827	0.0025767	0.00386505
Q9CQ60	Pgls	Blue	12	14.0295	0.0507443	12	13.9291	0.0606429	12	14.2975	0.0575335	12	14.2134	0.0545245	48	(3, 44)	9.02608	8.99023e-05	0.00539433	21.3365	-1.27089	0.217451	0.217451	21.662	3.49341	0.00209184	0.00627552	21.8874	2.46842	0.0218636	0.0327955
Q9EQJ0	Tpcn1	Turquoise	6	9.77537	0.382579	5	9.17573	0.398164	7	11.2758	0.181152	8	11.1416	0.243965	26	(3, 22)	11.6031	9.1249e-05	0.00539433	8.79687	-1.08594	0.306366	0.306366	7.19211	3.54463	0.00900169	0.0224605	8.84812	3.01099	0.0149737	0.0224605
Q9JM14	Nt5c	Blue	12	12.6511	0.0801795	12	12.6111	0.0742136	12	13.0916	0.0723518	12	12.7576	0.062971	48	(3, 44)	9.00306	9.17807e-05	0.00539433	21.8698	-0.3667	0.717367	0.717367	21.7719	4.07848	0.000506818	0.00152045	20.83	1.04474	0.308115	0.462173
Q9CPR5	Mrpl15	Pink	12	11.9207	0.118978	12	12.0331	0.0848252	12	12.5446	0.0670204	12	12.2978	0.0946891	48	(3, 44)	8.97024	9.4529e-05	0.00539433	19.8865	0.769359	0.450722	0.450722	17.3422	4.56897	0.000259863	0.000779588	20.9448	2.47999	0.0217192	0.0325788
Q8K2C7	Os9	Turquoise	12	10.4084	0.2399	12	8.86475	0.276	12	10.6256	0.260002	11	9.91502	0.280003	47	(3, 43)	9.01729	9.4883e-05	0.00539433	21.5814	-4.22117	0.00036409	0.00109227	21.8591	0.614021	0.54554	0.54554	20.1829	-1.33804	0.195764	0.293646
Q8R081	Hnrnpl	Pink	12	13.59	0.0811139	12	13.6233	0.098816	12	14.079	0.0601637	12	13.8786	0.0623319	48	(3, 44)	8.89765	0.000100919	0.00557711	21.1951	0.261023	0.796594	0.796594	20.2912	4.84257	9.51223e-05	0.000285367	20.6324	2.82187	0.0103288	0.0154932
E9QA15	Cald1	Blue	12	12.8934	0.118637	12	12.9845	0.0988711	12	13.4518	0.0665536	12	13.4329	0.101775	48	(3, 44)	8.89332	0.000101314	0.00557711	21.3076	0.589473	0.561743	0.561743	17.2996	4.10439	0.000716065	0.00214819	21.5024	3.45132	0.00233094	0.00349641
Q9QY30	Abcb11	Brown	12	13.0186	0.0596817	12	13.4481	0.0749934	12	13.4095	0.0580122	12	13.2091	0.0720651	48	(3, 44)	8.87257	0.00010323	0.00559375	20.9445	4.48117	0.000206833	0.00031025	21.9823	4.69677	0.00011027	0.00031025	21.2617	2.0362	0.0543779	0.0543779
Q05920	Pc	Blue	12	15.4268	0.0517068	12	15.3926	0.0505552	12	15.5723	0.0464686	12	15.7444	0.0652723	48	(3, 44)	8.83925	0.000106385	0.00567606	21.9888	-0.472853	0.640978	0.640978	21.7537	2.09374	0.0481612	0.0722419	20.9051	3.81418	0.00101879	0.00305638
Q8JZR0	Acsl5	Blue	12	14.6985	0.067252	12	14.5119	0.0596564	12	14.8192	0.0610137	12	14.9627	0.0705818	48	(3, 44)	8.68758	0.000122075	0.00619053	21.6914	-2.07608	0.0499496	0.0749245	21.7948	1.32929	0.197499	0.197499	21.9488	2.70989	0.0128074	0.0384221
Q9JLV5	Cul3	Grey	12	10.4749	0.256826	11	10.2983	0.230593	11	9.0599	0.28529	12	9.08042	0.256846	46	(3, 42)	8.78403	0.000122363	0.00619053	20.9252	-0.511506	0.614352	0.614352	20.5226	-3.68616	0.00141446	0.00212169	22	-3.83913	0.000892175	0.00212169
P80317	Cct6a	Blue	12	13.7083	0.0679375	12	13.6463	0.0832882	12	14.0256	0.0325006	12	13.8818	0.031973	48	(3, 44)	8.67136	0.000123891	0.00619053	21.1461	-0.576966	0.570055	0.570055	15.7843	4.21316	0.000678433	0.0020353	15.6449	2.30944	0.0349275	0.0523912
P28665	Mug1	Brown	12	13.1764	0.076514	12	13.3395	0.13737	12	13.8157	0.124704	12	13.1083	0.0819058	48	(3, 44)	8.6602	0.000125155	0.00619053	17.226	1.03734	0.31392	0.47088	18.2541	4.36979	0.000358544	0.00107563	21.8988	-0.607656	0.549666	0.549666
Q99KK2	Cmas	Blue	12	12.8783	0.0868232	12	12.686	0.128487	12	13.3542	0.0681538	12	13.0775	0.0950729	48	(3, 44)	8.65343	0.000125929	0.00619053	19.3124	-1.24023	0.229748	0.229748	20.8255	4.31145	0.000313605	0.000940815	21.8212	1.54736	0.136157	0.204236
Q9CQH3	Ndufb5	Blue	12	13.9183	0.0449595	12	13.9738	0.0595588	12	14.2534	0.0527368	12	14.1952	0.0638966	48	(3, 44)	8.64641	0.000126738	0.00619053	20.4635	0.744176	0.46523	0.46523	21.4628	4.83472	8.38018e-05	0.000251405	19.7478	3.54361	0.00206978	0.00310467
Q9D1A2	Cndp2	Blue	12	13.1807	0.0636891	12	13.0878	0.081183	12	13.477	0.0242176	12	13.3879	0.0616146	48	(3, 44)	8.62522	0.00012921	0.00622361	20.8203	-0.899521	0.378662	0.378662	14.1158	4.3497	0.00065423	0.00196269	21.9759	2.33931	0.0288146	0.0432219
P62082	Rps7	Pink	12	14.3273	0.0661569	12	14.2553	0.0628181	12	14.6148	0.0403955	12	14.4879	0.0475032	48	(3, 44)	8.54182	0.000139437	0.00655044	21.9413	-0.789142	0.438474	0.438474	18.2013	3.70786	0.00158509	0.00475527	19.9608	1.97143	0.0626964	0.0940446
Q9CR00	Psmd9	Blue	12	12.025	0.157387	12	11.2727	0.149216	12	12.2191	0.0999638	12	12.0639	0.16414	48	(3, 44)	8.53919	0.000139773	0.00655044	21.9378	-3.46888	0.00218756	0.00656268	18.6329	1.04117	0.311118	0.466677	21.9613	0.171186	0.865645	0.865645
Q9CQ62	Decr1	Blue	12	14.9314	0.056256	12	14.9663	0.0639422	12	15.2207	0.0693534	12	15.317	0.0697859	48	(3, 44)	8.47905	0.00014769	0.00682918	21.6488	0.409928	0.685887	0.685887	21.1019	3.24041	0.00390052	0.00585078	21.0517	4.30247	0.000313723	0.000941169
Q91ZA3	Pcca	Brown	12	13.9745	0.0497032	12	14.1248	0.0549921	12	14.3	0.0644391	12	14.3327	0.0592307	48	(3, 44)	8.4097	0.000157402	0.00712976	21.7788	2.02799	0.0549685	0.0549685	20.667	4.00023	0.000666391	0.000999586	21.3564	4.63293	0.000137708	0.000413125
Q99MN9	Pccb	Blue	12	13.9457	0.0591365	12	13.9753	0.0554014	12	14.24	0.055398	12	14.2641	0.0629959	48	(3, 44)	8.4035	0.000158302	0.00712976	21.907	0.365522	0.718227	0.718227	21.9068	3.63197	0.00148109	0.00222163	21.9126	3.68556	0.00130109	0.00222163
P27005	S100a8	Brown	12	12.672	0.191072	12	13.6515	0.146172	12	13.4193	0.103397	12	13.4201	0.135547	48	(3, 44)	8.37833	0.000162012	0.00720332	20.5905	4.0717	0.000566001	0.001698	16.9335	3.43998	0.00313992	0.00459751	19.8341	3.19355	0.00459751	0.00459751
Q9CQ54	Ndufc2	Blue	12	13.7964	0.0729726	12	13.8581	0.0563958	12	14.1577	0.0501892	12	14.0827	0.0586029	48	(3, 44)	8.34719	0.000166727	0.0073172	20.685	0.669776	0.510409	0.510409	19.504	4.07935	0.000610465	0.0018314	21.0206	3.0591	0.00595348	0.00893022
Q9CQA6	Chchd1	Blue	12	11.9371	0.131307	10	12.3514	0.132241	11	12.5565	0.132479	12	12.704	0.068017	45	(3, 41)	8.47502	0.000168794	0.0073172	19.771	2.22282	0.0380611	0.0380611	20.933	3.32058	0.00326001	0.00489001	16.5067	5.186	8.16365e-05	0.00024491
Q93092	Taldo1	Blue	12	14.0378	0.0832194	12	14.0115	0.0889801	12	14.3955	0.0716888	12	14.3968	0.0477634	48	(3, 44)	8.28669	0.000176302	0.00754834	21.9022	-0.216025	0.830967	0.830967	21.5281	3.25665	0.00368695	0.00553043	17.5377	3.7414	0.00155205	0.00465616
P35550	Fbl	Blue	12	13.2602	0.0651675	12	13.4613	0.105115	12	13.8075	0.0875477	12	13.5552	0.0451708	48	(3, 44)	8.25472	0.000181593	0.00757077	18.3674	1.62586	0.121015	0.121015	20.3265	5.01391	6.35819e-05	0.000190746	19.5877	3.71968	0.00139295	0.00208942
Q9R092	Hsd17b6	Brown	12	13.2548	0.130579	12	13.8321	0.110875	12	13.0036	0.153705	12	13.1594	0.101892	48	(3, 44)	8.25215	0.000182024	0.00757077	21.4365	3.3699	0.00283551	0.00850652	21.4399	-1.24524	0.226481	0.339722	20.7724	-0.575654	0.571033	0.571033
E9PV38	Ces2g	Blue	12	12.7316	0.104533	12	12.6391	0.127581	12	13.1908	0.0871559	12	13.196	0.0874259	48	(3, 44)	8.24342	0.000183502	0.00757077	21.1809	-0.560808	0.580813	0.580813	21.3108	3.37382	0.00282625	0.00423937	21.3329	3.40807	0.00260408	0.00423937
Q91YP3	Dera	Blue	12	13.219	0.160564	12	13.3944	0.13451	12	13.949	0.0809386	12	13.7909	0.0740281	48	(3, 44)	8.23138	0.000185558	0.00757077	21.3446	0.83743	0.41163	0.41163	16.2513	4.05989	0.000884247	0.00265274	15.4743	3.23453	0.00537387	0.0080608
O70133	Dhx9	Blue	12	12.8993	0.0690762	12	12.763	0.111638	12	13.2461	0.056895	12	13.1727	0.0693694	48	(3, 44)	8.17758	0.000195048	0.00786543	18.346	-1.03769	0.3129	0.3129	21.2209	3.87591	0.000860255	0.00258077	21.9996	2.79359	0.0105885	0.0158828
P58871	Tnks1bp1	Turquoise	12	10.7274	0.212452	12	11.0736	0.145849	12	11.602	0.0946509	12	11.5831	0.11348	48	(3, 44)	8.14461	0.000201112	0.00786591	19.4839	1.34337	0.19459	0.19459	15.2012	3.76038	0.00185128	0.00372785	16.8044	3.55264	0.00248524	0.00372785
Q8BXA1	Golim4	Blue	12	11.8751	0.124528	12	11.692	0.149648	12	12.3693	0.0932733	12	12.4926	0.161253	48	(3, 44)	8.14448	0.000201138	0.00786591	21.2968	-0.94052	0.357498	0.357498	20.3877	3.17627	0.00466609	0.00964796	20.6781	3.03087	0.00643197	0.00964796
Q64012	Raly	Turquoise	12	12.1768	0.0765504	12	11.7582	0.142122	12	12.4312	0.0629445	12	12.1093	0.0886545	48	(3, 44)	8.13317	0.000203263	0.00786591	16.8871	-2.59323	0.0190142	0.0285214	21.2081	2.5665	0.0179024	0.0285214	21.5424	-0.576428	0.570301	0.570301
P99029	Prdx5	Blue	12	15.6464	0.0587562	12	15.6433	0.0485403	12	15.9323	0.0538074	12	15.8762	0.0510452	48	(3, 44)	8.11787	0.000206176	0.00786591	21.2435	-0.0416605	0.967158	0.967158	21.8319	3.58783	0.00165382	0.00496147	21.5785	2.95159	0.00747471	0.0112121
P42125	Eci1	Blue	12	14.9004	0.0574346	12	14.9228	0.0488588	12	15.1428	0.053371	12	15.2006	0.0538215	48	(3, 44)	8.1167	0.000206401	0.00786591	21.4487	0.296876	0.769417	0.769417	21.8826	3.09209	0.00534495	0.00801742	21.9078	3.8141	0.000953673	0.00286102
P19536	Cox5b	Blue	12	15.6033	0.0579187	12	15.6304	0.0801984	12	15.9547	0.0537555	12	15.9128	0.0638086	48	(3, 44)	8.09559	0.000210496	0.00793479	20.0205	0.273834	0.787017	0.787017	21.8787	4.44716	0.000204711	0.000614133	21.7968	3.59179	0.00164129	0.00246193
Q925I1	Atad3	Blue	12	12.8374	0.072705	12	12.9386	0.0748524	12	13.2369	0.0648539	12	13.1852	0.0567215	48	(3, 44)	8.06857	0.000215861	0.00804953	21.9814	0.969849	0.342673	0.342673	21.7188	4.10044	0.000482474	0.00144742	20.7707	3.77167	0.00113724	0.00170586
P84104	Srsf3	Pink	12	14.4554	0.0787931	12	14.5016	0.0788357	12	14.8747	0.054451	12	14.708	0.0576043	48	(3, 44)	8.04022	0.000221644	0.00813639	22	0.414518	0.682509	0.682509	19.5553	4.37729	0.000305126	0.000915378	20.1459	2.58759	0.0175289	0.0262934
Q9WV55	Vapa	Blue	12	14.1819	0.148162	12	14.2263	0.157796	12	14.9479	0.112104	12	14.7139	0.10242	48	(3, 44)	8.03425	0.000222883	0.00813639	21.9133	0.205259	0.839265	0.839265	20.4858	4.12294	0.000505785	0.00151735	19.5585	2.95376	0.00798007	0.0119701
P17225	Ptbp1	Pink	12	13.8641	0.0642488	12	13.7611	0.0698643	12	14.1374	0.0416294	12	13.928	0.0434612	48	(3, 44)	7.99041	0.000232199	0.0083882	21.8473	-1.08496	0.289766	0.419787	18.8522	3.57074	0.00205988	0.00617964	19.324	0.824374	0.419787	0.419787
Q80X90	Flnb	Blue	12	12.96	0.0821769	12	12.9336	0.0830584	12	13.3349	0.0605175	12	13.2863	0.0712761	48	(3, 44)	7.97238	0.00023615	0.00844297	21.9975	-0.225899	0.823366	0.823366	20.2196	3.67362	0.00148545	0.00445635	21.569	3.00014	0.00668733	0.010031
Q9CY64	Blvra	Black	12	12.5293	0.0887999	12	12.3289	0.119706	12	12.8986	0.0546973	12	12.5229	0.0593044	48	(3, 44)	7.89023	0.000255049	0.00902561	20.2925	-1.34451	0.193622	0.290433	18.2966	3.54097	0.00228698	0.00686095	19.1842	-0.0596917	0.953019	0.953019
Q9WTX2	Prkra	Blue	12	11.5556	0.181123	12	11.3366	0.226687	12	12.2609	0.0710089	12	12.1331	0.108155	48	(3, 44)	7.8735	0.000259087	0.00907589	20.9782	-0.754821	0.458747	0.458747	14.3034	3.62545	0.0026703	0.00801089	17.9597	2.73745	0.0135486	0.020323
Q8K010	Oplah	Blue	12	13.0554	0.0687325	12	13.044	0.0859036	12	13.4076	0.0517348	12	13.3559	0.0646652	48	(3, 44)	7.85011	0.000264844	0.00918481	20.9898	-0.103965	0.918184	0.918184	20.4355	4.09352	0.000544544	0.00163363	21.9186	3.18369	0.00430739	0.00646108
P43024	Cox6a1	Brown	12	15.9744	0.0564002	12	16.0574	0.0932768	12	16.3493	0.0602912	12	16.3439	0.061451	48	(3, 44)	7.79816	0.000278116	0.0093849	18.095	0.761201	0.456343	0.456343	21.9028	4.54168	0.000162227	0.000321722	21.8401	4.42952	0.000214481	0.000321722
Q80X80	C2cd2l	Turquoise	12	10.2881	0.339767	12	10.2973	0.313695	12	11.7069	0.171117	12	11.4246	0.20201	48	(3, 44)	7.7979	0.000278184	0.0093849	21.8612	0.0197655	0.98441	0.98441	16.2429	3.72954	0.0017841	0.00535229	17.913	2.87501	0.0101095	0.0151642
Q64339	Isg15	Blue	11	11.3992	0.244535	12	11.4427	0.207977	12	12.667	0.210128	11	12.1447	0.211894	46	(3, 42)	7.87501	0.000279086	0.0093849	20.126	0.13533	0.893696	0.893696	20.2052	3.93201	0.000811571	0.00243471	19.603	2.30384	0.0323226	0.0484839
P06745	Gpi	Blue	12	14.0059	0.0954035	12	13.8604	0.0802846	12	14.394	0.062974	12	14.2562	0.101157	48	(3, 44)	7.78556	0.000281439	0.0093849	21.3761	-1.16652	0.256253	0.256253	19.0562	3.39507	0.00302835	0.00908504	21.925	1.80041	0.0855702	0.128355
P01837	Igkc	Turquoise	12	12.915	0.238937	12	11.8306	0.297674	12	13.0711	0.166962	12	11.6934	0.301572	48	(3, 44)	7.74799	0.00029159	0.00963081	21.0165	-2.84095	0.00978159	0.0146724	19.6741	0.535544	0.598277	0.598277	20.9066	-3.17507	0.00457719	0.0137316
P97429	Anxa4	Blue	12	13.3423	0.0698812	12	13.236	0.0711278	12	13.6233	0.0413852	12	13.5366	0.0690077	48	(3, 44)	7.63312	0.000325071	0.0106032	21.9931	-1.06578	0.298084	0.298084	17.8708	3.46049	0.00281499	0.00844498	21.9965	1.97871	0.0605035	0.0907553
Q9D8U8	Snx5	Pink	12	12.6396	0.0621735	12	12.7271	0.0633486	12	12.9128	0.0549056	12	12.4574	0.088938	48	(3, 44)	7.62432	0.000327797	0.0106032	21.9923	0.985371	0.335159	0.335159	21.6686	3.29354	0.00336001	0.01008	19.6786	-1.67911	0.10894	0.16341
Q9CZX8	Rps19	Pink	12	15.3893	0.0673946	12	15.3745	0.0631008	12	15.6948	0.0498617	12	15.5838	0.0410791	48	(3, 44)	7.61661	0.000330202	0.0106032	21.9053	-0.160604	0.873877	0.873877	20.266	3.64434	0.00158596	0.00475788	18.1822	2.46371	0.02394	0.03591
P56391	Cox6b1	Brown	12	15.6783	0.0507733	12	15.6879	0.0666158	12	15.972	0.058105	12	15.9256	0.0468795	48	(3, 44)	7.59373	0.000337455	0.0107366	20.5555	0.115504	0.909166	0.909166	21.6115	3.80604	0.000991124	0.00253028	21.8614	3.57893	0.00168686	0.00253028
Q9CRB9	Chchd3	Turquoise	12	13.7027	0.0842274	12	13.6652	0.0893001	12	13.95	0.0730435	12	14.1257	0.067542	48	(3, 44)	7.55137	0.00035132	0.0110246	21.9252	-0.305551	0.762828	0.762828	21.5681	2.21845	0.0373746	0.0560619	21.0084	3.91805	0.000789675	0.00236903
Q99PT1	Arhgdia	Brown	12	13.7395	0.0591422	12	13.8265	0.09958	12	14.2209	0.112482	12	13.7233	0.0528432	48	(3, 44)	7.54624	0.000353039	0.0110246	17.9015	0.751475	0.462133	0.693199	16.6502	3.78785	0.00151675	0.00455024	21.7268	-0.204577	0.839807	0.839807
Q91Y97	Aldob	Blue	12	16.8697	0.0641499	12	16.7016	0.0566832	12	17.0553	0.0546794	12	17.0818	0.0800007	48	(3, 44)	7.53734	0.000356042	0.0110246	21.6715	-1.96368	0.0625245	0.0625245	21.4616	2.20147	0.0387694	0.0625245	21.0081	2.0685	0.0511229	0.0625245
Q60936	Coq8a	Blue	12	13.4394	0.0892178	12	13.4522	0.0907478	12	13.9158	0.0804406	12	13.6669	0.0630994	48	(3, 44)	7.52754	0.000359381	0.0110246	21.9936	0.100173	0.921115	0.921115	21.7682	3.96528	0.000667264	0.00200179	19.8022	2.08174	0.0505567	0.0758351
P0DN34	Ndufb1	Blue	12	14.8845	0.0695138	12	14.8213	0.0995394	12	15.1745	0.0871194	12	15.267	0.052722	48	(3, 44)	7.51876	0.0003624	0.0110246	19.6678	-0.520243	0.608701	0.608701	20.9667	2.60202	0.0166553	0.0249829	20.5087	4.38471	0.000271807	0.00081542
P67778	Phb1	Blue	12	14.8451	0.0687947	12	14.8604	0.0558121	12	15.112	0.0480214	12	15.111	0.0423861	48	(3, 44)	7.4806	0.000375829	0.0113337	21.1032	0.173097	0.864225	0.864225	19.6629	3.181	0.00476765	0.00715148	18.2995	3.29028	0.00399888	0.00715148
Q3UJU9	Rmdn3	Blue	12	13.1228	0.0943923	12	13.1992	0.10505	12	13.6519	0.0962094	12	13.5076	0.0681578	48	(3, 44)	7.43263	0.000393448	0.0117627	21.753	0.541256	0.593831	0.593831	21.992	3.92567	0.000723245	0.00216974	20.0188	3.30526	0.00353013	0.00529519
Q9CXW2	Mrps22	Pink	12	12.3148	0.135939	12	11.8557	0.158676	12	12.6897	0.081961	12	12.1188	0.128459	48	(3, 44)	7.37857	0.000414338	0.0122437	21.494	-2.19681	0.0391273	0.058691	18.0639	2.36224	0.0295878	0.058691	21.9299	-1.04766	0.306207	0.306207
Q9DBG1	Cyp27a1	Blue	12	14.5574	0.0642342	12	14.6121	0.0913426	12	14.979	0.05312	12	14.7369	0.0614328	48	(3, 44)	7.3729	0.000416595	0.0122437	19.7417	0.49046	0.629215	0.629215	21.2511	5.05791	5.05362e-05	0.000151608	21.9564	2.02037	0.0557095	0.0835643
P52792	Gck	Blue	12	12.766	0.128839	12	12.4384	0.112127	12	13.1453	0.136128	12	13.1457	0.124657	48	(3, 44)	7.35444	0.000424036	0.012315	21.5886	-1.918	0.0684342	0.0684342	21.9337	2.02384	0.0553369	0.0684342	21.9761	2.11789	0.0457326	0.0684342
Q8CHP5	Pym1	Yellow	12	12.314	0.190099	12	12.1245	0.121472	12	12.8002	0.0964357	12	12.8918	0.122815	48	(3, 44)	7.34932	0.000426123	0.012315	18.6992	-0.839642	0.411716	0.411716	16.3099	2.28103	0.0363017	0.0544525	18.8202	2.55307	0.0195245	0.0544525
P61979	Hnrnpk	Blue	12	14.1459	0.0547282	12	14.1803	0.077617	12	14.498	0.0495218	12	14.33	0.051675	48	(3, 44)	7.32064	0.000438016	0.012554	19.77	0.362845	0.720571	0.720571	21.7838	4.77068	9.42019e-05	0.000282606	21.9279	2.44602	0.0229345	0.0344017
Q91ZJ5	Ugp2	Blue	12	14.475	0.0898474	12	14.3523	0.0489432	12	14.7394	0.0617155	12	14.73	0.0770366	48	(3, 44)	7.29813	0.000447589	0.0127233	16.9999	-1.19883	0.247039	0.247039	19.4901	2.42566	0.0251356	0.0640002	21.4992	2.15468	0.0426668	0.0640002
Q8BQ46	Taf15	Pink	12	12.9964	0.091578	11	12.9664	0.097372	12	13.5451	0.0899323	12	13.2682	0.118314	47	(3, 43)	7.30826	0.000458131	0.01291	20.7534	-0.224248	0.824758	0.824758	21.9928	4.27515	0.00030829	0.000924871	20.6991	1.81678	0.08376	0.12564
P60334	Cdo1	Turquoise	12	12.5098	0.147439	11	11.0177	0.379089	12	12.3862	0.242553	11	12.2418	0.194534	46	(3, 42)	7.3274	0.000465566	0.01291	12.984	-3.66836	0.00284158	0.00852474	18.1524	-0.435277	0.668493	0.668493	19.0683	-1.09788	0.285927	0.428891
P97300	Nptn	Salmon	12	10.6665	0.31366	11	11.352	0.180814	12	12.0877	0.186658	12	11.6415	0.173069	47	(3, 43)	7.29116	0.000465662	0.01291	17.4106	1.89361	0.0750165	0.0750165	17.9228	3.89371	0.00107159	0.00321477	17.1298	2.72173	0.0144312	0.0216469
Q6A0A9	FAM120A	Blue	12	12.4127	0.104191	12	12.3034	0.111771	12	12.8141	0.0586074	12	12.7546	0.0897854	48	(3, 44)	7.24946	0.000469047	0.01291	21.8924	-0.715509	0.481857	0.481857	17.3274	3.35737	0.00365801	0.010974	21.5302	2.48555	0.0212102	0.0318152
Q91ZU9	Grin3b	Yellow	12	13.7554	0.175692	11	13.6086	0.232186	10	12.433	0.235046	11	12.8531	0.270677	44	(3, 40)	7.37498	0.000478968	0.0130792	19.0517	-0.504036	0.620015	0.620015	17.4178	-4.50616	0.000294637	0.000883911	17.3943	-2.79612	0.0122133	0.0183199
Q9QXD6	Fbp1	Blue	12	15.7309	0.0674462	12	15.588	0.0579438	12	15.8755	0.056705	12	16.0145	0.0873689	48	(3, 44)	7.2102	0.000487138	0.0131966	21.5115	-1.60751	0.122523	0.122523	21.3697	1.64129	0.115374	0.122523	20.6747	2.56931	0.0180089	0.0540268
Q8BLN5	Lss	Blue	12	11.3255	0.236983	12	11.8673	0.212862	12	12.3442	0.126711	12	12.4217	0.157243	48	(3, 44)	7.20227	0.000490876	0.0131966	21.7513	1.70063	0.103267	0.103267	16.8143	3.79075	0.0014847	0.00222705	19.1131	3.85417	0.00105939	0.00222705
P63325	Rps10	Pink	12	14.9082	0.0752438	12	14.7411	0.0562589	12	15.0929	0.040409	12	15.0311	0.0544034	48	(3, 44)	7.17647	0.000503258	0.013327	20.3704	-1.77914	0.0901444	0.135217	16.8578	2.1626	0.0452435	0.135217	20.0325	1.32363	0.200533	0.200533
P17742	Ppia	Brown	12	15.7426	0.0738537	12	15.7749	0.0873709	12	16.2067	0.0984913	12	16.027	0.0643791	48	(3, 44)	7.17377	0.000504571	0.013327	21.4065	0.282525	0.780254	0.780254	20.3986	3.77001	0.00117088	0.00351263	21.5979	2.90331	0.00834306	0.0125146
A4Q9E8	Ttll6	Blue	12	10.8124	0.549865	12	11.6744	0.294755	12	12.6384	0.231789	12	12.7438	0.130382	48	(3, 44)	7.16828	0.000507255	0.013327	16.8395	1.38171	0.185119	0.185119	14.7896	3.06003	0.00804565	0.0120685	12.233	3.41768	0.00496987	0.0120685
P40124	Cap1	Blue	12	13.2109	0.0760006	12	13.2175	0.0772947	12	13.5607	0.0457946	12	13.3969	0.04168	48	(3, 44)	7.13888	0.000521881	0.0135183	21.9937	0.0603699	0.952406	0.952406	18.0573	3.94184	0.000950985	0.00285296	17.0679	2.14524	0.0466112	0.0699169
Q8BGD9	Eif4b	Blue	12	13.4377	0.0836792	12	13.3222	0.0738316	12	13.7427	0.0551949	12	13.6986	0.087377	48	(3, 44)	7.13138	0.000525681	0.0135183	21.6639	-1.03457	0.312282	0.312282	19.0482	3.04328	0.00667431	0.0200229	21.959	2.15685	0.0422301	0.0633451
Q61599	Arhgdib	Brown	9	10.5343	0.338512	11	10.1641	0.169375	11	11.0417	0.149118	10	9.42651	0.334913	41	(3, 37)	7.40468	0.000526232	0.0135183	11.9099	-0.977904	0.347568	0.347568	11.0725	1.37171	0.197309	0.295963	16.918	-2.32627	0.0326925	0.0980774
P56812	Pdcd5	Blue	12	12.5776	0.102574	12	12.483	0.150093	12	12.9501	0.0646442	12	13.0008	0.0313919	48	(3, 44)	7.11494	0.000534114	0.0136199	19.4349	-0.520065	0.608892	0.608892	18.5473	3.07268	0.00639356	0.00959034	13.0426	3.94537	0.0016661	0.00499831
Q80WJ7	Mtdh	Blue	12	12.7241	0.0757422	12	12.6222	0.0836377	12	13.0449	0.0626965	12	12.9741	0.0778083	48	(3, 44)	7.09083	0.000546735	0.0137121	21.7872	-0.903062	0.37637	0.37637	21.2581	3.26227	0.00368139	0.0110442	21.9841	2.30229	0.0311647	0.046747
O35381	Anp32a	Blue	12	13.6527	0.0933369	12	13.6302	0.100851	12	14.0783	0.0459866	12	13.8408	0.0582344	48	(3, 44)	7.08693	0.00054881	0.0137121	21.8694	-0.16344	0.871673	0.871673	16.0433	4.09029	0.000849446	0.00254834	18.437	1.71004	0.104034	0.15605
Q9CQC7	Ndufb4	Pink	12	14.6478	0.0439139	12	14.6186	0.0414316	12	14.8738	0.0344924	12	14.7794	0.0559577	48	(3, 44)	7.07737	0.000553919	0.0137121	21.9259	-0.482916	0.633942	0.633942	20.8309	4.04757	0.00058777	0.00176331	20.8232	1.8505	0.0784823	0.117723
P32067	Ssb	Blue	12	12.4321	0.0914188	12	12.5226	0.120749	12	12.9773	0.0689174	12	12.7409	0.076377	48	(3, 44)	7.07327	0.000556122	0.0137121	20.4918	0.597519	0.556707	0.556707	20.4505	4.76287	0.000112314	0.000336943	21.3254	2.59242	0.0168698	0.0253047
Q8R0F9	Sec14l4	Blue	12	13.9189	0.0657669	12	13.8921	0.098808	12	14.3023	0.0443085	12	14.0861	0.0643805	48	(3, 44)	7.07073	0.000557498	0.0137121	19.1475	-0.226444	0.823256	0.823256	19.2799	4.83482	0.000110734	0.000332201	21.99	1.81653	0.082946	0.124419
Q9CPP6	Ndufa5	Brown	12	13.9436	0.060965	12	13.9624	0.0764212	12	14.3032	0.0613802	12	14.2072	0.0697485	48	(3, 44)	7.04429	0.000571987	0.0139694	20.965	0.192078	0.84953	0.84953	21.999	4.15619	0.000412039	0.00123612	21.6131	2.84544	0.00951405	0.0142711
P17717	Ugt2b17	Brown	12	14.9593	0.113482	12	15.0324	0.100686	12	15.4406	0.0644728	12	15.3239	0.054097	48	(3, 44)	7.03393	0.000577773	0.014012	21.6925	0.481373	0.635072	0.635072	17.431	3.68727	0.00176369	0.00529107	15.7539	2.9002	0.0105653	0.0158479
Q8CFA2	Amt	Blue	12	13.3868	0.0895365	12	13.6476	0.103521	12	13.8559	0.0887111	12	13.9575	0.0986139	48	(3, 44)	7.00489	0.000594312	0.014313	21.5523	1.90537	0.0701599	0.0701599	21.9981	3.72151	0.00118682	0.00178022	21.798	4.28437	0.000306544	0.000919632
Q9CZ13	Uqcrc1	Blue	12	14.9983	0.0528112	12	15.0226	0.0565359	12	15.288	0.056238	12	15.2239	0.0528696	48	(3, 44)	6.98987	0.000603064	0.0143222	21.8986	0.314376	0.756211	0.756211	21.9136	3.7547	0.00110079	0.00330237	22	3.01946	0.00630356	0.00945534
Q9DBB8	Dhdh	Brown	12	13.8315	0.0883654	12	13.9931	0.110783	12	14.2919	0.0679179	12	14.2465	0.04853	48	(3, 44)	6.97445	0.000612184	0.0143222	20.9638	1.14028	0.267031	0.267031	20.6343	4.13139	0.000489499	0.00107086	17.0823	4.1166	0.000713909	0.00107086
Q9JHW2	Nit2	Blue	12	14.3176	0.0518465	12	14.2558	0.0663021	12	14.5679	0.0396696	12	14.4983	0.0614914	48	(3, 44)	6.97271	0.00061322	0.0143222	20.7915	-0.734856	0.470635	0.470635	20.592	3.83353	0.00099454	0.00298362	21.3893	2.24677	0.0353282	0.0529923
Q504N0	Cpa2	Pink	12	14.7847	0.207788	10	14.8087	0.156825	12	15.5746	0.141245	12	15.5636	0.154495	46	(3, 42)	7.02395	0.00062134	0.0143222	19.4053	0.092263	0.927435	0.927435	19.377	3.14403	0.00525107	0.0102921	20.3153	3.00837	0.00686141	0.0102921
Q99K28	Arfgap2	Blue	12	12.418	0.11172	12	12.2737	0.105109	12	12.8177	0.0618338	12	12.7809	0.119127	48	(3, 44)	6.95437	0.000624277	0.0143222	21.9186	-0.940568	0.357177	0.357177	17.1611	3.1299	0.00604719	0.0181416	21.91	2.22225	0.0369053	0.0553579
P48758	Cbr1	Blue	12	14.3258	0.0933442	12	14.2892	0.0962548	12	14.7852	0.0838998	12	14.6039	0.0836273	48	(3, 44)	6.95316	0.000625012	0.0143222	21.9793	-0.272789	0.787562	0.787562	21.7543	3.66054	0.0013947	0.00418409	21.7394	2.21957	0.0371992	0.0557988
P42567	Eps15	Brown	12	9.20144	0.219971	12	10.0999	0.238022	12	10.5094	0.183958	12	9.79108	0.189778	48	(3, 44)	6.9464	0.000629145	0.0143222	21.8646	2.77224	0.0111527	0.0167291	21.3324	4.56126	0.000164014	0.000492041	21.5373	2.02961	0.0549311	0.0549311
Q9DBP5	Cmpk1	Blue	12	14.0342	0.0642874	12	13.9785	0.0639142	12	14.2407	0.0658519	12	14.3189	0.0518899	48	(3, 44)	6.94435	0.000630405	0.0143222	21.9993	-0.614288	0.545326	0.545326	21.9873	2.24452	0.0351911	0.0527867	21.0621	3.4467	0.00240986	0.00722959
P24668	M6pr	Blue	12	13.4297	0.0989496	12	13.2463	0.0807429	12	13.6462	0.05323	12	13.7027	0.0783461	48	(3, 44)	6.94116	0.000632366	0.0143222	21.1491	-1.43597	0.165639	0.165639	16.8746	1.92661	0.0710414	0.106562	20.9008	2.16336	0.0422514	0.106562
P62806	H4c1 (+)	Pink	12	16.8693	0.0589877	12	16.8553	0.0602204	12	17.1808	0.0486387	12	16.999	0.0606879	48	(3, 44)	6.93388	0.000636873	0.0143222	21.9906	-0.164969	0.870475	0.870475	21.2292	4.07447	0.000533907	0.00160172	21.9823	1.5333	0.139469	0.209203
Q6X893	Slc44a1	Blue	7	10.4057	0.242554	10	10.3649	0.181953	11	11.2952	0.211898	10	11.2838	0.133611	38	(3, 34)	7.32525	0.000646859	0.0143222	12.0986	-0.134523	0.895201	0.895201	13.8225	2.76166	0.0154369	0.0231553	9.60415	3.17088	0.0104746	0.0231553
P21981	Tgm2	Blue	12	13.6682	0.0569765	12	13.5938	0.0829696	12	14.0048	0.0536295	12	13.8133	0.0772184	48	(3, 44)	6.91789	0.000646892	0.0143222	19.4873	-0.738553	0.468981	0.468981	21.9199	4.30245	0.000290234	0.000870701	20.2391	1.51244	0.145881	0.218821
Q8VCA8	Scrn2	Blue	12	13.2813	0.0711111	12	13.2417	0.0833384	12	13.6028	0.0517338	12	13.4882	0.0478528	48	(3, 44)	6.91553	0.000648382	0.0143222	21.4685	-0.361786	0.721048	0.721048	20.0959	3.65572	0.00156132	0.00468395	19.2671	2.41384	0.0258912	0.0388368
Q9DCW4	Etfb	Blue	12	16.6632	0.0518495	12	16.7049	0.0536575	12	16.8739	0.0366654	12	16.928	0.0512491	48	(3, 44)	6.89843	0.0006593	0.0144712	21.9742	0.559013	0.581806	0.581806	19.8007	3.31698	0.00347453	0.0052118	21.997	3.63135	0.00147583	0.0044275
Q8BMS1	Hadha	Blue	12	15.1499	0.0721368	12	15.0841	0.0589178	12	15.3332	0.0436102	12	15.418	0.059212	48	(3, 44)	6.8773	0.000673052	0.0146802	21.1563	-0.705765	0.488034	0.488034	18.0931	2.17539	0.0430981	0.0646472	21.1948	2.87314	0.00904661	0.0271398
Q9CZN7	Shmt2	Blue	12	14.3329	0.0579004	12	14.3223	0.100847	12	14.6098	0.0453582	12	14.634	0.0361789	48	(3, 44)	6.86654	0.000680172	0.0147427	17.5413	-0.0910972	0.928448	0.928448	20.8075	3.76464	0.00115351	0.00173026	18.4534	4.41096	0.000319538	0.000958614
P48036	Anxa5	Blue	12	14.3257	0.0837088	12	14.3866	0.0516768	12	14.662	0.0567841	12	14.696	0.0886924	48	(3, 44)	6.84836	0.000692377	0.0149141	18.3211	0.619641	0.543124	0.543124	19.3545	3.32473	0.00349387	0.00910378	21.9268	3.03684	0.00606919	0.00910378
Q9CQE8	RTRAF	Blue	12	12.3211	0.114124	12	12.2877	0.0826056	12	12.7738	0.0688055	12	12.5511	0.0737671	48	(3, 44)	6.82144	0.000710879	0.0150665	20.0438	-0.23722	0.814894	0.814894	18.0635	3.3975	0.00319649	0.00958948	18.8256	1.69304	0.10693	0.160396
P01942	Hba	Blue	12	17.9715	0.0998065	12	17.9606	0.0712275	12	18.3066	0.0637339	12	18.358	0.0860758	48	(3, 44)	6.81927	0.000712385	0.0150665	19.8969	-0.0886698	0.930231	0.930231	18.692	2.83028	0.0108111	0.0162166	21.5351	2.93316	0.00780793	0.0162166
P97450	Atp5pf	Blue	12	14.8227	0.101792	12	14.8934	0.0625154	12	15.1469	0.0626237	12	15.2278	0.0643326	48	(3, 44)	6.81913	0.000712485	0.0150665	18.2645	0.591986	0.561117	0.561117	18.2834	2.71276	0.0141249	0.0211874	18.5783	3.36406	0.00333848	0.0100154
Q99020	Hnrnpab	Blue	12	13.5439	0.0730307	12	13.4651	0.105261	12	13.8933	0.0558273	12	13.8004	0.0701528	48	(3, 44)	6.79458	0.00072984	0.0153399	19.5978	-0.614857	0.545723	0.545723	20.5834	3.80075	0.00107526	0.00322579	21.9645	2.53287	0.0189666	0.02845
Q8BK48	Ces2e	Blue	12	13.6841	0.160407	12	13.491	0.1166	12	14.0346	0.0977	12	14.1995	0.112383	48	(3, 44)	6.77799	0.000741824	0.0154979	20.0873	-0.973957	0.341661	0.341661	18.1741	1.86622	0.078233	0.11735	19.7021	2.63147	0.0161249	0.0483747
Q03265	Atp5f1a	Brown	12	16.494	0.0499614	12	16.506	0.0426925	12	16.6746	0.0434684	12	16.7327	0.0485041	48	(3, 44)	6.73306	0.000775298	0.015945	21.4777	0.182367	0.857005	0.857005	21.587	2.72695	0.0124385	0.0186577	21.9807	3.42776	0.00240854	0.00722562
Q99J99	Mpst	Blue	12	14.1632	0.0955323	12	14.0997	0.126659	12	14.3731	0.115681	12	14.7104	0.0803009	48	(3, 44)	6.73299	0.000775352	0.015945	20.4554	-0.399865	0.693401	0.693401	21.2407	1.39928	0.176162	0.264244	21.3682	4.38482	0.000249914	0.000749743
Q9D2R0	Aacs	Blue	12	13.1244	0.110206	12	12.8406	0.128461	12	13.4244	0.0905092	12	13.4043	0.0901201	48	(3, 44)	6.73081	0.000777019	0.015945	21.5027	-1.67726	0.10797	0.10797	21.1989	2.10329	0.0475532	0.0939266	21.1657	1.96547	0.0626177	0.0939266
Q8CC86	Naprt	Blue	12	13.8701	0.0905076	12	13.7469	0.0918217	12	14.1698	0.0605115	12	14.1452	0.0738586	48	(3, 44)	6.71875	0.000786294	0.0159498	21.9954	-0.955452	0.349733	0.349733	19.1963	2.7529	0.0125755	0.0377266	21.1496	2.35522	0.0282406	0.0423609
Q99N87	Mrps5	Blue	12	12.4493	0.0862357	12	12.3952	0.110014	12	12.8778	0.0755303	12	12.6494	0.0578078	48	(3, 44)	6.71854	0.000786453	0.0159498	20.8129	-0.386501	0.703049	0.703049	21.6245	3.7379	0.00116689	0.00350066	19.2251	1.928	0.0687585	0.103138
P35486	Pdha1	Blue	12	13.4463	0.0856537	12	13.155	0.11705	12	13.6849	0.0711429	12	13.6786	0.105893	48	(3, 44)	6.70728	0.000795215	0.0159573	20.1554	-2.00852	0.0581762	0.0872642	21.2832	2.14302	0.0438185	0.0872642	21.0793	1.70544	0.102807	0.102807
P24472	Gsta4	Brown	12	15.0342	0.0752359	12	15.3867	0.0614907	12	15.2707	0.0430568	12	15.1805	0.0437313	48	(3, 44)	6.70625	0.000796026	0.0159573	21.1616	3.62795	0.00156072	0.00468217	17.5073	2.72836	0.0140361	0.0210541	17.6714	1.68143	0.110266	0.110266
Q60865	Caprin1	Blue	12	12.8712	0.0866585	12	12.7271	0.113052	12	13.2447	0.0652243	12	13.0524	0.0744227	48	(3, 44)	6.69072	0.00080829	0.0161101	20.6091	-1.01154	0.323487	0.323487	20.435	3.44396	0.0025068	0.00752041	21.5093	1.58589	0.127357	0.191036
P62301	Rps13	Pink	12	15.176	0.0629429	12	15.1603	0.0630166	12	15.4549	0.0431252	12	15.3233	0.041435	48	(3, 44)	6.6736	0.000822046	0.01627	22	-0.176104	0.861823	0.861823	19.4626	3.65548	0.00162914	0.00488742	19.0264	1.95555	0.0653655	0.0980482
Q9D172	Gatd3	Brown	12	14.858	0.0651019	12	14.9648	0.0689632	12	15.1971	0.0646151	12	15.1479	0.0429069	48	(3, 44)	6.6691	0.000825696	0.01627	21.9274	1.12583	0.27241	0.27241	21.9988	3.6966	0.0012605	0.0021818	19.0394	3.71797	0.00145453	0.0021818
Q9CQX8	Mrps36	Turquoise	12	13.4287	0.105471	12	13.1359	0.100934	12	13.6499	0.0524506	12	13.636	0.102868	48	(3, 44)	6.65718	0.000835461	0.0163217	21.9576	-2.00541	0.0573981	0.117963	16.1271	1.87761	0.0786418	0.117963	21.9863	1.40672	0.17349	0.17349
P11609	Cd1d1	Pink	12	11.9614	0.110441	12	11.5454	0.180359	12	12.5105	0.0780262	12	11.7997	0.222427	48	(3, 44)	6.65359	0.000838426	0.0163217	18.2323	-1.96675	0.0646213	0.096932	19.7909	4.06069	0.000621547	0.00186464	16.1131	-0.651095	0.524162	0.524162
Q8QZZ7	Tprkb	Black	12	10.9063	0.226095	12	10.6691	0.245683	12	11.7262	0.177898	12	11.5976	0.132012	48	(3, 44)	6.64875	0.00084244	0.0163217	21.8499	-0.710282	0.485042	0.485042	20.8463	2.85005	0.00963305	0.0251561	17.7192	2.64044	0.0167708	0.0251561
Q64105	Spr	Blue	12	14.8349	0.0776981	12	14.6936	0.0724009	12	15.0982	0.0573911	12	15.0109	0.0719371	48	(3, 44)	6.62299	0.000864139	0.0166491	21.8912	-1.33065	0.196999	0.196999	20.2497	2.726	0.0129219	0.0387657	21.8707	1.66253	0.110674	0.166011
O08600	Endog	Blue	12	12.6328	0.141761	12	12.7175	0.0959315	12	13.177	0.111759	12	13.1957	0.108663	48	(3, 44)	6.59557	0.000887878	0.0170119	19.3282	0.494877	0.626265	0.626265	20.8633	3.01467	0.00662917	0.00994376	20.609	3.1519	0.0048886	0.00994376
P70266	Pfkfb1	Blue	12	11.3529	0.249912	11	10.83	0.306635	12	12.045	0.145607	12	11.8974	0.106072	47	(3, 43)	6.61595	0.000894899	0.0170523	19.768	-1.32202	0.201256	0.201256	17.6965	2.39271	0.028045	0.0841351	14.8387	2.00547	0.0635041	0.0952561
P09055	Itgb1	Blue	12	12.9572	0.103027	12	13.06	0.0833878	12	13.4413	0.059297	12	13.1702	0.0731646	48	(3, 44)	6.57358	0.000907406	0.0171961	21.0844	0.775344	0.446746	0.446746	17.5671	4.07249	0.000746651	0.00223995	19.8453	1.68579	0.107496	0.161244
Q9CXJ1	Ears2	Blue	12	10.9158	0.137538	12	11.0343	0.239905	12	11.7589	0.160548	12	11.817	0.183722	48	(3, 44)	6.56323	0.000916744	0.0172786	17.5259	0.428473	0.673526	0.673526	21.4938	3.98793	0.000644394	0.00121639	20.3826	3.92654	0.000810926	0.00121639
P50431	Shmt1	Blue	12	14.4192	0.101571	12	14.1936	0.0993198	12	14.6436	0.0756798	12	14.6657	0.063356	48	(3, 44)	6.55047	0.000928406	0.0174038	21.989	-1.58813	0.126532	0.126532	20.3362	1.77186	0.0914021	0.126532	18.4343	2.05954	0.0538504	0.126532
Q9DCX2	Atp5pd	Blue	12	15.4289	0.0449748	12	15.5097	0.0534218	12	15.6773	0.0543711	12	15.7103	0.0568217	48	(3, 44)	6.53399	0.000943695	0.0175953	21.379	1.1577	0.259758	0.259758	21.2529	3.52107	0.00200123	0.00300184	20.8979	3.88286	0.000865653	0.00259696
P97371	Psme1	Blue	12	13.9905	0.0842983	12	13.9149	0.0872383	12	14.2799	0.0509262	12	14.2174	0.0398496	48	(3, 44)	6.52111	0.000955828	0.0176218	21.9742	-0.623266	0.539526	0.539526	18.0854	2.93874	0.00874651	0.0262395	15.6824	2.43421	0.0272787	0.0409181
Q9R190	Mta2	Salmon	12	9.93119	0.201701	12	10.4597	0.229667	12	11.0725	0.156916	12	10.7028	0.150463	48	(3, 44)	6.51186	0.000964638	0.0176218	21.6392	1.72902	0.098048	0.098048	20.7453	4.46599	0.000218881	0.000656644	20.3478	3.06633	0.00600824	0.00901237
Q9D8T7	Slirp	Blue	12	12.6888	0.160279	12	12.7114	0.173273	12	13.3592	0.0871732	12	13.2152	0.0972925	48	(3, 44)	6.51021	0.00096622	0.0176218	21.8677	0.0956206	0.924693	0.924693	16.9842	3.67456	0.00188129	0.00564388	18.1374	2.80753	0.0115879	0.0173818
Q9JJI8	Rpl38	Pink	12	14.7951	0.0610225	12	14.7628	0.0641957	12	15.0646	0.0548587	12	14.9637	0.0404497	48	(3, 44)	6.5044	0.000971802	0.0176218	21.9437	-0.365092	0.718538	0.718538	21.7552	3.28399	0.00342374	0.0102712	19.1023	2.30302	0.0326846	0.0490269
Q9D880	Timm50	Blue	12	13.0435	0.0799117	12	13.1431	0.056984	12	13.4153	0.0563882	12	13.2834	0.0586539	48	(3, 44)	6.50087	0.00097521	0.0176218	19.8886	1.01473	0.322421	0.322421	19.7779	3.8019	0.00113579	0.00340737	20.186	2.42074	0.0250308	0.0375462
Q7TMR0	Prcp	Blue	12	11.0856	0.153713	12	11.1699	0.222769	12	11.462	0.0996637	12	12.0122	0.15765	48	(3, 44)	6.49415	0.000981742	0.0176218	19.5389	0.311489	0.758728	0.758728	18.8596	2.05459	0.0540411	0.0810616	21.9859	4.20831	0.00036318	0.00108954
Q8VE95	n/a (CH082)	Blue	12	13.0339	0.148057	12	13.0257	0.123797	12	13.482	0.073196	12	13.5754	0.0970849	48	(3, 44)	6.49067	0.000985141	0.0176218	21.3312	-0.0424482	0.966536	0.966536	16.0739	2.71282	0.0153167	0.0229751	18.9835	3.05853	0.00646982	0.0194094
Q6P6M7	Sepsecs	Blue	12	12.1267	0.134096	12	11.5722	0.195547	12	12.3005	0.111115	12	12.3482	0.097866	48	(3, 44)	6.49003	0.000985765	0.0176218	19.4721	-2.33852	0.0301595	0.0904786	21.2658	0.997841	0.329576	0.329576	20.1283	1.33422	0.197032	0.295548
Q8BKZ9	Pdhx	Blue	12	13.0221	0.0962218	12	12.7703	0.155521	12	13.4644	0.0769774	12	13.1929	0.115099	48	(3, 44)	6.47535	0.00100025	0.0177127	18.3452	-1.37714	0.185041	0.267728	20.9886	3.58879	0.00172995	0.00518986	21.3299	1.13803	0.267728	0.267728
O08573	Lgals9	Blue	12	14.4427	0.091057	12	14.2698	0.0750687	12	14.6401	0.04982	12	14.6567	0.0654071	48	(3, 44)	6.47453	0.00100107	0.0177127	21.2279	-1.46561	0.157411	0.157411	17.0441	1.90154	0.0742735	0.11141	19.9647	1.9087	0.0707827	0.11141
Q9D0R2	Tars1	Blue	12	13.223	0.0986127	12	12.9494	0.108684	12	13.3955	0.0486086	12	13.4501	0.0865069	48	(3, 44)	6.46779	0.00100779	0.0177411	21.7952	-1.86457	0.0757654	0.136117	16.0475	1.56916	0.136117	0.136117	21.6331	1.73104	0.0976853	0.136117
Q62446	Fkbp3	Pink	12	13.1805	0.067897	12	13.0942	0.134684	12	13.5596	0.0551114	12	13.408	0.0461038	48	(3, 44)	6.45943	0.0010162	0.0177989	16.2518	-0.572257	0.57498	0.57498	21.1073	4.33476	0.000288877	0.000866632	19.3653	2.77148	0.0120113	0.018017
P14206	Rpsa	Pink	12	15.2218	0.0579366	12	15.1257	0.0602855	12	15.432	0.0408444	12	15.2851	0.0400793	48	(3, 44)	6.43809	0.00103801	0.0180895	21.9653	-1.14954	0.262695	0.379438	19.7682	2.96544	0.00771368	0.023141	19.5664	0.899279	0.379438	0.379438
Q01339	Apoh	Blue	12	13.0213	0.102715	12	12.7527	0.168727	12	13.4225	0.0886452	12	13.2454	0.0732959	48	(3, 44)	6.41857	0.00105838	0.0183295	18.1686	-1.36002	0.190462	0.190462	21.5392	2.95691	0.00739344	0.0221803	19.8958	1.77537	0.0911376	0.136706
P03930	Mtatp8	Blue	12	15.4339	0.213773	12	15.6551	0.105165	12	16.0774	0.0970771	12	16.1534	0.0851294	48	(3, 44)	6.41422	0.00106298	0.0183295	16.0297	0.928393	0.366973	0.366973	15.3517	2.74078	0.0149221	0.0223831	14.4032	3.12667	0.0072167	0.0216501
P62962	Pfn1	Blue	12	15.1085	0.0682717	12	15.0611	0.0547408	12	15.3553	0.0419938	12	15.2225	0.0363404	48	(3, 44)	6.40563	0.00107211	0.0183295	21.0075	-0.540948	0.594234	0.594234	18.2813	3.08	0.00636956	0.0191087	16.7701	1.47385	0.159045	0.238567
P61161	Actr2	Pink	12	13.3481	0.0856226	12	13.3803	0.0916918	12	13.7515	0.0527158	12	13.5508	0.0540794	48	(3, 44)	6.40487	0.00107292	0.0183295	21.8976	0.256886	0.799665	0.799665	18.2916	4.0121	0.000795185	0.00238556	18.5714	2.00172	0.0601415	0.0902123
Q9DCS9	Ndufb10	Blue	12	14.2023	0.0827232	12	14.1137	0.100362	12	14.5278	0.046542	12	14.4403	0.0690901	48	(3, 44)	6.37568	0.0011046	0.0187218	21.2264	-0.681937	0.502653	0.502653	17.3297	3.42855	0.00313154	0.00939462	21.3231	2.20817	0.0383104	0.0574656
P31725	S100a9	Brown	12	12.0623	0.327419	12	13.4752	0.209004	12	13.0086	0.209267	12	13.0206	0.163608	48	(3, 44)	6.3738	0.00110668	0.0187218	18.688	3.63726	0.00179206	0.00537618	18.7018	2.43524	0.0250789	0.0250789	16.1708	2.61798	0.0185296	0.0250789
P62137	Ppp1ca	Grey	12	14.1027	0.116548	12	13.5125	0.15513	12	14.0928	0.119752	12	13.6617	0.0703881	48	(3, 44)	6.36717	0.00111403	0.0187264	20.4173	-3.04165	0.00633809	0.00950714	21.9838	-0.0593953	0.953174	0.953174	18.0822	-3.23922	0.00453164	0.00950714
P21107	Tpm3	Blue	12	14.2186	0.126494	12	14.3074	0.103566	12	14.679	0.0460223	12	14.5889	0.0407602	48	(3, 44)	6.36383	0.00111775	0.0187264	21.1752	0.542621	0.593057	0.593057	13.8621	3.42011	0.00419675	0.0125902	13.26	2.78594	0.0152012	0.0228017
Q8BH86	Dglucy	Blue	12	12.4525	0.106008	12	12.6891	0.0909586	12	13.0693	0.133605	12	12.9666	0.107635	48	(3, 44)	6.35193	0.00113111	0.0188591	21.5037	1.6939	0.104721	0.104721	20.9189	3.61644	0.00162704	0.00383404	21.9949	3.4026	0.00255603	0.00383404
Q8R164	Bphl	Blue	12	14.9049	0.0537421	12	14.9586	0.0764879	12	15.1312	0.0583387	12	15.2466	0.0587426	48	(3, 44)	6.34682	0.0011369	0.0188649	19.7326	0.574018	0.572441	0.572441	21.8535	2.85302	0.00928711	0.0139307	21.8281	4.29139	0.000300564	0.000901691
Q0VBL3	Rbm15	Pink	8	11.0965	0.122876	3	10.22	0.466301	7	11.7392	0.0798804	8	11.2159	0.20774	26	(3, 22)	7.58942	0.00115679	0.0189938	2.28425	-1.81756	0.194786	0.292178	11.7239	4.38577	0.000936952	0.00281086	11.3639	0.495095	0.629967	0.629967
O88271	Cfdp1	Brown	12	11.6455	0.303346	12	13.04	0.219713	12	13.1179	0.326388	12	13.0452	0.271235	48	(3, 44)	6.32846	0.00115794	0.0189938	20.0506	3.72287	0.00133906	0.00324506	21.8831	3.30433	0.00324506	0.00324506	21.7302	3.43962	0.0023698	0.00324506
Q9CRD0	Ociad1	Blue	12	12.7806	0.12437	12	12.7138	0.0994641	12	13.1949	0.0940709	12	13.1245	0.05145	48	(3, 44)	6.32574	0.0011611	0.0189938	20.9859	-0.419461	0.679142	0.679142	20.4826	2.65665	0.0149539	0.0333946	14.6578	2.55531	0.0222631	0.0333946
Q9CQ69	Uqcrq	Blue	12	15.514	0.0585518	12	15.5602	0.0589242	12	15.7559	0.0409814	12	15.7558	0.0419454	48	(3, 44)	6.30751	0.00118246	0.0192524	21.9991	0.555952	0.583854	0.583854	19.6916	3.38399	0.00299735	0.00471973	19.9367	3.35715	0.00314649	0.00471973
Q923D2	Blvrb	Blue	12	14.6104	0.0899692	12	14.5815	0.0909462	12	14.9424	0.045471	12	14.9367	0.08217	48	(3, 44)	6.27211	0.00122513	0.019854	21.9974	-0.225935	0.823338	0.823338	16.2754	3.29304	0.00450111	0.0135033	21.8216	2.67775	0.0138054	0.0207081
Q62264	Thrsp	Blue	12	13.6135	0.0786865	12	13.3699	0.173628	12	14.0685	0.144007	12	13.9932	0.108763	48	(3, 44)	6.25356	0.00124812	0.0200903	15.3355	-1.27801	0.220253	0.220253	17.0308	2.77244	0.0130235	0.0195353	20.0387	2.82841	0.01037	0.0195353
Q9CPW4	Arpc5	Blue	12	13.9096	0.0828086	12	13.9632	0.0771782	12	14.2925	0.0686347	12	14.1276	0.0406238	48	(3, 44)	6.25102	0.0012513	0.0200903	21.8918	0.473781	0.640347	0.640347	21.2677	3.55986	0.00182374	0.00547123	16.0047	2.36304	0.0311176	0.0466764
Q8VCH0	Acaa1b	Blue	12	15.1203	0.204256	12	14.8959	0.124613	12	15.5651	0.107084	12	15.7175	0.159407	48	(3, 44)	6.20098	0.00131576	0.021028	18.1921	-0.937744	0.36066	0.36066	16.6221	1.92889	0.0710002	0.1065	20.7738	2.30506	0.0315848	0.0947545
P52825	Cpt2	Blue	12	14.147	0.072984	12	14.1716	0.0718143	12	14.4086	0.0497211	12	14.4526	0.0564144	48	(3, 44)	6.18748	0.00133374	0.0212174	21.9943	0.240038	0.812524	0.812524	19.401	2.96236	0.00787597	0.0118139	20.6866	3.3133	0.00335458	0.0100638
Q9JLT4	Txnrd2	Blue	12	12.6558	0.134122	12	12.7294	0.152671	12	13.2366	0.0733978	12	13.1466	0.0924618	48	(3, 44)	6.17309	0.00135318	0.0213182	21.6409	0.362047	0.720828	0.720828	17.0463	3.79838	0.00142988	0.00428965	19.5292	3.01258	0.00700635	0.0105095
Q9Z2W0	Dnpep	Blue	12	13.5481	0.0931614	12	13.3799	0.0936242	12	13.8805	0.0670808	12	13.7194	0.0911516	48	(3, 44)	6.17045	0.00135677	0.0213182	21.9995	-1.27313	0.216261	0.216261	19.9898	2.89614	0.00893386	0.0268016	21.9895	1.31466	0.202172	0.216261
P45878	Fkbp2	Brown	12	13.4893	0.0708099	12	13.5642	0.0599257	12	13.8156	0.0780037	12	13.7859	0.0472757	48	(3, 44)	6.16918	0.00135852	0.0213182	21.4144	0.807344	0.428345	0.428345	21.7972	3.09683	0.00530253	0.00795379	19.181	3.48362	0.00245855	0.00737566
Q8BH58	Tiprl	Brown	10	10.8816	0.268113	12	11.6388	0.138273	12	11.8084	0.203176	11	11.9508	0.0952442	45	(3, 41)	6.24073	0.0013684	0.0213457	13.635	2.5101	0.0253599	0.0253599	17.5653	2.75503	0.0132382	0.0198573	11.2535	3.75763	0.00304654	0.00913961
Q9Z2I0	Letm1	Black	12	12.7357	0.0828945	12	12.8299	0.117388	12	13.1252	0.0825117	12	13.1969	0.0709298	48	(3, 44)	6.15895	0.00137258	0.0213457	19.7859	0.655795	0.51951	0.51951	21.9995	3.32986	0.00303884	0.00455825	21.4863	4.22785	0.000361175	0.00108353
Q9Z1D1	Eif3g	Blue	12	12.8092	0.100231	12	12.6834	0.169477	12	13.352	0.101928	12	13.0907	0.0956274	48	(3, 44)	6.12354	0.00142241	0.0220099	17.8562	-0.638855	0.531027	0.531027	21.9938	3.79744	0.000987575	0.00296273	21.9515	2.03216	0.0544116	0.0816175
Q60675	Lama2	Blue	12	12.8611	0.28826	11	12.2564	0.387792	11	13.6995	0.193225	10	13.6999	0.175622	44	(3, 40)	6.22616	0.00142798	0.0220099	18.8674	-1.25156	0.226025	0.226025	18.907	2.41575	0.0259946	0.0389919	17.7009	2.48488	0.0232056	0.0389919
P51150	Rab7a	Blue	12	14.2823	0.0606153	12	14.0909	0.144926	12	14.5845	0.0400299	12	14.4056	0.044409	48	(3, 44)	6.11132	0.00144005	0.0220145	14.7343	-1.21866	0.242127	0.242127	19.0613	4.16064	0.000527766	0.0015833	20.1674	1.64068	0.116368	0.174552
P38647	Hspa9	Blue	12	14.9131	0.0864812	12	14.9056	0.0455499	12	15.1907	0.0454708	12	15.1218	0.0469769	48	(3, 44)	6.11068	0.00144097	0.0220145	16.667	-0.0766569	0.939809	0.939809	16.6502	2.84147	0.0114464	0.0343393	16.9716	2.1209	0.0489616	0.0734424
Q9CPV4	Glod4	Blue	12	13.5043	0.0545598	12	13.5439	0.0716551	12	13.8172	0.0594101	12	13.7468	0.0600941	48	(3, 44)	6.10027	0.00145619	0.0221494	20.5461	0.440091	0.664466	0.664466	21.8423	3.87958	0.000817191	0.00245157	21.7978	2.9879	0.0068268	0.0102402
P12710	Fabp1	Blue	12	17.2279	0.0913043	12	17.1464	0.0619469	12	17.4972	0.0676953	12	17.4581	0.0511792	48	(3, 44)	6.09084	0.00147011	0.0222635	19.3563	-0.738702	0.468951	0.468951	20.2872	2.36982	0.0278137	0.0625351	17.2913	2.19984	0.0416901	0.0625351
Q9JHW4	Eefsec	Blue	12	11.9455	0.0816183	12	11.9424	0.11741	12	12.3198	0.0642714	12	12.2818	0.059269	48	(3, 44)	6.07958	0.00148692	0.0223936	19.6186	-0.0214035	0.98314	0.98314	20.8533	3.60373	0.00168318	0.00494227	20.0771	3.33399	0.00329485	0.00494227
Q8VHM5	Hnrnpr	Brown	12	11.5563	0.143996	12	11.8706	0.101492	12	11.8319	0.110903	12	11.0948	0.202093	48	(3, 44)	6.07646	0.00149161	0.0223936	19.7659	1.7839	0.0898016	0.134702	20.6534	1.51662	0.144521	0.144521	19.8802	-1.85986	0.0777682	0.134702
Q99L88	Sntb1	Blue	12	12.8077	0.0769604	12	12.761	0.104721	12	13.1823	0.0443719	12	12.9763	0.072169	48	(3, 44)	6.05646	0.00152206	0.0227521	20.1988	-0.358875	0.723412	0.723412	17.5855	4.21756	0.000541781	0.00162534	21.9097	1.59807	0.124351	0.186527
Q61171	Prdx2	Blue	12	15.1043	0.0588015	12	15.0444	0.0516892	12	15.3	0.0540916	12	15.2978	0.0497488	48	(3, 44)	6.03721	0.00155197	0.0230997	21.6442	-0.764313	0.452934	0.452934	21.8484	2.44957	0.0227915	0.0341873	21.4125	2.51242	0.0200552	0.0341873
P33267	Cyp2f2	Brown	12	14.2429	0.0875042	12	14.4311	0.0603812	12	14.7214	0.0953247	12	14.4751	0.0730991	48	(3, 44)	6.02527	0.00157084	0.0232807	19.5393	1.77074	0.0922036	0.0922036	21.8407	3.69787	0.00126835	0.00380504	21.3247	2.03651	0.054306	0.0814589
Q9D1I5	Mcee	Blue	12	12.8273	0.138548	12	13.1479	0.13235	12	13.4811	0.124657	12	13.4144	0.0819622	48	(3, 44)	6.00011	0.00161138	0.0237009	21.9541	1.67312	0.108494	0.108494	21.7589	3.5082	0.00200925	0.00301387	17.8591	3.64696	0.00186387	0.00301387
Q8CIF4	Btd	Blue	12	11.8457	0.140093	12	11.7064	0.178978	12	12.5176	0.117806	12	12.1872	0.150245	48	(3, 44)	5.9992	0.00161287	0.0237009	20.8002	-0.612795	0.546654	0.546654	21.371	3.67069	0.00139217	0.00417652	21.8932	1.66252	0.110662	0.165992
Q02053	Uba1	Brown	12	14.0081	0.0384169	12	13.994	0.070007	12	14.2886	0.0531541	12	14.1643	0.0621127	48	(3, 44)	5.98545	0.00163549	0.0238887	17.0742	-0.176978	0.861608	0.861608	20.0285	4.27661	0.000367445	0.00110234	18.3416	2.13866	0.0461567	0.069235
P61458	Pcbd1	Blue	12	15.5214	0.0450915	12	15.4733	0.0596759	12	15.7239	0.0519602	12	15.6923	0.0445616	48	(3, 44)	5.97562	0.00165186	0.0238887	20.4728	-0.64202	0.527985	0.527985	21.5721	2.94416	0.00760469	0.0197716	21.9969	2.69655	0.0131811	0.0197716
Q99LX0	Park7	Blue	12	14.9348	0.0904707	12	15.0472	0.113417	12	15.38	0.0582561	12	15.2887	0.0649181	48	(3, 44)	5.97402	0.00165455	0.0238887	20.9643	0.775073	0.446951	0.446951	18.7838	4.13794	0.000570997	0.00171299	19.9538	3.17843	0.00473266	0.00709899
E9Q3G8	Nup153	Turquoise	8	9.51733	0.318748	6	5.39625	0.947337	7	8.26912	0.694873	7	7.95354	0.620859	28	(3, 24)	6.8886	0.0016558	0.0238887	6.13998	-4.12304	0.0058951	0.0176853	8.46926	-1.63273	0.139074	0.139074	9.04137	-2.2407	0.0516538	0.0774807
D3Z3N4	Hnrnph3	Turquoise	7	10.2639	0.385646	9	10.0392	0.195795	7	11.5728	0.180019	8	10.7414	0.257393	31	(3, 27)	6.64632	0.00166054	0.0238887	9.04132	-0.519431	0.615935	0.615935	8.49628	3.07554	0.0141623	0.0424869	10.7139	1.02991	0.325741	0.488611
B1AR13	Cisd3	Brown	12	13.1827	0.104858	12	13.2707	0.204324	12	13.7303	0.0684961	12	13.7909	0.0869271	48	(3, 44)	5.96505	0.00166968	0.0238887	16.4183	0.383042	0.706603	0.706603	18.9415	4.37173	0.000330283	0.000495425	21.2691	4.46551	0.000207797	0.000495425
Q9D7I5	Lhpp	Brown	12	12.6942	0.129437	12	13.3294	0.151202	12	13.1588	0.0694657	12	12.8795	0.096999	48	(3, 44)	5.96258	0.00167386	0.0238887	21.4892	3.19158	0.00430101	0.0086018	16.851	3.16267	0.00573454	0.0086018	20.3926	1.14582	0.265139	0.265139
P62821	Rab1A	Blue	12	13.3686	0.0791103	12	13.3266	0.0849552	12	13.6831	0.0674316	12	13.6468	0.0697382	48	(3, 44)	5.95702	0.00168333	0.0239182	21.8892	-0.361359	0.721296	0.721296	21.4616	3.02567	0.00632839	0.0189852	21.6592	2.63834	0.0151284	0.0226927
Q64674	Srm	Pink	12	12.6072	0.13309	12	12.4427	0.117641	12	13.0219	0.0748188	12	12.619	0.0601898	48	(3, 44)	5.95126	0.00169321	0.0239182	21.6734	-0.925984	0.364651	0.546977	17.3214	2.71603	0.0145028	0.0435085	15.319	0.0810507	0.936451	0.936451
P62627	Dynlrb1	Black	12	11.3542	0.370483	12	12.0109	0.176718	12	12.3881	0.119168	12	12.5937	0.129726	48	(3, 44)	5.94928	0.00169662	0.0239182	15.7591	1.60002	0.129448	0.129448	13.2521	2.65675	0.0194947	0.029242	13.6574	3.15771	0.00716885	0.0215065
Q9DBL9	Abhd5	Blue	10	9.91062	0.340737	11	10.5255	0.205961	12	10.6568	0.197053	11	11.3327	0.177523	44	(3, 40)	6.03678	0.00171887	0.0241338	14.9785	1.54424	0.143391	0.143391	14.683	1.89564	0.0778656	0.116798	13.6442	3.70135	0.00246789	0.00740367
Q99KI0	Aco2	Blue	12	14.7124	0.0556905	12	14.6515	0.0672019	12	14.8332	0.0579014	12	14.9732	0.0516286	48	(3, 44)	5.92274	0.00174297	0.0243735	21.2665	-0.697649	0.492954	0.492954	21.9667	1.50279	0.147134	0.220702	21.875	3.43328	0.00238907	0.0071672
Q9Z329	Itpr2	Yellow	12	10.8745	0.209006	12	10.0766	0.136435	12	11.133	0.164358	12	10.4724	0.235926	48	(3, 44)	5.91866	0.00175021	0.0243765	18.934	-3.19684	0.00476318	0.0142895	20.8412	0.97213	0.342134	0.342134	21.6848	-1.27564	0.21558	0.32337
Q921F2	Tardbp	Brown	12	14.2195	0.117177	12	14.5121	0.156164	12	14.9603	0.0913712	12	14.6721	0.135214	48	(3, 44)	5.91404	0.00175846	0.0243934	20.405	1.49895	0.1492	0.1492	20.7662	4.98552	6.39794e-05	0.000191938	21.5639	2.52989	0.0192463	0.0288695
P55302	Lrpap1	Turquoise	12	12.4438	0.148236	12	12.3885	0.151607	12	12.8731	0.109183	12	13.0158	0.0941497	48	(3, 44)	5.89756	0.00178817	0.0247067	21.9889	-0.260731	0.796726	0.796726	20.2212	2.33202	0.0301428	0.0452142	18.6326	3.25707	0.00422796	0.0126839
Q8BMF4	Dlat	Blue	12	14.1164	0.0963834	12	14.1395	0.0926626	12	14.5495	0.0674941	12	14.4283	0.0936824	48	(3, 44)	5.8902	0.00180161	0.0247936	21.966	0.173148	0.86412	0.86412	19.6969	3.68041	0.00151385	0.00454156	21.9822	2.32072	0.0299726	0.0449589
Q8JZQ9	Eif3b	Blue	12	12.9165	0.0669159	12	12.8363	0.117852	12	13.1866	0.103171	12	13.3001	0.06154	48	(3, 44)	5.86587	0.0018468	0.0251527	17.4249	-0.591896	0.561522	0.561522	18.8633	2.19606	0.0407984	0.0611976	21.8475	4.21921	0.000357732	0.0010732
Q9DBN5	Lonp2	Black	12	13.2387	0.067411	12	12.9016	0.0927239	12	13.3044	0.0452062	12	13.1742	0.0786352	48	(3, 44)	5.86041	0.00185709	0.0251527	20.0889	-2.94115	0.00805001	0.02415	19.2294	0.808861	0.42849	0.539627	21.498	-0.623327	0.539627	0.539627
Q9DBT9	Dmgdh	Brown	12	14.9489	0.0600586	12	15.1931	0.0737391	12	15.3538	0.0714005	12	15.2622	0.0798566	48	(3, 44)	5.85876	0.00186023	0.0251527	21.1344	2.56714	0.0179068	0.0179068	21.373	4.3392	0.000278841	0.000836522	20.4276	3.13548	0.0051146	0.0076719
P51859	Hdgf	Blue	12	13.2537	0.0681717	12	13.2172	0.113903	12	13.6973	0.105351	12	13.4059	0.0621436	48	(3, 44)	5.85614	0.0018652	0.0251527	17.9844	-0.275136	0.786348	0.786348	18.8378	3.53539	0.00223373	0.00670119	21.8141	1.64996	0.113279	0.169918
Q8BWF0	Aldh5a1	Blue	12	13.7356	0.0724718	12	13.7019	0.0647822	12	13.9558	0.0639075	12	14.0366	0.0697542	48	(3, 44)	5.85593	0.00186559	0.0251527	21.7289	-0.34658	0.732241	0.732241	21.661	2.27888	0.0329008	0.0493512	21.9679	2.99241	0.00671851	0.0201555
Q62465	Vat1	Blue	12	12.7398	0.0785846	12	12.5676	0.135259	12	13.0137	0.0571779	12	13.0078	0.0685803	48	(3, 44)	5.84987	0.00187717	0.0251527	17.6665	-1.10084	0.285738	0.285738	20.0972	2.81877	0.0105743	0.0264588	21.6043	2.56933	0.0176392	0.0264588
Q9D0S9	Hint2	Blue	12	14.8648	0.0663249	12	14.8982	0.0560409	12	15.1248	0.0480768	12	15.1111	0.0550969	48	(3, 44)	5.84918	0.00187847	0.0251527	21.4037	0.384434	0.70445	0.70445	20.0586	3.17324	0.00476678	0.0140817	21.2843	2.85559	0.00938782	0.0140817
Q9CQQ7	Atp5pb	Blue	12	14.6028	0.122415	12	14.6123	0.0892838	12	14.9741	0.0845621	12	15.0172	0.0677292	48	(3, 44)	5.82592	0.00192356	0.0256573	20.1217	0.0626284	0.95068	0.95068	19.5509	2.49557	0.021657	0.0324855	17.1575	2.96205	0.00866826	0.0260048
O35129	Phb2	Blue	12	14.8758	0.0672367	12	14.8562	0.0537156	12	15.0793	0.0457597	12	15.0967	0.0433112	48	(3, 44)	5.8177	0.00193976	0.0257743	20.9771	-0.227936	0.821903	0.821903	19.39	2.50217	0.0214371	0.0321556	18.7878	2.7622	0.0124896	0.0321556
P61957	Sumo2	Blue	11	9.60125	0.352758	9	9.82217	0.209063	12	10.6105	0.0759613	11	10.5175	0.0767201	43	(3, 39)	5.91567	0.00198989	0.0261496	15.819	0.538742	0.597565	0.597565	10.9275	2.79699	0.0174676	0.0415164	10.9439	2.53792	0.0276776	0.0415164
P80313	Cct7	Black	12	13.7097	0.0575452	12	13.6134	0.094333	12	13.9767	0.0515103	12	13.8326	0.046876	48	(3, 44)	5.79136	0.00199266	0.0261496	18.191	-0.872123	0.394507	0.394507	21.7354	3.45609	0.00227807	0.0068342	21.1356	1.65512	0.112675	0.169013
Q9R233	Tapbp	Blue	12	12.6555	0.161793	12	12.476	0.171746	12	13.1199	0.103004	12	13.1469	0.108598	48	(3, 44)	5.7844	0.00200689	0.0261496	21.9221	-0.76057	0.455017	0.455017	18.6587	2.42144	0.025835	0.0387525	19.2393	2.52211	0.0206252	0.0387525
Q9WUM5	Suclg1	Blue	12	15.4141	0.0690987	12	15.4607	0.063539	12	15.6506	0.0573756	12	15.7193	0.0531416	48	(3, 44)	5.78357	0.00200858	0.0261496	21.847	0.497231	0.623993	0.623993	21.281	2.63404	0.0154086	0.023113	20.6399	3.50219	0.00216363	0.00649089
P45952	Acadm	Blue	12	14.9066	0.0648294	12	14.9723	0.0501757	12	15.1505	0.0665515	12	15.1947	0.0459111	48	(3, 44)	5.78191	0.00201199	0.0261496	20.6984	0.801838	0.431756	0.431756	21.9849	2.6252	0.0154618	0.0231926	19.8161	3.62668	0.00170082	0.00510246
Q8R0Y8	Slc25a42	Black	12	12.9149	0.1033	12	12.8311	0.0918149	12	13.2365	0.0542273	12	13.1131	0.0391872	48	(3, 44)	5.7813	0.00201325	0.0261496	21.7013	-0.606837	0.550256	0.550256	16.6347	2.75654	0.0136783	0.0410348	14.1017	1.79366	0.094333	0.1415
Q99LC9	Pex6	Blue	12	11.223	0.1598	12	11.4698	0.145568	12	11.8019	0.171329	12	12.0068	0.0878768	48	(3, 44)	5.77147	0.00203358	0.0262471	21.8113	1.14165	0.265977	0.265977	21.8941	2.47064	0.0217555	0.0326333	17.0955	4.29793	0.000481514	0.00144454
P70318	Tial1	Turquoise	12	11.9962	0.213882	12	12.5626	0.132182	12	12.7751	0.0897895	12	12.6192	0.0944385	48	(3, 44)	5.77036	0.00203589	0.0262471	18.333	2.2528	0.0367446	0.0367446	14.7605	3.35795	0.00439818	0.0131946	15.1321	2.66447	0.0175725	0.0263587
P61971	Nutf2	Pink	12	14.3589	0.0466002	12	14.2966	0.0864299	12	14.6385	0.0462152	12	14.4931	0.0654431	48	(3, 44)	5.74162	0.00209664	0.0269302	16.8971	-0.633526	0.534872	0.534872	21.9985	4.26024	0.000319573	0.000958719	19.8737	1.67132	0.110332	0.165498
O09159	Man2b1	Black	12	11.9645	0.132684	12	12.0292	0.176499	12	12.5563	0.106079	12	12.5022	0.0822627	48	(3, 44)	5.7315	0.0021185	0.0270217	20.4234	0.293027	0.772458	0.772458	20.9833	3.4838	0.00221736	0.00423471	18.3679	3.4447	0.00282314	0.00423471
Q8BWT1	Acaa2	Blue	12	16.3999	0.078882	12	16.3749	0.059268	12	16.641	0.0501117	12	16.6389	0.0516525	48	(3, 44)	5.72907	0.00212378	0.0270217	20.4181	-0.252955	0.802832	0.802832	18.6351	2.57974	0.0185458	0.0303188	18.9681	2.53488	0.0202125	0.0303188
O35490	Bhmt	Blue	12	17.044	0.0751122	12	17.0787	0.0855712	12	17.3832	0.0847383	12	17.3594	0.0492588	48	(3, 44)	5.72752	0.00212714	0.0270217	21.6364	0.305242	0.763099	0.763099	21.6877	2.9958	0.00672783	0.0100917	18.9848	3.51164	0.00233513	0.0070054
Q9CZ30	Ola1	Blue	12	13.1829	0.0749502	12	13.1149	0.115286	12	13.4789	0.068106	12	13.4839	0.052702	48	(3, 44)	5.71827	0.0021474	0.0270452	18.8892	-0.494883	0.62639	0.62639	21.8013	2.92263	0.00793246	0.0118987	19.7408	3.28524	0.00374727	0.0112418
P19221	F2	Turquoise	12	12.3858	0.117598	12	12.1403	0.127555	12	12.52	0.0773045	12	12.7386	0.0885227	48	(3, 44)	5.7125	0.00216014	0.0270452	21.8563	-1.41503	0.17115	0.256724	19.0109	0.953167	0.352468	0.352468	20.4363	2.39661	0.0262116	0.0786349
Q922R8	Pdia6	Blue	12	14.7576	0.0719611	12	14.6896	0.0713557	12	15.055	0.0524067	12	14.886	0.0713237	48	(3, 44)	5.71031	0.00216498	0.0270452	21.9984	-0.670623	0.509441	0.509441	20.1065	3.34067	0.00323968	0.00971903	21.9983	1.26677	0.218485	0.327728
P62960	Ybx1	Brown	12	13.53	0.139127	12	13.6438	0.189232	12	14.1964	0.0875832	12	14.0556	0.094174	48	(3, 44)	5.70957	0.00216663	0.0270452	20.2029	0.484364	0.633337	0.633337	18.5351	4.05363	0.000707794	0.00212338	19.3311	3.12869	0.0054466	0.0081699
Q80UZ0	Fgd5	Pink	12	14.7175	0.101411	12	14.9428	0.0718106	12	15.1504	0.0617285	12	15.0608	0.0731279	48	(3, 44)	5.70567	0.00217531	0.0270452	19.815	1.81306	0.0850005	0.0850005	18.1673	3.64628	0.00182385	0.00547156	20.0049	2.7459	0.0124563	0.0186845
Q9DCT2	Ndufs3	Blue	12	13.8655	0.0592058	12	13.7936	0.0629515	12	14.0965	0.0480338	12	14.0144	0.0596311	48	(3, 44)	5.69941	0.00218933	0.0270452	21.9177	-0.831836	0.414473	0.414473	21.1034	3.03036	0.00634029	0.0190209	21.9989	1.77137	0.0903534	0.13553
Q99LC3	Ndufa10	Blue	12	13.7997	0.062217	12	13.7419	0.0788523	12	14.0729	0.0499424	12	13.9678	0.0605835	48	(3, 44)	5.6988	0.00219069	0.0270452	20.8707	-0.575915	0.570831	0.570831	21.0168	3.42415	0.00254711	0.00764133	21.9844	1.93494	0.0659668	0.0989501
Q3UIR3	Dtx3l	Blue	12	11.137	0.170939	12	11.1275	0.189906	12	11.7823	0.19469	12	11.8441	0.0759473	48	(3, 44)	5.69849	0.00219138	0.0270452	21.7608	-0.0372839	0.970599	0.970599	21.6378	2.49074	0.0209287	0.031393	15.1799	3.78022	0.0017811	0.0053433
F8VPN4	Agl	Blue	12	13.6344	0.107032	12	13.5209	0.120601	12	13.9791	0.0740265	12	13.9726	0.084756	48	(3, 44)	5.69114	0.00220797	0.0271243	21.6939	-0.703998	0.488923	0.488923	19.5641	2.64865	0.0155951	0.0328035	20.9019	2.4772	0.021869	0.0328035
P68372	Tubb4b	Pink	12	15.6355	0.0514939	12	15.6055	0.0584032	12	15.8668	0.0416436	12	15.7822	0.0539406	48	(3, 44)	5.68458	0.00222287	0.0271243	21.6602	-0.385062	0.703947	0.703947	21.0777	3.49253	0.00216125	0.00648376	21.9528	1.96799	0.0618281	0.0927421
P61358	Rpl27	Pink	12	15.2725	0.0681168	12	15.2157	0.0778875	12	15.537	0.0429232	12	15.3666	0.036884	48	(3, 44)	5.68246	0.00222773	0.0271243	21.6162	-0.54948	0.588309	0.588309	18.5459	3.28503	0.00399091	0.0119727	16.9398	1.21436	0.24127	0.361905
Q80Y14	Glrx5	Brown	12	14.0007	0.16391	12	14.4174	0.177328	12	14.7454	0.107785	12	14.6428	0.0829417	48	(3, 44)	5.68187	0.00222907	0.0271243	21.8652	1.72566	0.0985161	0.0985161	19.0146	3.79585	0.00121991	0.00365972	16.2866	3.49518	0.00292676	0.00439014
Q05816	Fabp5	Pink	12	12.7714	0.252277	12	11.3847	0.303465	12	12.944	0.25042	12	11.9017	0.40415	48	(3, 44)	5.67044	0.00225538	0.0273264	21.2896	-3.51389	0.0020316	0.0060948	21.9988	0.485785	0.631923	0.631923	18.4423	-1.82548	0.0841668	0.12625
Q9DCG2	Cd302	Pink	12	13.0832	0.176393	12	12.401	0.257501	12	13.3332	0.0856272	12	13.1606	0.115917	48	(3, 44)	5.66768	0.00226179	0.0273264	19.4605	-2.18572	0.0412472	0.123742	15.9115	1.27482	0.220675	0.331012	19.0074	0.366527	0.718021	0.718021
Q80UG5	Septin9	Pink	12	12.8224	0.0811696	12	12.6351	0.0878589	12	13.075	0.0676977	12	12.9208	0.0714255	48	(3, 44)	5.66167	0.00227578	0.0273264	21.8635	-1.56598	0.131712	0.197569	21.3131	2.3899	0.0261599	0.0784798	21.6497	0.910014	0.372836	0.372836
P47738	Aldh2	Blue	12	16.2891	0.0429366	12	16.2882	0.0445586	12	16.4962	0.0370859	12	16.4556	0.0570143	48	(3, 44)	5.66054	0.00227843	0.0273264	21.9698	-0.0137112	0.989184	0.989184	21.5442	3.6507	0.00144553	0.00433659	20.4405	2.33394	0.0299041	0.0448561
P97372	Psme2	Blue	12	13.4325	0.0721816	12	13.474	0.0728088	12	13.7795	0.0702914	12	13.6486	0.0530585	48	(3, 44)	5.65099	0.00230089	0.0273264	21.9984	0.403993	0.690118	0.690118	21.9845	3.44329	0.00232036	0.00696109	20.2009	2.41139	0.0255225	0.0382838
Q61081	Cdc37	Brown	12	10.8973	0.288289	12	11.566	0.237259	12	12.1027	0.156161	12	11.7169	0.12275	48	(3, 44)	5.64987	0.00230353	0.0273264	21.2148	1.79104	0.0875666	0.0875666	16.9435	3.67649	0.00187982	0.00563946	14.8616	2.61571	0.019592	0.029388
Q9D1B9	Mrpl28	Blue	11	10.5074	0.252582	12	10.7196	0.153687	12	11.1985	0.186068	11	11.4788	0.115901	46	(3, 42)	5.6927	0.00230423	0.0273264	16.695	0.717768	0.482824	0.482824	18.7726	2.2032	0.0402796	0.0604194	14.0324	3.49573	0.00355425	0.0106627
Q9D9K3	Aven	Yellow	9	11.2932	0.470622	11	9.4981	0.339491	9	11.2389	0.23492	11	10.5514	0.319358	40	(3, 36)	5.85232	0.00230872	0.0273264	15.1995	-3.09347	0.00732183	0.0219655	11.7537	-0.103302	0.919465	0.919465	14.5892	-1.30431	0.212331	0.318496
P52480	Pkm	Black	12	12.6912	0.13	12	12.4814	0.151036	12	13.1138	0.10952	12	12.9699	0.0709298	48	(3, 44)	5.63826	0.00233119	0.0274985	21.523	-1.05267	0.304169	0.304169	21.3837	2.48657	0.0212245	0.0636736	17.0161	1.88215	0.0770334	0.11555
Q9Z0X1	Aifm1	Blue	12	14.3354	0.0527504	12	14.3655	0.0504224	12	14.5913	0.0486677	12	14.5356	0.0594598	48	(3, 44)	5.62397	0.00236571	0.0277212	21.9553	0.412746	0.683796	0.683796	21.8588	3.56561	0.00174192	0.00522576	21.692	2.518	0.0197011	0.0295517
Q8R1Q8	Dync1li1	Blue	12	11.5321	0.135773	12	11.1269	0.118767	12	11.747	0.0843879	12	11.6348	0.110774	48	(3, 44)	5.62383	0.00236605	0.0277212	21.6175	-2.24623	0.0352501	0.10575	18.3952	1.34474	0.195055	0.292583	21.1479	0.586448	0.563783	0.563783
P61021	Rab5b	Blue	12	12.3194	0.0979666	12	12.1323	0.112346	12	12.6345	0.0783618	12	12.4445	0.0585836	48	(3, 44)	5.61758	0.00238131	0.0277492	21.5999	-1.25493	0.222914	0.287318	20.9874	2.51215	0.0202447	0.060734	17.9752	1.09654	0.287318	0.287318
P26043	Rdx	Blue	12	13.7729	0.0700366	12	13.8141	0.0744897	12	14.0783	0.0502303	12	13.9784	0.038677	48	(3, 44)	5.6163	0.00238445	0.0277492	21.9169	0.40314	0.690751	0.690751	19.9486	3.54278	0.00204865	0.00614595	17.1384	2.56787	0.0198738	0.0298107
Q99KR7	Ppif	Pink	12	13.3146	0.151335	12	13.264	0.147389	12	13.8955	0.118388	12	13.691	0.0838319	48	(3, 44)	5.60644	0.00240878	0.0279386	21.9847	-0.239708	0.812778	0.812778	20.7951	3.02311	0.00651877	0.0195563	17.1699	2.17524	0.0438649	0.0657974
Q8R0N6	Adhfe1	Blue	12	13.0533	0.0678222	12	13.3125	0.108069	12	13.6055	0.0922537	12	13.2772	0.110086	48	(3, 44)	5.57488	0.00248837	0.0287656	18.5013	2.03152	0.0568191	0.0852286	20.2023	4.82326	0.000100635	0.000301906	18.2988	1.73168	0.100154	0.100154
P06151	Ldha	Blue	12	15.7842	0.0621888	12	15.6128	0.0593234	12	15.7784	0.0370767	12	15.9394	0.063593	48	(3, 44)	5.55769	0.00253287	0.0291091	21.9512	-1.99485	0.0586221	0.142618	17.9427	-0.0802296	0.936943	0.936943	21.989	1.74426	0.0950784	0.142618
P08226	Apoe	Blue	12	14.4289	0.0628075	12	14.4463	0.0984322	12	14.8163	0.0588662	12	14.7181	0.100793	48	(3, 44)	5.55692	0.00253487	0.0291091	18.6835	0.148718	0.883369	0.883369	21.9082	4.49991	0.000179509	0.000538527	18.4233	2.43519	0.0252477	0.0378716
Q8VGX3	Or52x1	Blue	12	13.5411	0.062753	11	13.543	0.0856175	12	13.8449	0.064029	12	13.7746	0.0534459	47	(3, 43)	5.56542	0.00256581	0.0293671	18.719	0.0173854	0.986313	0.986313	21.9911	3.38822	0.0026457	0.00793709	21.4564	2.83191	0.00985479	0.0147822
P17095	Hmga1	Blue	12	11.7547	0.149342	12	12.099	0.179508	11	12.6841	0.11663	12	12.2275	0.182529	47	(3, 43)	5.55358	0.00259713	0.0296022	21.2951	1.47478	0.154904	0.154904	20.2314	4.90526	8.287e-05	0.00024861	21.1699	2.0048	0.0579395	0.0869093
O88685	Psmc3	Brown	12	12.6469	0.100399	12	12.6457	0.0946159	12	13.0504	0.103929	12	12.9743	0.056303	48	(3, 44)	5.52955	0.0026075	0.0296022	21.923	-0.00828731	0.993463	0.993463	21.9738	2.79251	0.0106219	0.0166166	17.296	2.84398	0.0110778	0.0166166
E9Q6R7	Utrn	Turquoise	12	10.6109	0.212126	12	11.1156	0.119978	12	11.4834	0.139057	12	11.0563	0.117859	48	(3, 44)	5.52581	0.00261759	0.0296022	17.3845	2.07074	0.05357	0.0803549	18.9804	3.4397	0.00274948	0.00824843	17.2005	1.83519	0.0838303	0.0838303
Q2TPA8	Hsdl2	Black	12	13.2733	0.0919357	12	13.3471	0.0770822	12	13.6807	0.0754631	12	13.5024	0.0591944	48	(3, 44)	5.52474	0.0026205	0.0296022	21.3505	0.614625	0.545298	0.545298	21.1947	3.42474	0.0025208	0.0075624	18.7828	2.09476	0.0499905	0.0749858
Q9D0M3	Cyc1	Brown	12	15.7201	0.0438258	12	15.7314	0.0408361	12	15.9117	0.0393768	12	15.8948	0.0502026	48	(3, 44)	5.52003	0.00263326	0.0296499	21.8911	0.189797	0.851217	0.851217	21.7526	3.25206	0.00369187	0.0110756	21.6061	2.62218	0.0156989	0.0235484
Q99LC5	Etfa	Brown	12	15.8741	0.0708426	12	15.8936	0.0579593	12	16.1366	0.0527568	12	16.114	0.0550424	48	(3, 44)	5.51566	0.00264518	0.0296876	21.1695	0.213198	0.833212	0.833212	20.331	2.97106	0.00746092	0.0214901	20.7337	2.6732	0.0143267	0.0214901
Q9QXY6	Ehd3	Brown	12	12.8676	0.083154	12	13.0358	0.114073	12	13.4401	0.0972465	12	13.0864	0.113046	48	(3, 44)	5.49562	0.00270055	0.0301165	20.1162	1.19143	0.247354	0.247354	21.482	4.47464	0.000199023	0.00059707	20.2079	1.55915	0.134484	0.201727
Q3TZ89	Sec31b	Blue	12	14.9121	0.131477	12	14.7797	0.126579	12	15.2519	0.101256	12	15.3516	0.101019	48	(3, 44)	5.49393	0.00270527	0.0301165	21.9684	-0.725673	0.475699	0.475699	20.6528	2.04778	0.0535109	0.0802664	20.6311	2.65042	0.0151018	0.0453055
Q9R0L9	Cd164	Blue	12	12.3945	0.41932	11	12.3483	0.48565	10	13.9928	0.265832	12	14.05	0.389436	45	(3, 41)	5.55528	0.00270944	0.0301165	20.241	-0.0719557	0.943343	0.943343	18.0544	3.21931	0.00474217	0.0127065	21.8808	2.89293	0.00847099	0.0127065
Q3UIU2	Ndufb6	Salmon	12	12.8958	0.18046	12	13.329	0.209091	12	13.709	0.184489	12	13.823	0.133924	48	(3, 44)	5.48449	0.0027318	0.030268	21.5396	1.56851	0.131337	0.131337	21.9893	3.15134	0.00463495	0.00695242	20.2966	4.12597	0.000510487	0.00153146
Q9JK38	Gnpnat1	Salmon	12	12.487	0.142197	12	12.9834	0.148811	12	13.227	0.126857	12	13.0817	0.129697	48	(3, 44)	5.48002	0.00274448	0.0303116	21.9547	2.4115	0.0246969	0.0246969	21.7194	3.88301	0.000817181	0.00245154	21.8163	3.08967	0.00538799	0.00808199
Q99MR8	Mccc1	Blue	12	13.7569	0.0799776	12	13.8296	0.110048	12	14.1132	0.0659911	12	14.1444	0.0731127	48	(3, 44)	5.47113	0.00276983	0.0304945	20.0853	0.53474	0.5987	0.5987	21.2343	3.4363	0.00244812	0.00367218	21.8252	3.57684	0.00169865	0.00367218
Q8K4Z3	Naxe	Blue	12	14.0435	0.0760204	12	13.9965	0.0847735	12	14.3162	0.0507407	12	14.2564	0.0497702	48	(3, 44)	5.46449	0.00278895	0.0305982	21.7438	-0.41269	0.683875	0.683875	19.178	2.98439	0.00756597	0.0226979	18.9662	2.3438	0.0301357	0.0452035
Q9D6J6	Ndufv2	Brown	12	13.6406	0.095121	12	13.7611	0.105008	12	14.0871	0.0885596	12	14.0489	0.0833969	48	(3, 44)	5.45941	0.00280365	0.0305982	21.7883	0.85037	0.404368	0.404368	21.8886	3.43532	0.0023759	0.00589342	21.63	3.22776	0.00392894	0.00589342
Q91V64	Isoc1	Black	12	13.5483	0.085671	12	13.3447	0.0855107	12	13.7195	0.0329372	12	13.6116	0.0496918	48	(3, 44)	5.4587	0.00280571	0.0305982	21.9999	-1.68166	0.106778	0.160167	14.1823	1.86602	0.0828555	0.160167	17.649	0.639153	0.530932	0.530932
P42932	Cct8	Blue	12	13.7661	0.0719862	12	13.752	0.0829713	12	14.0627	0.0586342	12	13.9801	0.0466933	48	(3, 44)	5.45272	0.00282314	0.0306085	21.5707	-0.128347	0.899063	0.899063	21.1348	3.1942	0.0043373	0.0130119	18.8641	2.49385	0.0220978	0.0331467
P62075	Timm13	Blue	12	14.0563	0.123523	12	13.962	0.0598596	12	14.3843	0.0640603	12	14.2511	0.0599389	48	(3, 44)	5.45232	0.00282431	0.0306085	15.8964	-0.686874	0.50206	0.50206	16.5179	2.35727	0.031041	0.093123	15.908	1.41892	0.175219	0.262829
P56135	Atp5mf	Brown	12	15.4947	0.052969	12	15.4925	0.0503862	12	15.7106	0.0576924	12	15.7257	0.0609931	48	(3, 44)	5.44157	0.00285596	0.0308551	21.9452	-0.02979	0.976504	0.976504	21.8414	2.75788	0.0115274	0.0172911	21.5763	2.86073	0.00919914	0.0172911
P19783	Cox4i1	Brown	12	15.6335	0.0543315	12	15.7108	0.0661487	12	15.9396	0.0570992	12	15.8685	0.0634425	48	(3, 44)	5.40872	0.00295491	0.0318249	21.1997	0.903304	0.376515	0.376515	21.9459	3.88325	0.000804336	0.00241301	21.4916	2.81327	0.0102688	0.0154033
Q9CXI0	Coq5	Brown	12	11.7165	0.142099	12	12.0857	0.113691	12	12.3428	0.111432	12	12.2979	0.122464	48	(3, 44)	5.39393	0.00300065	0.0320137	20.9895	2.02832	0.0554072	0.0554072	20.8166	3.46801	0.00232181	0.00696543	21.5308	3.09883	0.00532964	0.00799445
Q3UJB0	Sf3b2	Brown	12	11.4338	0.110024	12	11.5825	0.110773	12	11.9492	0.0975021	12	11.827	0.0798754	48	(3, 44)	5.39368	0.0030014	0.0320137	21.999	0.952146	0.351368	0.351368	21.6865	3.50561	0.00202929	0.00608786	20.0744	2.89197	0.00899129	0.0134869
Q5SS80	Dhrs13	Turquoise	7	11.861	0.13854	6	10.6189	0.491306	8	11.9409	0.108495	8	11.9515	0.207696	29	(3, 25)	6.06487	0.00300545	0.0320137	5.79622	-2.43327	0.0523639	0.157092	11.8091	0.454074	0.658008	0.723423	11.8727	0.362399	0.723423	0.723423
Q9CWD8	Nubpl	Blue	12	10.9759	0.293425	12	11.5173	0.151311	12	11.9529	0.11267	12	11.854	0.149903	48	(3, 44)	5.39113	0.00300936	0.0320137	16.4638	1.63991	0.119989	0.119989	14.1747	3.10838	0.0076076	0.0228228	16.3756	2.66486	0.016705	0.0250576
Q8BFP9	Pdk1	Brown	12	12.2455	0.127886	12	12.04	0.217757	12	12.7462	0.118591	12	12.751	0.13509	48	(3, 44)	5.38646	0.003024	0.032071	17.7813	-0.813898	0.426469	0.426469	21.8759	2.87068	0.0089145	0.0189035	21.9343	2.71723	0.0126024	0.0189035
P09671	Sod2	Brown	12	15.1434	0.059289	12	15.2649	0.0555186	12	15.3947	0.0478052	12	15.4002	0.047176	48	(3, 44)	5.37084	0.00307347	0.0324594	21.9057	1.49623	0.148863	0.148863	21.0536	3.29889	0.0034103	0.00511545	20.9431	3.38911	0.00277568	0.00511545
Q8BJY1	Psmd5	Blue	12	12.4458	0.0651554	12	12.3158	0.0867732	12	12.7151	0.0774883	12	12.5208	0.0546039	48	(3, 44)	5.36901	0.00307934	0.0324594	20.4119	-1.1981	0.244607	0.36691	21.3705	2.66062	0.0144978	0.0434933	21.3473	0.882921	0.387114	0.387114
Q9CXT8	Pmpcb	Turquoise	12	12.1859	0.0740282	12	12.3579	0.119621	12	12.6678	0.0859731	12	12.5652	0.0857924	48	(3, 44)	5.35672	0.00311892	0.0327571	18.3479	1.22238	0.237034	0.237034	21.5254	4.24701	0.000343658	0.00103097	21.5382	3.3468	0.00298033	0.0044705
Q61387	Cox7a2l	Blue	11	11.223	0.418408	12	12.0698	0.269205	12	12.6273	0.15671	12	12.3757	0.119111	47	(3, 43)	5.37077	0.00313467	0.0327571	17.2982	1.70199	0.10666	0.10666	12.7739	3.14302	0.00792367	0.023771	11.6171	2.64966	0.0216994	0.0325491
P59729	Rin3	Black	6	11.4212	0.291302	10	11.7469	0.19043	11	12.4534	0.0665065	11	11.9809	0.180463	38	(3, 34)	5.59401	0.00314347	0.0327571	9.24831	0.935927	0.373105	0.373105	5.52732	3.45438	0.0154575	0.0463726	8.91758	1.63329	0.137154	0.205731
Q8BI08	Mal2	Blue	12	14.5387	0.0811115	12	14.3928	0.127719	12	14.7762	0.051124	12	14.8071	0.0614374	48	(3, 44)	5.34329	0.00316281	0.0327571	18.6316	-0.964579	0.347109	0.347109	18.5486	2.47718	0.0230635	0.0345952	20.4962	2.63731	0.015595	0.0345952
Q61733	Mrps31	Turquoise	12	11.2533	0.175165	12	11.0915	0.111876	12	11.6958	0.139621	12	11.7615	0.135505	48	(3, 44)	5.33936	0.00317575	0.0327571	18.694	-0.778451	0.446045	0.446045	20.9579	1.97504	0.0615825	0.0923738	20.694	2.29455	0.0323289	0.0923738
Q9DB77	Uqcrc2	Blue	12	15.14	0.058391	12	15.1555	0.0431273	12	15.3508	0.0357009	12	15.3232	0.0502351	48	(3, 44)	5.33917	0.00317639	0.0327571	20.249	0.213057	0.833413	0.833413	18.2158	3.07942	0.00639743	0.0191923	21.5202	2.37818	0.026725	0.0400875
P20152	Vim	Turquoise	12	13.2964	0.111298	12	13.0801	0.0826842	12	13.5569	0.0705815	12	13.2563	0.0697033	48	(3, 44)	5.3344	0.0031922	0.0327571	20.3071	-1.56046	0.134102	0.201152	18.6159	1.9766	0.063093	0.189279	18.4784	-0.305884	0.763112	0.763112
P50462	Csrp3	Turquoise	12	12.2497	0.147382	12	11.9532	0.248884	12	12.7941	0.139458	12	12.6807	0.102841	48	(3, 44)	5.33414	0.00319305	0.0327571	17.8699	-1.02505	0.319015	0.319015	21.9332	2.68301	0.0136079	0.0397777	19.6591	2.39844	0.0265184	0.0397777
Q61823	Pdcd4	Blue	12	12.6096	0.136214	12	12.4428	0.149335	12	12.8718	0.118384	12	13.108	0.0965913	48	(3, 44)	5.33343	0.00319543	0.0327571	21.8165	-0.825083	0.418255	0.418255	21.5808	1.4528	0.160666	0.240999	19.8299	2.98471	0.0073707	0.0221121
Q8R1S0	Coq6	Blue	12	12.0734	0.107351	12	12.2039	0.116985	12	12.5356	0.0966246	12	12.5398	0.0861458	48	(3, 44)	5.33023	0.0032061	0.0327571	21.8395	0.8218	0.420072	0.420072	21.7606	3.20002	0.00417114	0.00625671	21.0143	3.38862	0.00276914	0.00625671
Q9R0A0	Pex14	Blue	12	12.6637	0.0708936	12	12.5675	0.0982439	12	12.9293	0.0588123	12	12.9029	0.0755394	48	(3, 44)	5.32861	0.00321148	0.0327571	20.0122	-0.794098	0.436454	0.436454	21.2744	2.88359	0.00881334	0.02644	21.912	2.30909	0.0307532	0.0461298
O55022	Pgrmc1	Blue	12	15.5551	0.0676453	12	15.6179	0.0534688	12	15.7267	0.0621708	12	15.8758	0.0595158	48	(3, 44)	5.31725	0.0032497	0.0329049	20.8861	0.728322	0.474504	0.474504	21.8452	1.86772	0.0752758	0.112914	21.6489	3.55891	0.00179015	0.00537046
Q9D6J5	Ndufb8	Blue	12	14.4893	0.0464399	12	14.4291	0.0843907	12	14.7059	0.0527539	12	14.7139	0.06453	48	(3, 44)	5.31702	0.00325049	0.0329049	17.1026	-0.625419	0.539953	0.539953	21.6519	3.08164	0.00552222	0.0157006	19.9842	2.825	0.010467	0.0157006
Q61937	Npm1	Blue	12	13.3619	0.0857198	12	13.3094	0.122968	12	13.8066	0.0610559	12	13.5152	0.106427	48	(3, 44)	5.31585	0.00325444	0.0329049	19.6484	-0.349839	0.730181	0.730181	19.8766	4.22555	0.000420052	0.00126016	21.0447	1.12189	0.274546	0.411819
Q9QZ06	Tollip	Blue	12	12.7362	0.0565439	12	12.6661	0.116392	12	13.1016	0.0802734	12	12.954	0.0833457	48	(3, 44)	5.31137	0.00326969	0.0329138	15.9182	-0.541756	0.595489	0.595489	19.7593	3.72121	0.00137147	0.0041144	19.3557	2.16251	0.0432943	0.0649415
P97364	Sephs2	Brown	12	14.7129	0.0440419	12	14.6647	0.0642584	12	14.9234	0.0556389	12	14.8545	0.042229	48	(3, 44)	5.31001	0.0032743	0.0329138	19.4664	-0.618257	0.543573	0.543573	20.8985	2.96701	0.00738082	0.0221425	21.9612	2.32103	0.0299628	0.0449441
P62892	Rpl39	Turquoise	12	15.8862	0.105984	12	15.7797	0.068226	12	16.154	0.0707381	12	16.1338	0.0700441	48	(3, 44)	5.30212	0.00330134	0.033016	18.7806	-0.844572	0.40898	0.40898	19.1776	2.10236	0.048955	0.0991843	19.0696	1.9493	0.0661229	0.0991843
P18760	Cfl1	Blue	12	14.2092	0.0648378	12	14.2145	0.126241	12	14.5885	0.0547645	12	14.4304	0.0477896	48	(3, 44)	5.30149	0.0033035	0.033016	16.4258	0.0372624	0.970725	0.970725	21.4013	4.4692	0.000203271	0.000609812	20.2282	2.74663	0.0123552	0.0185328
P45700	Man1a1	Black	12	12.0682	0.0969212	12	12.0665	0.165513	12	12.6211	0.0952898	12	12.4197	0.105349	48	(3, 44)	5.27821	0.0033847	0.0336808	17.7502	-0.00927704	0.992702	0.992702	21.9937	4.06738	0.000511996	0.00153599	21.8488	2.45499	0.0225255	0.0337882
P22907	Hmbs	Blue	12	12.4184	0.100619	11	12.2815	0.119089	12	12.7996	0.0530101	12	12.5511	0.100462	47	(3, 43)	5.29523	0.00338945	0.0336808	20.0736	-0.878483	0.390076	0.390076	16.6696	3.35177	0.00386696	0.0116009	21.9999	0.933052	0.360921	0.390076
Q9Z0K8	Vnn1	Yellow	8	11.9638	0.493777	7	10.6139	0.289892	10	11.3747	0.357251	10	12.6805	0.281573	35	(3, 31)	5.61445	0.00340872	0.0337756	11.1163	-2.35765	0.0377483	0.113245	13.3924	-0.966657	0.350849	0.350849	11.3585	1.26079	0.232667	0.349001
Q8VE37	Rcc1	Blue	12	11.1873	0.383981	12	11.164	0.31215	12	12.4397	0.163068	12	12.0629	0.199978	48	(3, 44)	5.25811	0.00345641	0.0341163	21.1194	-0.0470796	0.962892	0.962892	14.8427	3.00214	0.00901837	0.0270551	16.5582	2.02242	0.0595933	0.08939
Q3UUI3	Them4	Brown	11	12.0086	0.441201	11	13.0133	0.473462	12	13.4141	0.585183	11	14.6878	0.345594	45	(3, 41)	5.31147	0.00347164	0.0341163	19.9012	1.5524	0.136326	0.136326	19.9641	1.91773	0.0695646	0.104347	18.9151	4.78047	0.000131569	0.000394706
P14115	Rpl27a	Pink	12	14.7414	0.0645507	12	14.6735	0.0728655	12	15.0088	0.0597639	12	14.853	0.0573632	48	(3, 44)	5.25363	0.00347262	0.0341163	21.6847	-0.697701	0.492778	0.492778	21.8707	3.03968	0.00604073	0.0181222	21.7004	1.29247	0.209787	0.31468
B2RX12	Abcc3	Blue	12	11.4377	0.196406	12	11.1002	0.193978	12	12.0844	0.152066	12	11.4574	0.170864	48	(3, 44)	5.24405	0.00350755	0.0343621	21.9966	-1.22234	0.234515	0.351772	20.7017	2.6038	0.0166952	0.0500856	21.5864	0.0757989	0.940277	0.940277
Q8BH69	Sephs1	Blue	12	13.1584	0.320432	12	13.5673	0.392781	12	14.7572	0.148909	12	14.101	0.294067	48	(3, 44)	5.2358	0.0035379	0.0345618	21.1472	0.806717	0.42881	0.42881	15.5393	4.52463	0.00037035	0.00111105	21.8398	2.16731	0.0413928	0.0620891
Q9JHU9	Isyna1	Black	12	9.51379	0.411236	12	9.70279	0.40292	12	11.5121	0.386037	11	9.96178	0.40595	47	(3, 43)	5.25092	0.00354886	0.0345715	21.9908	0.328284	0.745803	0.745803	21.9126	3.54284	0.00183454	0.00550361	20.9747	0.775277	0.446829	0.670244
Q9WUM3	Coro1b	Brown	12	13.2392	0.0857184	12	13.4009	0.0963566	12	13.6574	0.0858592	12	13.5944	0.0607428	48	(3, 44)	5.22905	0.00356297	0.0346117	21.7056	1.2538	0.223252	0.223252	21.9999	3.44708	0.00229769	0.0044948	19.8227	3.38103	0.00299653	0.0044948
Q9WTP6	Ak2	Brown	12	14.9711	0.0737094	12	15.1012	0.0666927	12	15.3157	0.07379	12	15.2332	0.0469503	48	(3, 44)	5.22226	0.00358833	0.0347073	21.7835	1.30931	0.204072	0.204072	22	3.30405	0.0032309	0.00969269	18.6643	2.99997	0.00746635	0.0111995
Q8BGC4	Ptgr3	Turquoise	12	13.5302	0.0687558	12	13.4166	0.102264	12	13.7212	0.0710124	12	13.8042	0.0605759	48	(3, 44)	5.22107	0.00359283	0.0347073	19.2575	-0.921137	0.368375	0.368375	21.9771	1.93322	0.0661948	0.0992922	21.6562	2.99028	0.0068211	0.0204633
Q05793	Hspg2	Black	12	12.2846	0.098758	12	12.063	0.153719	12	12.668	0.0674623	12	12.3608	0.100726	48	(3, 44)	5.20656	0.00364775	0.03514	18.7587	-1.21268	0.240303	0.360455	19.4303	3.20587	0.00455616	0.0136685	21.9914	0.540567	0.594239	0.594239
Q5RKZ7	Mocs1	Black	12	12.1042	0.0971219	12	12.1801	0.116499	12	12.5355	0.0611205	12	12.4401	0.0760996	48	(3, 44)	5.20184	0.00366581	0.0351634	21.31	0.500152	0.622094	0.622094	18.5316	3.75843	0.00137891	0.00413672	20.8094	2.72255	0.0128205	0.0192307
P62754	Rps6	Pink	12	14.5135	0.102278	12	14.4827	0.0740923	12	14.8568	0.0584163	12	14.6575	0.0553624	48	(3, 44)	5.19778	0.00368143	0.0351634	20.0523	-0.243961	0.80974	0.80974	17.4865	2.91439	0.00945679	0.0283704	16.9364	1.23821	0.232528	0.348792
Q61316	Hspa4	Black	12	12.9638	0.0555523	12	13.0108	0.069371	12	13.2737	0.053747	12	13.1415	0.064789	48	(3, 44)	5.19565	0.00368965	0.0351634	20.997	0.529346	0.602118	0.602118	21.976	4.00982	0.000589904	0.00176971	21.4993	2.08321	0.0493446	0.0740169
Q6PDI5	Ecpas	Blue	12	10.9264	0.128598	12	10.8135	0.154208	12	11.4125	0.0822327	12	11.1675	0.0867811	48	(3, 44)	5.19537	0.00369073	0.0351634	21.3122	-0.561958	0.580007	0.580007	18.7072	3.18449	0.00495175	0.0148552	19.2978	1.55434	0.136352	0.204528
Q8VED9	Lgalsl	Blue	12	11.7092	0.125276	12	11.4364	0.175201	12	12.0893	0.0969391	12	11.8719	0.0503171	48	(3, 44)	5.19247	0.00370195	0.0351736	19.9172	-1.26663	0.219901	0.247548	20.6965	2.39926	0.0259358	0.0778075	14.4591	1.20502	0.247548	0.247548
P62858	Rps28	Brown	12	13.7375	0.114625	12	13.973	0.0968012	12	14.2295	0.0848169	12	14.1274	0.0749783	48	(3, 44)	5.18661	0.00372472	0.0352932	21.4002	1.57007	0.131067	0.131067	20.2674	3.45072	0.00249029	0.00747086	18.9565	2.84651	0.0103368	0.0155051
P17751	Tpi1	Blue	12	15.5212	0.0713309	12	15.4567	0.064429	12	15.756	0.0511664	12	15.6671	0.0495493	48	(3, 44)	5.17603	0.00376622	0.0355676	21.776	-0.671235	0.509129	0.509129	19.9502	2.67396	0.0146046	0.0438139	19.6107	1.67935	0.108947	0.163421
Q80YD1	Supv3l1	Blue	6	10.1505	0.237531	5	10.5486	0.186138	7	11.6693	0.457975	8	11.7049	0.253724	26	(3, 22)	6.00581	0.00377419	0.0355676	8.85318	1.31918	0.220208	0.220208	8.89022	2.94404	0.0165929	0.0248894	11.8759	4.47233	0.000782099	0.0023463
P29758	Oat	Brown	12	14.6329	0.137914	12	15.2202	0.123043	12	14.937	0.0880592	12	14.7897	0.0800908	48	(3, 44)	5.16818	0.00379731	0.0356885	21.7197	3.1778	0.00440139	0.0132042	18.6909	1.85878	0.0788777	0.118316	17.6617	0.983193	0.33879	0.33879
P39429	Traf2	Blue	7	6.20142	0.382697	10	6.85589	0.369293	11	7.43795	0.349328	11	8.1381	0.269144	39	(3, 35)	5.36393	0.0038099	0.0357101	14.1798	1.23061	0.238492	0.238492	14.2346	2.38639	0.0314216	0.0471324	11.6876	4.1394	0.00144959	0.00434876
P70349	Hint1	Brown	12	15.2811	0.0641071	12	15.259	0.0968366	12	15.6087	0.0717363	12	15.4887	0.0579294	48	(3, 44)	5.16071	0.00382715	0.0357751	19.0882	-0.190656	0.850808	0.850808	21.7276	3.40525	0.00257206	0.00771617	21.7779	2.40288	0.0252361	0.0378541
Q9D5J6	Shpk	Blue	12	13.1315	0.0870152	12	13.0109	0.0859645	12	13.358	0.0772079	12	13.3731	0.0583752	48	(3, 44)	5.15241	0.00386061	0.0359909	21.9968	-0.986165	0.334776	0.334776	21.6927	1.94669	0.0646362	0.0969543	19.2335	2.3055	0.0324362	0.0969543
Q8VCB3	Gys2	Blue	12	13.3542	0.0701206	12	12.9529	0.136205	12	13.5182	0.100274	12	13.3543	0.107445	48	(3, 44)	5.14338	0.00389732	0.0362357	16.4481	-2.61949	0.0182883	0.054865	19.6821	1.3402	0.195446	0.293169	18.9313	0.000187876	0.999852	0.999852
Q920E5	Fdps	Blue	12	14.0866	0.128491	12	14.3935	0.156927	12	14.7562	0.111725	12	14.5644	0.0962548	48	(3, 44)	5.13312	0.00393951	0.0364424	21.1757	1.51353	0.144929	0.144929	21.5835	3.93254	0.000731828	0.00219548	20.3891	2.97616	0.00735994	0.0110399
P52479	Usp10	Blue	12	10.9574	0.206541	12	10.5236	0.32383	12	11.6036	0.127419	12	11.3477	0.0978443	48	(3, 44)	5.13286	0.00394058	0.0364424	18.6788	-1.12946	0.273002	0.273002	18.3136	2.66277	0.0156976	0.0470929	15.7005	1.70751	0.107421	0.161131
Q9QXB9	Drg2	Brown	12	10.1878	0.49557	12	11.3815	0.171554	12	11.7528	0.13705	12	11.5146	0.294248	48	(3, 44)	5.1238	0.00397823	0.03662	13.5991	2.27629	0.0395739	0.0395739	12.6728	3.04377	0.00965397	0.0289619	17.8986	2.30214	0.0335557	0.0395739
O08715	Akap1	Brown	12	11.1208	0.451552	12	12.1877	0.238983	12	12.6899	0.200475	12	12.7535	0.379784	48	(3, 44)	5.12043	0.00399236	0.03662	16.714	2.08825	0.0524007	0.0524007	15.1742	3.17591	0.00619123	0.0171434	21.3723	2.76721	0.0114289	0.0171434
P05202	Got2	Brown	12	16.0818	0.0558915	12	16.1058	0.0598907	12	16.2993	0.0531502	12	16.3267	0.0561583	48	(3, 44)	5.11841	0.00400081	0.03662	21.8958	0.293569	0.771852	0.771852	21.9446	2.82045	0.00997659	0.0149649	21.9995	3.09109	0.00533517	0.0149649
Q9D773	Mrpl2	Blue	12	11.7842	0.123263	12	12.0286	0.0968603	12	12.3489	0.056509	12	12.2614	0.149735	48	(3, 44)	5.11812	0.00400201	0.03662	20.8348	1.55889	0.134083	0.134083	15.4282	4.16406	0.000785888	0.00235767	21.2168	2.4603	0.0225372	0.0338058
Q62393	Tpd52	Turquoise	12	12.0631	0.119933	12	11.5657	0.094087	12	11.9735	0.0882555	12	12.0749	0.118433	48	(3, 44)	5.11528	0.00401398	0.0366328	20.8201	-3.26284	0.00374863	0.0112459	20.212	-0.601751	0.554031	0.831046	21.9965	0.0700376	0.944797	0.944797
Q9Z2M7	Pmm2	Blue	12	13.0769	0.0919804	12	13.1373	0.0945933	12	13.5313	0.0919932	12	13.3013	0.0803018	48	(3, 44)	5.11244	0.00402598	0.0366459	21.9828	0.457776	0.651606	0.651606	22	3.49355	0.00205568	0.00616705	21.6065	1.8384	0.0797911	0.119687
Q9Z2Z6	Slc25a20	Blue	12	14.5288	0.0504822	12	14.5036	0.0454088	12	14.6136	0.0422349	12	14.733	0.0448435	48	(3, 44)	5.09531	0.00409907	0.0372135	21.7577	-0.37125	0.714042	0.714042	21.3353	1.28794	0.21156	0.317341	21.6984	3.0238	0.00630418	0.0189125
Q8VDL4	Adpgk	Black	11	9.80835	0.270871	11	10.8773	0.236444	12	10.9524	0.249012	12	10.8206	0.180824	46	(3, 42)	5.1247	0.00412375	0.0373399	19.6415	2.97306	0.00761978	0.00761978	20.6419	3.10927	0.00538394	0.00761978	17.7027	3.10807	0.00616223	0.00761978
Q9JM62	Reep6	Blue	12	14.9721	0.0655955	12	15.0126	0.0480575	12	15.0721	0.0743454	12	15.2763	0.0469827	48	(3, 44)	5.08509	0.00414334	0.0374195	20.1674	0.498218	0.62372	0.62372	21.6639	1.00888	0.324166	0.48625	19.9348	3.76957	0.00121068	0.00363203
Q9QZD8	Slc25a10	Blue	12	14.1422	0.0817354	12	14.2347	0.068847	12	14.2697	0.0598674	12	14.5162	0.0714753	48	(3, 44)	5.07059	0.00420703	0.037836	21.3825	0.865975	0.396117	0.396117	20.1649	1.25874	0.222502	0.333754	21.6157	3.44484	0.00235379	0.00706136
P97868	Rbbp6	Blue	8	10.8125	0.299229	12	10.6689	0.257615	11	11.5163	0.122978	11	11.5181	0.0857309	42	(3, 38)	5.18626	0.00421128	0.037836	15.7249	-0.363651	0.720962	0.720962	9.37714	2.17555	0.0564077	0.0846116	8.15789	2.26706	0.052516	0.0846116
P97351	Rps3a	Pink	12	14.7445	0.079326	12	14.716	0.0934592	12	15.08	0.0686205	12	14.9065	0.0504006	48	(3, 44)	5.06565	0.00422894	0.0378965	21.434	-0.23228	0.818524	0.818524	21.5533	3.19889	0.0042172	0.0126516	18.6366	1.72415	0.101229	0.151844
Q9DB20	Atp5po	Brown	12	15.3922	0.0564706	12	15.4339	0.0536019	12	15.6282	0.0592687	12	15.6365	0.0577426	48	(3, 44)	5.06036	0.00425254	0.0380099	21.9405	0.535397	0.597761	0.597761	21.9487	2.88223	0.00866382	0.0129957	21.9891	3.02506	0.00622437	0.0129957
P53026	Rpl10a	Blue	12	14.4489	0.0843678	12	14.3919	0.100188	12	14.7487	0.0701454	12	14.6636	0.0290014	48	(3, 44)	5.05566	0.00427363	0.0381001	21.3807	-0.434644	0.668176	0.668176	21.2905	2.73302	0.0123654	0.0370961	13.5638	2.40642	0.0309962	0.0464943
P40237	Cd82	Turquoise	9	12.4123	0.235287	7	11.922	0.300572	8	13.0476	0.160942	9	12.7837	0.0717088	33	(3, 29)	5.43519	0.00432411	0.0383923	12.177	-1.28453	0.222855	0.222855	13.7879	2.22886	0.042995	0.128985	9.47346	1.5099	0.163678	0.222855
Q9D0F9	Pgm1	Blue	12	14.8192	0.0606092	12	14.6403	0.0933127	12	14.9809	0.0567638	12	14.9477	0.0577175	48	(3, 44)	5.04164	0.00433718	0.0383923	18.8791	-1.60758	0.124523	0.138767	21.9062	1.94828	0.0643065	0.138767	21.9476	1.53626	0.138767	0.138767
P08003	Pdia4	Pink	12	14.1979	0.0792493	12	14.1966	0.0801707	12	14.4893	0.0621136	12	14.4359	0.0493579	48	(3, 44)	5.04111	0.00433962	0.0383923	21.9971	-0.0118403	0.99066	0.99066	20.812	2.89425	0.00872928	0.0261878	18.4177	2.54867	0.0199216	0.0298824
P60867	Rps20	Pink	12	15.3104	0.0717551	12	15.3819	0.067723	12	15.6179	0.0554062	12	15.53	0.0514925	48	(3, 44)	5.03042	0.00438874	0.0386363	21.9268	0.723955	0.476747	0.476747	20.677	3.39189	0.00279481	0.00838444	19.9546	2.48582	0.0219076	0.0328613
O08539	Bin1	Pink	12	11.9163	0.159852	12	12.0618	0.145068	12	12.5897	0.0853087	12	12.0543	0.127723	48	(3, 44)	5.02967	0.00439223	0.0386363	21.796	0.674073	0.507352	0.50754	16.7957	3.71647	0.00174598	0.00523794	20.9783	0.67421	0.50754	0.50754
Q00623	Apoa1	Blue	12	15.0805	0.0950818	12	14.8352	0.0666614	12	15.1571	0.0783392	12	15.2065	0.044489	48	(3, 44)	5.02786	0.00440061	0.0386363	19.7095	-2.1127	0.0475902	0.142771	21.2233	0.621496	0.540892	0.540892	15.5962	1.19977	0.248139	0.372209
Q9R1P0	Psma4	Blue	12	13.9918	0.0440398	12	13.8936	0.0714617	12	14.2314	0.0395897	12	14.0278	0.0862424	48	(3, 44)	5.02199	0.0044279	0.0387777	18.3021	-1.16885	0.257463	0.386195	21.755	4.0461	0.000548973	0.00164692	16.3716	0.37185	0.714774	0.714774
O08601	Mttp	Blue	12	14.4306	0.079582	12	14.2639	0.0682696	12	14.5698	0.0624836	12	14.6108	0.06865	48	(3, 44)	5.01614	0.00445528	0.0389191	21.5023	-1.58944	0.126557	0.183547	20.8274	1.37564	0.183547	0.183547	21.5365	1.71423	0.100843	0.183547
P63038	Hspd1	Brown	12	15.4702	0.0698654	12	15.5807	0.0601967	12	15.7731	0.0544366	12	15.7088	0.0553739	48	(3, 44)	5.00987	0.00448485	0.0390417	21.5293	1.19791	0.243975	0.243975	20.7592	3.41963	0.00260841	0.00782523	20.9096	2.6767	0.0141524	0.0212287
Q8CFX1	H6pd	Black	12	13.6708	0.0972744	12	13.7538	0.113499	12	14.0382	0.0547011	12	14.0408	0.063829	48	(3, 44)	5.00815	0.00449297	0.0390417	21.4965	0.555176	0.584506	0.584506	17.3245	3.29134	0.00422418	0.0074014	18.991	3.17983	0.00493426	0.0074014
P26041	Msn	Turquoise	12	11.6702	0.135009	12	11.5415	0.193692	12	12.2621	0.127914	12	12.0663	0.135068	48	(3, 44)	5.00602	0.00450308	0.0390417	19.6475	-0.544991	0.591893	0.591893	21.9362	3.18265	0.004315	0.012945	22	2.07437	0.0499497	0.0749246
Q07113	Igf2r	Blue	9	9.4694	0.420142	11	10.4652	0.360279	11	11.0091	0.189391	11	10.8922	0.191322	42	(3, 38)	5.1139	0.00452977	0.0391751	16.8167	1.79922	0.0899531	0.0899531	11.2112	3.34101	0.00641891	0.0152391	11.274	3.08194	0.0101594	0.0152391
P47199	Cryz	Blue	12	14.6937	0.0723374	12	14.6189	0.0752505	12	14.8832	0.0644473	12	14.9182	0.0432248	48	(3, 44)	4.97795	0.00463849	0.0400156	21.9658	-0.716743	0.481085	0.481085	21.7129	1.95668	0.0633678	0.0950517	17.967	2.66411	0.0158269	0.0474808
Q9DBB9	Cpn2	Turquoise	10	10.1386	0.39907	12	10.2685	0.287382	11	11.3373	0.260033	11	11.437	0.271344	44	(3, 40)	5.03744	0.00469302	0.0403305	17.0117	0.264161	0.79483	0.79483	15.7152	2.51665	0.0231155	0.0346733	16.1405	2.6906	0.0159887	0.0346733
Q9CZU6	Cs	Blue	12	14.8957	0.0886752	12	14.8665	0.0766801	12	15.2094	0.0695254	12	15.1473	0.075994	48	(3, 44)	4.96583	0.00469824	0.0403305	21.5511	-0.249282	0.805503	0.805503	20.815	2.78354	0.0111917	0.0335752	21.4961	2.15416	0.0427141	0.0640712
P83917	Cbx1	Turquoise	8	10.8615	0.269426	5	9.42651	0.344781	6	11.3451	0.306817	6	10.1567	0.406118	25	(3, 21)	5.80493	0.00471658	0.0403879	8.55406	-3.27948	0.0102149	0.0306447	11.0086	1.18428	0.261241	0.261241	9.10936	-1.44613	0.181654	0.261241
P08249	Mdh2	Brown	12	15.913	0.0666477	12	15.9312	0.0543711	12	16.1371	0.0457638	12	16.1207	0.0458105	48	(3, 44)	4.95617	0.00474645	0.0405436	21.1472	0.211729	0.834346	0.834346	19.4863	2.77273	0.0119324	0.0278383	19.4973	2.56862	0.0185589	0.0278383
Q9EPA7	Nmnat1	Brown	12	11.4129	0.184481	12	11.9194	0.159134	12	12.3364	0.221081	12	12.393	0.24117	48	(3, 44)	4.95113	0.00477176	0.0406596	21.5363	2.07923	0.049722	0.049722	21.3167	3.20731	0.00417532	0.00626298	20.5896	3.22806	0.00410523	0.00626298
O89086	Rbm3	Brown	12	11.0731	0.332048	11	11.7994	0.217151	12	12.2632	0.179591	11	12.0978	0.186416	46	(3, 42)	4.97713	0.00480793	0.0408674	18.6655	1.8305	0.0831901	0.0831901	16.9283	3.15253	0.00583485	0.0175045	17.1525	2.69097	0.0153786	0.0230679
Q8BFZ9	Erlin2	Blue	12	11.6667	0.145598	12	11.8458	0.152774	12	11.9397	0.115748	12	12.3318	0.0776302	48	(3, 44)	4.93952	0.00483073	0.0409608	21.9493	0.848482	0.405328	0.405328	20.9355	1.46749	0.157107	0.235661	16.7865	4.03105	0.000886677	0.00266003
P40630	Tfam	Blue	12	13.0609	0.108668	12	13.0981	0.116205	12	13.5063	0.106916	12	13.4648	0.0912964	48	(3, 44)	4.92212	0.00492047	0.04162	21.9018	0.233495	0.817546	0.817546	21.9942	2.92135	0.00790917	0.0143723	21.3647	2.84552	0.00958156	0.0143723
Q91Z53	Grhpr	Blue	12	14.8268	0.0552947	12	14.6794	0.0880968	12	15.0068	0.0673528	12	14.9722	0.0542536	48	(3, 44)	4.90835	0.00499271	0.0421282	18.5026	-1.41689	0.173133	0.173133	21.1961	2.06618	0.0512483	0.110647	21.9921	1.87759	0.0737648	0.110647
Q9ESZ8	Gtf2i	Turquoise	10	10.098	0.255477	12	9.06559	0.368411	11	10.3617	0.228414	11	10.259	0.189868	44	(3, 40)	4.97078	0.00502615	0.0422208	18.8075	-2.3028	0.0328882	0.0986646	18.5002	0.769515	0.451301	0.61943	17.0157	0.505883	0.61943	0.61943
Q91YQ5	Rpn1	Blue	12	14.2379	0.0590391	12	14.1796	0.072264	12	14.4544	0.0536828	12	14.4143	0.0542445	48	(3, 44)	4.90169	0.00502802	0.0422208	21.1586	-0.624527	0.538958	0.538958	21.804	2.71379	0.0127411	0.0382232	21.844	2.20136	0.0385773	0.057866
Q60854	Serpinb6	Turquoise	12	11.7334	0.0973263	12	11.4477	0.135045	12	11.7749	0.105034	12	11.2272	0.124056	48	(3, 44)	4.89798	0.00504779	0.0422844	19.9991	-1.71662	0.101499	0.152248	21.8734	0.289812	0.77469	0.77469	20.8205	-3.21066	0.00423075	0.0126923
Q9DCH4	Eif3f	Pink	12	12.5	0.0772142	12	12.2479	0.0811323	12	12.6021	0.0402036	12	12.4214	0.064213	48	(3, 44)	4.89466	0.00506563	0.0422862	21.9463	-2.25126	0.0347183	0.104155	16.5559	1.17328	0.257288	0.385932	21.2923	-0.782349	0.442624	0.442624
Q69ZR2	Hectd1	Brown	12	11.1421	0.557762	12	12.7283	0.353261	12	12.9933	0.318496	12	12.9591	0.317657	48	(3, 44)	4.8934	0.0050724	0.0422862	18.6018	2.40259	0.0268994	0.0268994	17.4841	2.88222	0.0101316	0.016977	17.4565	2.83081	0.011318	0.016977
Q8R2K1	Fuom	Brown	12	12.5703	0.0837887	12	12.4036	0.10824	12	12.8464	0.0835819	12	12.597	0.0407739	48	(3, 44)	4.87345	0.00518074	0.0430033	20.7	-1.21728	0.237195	0.355792	21.9999	2.33334	0.0291716	0.0875147	15.9331	0.286754	0.777996	0.777996
Q52KI8	Srrm1	Brown	12	10.9546	0.311728	12	11.5289	0.147468	12	11.9412	0.107034	12	11.598	0.0843114	48	(3, 44)	4.87249	0.00518601	0.0430033	15.6886	1.66535	0.115682	0.115682	13.5581	2.99341	0.00996784	0.0299035	12.6008	1.99226	0.0684644	0.102697
Q02819	Nucb1	Turquoise	12	12.8473	0.0951895	12	12.8804	0.107608	12	13.2305	0.083332	12	13.2146	0.0884617	48	(3, 44)	4.87075	0.00519561	0.0430033	21.6773	0.230153	0.820131	0.820131	21.6218	3.02883	0.00624766	0.0147769	21.8828	2.82676	0.00985125	0.0147769
Q7TNG5	Eml2	Blue	12	13.1466	0.180063	12	12.9335	0.125789	12	13.5215	0.0827123	12	13.6275	0.175908	48	(3, 44)	4.86647	0.00521927	0.0430963	19.6712	-0.970375	0.343641	0.343641	15.4442	1.89176	0.077427	0.116141	21.988	1.91057	0.0691872	0.116141
Q60692	Psmb6	Blue	12	13.8757	0.0651454	12	13.9141	0.080142	12	14.1554	0.0400226	12	14.0774	0.0473767	48	(3, 44)	4.85351	0.00529148	0.0434353	21.1188	0.372008	0.713594	0.713594	18.2682	3.658	0.00176337	0.0052901	20.0922	2.50377	0.0210195	0.0315292
Q9ESP1	Sdf2l1	Black	12	12.0729	0.203607	12	11.7748	0.373831	12	12.0818	0.190079	11	10.8337	0.230955	47	(3, 43)	4.86801	0.00529746	0.0434353	16.9983	-0.700406	0.49315	0.739725	21.8968	0.0320778	0.974701	0.974701	20.3885	-4.02472	0.000643056	0.00192917
Q5HZI1	Mtus1	Pink	12	12.1359	0.0807538	12	11.7208	0.118789	12	12.2275	0.0775022	12	12.0673	0.117219	48	(3, 44)	4.85237	0.0052979	0.0434353	19.3778	-2.89005	0.00925264	0.0277579	21.9629	0.817706	0.422308	0.633462	19.5217	-0.482417	0.634875	0.634875
P63017	Hspa8	Brown	12	15.041	0.106881	12	15.0746	0.0901423	12	15.4354	0.0818886	12	15.2924	0.0501991	48	(3, 44)	4.84303	0.00535067	0.0437644	21.3912	0.240564	0.812184	0.812184	20.6047	2.92988	0.00810992	0.0243298	15.6279	2.12901	0.0495262	0.0742893
Q9WUZ9	Entpd5	Blue	12	13.2477	0.10807	12	13.3018	0.080013	12	13.4568	0.0751925	12	13.6898	0.0938269	48	(3, 44)	4.82609	0.00544782	0.0443547	20.2732	0.402314	0.691663	0.691663	19.6282	1.58865	0.128117	0.192176	21.5748	3.08949	0.00543776	0.0163133
P52503	Ndufs6	Turquoise	12	14.1586	0.0916786	12	14.0966	0.10462	12	14.5037	0.0778768	12	14.4531	0.0972526	48	(3, 44)	4.82599	0.00544841	0.0443547	21.6273	-0.445608	0.660309	0.660309	21.4392	2.86831	0.00907883	0.0272365	21.9238	2.20332	0.0383803	0.0575705
Q8BH95	Echs1	Blue	12	15.2089	0.0708093	12	15.2684	0.0685531	12	15.4342	0.0596078	12	15.5037	0.0505764	48	(3, 44)	4.8202	0.005482	0.0445236	21.977	0.603556	0.552318	0.552318	21.3784	2.43402	0.0237743	0.0356614	19.9058	3.38724	0.00294096	0.00882287
P47791	Gsr	Black	12	13.5634	0.0592964	12	13.5601	0.0783997	12	13.8276	0.0536066	12	13.7434	0.0481953	48	(3, 44)	4.81106	0.00553551	0.0448393	20.4821	-0.0328101	0.974144	0.974144	21.7799	3.30567	0.00324926	0.00974777	21.118	2.35616	0.0281997	0.0422996
Q9CPR4	Rpl17	Brown	12	14.2451	0.10944	12	14.2891	0.110059	12	14.6943	0.0713113	12	14.4109	0.0695321	48	(3, 44)	4.80809	0.005553	0.0448393	21.9993	0.283211	0.779663	0.779663	18.9141	3.43885	0.00276575	0.00829726	18.6363	1.27827	0.216846	0.325269
Q3UEB3	Puf60	Black	10	10.7294	0.224985	11	10.8142	0.295211	12	11.6656	0.169249	12	11.5654	0.188434	45	(3, 41)	4.85522	0.00555966	0.0448393	18.1767	0.22852	0.821793	0.821793	17.4867	3.32542	0.00388284	0.0116485	18.5763	2.84868	0.0104313	0.0156469
P83940	Eloc	Brown	12	11.5806	0.483784	12	12.6421	0.11457	12	12.7755	0.186115	12	12.857	0.116251	48	(3, 44)	4.80156	0.00559167	0.0449928	12.23	2.135	0.0536548	0.0536548	14.1862	2.30508	0.0367703	0.0536548	12.2661	2.5653	0.0244024	0.0536548
B2RT14	Ugt1a5	Blue	12	12.7472	0.229407	12	12.7267	0.207126	12	13.4137	0.215692	12	13.6146	0.177417	48	(3, 44)	4.79764	0.00561508	0.0450582	21.7743	-0.0664091	0.947658	0.947658	21.9169	2.11644	0.0458996	0.0688494	20.6914	2.9909	0.00704132	0.021124
Q9D855	Uqcrb	Brown	12	14.4037	0.0520474	12	14.5488	0.140637	12	14.8578	0.0840155	12	14.765	0.0762465	48	(3, 44)	4.79585	0.00562578	0.0450582	13.9577	0.967647	0.34969	0.34969	18.3592	4.59521	0.000214284	0.000642852	19.4226	3.91399	0.000900596	0.00135089
Q5EBG8	n/a (CA050)	Brown	12	12.3218	0.163066	12	12.467	0.212297	12	13.1317	0.139722	12	12.8224	0.140121	48	(3, 44)	4.78716	0.00567799	0.0453716	20.6282	0.542372	0.593374	0.593374	21.495	3.77161	0.00108481	0.00325442	21.5128	2.32842	0.0297071	0.0445607
Q68FL6	Mars1	Blue	12	12.4703	0.0991102	12	12.2688	0.15889	12	12.7487	0.073623	12	12.7465	0.0709312	48	(3, 44)	4.78166	0.00571134	0.0455087	18.4344	-1.07592	0.295843	0.295843	20.3061	2.25507	0.0353134	0.05297	19.9265	2.26675	0.0346924	0.05297
Q9CSU0	Rprd1b	Pink	11	12.3773	0.450339	12	10.473	0.405525	9	12.3411	0.497084	8	10.7885	0.517133	40	(3, 36)	4.92678	0.00572139	0.0455087	20.5244	-3.14233	0.00501482	0.0150445	17.2338	-0.054018	0.957542	0.957542	15.4307	-2.31702	0.0346185	0.0519277
P26039	Tln1	Black	12	12.7479	0.0852369	12	12.7836	0.121802	12	13.1618	0.0638273	12	12.9075	0.0566741	48	(3, 44)	4.77772	0.00573534	0.0455153	19.6898	0.240079	0.81275	0.81275	20.3852	3.88727	0.000889351	0.00266805	19.1359	1.55926	0.135321	0.202982
Q501J6	Ddx17	Black	12	12.2572	0.0884848	12	12.3805	0.105518	12	12.6855	0.0735667	12	12.291	0.0865034	48	(3, 44)	4.77432	0.00575612	0.0455758	21.3517	0.895383	0.380566	0.570849	21.2904	3.72117	0.00124005	0.00372016	21.9887	0.272495	0.787784	0.787784
Q8C2Q3	Rbm14	Pink	12	12.653	0.127262	12	12.1691	0.102822	12	12.7009	0.0707515	12	12.245	0.176227	48	(3, 44)	4.77056	0.00577918	0.0456542	21.0701	-2.95745	0.00749948	0.0224984	17.2068	0.328873	0.74622	0.74622	20.0199	-1.87685	0.075191	0.112786
Q9CW79	Golga1	Greenyellow	8	9.21728	0.388819	5	8.74959	0.36021	8	9.97638	0.203989	9	10.1501	0.11061	30	(3, 26)	5.24091	0.00579803	0.045699	10.5597	-0.882377	0.397215	0.397215	10.5821	1.72886	0.112854	0.16928	8.13223	2.3076	0.0493674	0.148102
Q9D8E6	Rpl4	Pink	12	14.8864	0.0770255	12	14.7731	0.0735495	12	15.0972	0.0478534	12	14.9611	0.0433792	48	(3, 44)	4.76356	0.0058224	0.0457357	21.9533	-1.06313	0.299278	0.409253	18.3904	2.32487	0.0317067	0.0951202	17.34	0.845674	0.409253	0.409253
Q60597	Ogdh	Brown	12	13.1873	0.0764949	12	13.2312	0.111558	12	13.5853	0.0720962	12	13.4505	0.0774365	48	(3, 44)	4.76231	0.00583021	0.0457357	19.4712	0.324883	0.748735	0.748735	21.9233	3.78694	0.00101752	0.00305257	21.9967	2.41814	0.0243282	0.0364922
Q8K0E8	Fgb	Blue	12	13.5616	0.132477	12	13.3548	0.113597	12	13.7227	0.0691778	12	13.9122	0.109187	48	(3, 44)	4.76037	0.00584225	0.0457357	21.4997	-1.18476	0.249045	0.296458	16.5838	1.07802	0.296458	0.296458	21.2259	2.0423	0.0537401	0.16122
E9PYL8	Ccdc192	Blue	11	15.1613	0.226362	11	14.5913	0.603573	12	16.0614	0.151375	12	16.0666	0.170527	46	(3, 42)	4.78761	0.00586381	0.0458011	12.7585	-0.884097	0.392999	0.392999	17.7219	3.30548	0.00399853	0.00715467	19.0062	3.19463	0.00476978	0.00715467
Q9CQR2	Rps21	Blue	12	14.2732	0.188885	12	14.0456	0.252101	12	14.8821	0.103146	12	14.584	0.0478458	48	(3, 44)	4.74763	0.00592207	0.0461065	20.3907	-0.722277	0.478327	0.478327	17.0247	2.82945	0.0115532	0.0346597	12.4058	1.59499	0.135862	0.203793
Q59J78	Ndufaf2	Pink	12	11.2812	0.338621	11	11.528	0.27355	11	12.486	0.198269	12	12.3543	0.254621	46	(3, 42)	4.77701	0.0059295	0.0461065	20.4579	0.567027	0.576865	0.576865	17.5644	3.07045	0.00673309	0.0201993	20.4257	2.53297	0.0195937	0.0293905
Q9ERI6	Rdh14	Black	12	11.912	0.127517	12	12.4214	0.131839	12	12.6015	0.14447	12	12.5277	0.165155	48	(3, 44)	4.74034	0.00596825	0.0462214	21.9756	2.77711	0.0109985	0.0109985	21.6659	3.57807	0.00170838	0.00512514	20.6763	2.95085	0.00771533	0.0109985
P67984	Rpl22	Pink	12	14.8864	0.0537306	12	14.8398	0.0553337	12	15.0767	0.04438	12	15.0087	0.0460263	48	(3, 44)	4.73921	0.00597547	0.0462214	21.981	-0.60375	0.55219	0.55219	21.242	2.73196	0.0124106	0.0372319	21.4933	1.72952	0.0980539	0.147081
Q80SY4	Mib1	Blue	12	12.5833	0.205098	12	12.5576	0.196242	12	13.1467	0.120364	12	13.198	0.0857907	48	(3, 44)	4.73783	0.00598426	0.0462214	21.9573	-0.090537	0.928681	0.928681	17.7735	2.36923	0.0293663	0.0440495	14.735	2.76501	0.01463	0.04389
Q8R404	Micos13	Brown	12	9.73236	0.330938	12	10.37	0.253073	12	10.9257	0.316187	12	11.1707	0.268556	48	(3, 44)	4.73437	0.00600635	0.0462627	20.5868	1.53062	0.141086	0.141086	21.9544	2.60723	0.0161017	0.0241525	21.1054	3.37489	0.00284713	0.00854138
Q9R1P3	Psmb2	Blue	12	13.759	0.0750753	12	13.7369	0.0886517	12	14.0369	0.046763	12	13.9502	0.0494362	48	(3, 44)	4.73111	0.00602731	0.0462627	21.4189	-0.190343	0.850833	0.850833	18.4188	3.14179	0.00552204	0.0165661	19.0296	2.12683	0.0467346	0.0701019
G3X972	Sec24c	Blue	12	12.5789	0.0875135	12	12.625	0.0930898	12	12.9419	0.086886	12	12.931	0.0893336	48	(3, 44)	4.73074	0.00602963	0.0462627	21.9166	0.360182	0.722159	0.722159	21.9989	2.94361	0.00751298	0.0151293	21.9907	2.8151	0.0100862	0.0151293
Q8BWU8	Etnppl	Blue	12	11.6006	0.203095	12	12.2937	0.179534	12	12.4718	0.151258	12	12.1284	0.15215	48	(3, 44)	4.72786	0.00604819	0.0463027	21.6737	2.55696	0.018098	0.027147	20.3318	3.44049	0.00254127	0.00762382	20.3896	2.07981	0.0503612	0.0503612
P55096	Abcd3	Black	12	14.1772	0.0922209	12	14.1485	0.0932993	12	14.427	0.0684667	12	14.5295	0.0881757	48	(3, 44)	4.72403	0.00607297	0.0463258	21.997	-0.21915	0.828554	0.828554	20.3006	2.17485	0.0416267	0.0624401	21.9559	2.76059	0.0114232	0.0342695
Q9CR24	Nudt8	Brown	10	12.1903	0.090242	12	12.4111	0.116118	11	12.6678	0.111597	11	12.6712	0.0854375	44	(3, 40)	4.78656	0.00608132	0.0463258	19.5733	1.50145	0.149199	0.149199	18.5438	3.32733	0.00363158	0.00544737	18.7832	3.87011	0.00104933	0.00314799
Q9WUR9	Ak4	Blue	12	13.6443	0.0815503	12	13.7254	0.0985203	12	13.9541	0.0691359	12	14.0062	0.0693743	48	(3, 44)	4.71987	0.00609998	0.0463258	21.258	0.634683	0.532407	0.532407	21.4261	2.89796	0.00849021	0.0127353	21.4488	3.38064	0.00276289	0.00828867
Q9DBK0	Acot12	Turquoise	12	13.662	0.0734	12	13.8886	0.0967568	12	14.0345	0.103561	12	14.1061	0.0842305	48	(3, 44)	4.71915	0.00610464	0.0463258	20.5108	1.86552	0.0764772	0.0764772	19.8247	2.93494	0.00824053	0.0123608	21.596	3.97493	0.000659985	0.00197995
Q9CT10	Ranbp3	Blue	11	11.0299	0.263625	12	11.4562	0.261484	12	12.0945	0.138015	12	11.8826	0.176614	47	(3, 43)	4.72286	0.00617637	0.0467313	20.9347	1.14813	0.263864	0.263864	15.1951	3.57758	0.00270025	0.00810076	17.7419	2.68718	0.0151863	0.0227794
Q9D071	Mms19	Turquoise	11	9.39519	0.372599	11	8.87139	0.434502	11	10.6152	0.189459	12	9.95181	0.317865	45	(3, 41)	4.75164	0.00619496	0.0467313	19.5455	-0.915126	0.371278	0.371278	14.847	2.91859	0.0106782	0.0320347	20.1499	1.13651	0.269079	0.371278
O08756	Hsd17b10	Blue	12	14.9718	0.0654421	12	14.9948	0.0630457	12	15.1843	0.0508199	12	15.244	0.0696192	48	(3, 44)	4.70444	0.00620121	0.0467313	21.9695	0.253485	0.802251	0.802251	20.729	2.56488	0.0181602	0.0272403	21.9163	2.84933	0.00934892	0.0272403
O54782	Man2b2	Blue	12	11.7524	0.12518	12	11.7676	0.161809	12	12.2065	0.134229	12	12.3562	0.142808	48	(3, 44)	4.70282	0.00621197	0.0467313	20.6945	0.0740933	0.941648	0.941648	21.8937	2.47382	0.0216063	0.0324094	21.6289	3.17924	0.00440226	0.0132068
P50544	Acadvl	Blue	12	14.4583	0.0737721	12	14.4164	0.058112	12	14.6979	0.0586677	12	14.6022	0.0462753	48	(3, 44)	4.69323	0.00627588	0.0471099	20.8562	-0.445733	0.660383	0.660383	20.9384	2.54209	0.0189927	0.0569781	18.4959	1.65299	0.115206	0.172809
Q8R086	Suox	Blue	12	14.5318	0.0791481	12	14.7437	0.0799951	12	14.7349	0.080049	12	14.9123	0.0401202	48	(3, 44)	4.68748	0.00631457	0.0472979	21.9975	1.88309	0.0729798	0.0849015	21.9972	1.80426	0.0849015	0.0849015	16.3027	4.28739	0.000543582	0.00163075
Q8CIH9	Ppat	Blue	12	10.9089	0.205211	12	11.4329	0.11483	12	11.6448	0.0913705	12	11.3867	0.137199	48	(3, 44)	4.68025	0.0063635	0.0475616	17.2736	2.22811	0.0394363	0.0591545	15.1965	3.27582	0.00503229	0.0150969	19.1962	1.93564	0.0677797	0.0677797
Q9Z2J0	Slc23a1	Blue	10	10.9538	0.294189	12	11.1972	0.202754	10	11.3727	0.231784	11	12.0925	0.170153	43	(3, 39)	4.75218	0.00642041	0.0478838	16.5292	0.681325	0.5051	0.5051	17.0656	1.11846	0.278868	0.418302	14.562	3.35067	0.00453666	0.01361
Q9Z2I8	Suclg2	Blue	12	14.5757	0.052101	12	14.5807	0.0562664	12	14.7096	0.0554177	12	14.8269	0.0577593	48	(3, 44)	4.66849	0.00644397	0.0479564	21.8711	0.0644846	0.94917	0.94917	21.9167	1.76046	0.0922797	0.13842	21.7702	3.22945	0.00389087	0.0116726
Q91XD4	Ftcd	Blue	12	14.9408	0.0668857	12	14.815	0.0558636	12	15.0723	0.0516993	12	15.0604	0.0465721	48	(3, 44)	4.66292	0.00648245	0.0481395	21.3232	-1.44353	0.163403	0.163403	20.6864	1.55544	0.135009	0.163403	19.6362	1.46723	0.158148	0.163403
P97447	Fhl1	Greenyellow	9	12.4433	0.724086	12	12.8681	0.57368	7	10.1536	0.556127	6	10.1454	0.630989	34	(3, 30)	4.95417	0.00653177	0.0484021	16.4746	0.459761	0.651697	0.651697	13.8132	-2.50795	0.0252733	0.0490442	12.8798	-2.39255	0.0326962	0.0490442
Q61335	Bcap31	Brown	12	12.1948	0.2174	12	12.6964	0.22644	12	13.1191	0.178847	12	13.0089	0.129742	48	(3, 44)	4.65356	0.0065477	0.0484167	21.9636	1.59795	0.124341	0.124341	21.2118	3.28344	0.00351063	0.00721186	17.9534	3.21554	0.00480791	0.00721186
Q9CPU2	Ndufb2	Brown	12	14.1449	0.261237	12	14.3459	0.172294	12	14.9232	0.112925	12	14.8237	0.0985934	48	(3, 44)	4.64712	0.00659292	0.0486474	19.047	0.642386	0.528279	0.528279	14.9722	2.73487	0.015366	0.043495	14.0713	2.43123	0.0289967	0.043495
Q8BXB6	Slco2b1	Brown	11	11.7254	0.169311	12	11.2798	0.252476	12	12.171	0.129802	12	12.1173	0.196727	47	(3, 43)	4.65482	0.00663924	0.0488248	18.9112	-1.46566	0.159171	0.159171	19.1847	2.089	0.0502643	0.150793	20.786	1.50997	0.146103	0.159171
Q78IK4	Apool	Turquoise	12	13.1018	0.0964474	12	12.9259	0.0776718	12	13.2202	0.0737592	12	13.3463	0.0825405	48	(3, 44)	4.63975	0.00664513	0.0488248	21.0436	-1.42042	0.170132	0.255198	20.5874	0.975205	0.340779	0.340779	21.4873	1.92613	0.0674207	0.202262
Q8BG51	Rhot1	Blue	12	11.8015	0.264086	12	12.3891	0.0977749	12	12.4875	0.0969353	12	12.529	0.101235	48	(3, 44)	4.63637	0.00666922	0.0488982	13.9601	2.08667	0.0557433	0.0557433	13.9113	2.43872	0.0287559	0.0431338	14.1646	2.57239	0.0219762	0.0431338
P62814	Atp6v1b2	Brown	12	12.7662	0.13282	12	12.6892	0.158631	12	13.2553	0.104208	12	13.2072	0.143318	48	(3, 44)	4.63049	0.00671133	0.0490606	21.3408	-0.372037	0.713534	0.713534	20.8211	2.89725	0.00866785	0.0260036	21.8739	2.2572	0.0343238	0.0514858
Q571I9	Aldh16a1	Blue	12	13.2017	0.10244	12	13.0242	0.0905724	12	13.384	0.0601777	12	13.3988	0.0677238	48	(3, 44)	4.62933	0.00671966	0.0490606	21.6747	-1.29823	0.207853	0.207853	17.7841	1.53495	0.142395	0.207853	19.0732	1.60482	0.124964	0.207853
P35278	Rab5c	Blue	12	13.3503	0.0775793	12	13.2585	0.0568955	12	13.5635	0.0454007	12	13.4066	0.0535658	48	(3, 44)	4.61997	0.00678732	0.0494505	20.1778	-0.953907	0.351419	0.527129	17.7436	2.37203	0.0292198	0.0876593	19.546	0.597235	0.557207	0.557207
P57759	Erp29	Turquoise	12	13.1214	0.162628	12	12.8075	0.108837	12	13.2466	0.0701811	12	13.3452	0.0647746	48	(3, 44)	4.61151	0.00684916	0.0497267	19.2071	-1.60406	0.125019	0.331859	14.9597	0.706693	0.490619	0.490619	14.4045	1.27865	0.22124	0.331859
Q91YT0	Ndufv1	Blue	12	13.9122	0.0636289	12	14.0443	0.0901776	12	14.2844	0.0658723	12	14.1625	0.0744257	48	(3, 44)	4.60874	0.00686948	0.0497267	19.7774	1.19631	0.245722	0.245722	21.9736	4.06307	0.000518187	0.00155456	21.4808	2.55567	0.0182233	0.0273349
Q9D554	Sf3a3	Black	12	11.4284	0.121172	12	11.6762	0.184897	12	12.1577	0.138308	12	11.8203	0.112153	48	(3, 44)	4.60572	0.00689175	0.0497267	18.9772	1.1212	0.276189	0.276189	21.626	3.96628	0.000672478	0.00201743	21.8697	2.3738	0.0268167	0.040225
Q922D8	Mthfd1	Blue	12	14.3993	0.0786883	12	14.3493	0.0992287	12	14.7038	0.0676382	12	14.5527	0.0416899	48	(3, 44)	4.60296	0.00691213	0.0497267	20.9141	-0.3947	0.697061	0.697061	21.5148	2.93462	0.00778691	0.0233607	16.7244	1.72343	0.103246	0.154869
E9PV24	Fga	Blue	12	14.2728	0.109483	12	14.0526	0.0777977	12	14.3092	0.0580998	12	14.4952	0.0850678	48	(3, 44)	4.60268	0.00691423	0.0497267	19.8518	-1.63966	0.116826	0.185776	16.7403	0.293518	0.772734	0.772734	20.7341	1.60395	0.12385	0.185776
Q8BJ03	Cox15	Turquoise	12	14.351	0.519116	12	12.088	0.439588	10	12.8817	0.381756	11	12.6026	0.477596	45	(3, 41)	4.64679	0.00691532	0.0497267	21.4185	-3.32678	0.00314158	0.00942473	19.238	-2.2801	0.03417	0.03417	20.9734	-2.47859	0.0217723	0.0326584
P50171	Hsd17b8	Blue	12	14.4835	0.0805229	12	14.4149	0.0666058	12	14.676	0.0620574	12	14.7488	0.0821804	48	(3, 44)	4.60115	0.0069256	0.0497267	21.2528	-0.656466	0.51857	0.51857	20.6593	1.89367	0.0723586	0.108538	21.9909	2.30586	0.0309273	0.092782
Q91VS7	Mgst1	Blue	12	16.925	0.0617952	12	16.94	0.0716844	12	17.1589	0.0550055	12	17.1671	0.0589559	48	(3, 44)	4.59579	0.00696551	0.0499099	21.5324	0.158699	0.875385	0.875385	21.7085	2.82781	0.0098757	0.0148135	21.9515	2.83472	0.00965588	0.0148135
Q9CR88	Mrps14	Brown	10	11.3346	0.37558	12	12.3919	0.220406	11	12.6245	0.245621	12	12.5074	0.224608	45	(3, 41)	4.62209	0.00709737	0.0507498	14.8275	2.428	0.0283998	0.0283998	15.7515	2.87449	0.011142	0.0256715	15.0171	2.68013	0.0171144	0.0256715
Q9QYE6	Golga5	Turquoise	12	9.67385	0.274155	11	9.91119	0.316274	12	10.7521	0.172518	12	10.4675	0.138803	47	(3, 43)	4.57967	0.00719253	0.0512205	20.2699	0.567046	0.576909	0.576909	18.5308	3.3288	0.00362235	0.0108671	16.2917	2.58265	0.0198285	0.0297427
P46414	Cdkn1b	Turquoise	11	10.5858	0.232812	12	10.4205	0.225893	12	11.1756	0.132822	12	11.2799	0.197697	47	(3, 43)	4.57924	0.00719583	0.0512205	20.8734	-0.509584	0.615688	0.615688	16.0257	2.20024	0.0428012	0.0642018	20.1137	2.27236	0.0341836	0.0642018
P09411	Pgk1	Brown	12	15.2033	0.0672485	12	15.1686	0.0716947	12	15.474	0.0686609	12	15.3689	0.0601692	48	(3, 44)	4.56395	0.0072075	0.0512205	21.9104	-0.353084	0.7274	0.7274	21.9905	2.81715	0.0100391	0.0301173	21.7333	1.8351	0.0802158	0.120324
P14131	Rps16	Pink	12	15.1665	0.0627653	12	15.0733	0.0512712	12	15.3304	0.0363942	12	15.1736	0.0455384	48	(3, 44)	4.56061	0.00723339	0.0512946	21.1574	-1.15009	0.262941	0.394412	17.6456	2.2591	0.0367876	0.110363	20.0681	0.091728	0.927824	0.927824
P16406	Enpep	Blue	12	12.331	0.129976	12	12.2952	0.133295	12	12.6531	0.0720887	12	12.7701	0.0936549	48	(3, 44)	4.55879	0.00724751	0.0512946	21.986	-0.192256	0.849306	0.849306	17.1825	2.16688	0.0445802	0.0668702	19.9971	2.74083	0.012599	0.0377969
O35459	Ech1	Blue	12	14.2408	0.0604795	12	14.3118	0.0808636	12	14.4897	0.0599281	12	14.5196	0.0484705	48	(3, 44)	4.55309	0.00729197	0.0515041	20.3734	0.703113	0.489943	0.489943	21.9982	2.92317	0.00787525	0.0118129	21.0036	3.59706	0.00169494	0.00508482
Q8CGK3	Lonp1	Blue	12	13.5156	0.0740157	12	13.7378	0.067964	12	13.8312	0.0576478	12	13.658	0.0478262	48	(3, 44)	4.54827	0.00732983	0.0516664	21.8418	2.21176	0.0377546	0.056632	20.7557	3.36384	0.0029721	0.00891629	18.822	1.61666	0.122588	0.122588
P62264	Rps14	Pink	12	14.5168	0.088191	12	14.4814	0.072624	12	14.7797	0.0450786	12	14.6605	0.0389593	48	(3, 44)	4.54325	0.00736947	0.051777	21.2194	-0.310093	0.759515	0.759515	16.3807	2.65435	0.0170667	0.0512001	15.1358	1.48962	0.156865	0.235297
P47962	Rpl5	Pink	12	14.1751	0.0805535	12	14.1875	0.0891055	12	14.5209	0.0689179	12	14.3231	0.0599624	48	(3, 44)	4.5425	0.00737539	0.051777	21.7798	0.103186	0.918759	0.918759	21.4855	3.26216	0.00364621	0.0109386	20.3267	1.47335	0.155975	0.233963
Q9JII6	Akr1a1	Brown	12	14.8819	0.0501262	12	14.9468	0.0623077	12	15.1427	0.0515076	12	15.0379	0.0478097	48	(3, 44)	4.53471	0.00743743	0.0521071	21.0351	0.81211	0.425824	0.425824	21.9838	3.62854	0.00148698	0.00446095	21.9509	2.25146	0.0347013	0.052052
Q9D2G2	Dlst	Brown	12	14.3603	0.0611931	12	14.4421	0.0686959	12	14.6409	0.0737529	12	14.642	0.0637637	48	(3, 44)	4.5306	0.00747032	0.052232	21.7121	0.888877	0.383812	0.383812	21.2754	2.92742	0.00797674	0.0119651	21.9629	3.18753	0.00426134	0.0119651
P13707	Gpd1	Blue	12	14.64	0.0912281	12	14.5392	0.103085	12	14.7998	0.070861	12	14.9878	0.0998606	48	(3, 44)	4.5279	0.00749202	0.0522783	21.6795	-0.732191	0.471894	0.471894	20.7311	1.38324	0.181307	0.271961	21.8226	2.57111	0.0174886	0.0524659
Q6ZQ58	Larp1	Turquoise	12	11.7783	0.0947404	12	11.4271	0.0760569	12	11.8682	0.0819789	12	11.676	0.102869	48	(3, 44)	4.52442	0.00752008	0.0523687	21.0176	-2.89034	0.00874925	0.0262478	21.555	0.717272	0.480908	0.480908	21.8526	-0.731464	0.472267	0.480908
Q9JIL4	Pdzk1	Blue	12	13.6059	0.0589846	12	13.6153	0.0678545	12	13.8077	0.037686	12	13.8281	0.0570856	48	(3, 44)	4.51541	0.00759332	0.052653	21.5819	0.104167	0.917999	0.917999	18.6979	2.88254	0.00964577	0.0193376	21.9765	2.70666	0.0128918	0.0193376
Q61189	Clns1a	Blue	10	10.8227	0.202443	8	10.2054	0.250427	10	11.5561	0.238914	10	10.9795	0.291154	38	(3, 34)	4.68835	0.0076034	0.052653	14.3664	-1.91706	0.0753363	0.113005	17.5277	2.34197	0.0312172	0.0936517	16.0536	0.442178	0.66426	0.66426
P35700	Prdx1	Blue	12	16.7424	0.0622175	12	16.6896	0.0707433	12	16.9609	0.0419072	12	16.8514	0.0471553	48	(3, 44)	4.5138	0.00760645	0.052653	21.6469	-0.560575	0.580843	0.580843	19.2773	2.91164	0.00885428	0.0265628	20.5021	1.39565	0.177754	0.266632
Q99LY9	Ndufs5	Brown	12	13.6714	0.0795546	12	13.634	0.0906655	12	14.0246	0.10035	12	13.9132	0.0836107	48	(3, 44)	4.5087	0.00764828	0.0528371	21.6344	-0.310603	0.759075	0.759075	20.9116	2.75794	0.0118172	0.0354515	21.9458	2.09468	0.0479631	0.0719447
Q91VD9	Ndufs1	Pink	12	14.2596	0.049502	12	14.1679	0.038345	12	14.3888	0.0370732	12	14.3226	0.0506668	48	(3, 44)	4.50455	0.00768254	0.0529683	20.7061	-1.4646	0.158049	0.237073	20.3866	2.09014	0.0493333	0.148	21.9881	0.889633	0.383293	0.383293
Q8VCI0	Plbd1	Blue	12	11.9149	0.204767	12	12.1769	0.17268	12	12.2919	0.0998901	12	12.7193	0.134553	48	(3, 44)	4.50136	0.0077089	0.0530446	21.3905	0.978422	0.338802	0.338802	15.9548	1.65474	0.117512	0.176268	19.0066	3.28331	0.00390819	0.0117246
Q922B2	Dars1	Blue	12	13.5426	0.0975354	12	13.2927	0.130252	12	13.8499	0.0894162	12	13.594	0.109514	48	(3, 44)	4.49213	0.0077859	0.0534199	20.3852	-1.53532	0.140082	0.210123	21.8359	2.32271	0.0299147	0.0897441	21.7112	0.35103	0.728949	0.728949
Q8C0C7	Farsa	Blue	12	13.631	0.0570968	12	13.637	0.0571787	12	13.8434	0.0477411	12	13.8224	0.0547735	48	(3, 44)	4.49113	0.00779426	0.0534199	22	0.0744271	0.941343	0.941343	21.3312	2.85315	0.00942677	0.0282803	21.9621	2.41839	0.0243302	0.0364952
Q91VA6	Poldip2	Turquoise	12	12.4651	0.0958012	12	12.6609	0.0820188	12	12.8994	0.0801647	12	12.8202	0.10228	48	(3, 44)	4.48832	0.0078179	0.0534763	21.4898	1.55187	0.135297	0.135297	21.3366	3.47664	0.0022137	0.00664109	21.9065	2.53347	0.0189638	0.0284458
Q3TMH2	Scrn3	Turquoise	12	13.1988	0.11986	12	13.0128	0.116064	12	13.5038	0.0947805	12	13.4275	0.0880657	48	(3, 44)	4.47795	0.00790565	0.05397	21.9773	-1.11522	0.276803	0.276803	20.8897	1.99562	0.0591799	0.17754	20.1964	1.53749	0.139692	0.209538
Q62452	Ugt1a9	Brown	12	12.8671	0.419062	12	14.4845	0.209985	12	13.0716	0.336125	12	13.5555	0.362077	48	(3, 44)	4.47377	0.00794134	0.0541072	16.1962	3.45048	0.00324102	0.00972307	21.0104	0.380715	0.707237	0.707237	21.5462	1.24306	0.227205	0.340807
Q9WU84	Ccs	Turquoise	12	11.9686	0.141868	12	12.2858	0.11418	12	12.5346	0.141845	12	12.532	0.104737	48	(3, 44)	4.46615	0.0080068	0.054347	21.0386	1.74179	0.0961491	0.0961491	22	2.82131	0.00994206	0.0149131	20.2446	3.19488	0.00449942	0.0134982
P07759	Serpina3k	Blue	12	14.1717	0.14085	12	13.8598	0.188897	12	14.6449	0.158858	12	14.4298	0.147932	48	(3, 44)	4.46602	0.00800788	0.054347	20.3434	-1.32376	0.200268	0.219673	21.689	2.22851	0.0365395	0.109618	21.9473	1.26348	0.219673	0.219673
Q58A65	Spag9	Turquoise	12	10.2542	0.390205	12	10.2372	0.202167	12	11.2443	0.170579	12	11.0737	0.178655	48	(3, 44)	4.45314	0.00811982	0.0549991	16.5086	-0.0387739	0.969536	0.969536	15.0561	2.32495	0.0344589	0.103377	15.4176	1.90941	0.0749979	0.112497
Q6GV12	Kdsr	Yellow	10	12.0582	0.340578	7	11.667	0.479884	8	10.8075	0.25011	7	12.6678	0.292497	32	(3, 28)	4.78257	0.00817378	0.0552567	11.6038	-0.664745	0.519206	0.519206	15.521	-2.96002	0.00945409	0.0283623	14.9626	1.35786	0.194634	0.291951
P17426	Ap2a1	Blue	12	12.0841	0.0597838	12	11.8218	0.095196	12	12.1637	0.0662128	12	11.7779	0.125457	48	(3, 44)	4.44078	0.00822875	0.05552	18.5087	-2.33349	0.0310754	0.0642467	21.7744	0.891537	0.382387	0.382387	15.7508	-2.20318	0.0428312	0.0642467
P62852	Rps25	Pink	12	15.3225	0.0730188	12	15.2736	0.077914	12	15.5692	0.048753	12	15.4389	0.0434525	48	(3, 44)	4.43537	0.00827689	0.0556327	21.908	-0.457366	0.651911	0.651911	19.1815	2.81013	0.0111052	0.0333157	17.9227	1.37055	0.187437	0.281155
Q61233	Lcp1	Black	12	12.7707	0.0859101	12	12.8407	0.110964	12	13.1407	0.0368323	12	12.901	0.0473824	48	(3, 44)	4.43401	0.0082891	0.0556327	20.7014	0.498849	0.623146	0.623146	14.9117	3.95838	0.00127512	0.00382536	17.1254	1.32756	0.20175	0.302625
Q8VC97	Upb1	Turquoise	12	13.7207	0.0673148	12	13.7582	0.120205	12	13.943	0.0802763	12	13.4724	0.0916305	48	(3, 44)	4.43334	0.00829507	0.0556327	17.2815	0.272408	0.788537	0.788537	21.3514	2.12237	0.0456612	0.0684918	20.195	-2.18362	0.0409539	0.0684918
Q9WTP7	Ak3	Blue	12	14.3714	0.0790227	12	14.3456	0.0866795	12	14.6312	0.0680491	12	14.6495	0.0752761	48	(3, 44)	4.43172	0.00830961	0.0556327	21.8145	-0.220179	0.827779	0.827779	21.5259	2.49155	0.0209375	0.0314063	21.9483	2.5481	0.0183487	0.0314063
Q04207	Rela	Brown	12	10.9133	0.339044	11	12.732	0.511953	12	12.994	0.415659	12	12.5288	0.514174	47	(3, 43)	4.44225	0.00833152	0.0556425	17.6149	2.96188	0.0084918	0.0127377	21.146	3.87899	0.000858431	0.00257529	19.0448	2.62301	0.0167203	0.0167203
Q9CR09	Ufc1	Blue	12	12.8559	0.0855458	12	12.7652	0.116401	12	13.1623	0.0889664	12	13.1725	0.104022	48	(3, 44)	4.42798	0.00834317	0.0556425	20.199	-0.627575	0.537313	0.537313	21.9663	2.48271	0.0211634	0.0426731	21.2092	2.35127	0.0284487	0.0426731
O55125	Nipsnap1	Brown	12	15.0671	0.0775093	12	15.0518	0.0827077	12	15.3138	0.0664002	12	15.3163	0.0502084	48	(3, 44)	4.41158	0.0084922	0.0564922	21.9079	-0.134703	0.894077	0.894077	21.4937	2.41718	0.0245976	0.0368964	18.8493	2.69825	0.0143091	0.0368964
O09167	Rpl21	Pink	12	14.5907	0.0697144	12	14.4565	0.0965053	12	14.8295	0.0611055	12	14.6525	0.0620845	48	(3, 44)	4.40668	0.00853727	0.0564922	20.0234	-1.12697	0.273079	0.409618	21.6286	2.57595	0.0173754	0.0521261	21.7109	0.662497	0.514624	0.514624
P55264	Adk	Blue	12	15.5335	0.0401991	12	15.4963	0.0742924	12	15.7621	0.0579078	12	15.6571	0.0535598	48	(3, 44)	4.40427	0.00855947	0.0564922	16.9327	-0.440195	0.665363	0.665363	19.6038	3.24336	0.00415013	0.0124504	20.4077	1.84612	0.0794312	0.119147
P35979	Rpl12	Pink	12	15.5758	0.0580172	12	15.4872	0.0536857	12	15.7317	0.0438478	12	15.6071	0.0334646	48	(3, 44)	4.40388	0.00856307	0.0564922	21.8689	-1.12099	0.274451	0.411677	20.4749	2.14274	0.0443199	0.13296	17.59	0.466803	0.646371	0.646371
Q8K2C8	Gpat4	Blue	12	10.5689	0.160804	11	11.1788	0.17835	12	11.1919	0.152389	12	11.2187	0.106447	47	(3, 43)	4.41609	0.00856877	0.0564922	20.532	2.54002	0.0192515	0.0192515	21.9367	2.8122	0.0101676	0.0152514	19.0874	3.36951	0.00320303	0.00960909
P54728	Rad23b	Blue	12	12.9096	0.0842439	12	12.8256	0.0814889	12	13.1685	0.0788954	12	13.1282	0.072279	48	(3, 44)	4.40303	0.00857092	0.0564922	21.9757	-0.716765	0.481068	0.481068	21.906	2.24351	0.035306	0.0929406	21.5032	1.96911	0.0619604	0.0929406
Q9ESX5	Dkc1	Turquoise	12	12.1078	0.0747309	12	12.1393	0.150224	12	12.6607	0.0943974	12	12.2127	0.152295	48	(3, 44)	4.40156	0.00858459	0.0564922	16.1302	0.187218	0.853824	0.853824	20.8996	4.59203	0.000159598	0.000478794	16.007	0.618171	0.545159	0.817738
Q9DCU9	Hoga1	Blue	12	14.8232	0.0555201	12	14.8918	0.0554166	12	15.0555	0.0510177	12	15.0448	0.056864	48	(3, 44)	4.39627	0.00863375	0.0566466	21.9999	0.875204	0.390918	0.390918	21.8445	3.08113	0.00549073	0.0160492	21.9874	2.78914	0.0106994	0.0160492
P97872	Fmo5	Brown	12	15.002	0.0687569	12	15.3471	0.0767446	12	15.1084	0.0648402	12	15.182	0.065827	48	(3, 44)	4.39404	0.0086546	0.0566466	21.7395	3.34933	0.00293548	0.00880643	21.9248	1.12556	0.272521	0.272521	21.9584	1.89093	0.0719016	0.107852
P97864	Casp7	Blue	12	12.3778	0.252815	12	12.1055	0.313973	12	12.9775	0.145093	12	13.0224	0.0498537	48	(3, 44)	4.39377	0.00865707	0.0566466	21.0424	-0.67544	0.506752	0.506752	17.537	2.05726	0.0548471	0.0822706	11.8542	2.50143	0.0280559	0.0822706
Q9EP71	Rai14	Blue	12	10.9368	0.253683	12	10.9714	0.178625	12	11.7725	0.127546	12	11.449	0.185727	48	(3, 44)	4.39069	0.00868596	0.0567286	19.7553	0.111631	0.912242	0.912242	16.2272	2.94336	0.00943229	0.0282969	20.1603	1.62929	0.118777	0.178166
P21619	Lmnb2	Blue	12	12.6704	0.07742	12	12.4005	0.109797	12	12.8396	0.0641772	12	12.7053	0.093308	48	(3, 44)	4.38726	0.00871826	0.0568325	19.7703	-2.00844	0.0584539	0.160568	21.2687	1.68276	0.107045	0.160568	21.2756	0.288508	0.77575	0.77575
P38060	Hmgcl	Brown	12	14.6045	0.0647496	12	14.6963	0.0743672	12	14.9283	0.092973	12	14.8771	0.0516796	48	(3, 44)	4.38442	0.00874502	0.0569	21.5911	0.931587	0.36185	0.36185	19.6383	2.85808	0.00983987	0.0147598	20.9692	3.29072	0.00348941	0.0104682
Q64685	St6gal1	Blue	9	11.4147	0.111024	8	10.8187	0.342099	12	11.4822	0.182046	11	11.8972	0.1538	40	(3, 36)	4.50404	0.0087787	0.0570122	8.46998	-1.657	0.134009	0.201014	17.3955	0.316695	0.755244	0.755244	17.2741	2.54376	0.0208014	0.0624042
P99025	Gchfr	Brown	12	14.0432	0.0921395	12	13.9621	0.119097	12	14.3947	0.0743781	12	14.1018	0.065016	48	(3, 44)	4.37731	0.00881251	0.0571041	20.6947	-0.538054	0.59628	0.608486	21.0629	2.96848	0.007315	0.021945	19.7778	0.520511	0.608486	0.608486
P97298	Serpinf1	Blue	12	10.2179	0.254378	12	10.6428	0.216428	12	11.0271	0.170134	12	11.1447	0.141587	48	(3, 44)	4.37592	0.00882579	0.0571041	21.4497	1.27226	0.216902	0.216902	19.2002	2.64425	0.0159053	0.0238579	17.2188	3.18327	0.00537242	0.0161172
P57776	Eef1d	Pink	12	14.7203	0.0719175	12	14.5965	0.0566808	12	14.8654	0.0405602	12	14.7316	0.0319681	48	(3, 44)	4.37196	0.00886359	0.057242	20.8608	-1.35239	0.19073	0.286094	17.3547	1.75679	0.0965814	0.286094	15.1836	0.14317	0.888039	0.888039
P09405	Ncl	Brown	12	13.6806	0.0593304	12	13.6543	0.0749629	12	13.9674	0.0683225	12	13.7217	0.0712801	48	(3, 44)	4.3691	0.00889103	0.0573124	20.8974	-0.275223	0.785848	0.785848	21.576	3.16933	0.00451485	0.0135445	21.2987	0.442724	0.662429	0.785848
Q91X58	Zfand2b	Greenyellow	6	12.0761	0.151061	6	11.3616	0.339327	7	12.3948	0.161804	9	12.3357	0.166027	28	(3, 24)	4.84865	0.00890879	0.0573204	6.90694	-1.92366	0.096374	0.266697	10.9945	1.43975	0.177798	0.266697	12.7488	1.15648	0.268697	0.268697
P48437	Prox1	Greenyellow	8	11.8394	0.147459	4	10.3748	0.572581	7	11.5768	0.179149	7	11.7331	0.266832	26	(3, 22)	4.94702	0.0089507	0.0574834	3.40472	-2.47712	0.0794377	0.238313	12.1169	-1.13192	0.27957	0.419355	9.4675	-0.348726	0.734925	0.734925
O88653	Lamtor3	Brown	12	12.0203	0.373809	12	12.6282	0.178151	12	12.9745	0.119364	12	13.02	0.0992951	48	(3, 44)	4.35417	0.0090358	0.0578414	15.7517	1.46808	0.161768	0.161768	13.2201	2.43152	0.0299666	0.0449499	12.5446	2.58469	0.0231904	0.0449499
Q9DB15	Mrpl12	Turquoise	12	14.1745	0.0893866	12	14.1083	0.0715785	12	14.3737	0.0509889	12	14.3886	0.0509258	48	(3, 44)	4.35376	0.0090398	0.0578414	20.9967	-0.577835	0.569522	0.569522	17.4732	1.93599	0.0692175	0.103826	17.4603	2.08109	0.0524392	0.103826
A2AQ25	Skt	Blue	5	10.309	0.360809	6	7.75073	0.985315	7	10.5707	0.226864	7	9.75452	0.434092	25	(3, 21)	4.9882	0.00909467	0.0580853	6.28947	-2.43807	0.0487485	0.146246	7.05303	0.613929	0.558536	0.558536	9.99693	-0.982305	0.349125	0.523687
Q61419	Cmah	Turquoise	12	11.72	0.340138	12	10.3552	0.393474	12	11.8373	0.290675	12	11.8296	0.353714	48	(3, 44)	4.34575	0.00911855	0.0581307	21.5492	-2.62417	0.0156503	0.046951	21.4782	0.262206	0.795661	0.825377	21.9664	0.223286	0.825377	0.825377
O08529	Capn2	Salmon	12	12.2461	0.208965	12	12.1484	0.302503	12	12.9335	0.133178	12	12.9606	0.146194	48	(3, 44)	4.34064	0.00916917	0.0583462	19.551	-0.265758	0.793208	0.793208	18.6705	2.77404	0.0122219	0.0183329	19.6869	2.80182	0.0111228	0.0183329
Q61176	Arg1	Brown	12	16.4395	0.0494727	12	16.3785	0.0694103	12	16.6396	0.0425686	12	16.5439	0.0564712	48	(3, 44)	4.33102	0.0092651	0.0587452	19.8837	-0.715138	0.482837	0.482837	21.5211	3.06686	0.00574186	0.0172256	21.6258	1.39072	0.178456	0.267684
Q8JZQ2	Afg3l2	Turquoise	12	11.8703	0.116967	12	12.0186	0.157158	12	12.333	0.115389	12	12.4323	0.110943	48	(3, 44)	4.33096	0.00926574	0.0587452	20.3252	0.7568	0.457853	0.457853	21.9959	2.81564	0.0100723	0.0151085	21.9388	3.48567	0.00210128	0.00630385
P97449	Anpep	Yellow	12	12.79	0.227126	12	12.0995	0.156803	12	12.8463	0.104671	12	12.4758	0.148331	48	(3, 44)	4.32243	0.00935175	0.0591822	19.5446	-2.50169	0.0213808	0.0641425	15.4708	0.225188	0.824781	0.824781	18.939	-1.15829	0.261142	0.391714
P61089	Ube2n	Turquoise	12	13.8452	0.0947937	12	13.5889	0.0877636	12	13.9829	0.0874718	12	13.9753	0.0837251	48	(3, 44)	4.31833	0.0093934	0.0592059	21.8707	-1.9844	0.0598987	0.179696	21.8594	1.06701	0.297609	0.315238	21.6693	1.02811	0.315238	0.315238
Q9DBL7	Coasy	Black	12	13.6425	0.0768707	12	13.6269	0.0761482	12	13.9104	0.0584686	12	13.8084	0.0459813	48	(3, 44)	4.31728	0.00940411	0.0592059	21.998	-0.143617	0.88711	0.88711	20.536	2.77435	0.0115161	0.0345482	17.9783	1.853	0.0803704	0.120556
Q91X83	Mat1a	Blue	12	15.8756	0.0685918	12	15.8127	0.069743	12	16.041	0.0438427	12	16.0906	0.0683928	48	(3, 44)	4.31702	0.0094067	0.0592059	21.9939	-0.643746	0.526397	0.526397	18.7025	2.03159	0.0566508	0.0849762	21.9998	2.21947	0.0370749	0.0849762
Q9CWJ9	Atic	Salmon	12	12.8561	0.0747641	12	12.892	0.109782	12	13.2207	0.0743386	12	13.0585	0.0537294	48	(3, 44)	4.31392	0.00943836	0.0592975	19.3972	0.270579	0.789573	0.789573	21.9993	3.45787	0.00223919	0.00671758	19.9697	2.19885	0.0398406	0.0597609
Q9D2C7	Tmbim6	Turquoise	12	14.3116	0.159457	12	14.1648	0.178888	12	14.8119	0.129921	12	14.7747	0.156513	48	(3, 44)	4.31203	0.00945772	0.0593117	21.7154	-0.612484	0.546578	0.546578	21.1373	2.43217	0.0239773	0.0719319	21.9924	2.07239	0.0501544	0.0752315
Q91XU3	Pip4k2c	Greenyellow	9	12.045	0.214258	12	12.3851	0.171376	11	12.9143	0.143753	12	12.7559	0.186119	44	(3, 40)	4.36315	0.00947852	0.0593348	16.5764	1.23967	0.232362	0.232362	14.4767	3.36936	0.00439955	0.0131986	17.4163	2.5049	0.0224439	0.0336658
Q8BH00	Aldh8a1	Brown	12	14.7677	0.0649672	12	14.7221	0.0693513	12	15.0034	0.0610614	12	14.8743	0.0425806	48	(3, 44)	4.30076	0.00957406	0.0597402	21.9068	-0.480608	0.63556	0.63556	21.916	2.64349	0.0148686	0.0446058	18.9783	1.37222	0.185997	0.278995
Q60932	Vdac1	Brown	12	15.0016	0.0487013	12	15.0427	0.0521839	12	15.2265	0.0338172	12	15.1463	0.0581376	48	(3, 44)	4.3004	0.00957773	0.0597402	21.8959	0.57602	0.570475	0.570475	19.6067	3.79226	0.00117619	0.00352856	21.3443	1.90779	0.0699623	0.104943
E9PY03	Tstd1	Turquoise	12	12.6934	0.162316	12	11.8245	0.173101	12	12.6532	0.111037	12	12.2914	0.288104	48	(3, 44)	4.29542	0.00962966	0.0598266	21.9096	-3.66194	0.00137763	0.0041329	19.4457	-0.204603	0.840009	0.840009	17.3439	-1.21591	0.24031	0.360465
P63073	Eif4e	Turquoise	12	13.2391	0.0801024	12	13.1388	0.0791277	12	13.4713	0.0507132	12	13.3809	0.0710022	48	(3, 44)	4.29506	0.00963341	0.0598266	21.9967	-0.891241	0.382445	0.382445	18.5975	2.44889	0.0244363	0.0733089	21.6876	1.32469	0.199065	0.298598
Q8R317	Ubqln1	Blue	12	12.8198	0.13318	12	12.7498	0.204488	12	13.2959	0.106505	12	13.3058	0.112144	48	(3, 44)	4.29411	0.00964333	0.0598266	18.9089	-0.287097	0.777161	0.777161	20.9856	2.79174	0.0109345	0.0164018	21.3803	2.79136	0.0108226	0.0164018
Q80XN0	Bdh1	Blue	12	14.8778	0.0895266	12	14.8556	0.0916376	12	15.1659	0.0828887	12	15.1688	0.06985	48	(3, 44)	4.29244	0.00966078	0.0598278	21.9881	-0.173706	0.863686	0.863686	21.8707	2.36143	0.027534	0.0413011	20.7713	2.56275	0.0182271	0.0413011
Q921M3	Sf3b3	Blue	12	11.5272	0.130369	12	11.7548	0.198073	12	12.4125	0.186417	12	12.1363	0.231581	48	(3, 44)	4.28963	0.00969032	0.0598334	19.0246	0.959739	0.349226	0.349226	19.6828	3.89176	0.000928635	0.0027859	17.3358	2.2919	0.0346808	0.0520213
P17156	Hspa2	Turquoise	12	10.7964	0.22726	10	10.1463	0.266546	11	11.4751	0.31178	9	11.1837	0.27795	42	(3, 38)	4.37252	0.00969618	0.0598334	18.739	-1.85596	0.0792556	0.142407	18.6604	1.75915	0.0949381	0.142407	16.8084	1.07878	0.295924	0.295924
Q9QXE0	Hacl1	Turquoise	12	14.4237	0.148688	12	14.2841	0.141613	12	14.6945	0.109421	12	14.8788	0.111699	48	(3, 44)	4.28329	0.0097572	0.0601029	21.9479	-0.680004	0.503612	0.503612	20.2125	1.46681	0.157814	0.236721	20.4166	2.44695	0.0235645	0.0706936
Q9JK92	Hspb8	Turquoise	12	12.718	0.15527	12	12.5093	0.13676	12	13.1156	0.107094	12	13.0034	0.127932	48	(3, 44)	4.28149	0.00977622	0.0601133	21.6548	-1.00912	0.324063	0.324063	19.5344	2.10766	0.0481919	0.144576	21.2235	1.41814	0.170668	0.256002
P28700	Rxra	Blue	12	10.9333	0.306162	12	10.1473	0.291165	12	11.4005	0.10905	12	10.9363	0.250717	48	(3, 44)	4.26985	0.00990052	0.0607699	21.9447	-1.86019	0.076314	0.228942	13.7469	1.43745	0.17296	0.259441	21.1767	0.00759044	0.994015	0.994015
P27773	Pdia3	Pink	12	15.1415	0.0757176	12	15.098	0.067475	12	15.3803	0.0560415	12	15.2193	0.0324979	48	(3, 44)	4.26671	0.00993439	0.0608068	21.7141	-0.428932	0.672198	0.672198	20.2699	2.53561	0.0195523	0.0586569	14.9197	0.944847	0.359788	0.539682
Q99J08	Sec14l2	Brown	12	14.4935	0.0723731	12	14.5274	0.0657406	12	14.7797	0.0828876	12	14.7216	0.0481582	48	(3, 44)	4.26421	0.00996136	0.0608068	21.7998	0.347439	0.731593	0.731593	21.6072	2.6015	0.016432	0.024961	19.1444	2.62394	0.0166407	0.024961
Q8BYU6	Tor1aip2	Brown	12	12.0805	0.086939	12	12.2867	0.0828657	12	12.4429	0.0717386	12	12.334	0.0453713	48	(3, 44)	4.26301	0.00997432	0.0608068	21.9495	1.71658	0.100137	0.100137	21.2347	3.21533	0.00411195	0.0123359	16.578	2.58489	0.019545	0.0293174
Q9DCN2	Cyb5r3	Blue	12	15.3908	0.0718309	12	15.3481	0.0587571	12	15.5215	0.0651345	12	15.6453	0.0643656	48	(3, 44)	4.26235	0.00998143	0.0608068	21.1681	-0.460282	0.650007	0.650007	21.7926	1.34785	0.191552	0.287327	21.7403	2.63819	0.0151052	0.0453156
P63037	Dnaja1	Blue	12	13.3397	0.0947359	12	13.4028	0.0776993	12	13.6643	0.073556	12	13.5969	0.044247	48	(3, 44)	4.26118	0.00999419	0.0608068	21.1886	0.515545	0.61151	0.61151	20.7274	2.70641	0.0133162	0.0389661	15.5811	2.46044	0.0259774	0.0389661
Q8R1K1	Ubac2	Yellow	8	10.0569	0.338797	4	8.37146	0.410238	6	8.75026	0.273962	7	9.45857	0.297478	25	(3, 21)	4.86572	0.0100697	0.0611591	7.07688	-3.16784	0.0155294	0.0232941	11.9776	-2.99894	0.011109	0.0232941	12.9642	-1.3271	0.207373	0.207373
Q9DBJ1	Pgam1	Blue	12	14.6192	0.0731741	12	14.6922	0.0832609	12	14.9318	0.0684966	12	14.8761	0.0606519	48	(3, 44)	4.24988	0.0101176	0.0613422	21.643	0.658508	0.517156	0.517156	21.9047	3.11884	0.00501724	0.0150517	21.268	2.70282	0.0132344	0.0198515
D3YXK2	Safb	Brown	12	13.3983	0.226888	12	13.6356	0.218363	12	14.2483	0.222648	12	14.3905	0.25571	48	(3, 44)	4.24787	0.0101398	0.0613695	21.9678	0.753627	0.459075	0.459075	21.9922	2.67395	0.0138673	0.0208009	21.6927	2.90233	0.00833772	0.0208009
Q9WU78	Pdcd6ip	Blue	12	12.6751	0.0705733	12	12.6559	0.0865961	12	12.9411	0.0645784	12	12.8883	0.058159	48	(3, 44)	4.2393	0.0102346	0.0618353	21.1392	-0.171055	0.865807	0.865807	21.8289	2.78134	0.0109361	0.0328083	21.2249	2.33236	0.029601	0.0444015
Q3TIX6	Fubp3	Turquoise	12	11.696	0.178775	12	11.2259	0.145507	12	11.8909	0.106934	12	11.8821	0.165605	48	(3, 44)	4.22672	0.0103756	0.0624208	21.1289	-2.03952	0.0540993	0.162298	17.978	0.935564	0.361895	0.453353	21.8724	0.763449	0.453353	0.453353
Q922E4	Pcyt2	Black	12	13.6131	0.0846899	12	13.4857	0.115127	12	13.9469	0.0635284	12	13.7417	0.110306	48	(3, 44)	4.22662	0.0103766	0.0624208	20.2085	-0.891382	0.383215	0.383215	20.4023	3.15265	0.0049227	0.0147681	20.6242	0.924529	0.365903	0.383215
Q8VCT4	Ces1d	Blue	12	15.4088	0.0841145	12	15.3775	0.0569083	12	15.5908	0.0713752	12	15.6622	0.0523566	48	(3, 44)	4.22544	0.01039	0.0624208	19.3257	-0.308035	0.761351	0.761351	21.4322	1.65044	0.113433	0.170149	18.4111	2.55821	0.0195293	0.058588
E9Q7F2	Rnf169	Blue	11	13.3957	0.329301	12	13.5861	0.245627	12	14.514	0.366274	12	14.643	0.276561	47	(3, 43)	4.23582	0.010406	0.0624208	18.9034	0.463474	0.648316	0.648316	20.9285	2.27059	0.0338555	0.0507832	20.025	2.90052	0.00883618	0.0265085
P35564	Canx	Brown	12	13.8993	0.0915155	12	14.1089	0.130779	12	14.3811	0.0906307	12	14.1246	0.0562388	48	(3, 44)	4.22266	0.0104215	0.0624208	19.6894	1.31266	0.204394	0.204394	21.9979	3.74038	0.00113381	0.00340142	18.2712	2.09701	0.0501654	0.075248
Q9CXS4	Cenpv	Black	12	13.4838	0.0933998	12	13.2825	0.149526	12	13.7502	0.0536525	12	13.618	0.0623341	48	(3, 44)	4.21311	0.0105302	0.0629635	18.4498	-1.1416	0.268221	0.268221	17.5467	2.47385	0.0238391	0.0715173	19.1768	1.19539	0.246509	0.268221
O88844	Idh1	Brown	12	15.2599	0.0695268	12	15.2273	0.0782364	12	15.5247	0.0729349	12	15.4449	0.0577256	48	(3, 44)	4.20867	0.0105812	0.0631594	21.7005	-0.312298	0.757795	0.757795	21.9498	2.62723	0.0154042	0.0462125	21.2804	2.04678	0.0532285	0.0798428
Q3UHX2	Pdap1	Turquoise	12	13.0222	0.110822	12	12.6948	0.113209	12	13.2511	0.0703164	12	13.0658	0.14475	48	(3, 44)	4.20352	0.0106407	0.0633595	21.99	-2.06706	0.0506994	0.146485	18.6216	1.74393	0.0976569	0.146485	20.5979	0.239027	0.813447	0.813447
Q99LF4	Rtcb	Brown	12	12.5316	0.133427	12	12.6029	0.173474	12	13.1189	0.116229	12	12.8558	0.0798635	48	(3, 44)	4.20261	0.0106513	0.0633595	20.6408	0.325623	0.747987	0.747987	21.594	3.319	0.0031745	0.00952349	17.9853	2.0848	0.0516141	0.0774212
P48776	Tdo2	Black	12	13.1724	0.10084	12	12.8718	0.106851	12	13.3049	0.0758843	12	12.9092	0.119115	48	(3, 44)	4.19526	0.0107368	0.0637278	21.9266	-2.04616	0.0529171	0.158751	20.4333	1.04957	0.306172	0.306172	21.4167	-1.68654	0.106205	0.159308
Q6NZJ6	Eif4g1	Turquoise	12	13.1042	0.111927	12	12.8379	0.110684	12	13.2529	0.112096	12	13.3381	0.092508	48	(3, 44)	4.19414	0.0107499	0.0637278	21.9973	-1.69171	0.104821	0.182849	22	0.939062	0.357896	0.357896	21.2468	1.61117	0.121899	0.182849
Q61749	Eif2b4	Blue	12	10.9555	0.28432	12	11.3257	0.0990182	12	11.6766	0.0526647	12	11.6146	0.100464	48	(3, 44)	4.19254	0.0107687	0.06373	13.6296	1.22972	0.239608	0.239608	11.7539	2.49378	0.0286015	0.0700639	13.7046	2.18581	0.0467093	0.0700639
Q9DCS2	Mettl26	Blue	12	14.2505	0.107765	12	14.1562	0.0885934	12	14.5259	0.0545158	12	14.4322	0.0674907	48	(3, 44)	4.19081	0.0107889	0.063741	21.2065	-0.675962	0.50637	0.50637	16.284	2.27991	0.036405	0.109215	18.4784	1.42911	0.16966	0.25449
Q921G7	Etfdh	Blue	12	14.8046	0.0791821	12	14.7196	0.0634705	12	14.9769	0.0526398	12	14.9933	0.0628824	48	(3, 44)	4.18793	0.0108228	0.0638326	21.0051	-0.837614	0.411677	0.411677	19.1342	1.81233	0.0856584	0.128488	20.9265	1.86576	0.0761564	0.128488
O88696	Clpp	Black	12	13.0499	0.086958	12	13.1507	0.138494	12	13.5227	0.0780962	12	13.2879	0.0850477	48	(3, 44)	4.18172	0.0108963	0.0641567	18.5065	0.616804	0.544878	0.544878	21.7506	4.04556	0.000549876	0.00164963	21.9892	1.95734	0.0631206	0.0946809
Q60864	Stip1	Blue	12	13.2471	0.0916168	12	13.2859	0.067471	12	13.5463	0.0450426	12	13.3323	0.0458183	48	(3, 44)	4.17844	0.0109353	0.0642314	20.2198	0.341545	0.736218	0.736218	16.0241	2.93088	0.00978034	0.029341	16.1784	0.831948	0.41755	0.626324
Q9CQF3	Nudt21	Brown	12	11.322	0.194429	11	11.7366	0.0711493	12	11.9181	0.118224	12	11.7198	0.0533316	47	(3, 43)	4.18908	0.010946	0.0642314	13.8697	2.00257	0.0651721	0.070739	18.1559	2.61959	0.0172857	0.0518571	12.646	1.97317	0.070739	0.070739
Q8BP40	Acp6	Blue	12	12.6928	0.0845874	12	12.815	0.0842534	12	13.0346	0.0606412	12	12.8498	0.0351403	48	(3, 44)	4.1735	0.0109943	0.0644056	21.9997	1.02398	0.316974	0.316974	19.9443	3.28395	0.00372064	0.0111619	14.687	1.71439	0.107474	0.161211
Q8BSE0	Rmdn2	Brown	12	12.9145	0.125522	12	13.096	0.11868	12	13.4463	0.0998506	12	13.2805	0.104413	48	(3, 44)	4.16685	0.0110743	0.0647651	21.9312	1.05077	0.304803	0.304803	20.9409	3.3155	0.00329766	0.00989298	21.2941	2.24194	0.0357349	0.0536023
Q9D8B4	Ndufa11	Brown	12	12.9947	0.127501	12	13.2759	0.100252	12	13.4546	0.0707767	12	13.358	0.079707	48	(3, 44)	4.16359	0.0111137	0.0648859	20.8402	1.73362	0.0977561	0.0977561	17.1913	3.15365	0.00573599	0.017208	18.4587	2.41575	0.0262634	0.0393951
P26516	Psmd7	Blue	12	13.266	0.0685126	12	13.2643	0.100018	12	13.5515	0.0762902	12	13.5236	0.0582691	48	(3, 44)	4.15865	0.0111737	0.0651266	19.4603	-0.0140731	0.988915	0.988915	21.7504	2.78414	0.0108899	0.0163348	21.4472	2.86393	0.00916749	0.0163348
Q9CQ89	Cuta	Turquoise	12	12.5488	0.228299	12	12.3983	0.234797	12	13.1473	0.138194	12	13.1755	0.172306	48	(3, 44)	4.14316	0.011364	0.0661249	21.9827	-0.459614	0.650306	0.650306	18.107	2.24263	0.0376701	0.0602649	20.4617	2.19107	0.0401766	0.0602649
P97379	G3bp2	Blue	12	12.6007	0.155993	12	12.6096	0.15336	12	12.925	0.0832192	12	13.0999	0.0600182	48	(3, 44)	4.13882	0.011418	0.0662709	21.9936	0.0408406	0.967791	0.967791	16.7921	1.83447	0.0843656	0.126548	14.1869	2.98668	0.00968968	0.029069
Q9D6Z1	Nop56	Turquoise	12	12.6316	0.0773052	12	12.5386	0.0757383	12	12.9474	0.114649	12	12.8693	0.105756	48	(3, 44)	4.13807	0.0114273	0.0662709	21.9908	-0.859171	0.399515	0.399515	19.2889	2.28378	0.033881	0.101643	20.1445	1.81454	0.0845169	0.126775
Q8VDQ1	Ptgr2	Brown	12	14.0679	0.208151	12	13.3378	0.122187	12	13.6985	0.173425	12	13.44	0.118983	48	(3, 44)	4.13392	0.0114792	0.0664345	17.7762	-3.02487	0.00735647	0.0220694	21.3057	-1.36356	0.186941	0.186941	17.495	-2.61875	0.0176778	0.0265166
Q8BMJ3	Eif1ax	Blue	11	11.575	0.358258	11	12.49	0.468268	11	13.0301	0.276972	11	13.0443	0.177585	44	(3, 40)	4.17721	0.0115477	0.0664345	18.7193	1.5519	0.13743	0.13743	18.8075	3.21342	0.00461889	0.00692833	14.6344	3.67461	0.00233789	0.00692833
Q91WD5	Ndufs2	Brown	12	13.6388	0.0620487	12	13.7318	0.0685109	12	13.9529	0.0586338	12	13.846	0.0779534	48	(3, 44)	4.12826	0.0115503	0.0664345	21.7875	1.00564	0.325627	0.325627	21.9299	3.67953	0.00131884	0.00395652	20.9461	2.07981	0.0500128	0.0750191
Q8CHS8	Vps37a	Turquoise	7	9.1212	0.371281	8	9.16451	0.163266	7	10.1323	0.27033	6	8.66407	0.319711	28	(3, 24)	4.55626	0.0115552	0.0664345	8.27941	0.106798	0.917492	0.917492	10.9659	2.20149	0.0500285	0.150086	10.9634	-0.93298	0.370922	0.556383
Q64505	Cyp7a1	Blue	12	11.456	0.331426	12	10.8042	0.285177	12	12.0601	0.185034	12	11.6761	0.207305	48	(3, 44)	4.12728	0.0115627	0.0664345	21.5211	-1.49075	0.15054	0.22581	17.2501	1.59144	0.12967	0.22581	18.4647	0.56302	0.580194	0.580194
Q91VT4	Cbr4	Blue	12	13.3955	0.0784916	12	13.4475	0.0740849	12	13.6695	0.078251	12	13.7292	0.0904585	48	(3, 44)	4.12666	0.0115705	0.0664345	21.927	0.48173	0.634771	0.634771	21.9998	2.47228	0.0216354	0.0324531	21.5714	2.78613	0.0108937	0.0324531
Q61595	Ktn1	Brown	11	12.9165	0.394319	10	11.6772	0.324447	11	11.416	0.442708	11	11.5195	0.120992	43	(3, 39)	4.1874	0.0115927	0.066448	18.6339	-2.42685	0.0255608	0.0255608	19.7379	-2.53094	0.019997	0.0255608	11.8664	-3.38685	0.00548009	0.0164403
P56480	Atp5f1b	Brown	12	16.1775	0.0769564	12	16.2033	0.0599865	12	16.452	0.0762843	12	16.4119	0.0624067	48	(3, 44)	4.12345	0.0116112	0.066448	20.7629	0.264491	0.794009	0.794009	21.9983	2.53311	0.0189436	0.0414296	21.0998	2.36612	0.0276198	0.0414296
Q91XF0	Pnpo	Blue	12	13.936	0.0864906	12	13.8862	0.126452	12	14.1197	0.074973	12	14.2796	0.0490358	48	(3, 44)	4.11914	0.0116659	0.0665971	19.4441	-0.324759	0.748832	0.748832	21.5655	1.60498	0.123044	0.184566	17.4093	3.45663	0.00292919	0.00878757
Q9WTI7	Myo1c	Black	12	11.819	0.105819	12	11.9229	0.134801	12	12.2874	0.0740091	12	11.8298	0.110512	48	(3, 44)	4.11838	0.0116756	0.0665971	20.8258	0.606537	0.550714	0.82607	19.6836	3.62786	0.00171088	0.00513263	21.9587	0.070494	0.944439	0.944439
O35943	Fxn	Black	12	12.287	0.134944	12	11.7047	0.249778	12	12.4134	0.103083	12	12.3182	0.0996389	48	(3, 44)	4.09847	0.0119323	0.0678469	16.9172	-2.05111	0.056074	0.168222	20.5767	0.744276	0.465125	0.697687	20.246	0.185869	0.854397	0.854397
Q8R4N0	Clybl	Turquoise	12	13.1582	0.0760494	12	13.2116	0.0902831	12	13.4528	0.081959	12	13.4615	0.0627808	48	(3, 44)	4.09835	0.0119338	0.0678469	21.3827	0.452103	0.655748	0.655748	21.8779	2.63469	0.0151756	0.0227634	21.238	3.07593	0.00568109	0.0170433
Q9QUH0	Glrx	Blue	12	14.1307	0.095869	12	14.0711	0.100748	12	14.4521	0.0564094	12	14.3114	0.08343	48	(3, 44)	4.09558	0.0119701	0.0679414	21.946	-0.428431	0.672513	0.672513	17.8015	2.88976	0.00983828	0.0295148	21.5884	1.42204	0.169304	0.253956
Q8BX10	Pgam5	Yellow	12	10.8133	0.204869	12	10.9739	0.190964	12	11.2467	0.216254	12	10.3224	0.14843	48	(3, 44)	4.09251	0.0120103	0.0680581	21.8922	0.573581	0.572097	0.572097	21.936	1.45491	0.159855	0.239782	20.0536	-1.94025	0.0665422	0.199627
Q91W90	Txndc5	Turquoise	12	13.4637	0.136125	12	13.5916	0.138592	12	13.9609	0.109427	12	14.0098	0.147107	48	(3, 44)	4.09006	0.0120424	0.0681289	21.9929	0.658248	0.517211	0.517211	21.0287	2.84693	0.00964711	0.0186229	21.8689	2.72461	0.0124153	0.0186229
Q60598	Cttn	Blue	12	12.9977	0.0767365	12	13.0978	0.0778879	12	13.3746	0.0572558	12	13.1905	0.0995297	48	(3, 44)	4.08682	0.0120852	0.0682595	21.9951	0.915365	0.369927	0.369927	20.3499	3.93576	0.000795491	0.00238647	20.663	1.53387	0.140233	0.210349
Q8BZW2	Sowahb	Brown	8	8.32537	0.309922	8	8.74825	0.320604	9	9.71943	0.230793	8	9.3675	0.348334	33	(3, 29)	4.33704	0.0121355	0.0684325	13.984	0.948348	0.359054	0.359054	13.3296	3.60768	0.00306826	0.00920478	13.8131	2.23514	0.0424593	0.0636889
P23116	Eif3a	Turquoise	12	12.4959	0.0993057	12	12.3922	0.122333	12	12.8151	0.0642161	12	12.6976	0.0833295	48	(3, 44)	4.07918	0.0121865	0.0685214	21.108	-0.65797	0.51767	0.51767	18.8303	2.69936	0.0142835	0.0428505	21.3562	1.55606	0.13439	0.201585
Q9D379	Ephx1	Blue	12	14.2017	0.0954989	12	14.3516	0.0856418	12	14.3413	0.0772598	12	14.6245	0.0908681	48	(3, 44)	4.07886	0.0121908	0.0685214	21.744	1.16855	0.255239	0.268413	21.0807	1.13672	0.268413	0.268413	21.9459	3.2071	0.00407223	0.0122167
Q7TQG1	Plekha6	Pink	9	11.8107	0.190209	6	10.9074	0.478701	8	12.3604	0.0876322	8	11.7136	0.300223	31	(3, 27)	4.38291	0.0122723	0.0688681	6.60063	-1.75369	0.125513	0.188269	11.1809	2.62457	0.0233537	0.070061	12.0488	-0.273165	0.789352	0.789352
O35972	Mrpl23	Blue	12	9.95007	0.410189	12	9.28919	0.295079	12	10.7761	0.235514	12	10.1074	0.236213	48	(3, 44)	4.06586	0.0123653	0.0692778	19.98	-1.30789	0.205761	0.308642	17.5416	1.74646	0.0982182	0.294654	17.5728	0.332387	0.743529	0.743529
Q62318	Trim28	Pink	12	11.9526	0.116719	12	12.0046	0.127983	12	12.4842	0.0896784	12	12.1243	0.136027	48	(3, 44)	4.05941	0.012453	0.0695231	21.8159	0.300095	0.766945	0.766945	20.631	3.61155	0.00167453	0.00502358	21.5038	0.957606	0.348905	0.523357
Q9JIK9	Mrps34	Turquoise	12	10.8334	0.28158	12	10.6513	0.390161	12	11.5906	0.220285	12	11.8265	0.203446	48	(3, 44)	4.05622	0.0124965	0.0695231	20.0135	-0.378405	0.709114	0.709114	20.7954	2.11792	0.0464033	0.069605	20.0251	2.85863	0.00970076	0.0291023
Q9DCU6	Mrpl4	Turquoise	12	11.0543	0.186193	11	11.2823	0.281179	12	11.8134	0.135224	12	11.7639	0.110152	47	(3, 43)	4.06619	0.0125089	0.0695231	17.6138	0.676059	0.507784	0.507784	20.0783	3.29851	0.00357482	0.00629471	17.8596	3.2798	0.00419647	0.00629471
Q9CR16	Ppid	Blue	12	12.9416	0.140824	12	12.9001	0.154487	12	13.3477	0.0861566	12	13.3005	0.0547669	48	(3, 44)	4.05515	0.0125111	0.0695231	21.814	-0.198579	0.844431	0.844431	18.2228	2.45997	0.0241014	0.0481174	14.253	2.3753	0.0320783	0.0481174
P23591	Gfus	Black	12	12.7412	0.0713229	12	12.6762	0.0817883	12	12.9575	0.0403881	12	12.8597	0.0447287	48	(3, 44)	4.0544	0.0125214	0.0695231	21.6001	-0.599151	0.555305	0.555305	17.3968	2.63867	0.0170115	0.0510346	18.4934	1.40755	0.17585	0.263775
O09174	Amacr	Blue	12	14.3843	0.0575677	12	14.423	0.0633716	12	14.5577	0.0411151	12	14.6255	0.0599883	48	(3, 44)	4.05382	0.0125294	0.0695231	21.8001	0.452738	0.655211	0.655211	19.905	2.45181	0.0235749	0.0353623	21.9628	2.90094	0.00829673	0.0248902
Q8JZK9	Hmgcs1	Blue	12	12.9052	0.100934	12	12.657	0.218487	12	13.3065	0.08586	12	13.1723	0.130301	48	(3, 44)	4.04962	0.012587	0.0697314	15.4906	-1.0311	0.318327	0.318327	21.4485	3.02891	0.00628427	0.0188528	20.7062	1.62108	0.120129	0.180194
Q8BP56	Pgghg	Turquoise	12	11.8648	0.352983	12	12.0461	0.230679	12	12.5943	0.37572	12	13.2167	0.219405	48	(3, 44)	4.04131	0.0127021	0.0702234	18.9464	0.429953	0.67208	0.67208	21.9148	1.41503	0.171112	0.256668	18.3958	3.25278	0.00432318	0.0129695
Q9WU79	Prodh	Brown	12	13.624	0.0327022	12	13.6705	0.0716056	12	13.9027	0.047539	12	13.8103	0.0880604	48	(3, 44)	4.04029	0.0127163	0.0702234	15.3973	0.591154	0.562996	0.562996	19.5059	4.82989	0.000108603	0.00032581	13.9774	1.98304	0.0673681	0.101052
Q91YX5	Lpgat1	Blue	12	11.9456	0.114105	12	11.7024	0.221132	12	12.1382	0.138708	12	12.4045	0.0803896	48	(3, 44)	4.03578	0.0127793	0.0703739	16.47	-0.977472	0.342476	0.342476	21.2115	1.07226	0.29565	0.342476	19.7613	3.28817	0.00371842	0.0111553
Q9JHI5	Ivd	Brown	12	15.1715	0.0378854	12	15.35	0.0507449	12	15.3969	0.0590994	12	15.2391	0.0543935	48	(3, 44)	4.03543	0.0127842	0.0703739	20.3559	2.81822	0.010502	0.0157529	18.7345	3.21145	0.00465641	0.0139692	19.6394	1.02007	0.320096	0.320096
P51660	Hsd17b4	Blue	12	14.9992	0.0644108	12	15.0176	0.0665624	12	15.1379	0.053212	12	15.2813	0.0738726	48	(3, 44)	4.02638	0.0129116	0.0707586	21.9763	0.198827	0.844226	0.844226	21.2435	1.66063	0.111477	0.167215	21.5993	2.87845	0.00882942	0.0264883
Q99LP6	Grpel1	Turquoise	12	13.7749	0.0969902	12	13.732	0.097443	12	14.0794	0.103601	12	14.0944	0.0868002	48	(3, 44)	4.02548	0.0129243	0.0707586	21.9995	-0.311579	0.758294	0.758294	21.905	2.14595	0.0432159	0.0648239	21.7344	2.45484	0.0225808	0.0648239
P01027	C3	Blue	12	13.7205	0.0958036	12	13.8765	0.0938555	12	14.05	0.0691944	12	14.0852	0.0737858	48	(3, 44)	4.02493	0.0129321	0.0707586	21.9907	1.16307	0.257267	0.257267	20.0214	2.78768	0.0113547	0.017032	20.6533	3.0158	0.00666277	0.017032
O35350	Capn1	Brown	12	12.8398	0.547604	11	14.3834	0.154802	12	14.21	0.311964	12	14.316	0.317621	47	(3, 43)	4.03539	0.0129357	0.0707586	12.7389	2.71253	0.0180334	0.0437207	17.4596	2.17407	0.0437207	0.0437207	17.6488	2.3319	0.0317707	0.0437207
P10126	Eef1a1	Blue	12	15.5687	0.0710037	12	15.3673	0.124693	12	15.7768	0.0779403	12	15.6452	0.0501418	48	(3, 44)	4.02018	0.0129996	0.0709964	17.4548	-1.40301	0.178151	0.267226	21.8116	1.97432	0.0611419	0.183426	19.7862	0.880251	0.38929	0.38929
Q8VCN5	Cth	Brown	12	15.5547	0.0615124	12	15.8665	0.0859943	12	15.6424	0.061373	12	15.6203	0.0578469	48	(3, 44)	4.01804	0.0130301	0.0710509	19.9211	2.94865	0.0079638	0.0238914	21.9999	1.00869	0.324088	0.445582	21.9175	0.776796	0.445582	0.445582
O55135	Eif6	Black	12	12.9795	0.112838	12	12.9285	0.145551	12	13.4356	0.0629761	12	13.0959	0.118209	48	(3, 44)	4.01629	0.0130552	0.0710761	20.7136	-0.276748	0.784717	0.784717	17.2467	3.52994	0.00252468	0.00757405	21.9526	0.712795	0.483481	0.725222
Q3TXS7	Psmd1	Black	12	13.3735	0.0517627	12	13.3648	0.0858782	12	13.5986	0.049296	12	13.5453	0.0408025	48	(3, 44)	4.01321	0.0130993	0.0712046	18.0607	-0.0870502	0.931589	0.931589	21.9478	3.149	0.00466763	0.0140029	20.8622	2.60635	0.0165389	0.0248084
P16332	Mmut	Black	12	13.7456	0.0507602	12	13.8718	0.0823856	12	14.0496	0.0556232	12	13.9557	0.0645876	48	(3, 44)	4.00528	0.0132137	0.0716372	18.2996	1.30415	0.208349	0.208349	21.8184	4.03585	0.000560151	0.00168045	20.836	2.55654	0.0184475	0.0276713
Q99LB2	Dhrs4	Turquoise	12	14.5737	0.0692418	12	14.5039	0.0794815	12	14.7175	0.0601426	12	14.8236	0.0764322	48	(3, 44)	4.00483	0.0132202	0.0716372	21.5944	-0.662208	0.514844	0.514844	21.5773	1.56835	0.131349	0.197024	21.7887	2.42331	0.024147	0.0724411
Q3UYC0	Ppm1h	Brown	12	14.8015	0.17054	12	14.7074	0.346534	12	15.6231	0.142929	12	15.3407	0.146576	48	(3, 44)	4.00197	0.0132617	0.0717495	16.033	-0.243843	0.810446	0.810446	21.3477	3.69237	0.00132374	0.00397121	21.5141	2.39754	0.025645	0.0384674
P18828	Sdc1	Turquoise	12	13.2259	0.25102	12	12.5732	0.141521	12	13.291	0.141367	12	13.3283	0.15598	48	(3, 44)	3.99824	0.013316	0.0719121	17.3511	-2.26517	0.0365728	0.109718	17.3398	0.225644	0.824116	0.824116	18.3925	0.346468	0.732923	0.824116
Q9D0I4	Stx17	Pink	4	9.12432	0.229826	6	9.48616	0.429577	8	11.202	0.28049	7	9.67141	0.609491	25	(3, 21)	4.53072	0.0133676	0.0719121	7.27814	0.742707	0.480939	0.480939	9.5307	5.72948	0.000228517	0.00068555	7.52336	0.839886	0.426854	0.480939
Q922Q8	Lrrc59	Brown	12	14.6484	0.0834668	12	14.5666	0.0804197	12	14.8546	0.0695646	12	14.8499	0.0533684	48	(3, 44)	3.99347	0.0133859	0.0719121	21.9696	-0.705904	0.487667	0.487667	21.3081	1.89801	0.0713251	0.106988	18.7062	2.03344	0.0564443	0.106988
Q9CZ42	Naxd	Black	12	12.7132	0.0808014	12	12.6643	0.142416	12	13.0664	0.0715752	12	12.9265	0.0579541	48	(3, 44)	3.99343	0.0133865	0.0719121	17.4169	-0.29859	0.768786	0.768786	21.6843	3.27288	0.00352527	0.0105758	19.9492	2.14554	0.0444001	0.0666001
P68040	Rack1	Blue	12	15.2109	0.0840129	12	15.0134	0.111708	12	15.3909	0.050215	12	15.2823	0.0569351	48	(3, 44)	3.99283	0.0133954	0.0719121	20.4276	-1.41237	0.172894	0.259341	17.97	1.83967	0.0823964	0.247189	19.344	0.703731	0.489985	0.489985
P12815	Pdcd6	Brown	12	13.2904	0.0791851	12	13.3135	0.0941894	12	13.6057	0.0713825	12	13.4628	0.0358662	48	(3, 44)	3.9905	0.0134295	0.071984	21.3693	0.187728	0.852861	0.852861	21.7674	2.95702	0.00733762	0.0220129	15.3311	1.98288	0.0655933	0.0983899
Q68FD5	Cltc	Black	12	14.0717	0.0621201	12	14.0161	0.0718977	12	14.2711	0.0432966	12	14.1348	0.0343438	48	(3, 44)	3.98711	0.0134796	0.072141	21.5461	-0.585499	0.564295	0.564295	19.6467	2.63303	0.0160946	0.0482837	17.1499	0.888866	0.386373	0.564295
Q3TQQ9	n/a (CA112)	Turquoise	12	14.6799	0.107677	12	14.528	0.296009	12	13.5289	0.389994	12	13.7054	0.289271	48	(3, 44)	3.98343	0.0135342	0.0722168	13.861	-0.482005	0.637325	0.637325	12.6674	-2.84473	0.0140988	0.0211482	13.9909	-3.15689	0.00699991	0.0209997
Q64374	Rgn	Brown	12	16.5177	0.0577367	12	16.5583	0.0691594	12	16.7808	0.052454	12	16.646	0.052451	48	(3, 44)	3.98335	0.0135354	0.0722168	21.32	0.450186	0.65712	0.65712	21.8005	3.37315	0.00276647	0.0082994	21.8003	1.64433	0.114453	0.17168
P56212	Arpp19	Turquoise	12	13.0271	0.179021	12	12.2635	0.316028	11	13.0682	0.159478	11	13.2409	0.16763	46	(3, 42)	3.98927	0.0137665	0.0733367	17.4005	-2.10242	0.0503617	0.151085	20.9046	0.171502	0.865478	0.865478	20.9932	0.87191	0.39312	0.589681
Q8BL66	Eea1	Turquoise	12	11.6604	0.104785	12	11.5592	0.131191	12	12.013	0.103664	12	11.9488	0.0995423	48	(3, 44)	3.95521	0.0139601	0.074254	20.9752	-0.602358	0.553392	0.553392	21.9975	2.39249	0.0257089	0.0771267	21.9423	1.99566	0.0585319	0.0877978
Q8CI51	Pdlim5	Blue	12	12.3189	0.1029	12	12.1042	0.109254	12	12.497	0.0843003	12	12.5645	0.115391	48	(3, 44)	3.94996	0.0140409	0.0745324	21.9215	-1.43025	0.166746	0.19469	21.1799	1.33924	0.19469	0.19469	21.7174	1.58895	0.126526	0.19469
O54984	Get3	Blue	12	11.4804	0.286539	12	12.2452	0.0887984	12	12.3943	0.0849181	12	12.0094	0.255706	48	(3, 44)	3.94895	0.0140565	0.0745324	13.0935	2.54964	0.0241008	0.0361512	12.9174	3.0581	0.00921475	0.0276443	21.7209	1.37757	0.182365	0.182365
P51175	Ppox	Turquoise	12	10.4719	0.253764	12	10.9794	0.311612	12	11.3799	0.29172	12	11.9438	0.382933	48	(3, 44)	3.94763	0.0140769	0.0745324	21.1333	1.26286	0.220398	0.220398	21.586	2.34854	0.028433	0.0426494	19.0994	3.20407	0.00464853	0.0139456
Q8BH74	Nup107	Yellow	7	11.6399	0.392574	5	9.68891	0.381758	7	10.8528	0.273663	7	10.5712	0.393294	26	(3, 22)	4.41826	0.0141205	0.0746493	9.70081	-3.56291	0.00540794	0.0162238	10.7174	-1.64477	0.128997	0.128997	12	-1.92323	0.0784996	0.117749
P48771	Cox7a2	Brown	12	13.6066	0.160579	12	13.9589	0.135511	12	14.3275	0.147099	12	13.9571	0.149303	48	(3, 44)	3.9349	0.0142752	0.0753258	21.3952	1.67645	0.108204	0.124281	21.833	3.31038	0.00320581	0.00961743	21.8844	1.59845	0.124281	0.124281
P50295	Nat2	Blue	12	12.3685	0.0630296	12	12.2486	0.0810744	12	12.5792	0.07581	12	12.4716	0.063668	48	(3, 44)	3.93292	0.0143064	0.0753258	20.7391	-1.16786	0.256113	0.26226	21.2905	2.13736	0.0443232	0.132969	21.9978	1.15058	0.26226	0.26226
O35945	Aldh1a7	Blue	12	14.3709	0.0754309	12	14.3426	0.0978404	12	14.4289	0.0853472	12	14.7012	0.0697581	48	(3, 44)	3.93246	0.0143136	0.0753258	20.6626	-0.228919	0.821183	0.821183	21.6727	0.509083	0.615838	0.821183	21.8669	3.21464	0.00401313	0.0120394
P62702	Rps4x	Blue	12	14.0498	0.0866056	12	13.9731	0.084714	12	14.3213	0.0832707	12	14.1438	0.0366685	48	(3, 44)	3.9259	0.0144171	0.0757555	21.9893	-0.63347	0.532961	0.532961	21.9662	2.25976	0.0340954	0.102286	14.821	0.99945	0.333616	0.500424
Q8BHA3	Dtd2	Pink	12	10.2257	0.310909	12	10.9182	0.189215	12	11.5111	0.296466	11	11.0113	0.262804	47	(3, 43)	3.93339	0.0144597	0.0758643	18.1653	1.90251	0.0730797	0.0730797	21.9504	2.99198	0.00672908	0.0201872	20.7066	1.9297	0.0674589	0.0730797
O08583	Alyref	Blue	12	12.4592	0.289555	12	12.5474	0.263284	12	13.3818	0.0818554	12	13.033	0.175615	48	(3, 44)	3.91924	0.0145233	0.0760284	21.8039	0.225305	0.823841	0.823841	12.747	3.06626	0.00919467	0.027584	18.1281	1.69449	0.107282	0.160924
P11276	Fn1	Blue	12	12.8611	0.0880774	12	12.937	0.126766	12	13.2002	0.0704959	12	13.2624	0.101994	48	(3, 44)	3.91851	0.0145348	0.0760284	19.6133	0.491311	0.628659	0.628659	20.9927	3.00538	0.00674025	0.0105697	21.543	2.97779	0.00704646	0.0105697
Q8K157	Galm	Turquoise	12	14.6415	0.0792789	12	14.4875	0.0685922	12	14.7073	0.0862875	12	14.8473	0.06599	48	(3, 44)	3.91673	0.0145634	0.0760629	21.5544	-1.46837	0.156447	0.23467	21.844	0.561741	0.580011	0.580011	21.2988	1.99593	0.0588862	0.176659
Q0GNC1	Inf2	Blue	7	9.79414	0.594947	5	10.2658	0.12659	8	11.2797	0.206314	8	10.9847	0.128281	28	(3, 24)	4.29695	0.014616	0.0762231	6.53548	0.775369	0.465245	0.465245	7.43763	2.35913	0.0483327	0.141178	6.55871	1.95613	0.0941187	0.141178
B5THE2	Mgam	Brown	10	8.74633	0.226193	12	9.88824	0.29953	11	9.45328	0.200964	11	9.50524	0.180546	44	(3, 40)	3.95527	0.0146464	0.0762667	19.4087	3.04231	0.00658794	0.0197638	18.4628	2.33647	0.0309163	0.0309163	17.6671	2.62222	0.0174534	0.0261801
P00158	Mt-Cyb	Brown	12	13.27	0.733699	10	10.9903	0.238788	9	10.9034	0.737446	11	10.8219	0.588721	42	(3, 38)	3.97739	0.0147001	0.0763282	13.2717	-2.95456	0.0109643	0.0252972	18.4961	-2.27497	0.035021	0.035021	20.4153	-2.60234	0.0168648	0.0252972
P14733	Lmnb1	Blue	12	12.6001	0.116807	12	12.5852	0.092735	12	12.9917	0.0692616	12	12.7265	0.0960359	48	(3, 44)	3.9081	0.0147022	0.0763282	20.924	-0.0996409	0.921578	0.921578	17.8842	2.88412	0.00992459	0.0297738	21.2073	0.835941	0.412508	0.618762
Q64213	Sf1	Blue	12	12.4405	0.0861047	12	12.5156	0.066929	12	12.816	0.0540983	12	12.5525	0.111837	48	(3, 44)	3.90673	0.0147245	0.0763296	20.7376	0.689293	0.49828	0.49828	18.5136	3.69319	0.00159969	0.00479907	20.6501	0.793581	0.436464	0.49828
Q8BHI7	Elovl5	Greenyellow	12	14.7338	0.140524	12	14.352	0.109164	12	14.7243	0.120937	12	15.0396	0.186628	48	(3, 44)	3.90508	0.0147513	0.0763543	20.7322	-2.14595	0.0438774	0.131632	21.5222	-0.051242	0.959605	0.959605	20.439	1.30894	0.20508	0.30762
Q9CQX2	Cyb5b	Brown	12	15.1029	0.0817969	12	15.2509	0.144661	12	15.4521	0.0683243	12	15.5194	0.0693383	48	(3, 44)	3.90359	0.0147754	0.0763652	17.3815	0.890224	0.385502	0.385502	21.3239	3.27622	0.0035528	0.00532919	21.4255	3.8839	0.000831997	0.00249599
Q9DCB8	Isca2	Blue	11	10.3146	0.339699	11	10.2269	0.37562	11	11.0924	0.382943	10	11.6185	0.118893	43	(3, 39)	3.94546	0.0149989	0.0774051	19.8013	-0.173237	0.864224	0.864224	19.7195	1.51951	0.144507	0.21676	12.3934	3.62303	0.0033258	0.00997741
P51174	Acadl	Brown	12	14.9233	0.0692877	12	14.9214	0.0769221	12	15.1597	0.0681268	12	15.1318	0.0435363	48	(3, 44)	3.88671	0.0150526	0.0775666	21.7639	-0.0186237	0.985311	0.985311	21.9937	2.43284	0.0235696	0.0353544	18.5145	2.54749	0.0199186	0.0353544
Q5FW60	Mup20	Blue	10	12.0452	0.21763	9	11.3772	0.328636	11	12.6396	0.262419	9	11.7709	0.26771	39	(3, 35)	3.99441	0.0151222	0.0778098	14.1382	-1.6945	0.112074	0.168112	18.672	1.74359	0.0976722	0.168112	15.8965	-0.794911	0.438373	0.438373
P04919	Slc4a1	Blue	12	12.8764	0.12777	12	12.8089	0.0971081	12	13.1253	0.106135	12	13.2757	0.107924	48	(3, 44)	3.88001	0.0151642	0.077874	20.5286	-0.420781	0.678287	0.678287	21.2839	1.4981	0.148793	0.223189	21.4016	2.38718	0.0262711	0.0788132
Q9CQP0	Mrpl33	Blue	11	10.6796	0.227732	12	11.2769	0.177623	12	11.8208	0.242432	12	11.1912	0.277347	47	(3, 43)	3.88902	0.0151796	0.077874	19.3557	2.06815	0.0522539	0.0783809	20.9954	3.43091	0.00250965	0.00752895	20.555	1.42578	0.168943	0.168943
P00375	Dhfr	Black	12	13.4329	0.054228	12	13.367	0.075812	12	13.6698	0.0771856	12	13.5219	0.0559102	48	(3, 44)	3.86314	0.0154487	0.0791374	19.9209	-0.707379	0.487525	0.487525	19.7318	2.51132	0.0208553	0.0625659	21.9795	1.14217	0.265673	0.398509
P70694	Akr1c6	Blue	12	15.5726	0.0868203	12	15.6622	0.154663	12	16.1009	0.104933	12	15.8367	0.116636	48	(3, 44)	3.86117	0.0154822	0.0791433	17.3063	0.505436	0.619629	0.619629	21.2548	3.87898	0.000851945	0.00255583	20.3265	1.81644	0.0840808	0.126121
P39054	Dnm2	Pink	12	12.0913	0.071961	12	12.1817	0.0849192	12	12.3936	0.0547924	12	12.2055	0.0361843	48	(3, 44)	3.86039	0.0154955	0.0791433	21.4232	0.81253	0.425425	0.425425	20.5461	3.34218	0.00315824	0.00947471	16.2282	1.41811	0.175075	0.262612
P70168	Kpnb1	Turquoise	12	12.8122	0.127853	12	12.721	0.108147	12	13.1197	0.0776688	12	13.0985	0.0893775	48	(3, 44)	3.8578	0.0155398	0.0792532	21.4111	-0.544828	0.591502	0.591502	18.1457	2.05556	0.0545062	0.122448	19.6786	1.83524	0.081632	0.122448
P47740	Aldh3a2	Blue	12	14.6077	0.166595	12	14.8354	0.147672	12	14.9296	0.0757852	12	15.2024	0.0870997	48	(3, 44)	3.85391	0.0156065	0.0794765	21.6877	1.02299	0.317587	0.317587	15.3657	1.75858	0.0985439	0.147816	16.5955	3.16355	0.0058092	0.0174276
P14094	Atp1b1	Pink	12	13.7725	0.105777	12	13.8509	0.0404194	12	14.0626	0.0521782	12	13.9856	0.0472737	48	(3, 44)	3.83515	0.0159329	0.0809356	14.1453	0.69203	0.500121	0.500121	16.054	2.45936	0.0256438	0.0769313	15.2256	1.83884	0.0855239	0.128286
P62918	Rpl8	Blue	12	14.4293	0.125637	12	14.3681	0.0978978	12	14.7462	0.06941	12	14.6742	0.0715081	48	(3, 44)	3.83476	0.0159397	0.0809356	20.7598	-0.3847	0.704372	0.704372	17.1426	2.20773	0.0411698	0.123509	17.45	1.69424	0.107991	0.161986
Q9DBJ3	Baiap2l1	Pink	9	11.0783	0.186695	10	10.5845	0.293768	12	11.4092	0.193998	11	11.5445	0.17555	42	(3, 38)	3.8955	0.0160387	0.0813189	14.9876	-1.41864	0.176464	0.234294	18.7256	1.229	0.234294	0.234294	17.473	1.81924	0.086054	0.234294
Q9Z0N1	Eif2s3x	Blue	12	13.3989	0.0413285	12	13.422	0.0665928	12	13.654	0.0668055	12	13.5721	0.0704103	48	(3, 44)	3.82602	0.0160942	0.0814814	18.3789	0.294354	0.771786	0.771786	18.344	3.24692	0.00439203	0.0131761	17.7754	2.12104	0.0482484	0.0723726
P00186	Cyp1a2	Black	12	14.0033	0.105615	12	14.1444	0.0916121	12	14.037	0.0835263	12	13.6817	0.122505	48	(3, 44)	3.82264	0.0161545	0.0816673	21.5694	1.00881	0.324248	0.486371	20.8908	0.249912	0.805097	0.805097	21.533	-1.98843	0.059623	0.178869
Q8VDD8	Washc1	Brown	12	13.3179	0.781402	12	15.3985	0.199732	12	15.0519	0.493718	12	15.3835	0.37233	48	(3, 44)	3.81876	0.0162238	0.0818154	12.4313	2.57968	0.0235494	0.0448913	18.5754	1.87605	0.0764526	0.0764526	15.7501	2.38643	0.0299275	0.0448913
P50428	Arsa	Turquoise	10	11.7435	0.206306	8	11.5048	0.108687	11	12.2248	0.190807	7	11.3807	0.217088	36	(3, 32)	3.97612	0.0162509	0.0818154	13.3654	-1.02387	0.324072	0.324072	18.6806	1.71247	0.103361	0.310082	14.0769	-1.21152	0.245642	0.324072
Q60766	Irgm1	Blue	12	13.3061	0.0748932	12	13.2838	0.0834197	12	13.4748	0.0596823	12	13.5708	0.0608902	48	(3, 44)	3.81704	0.0162546	0.0818154	21.7491	-0.199064	0.844062	0.844062	20.956	1.76204	0.0926448	0.138967	21.1203	2.74263	0.012158	0.0364739
Q9CQ22	Lamtor1	Blue	12	10.866	0.233227	12	11.7131	0.0977117	12	11.5834	0.206537	12	11.5141	0.207919	48	(3, 44)	3.81187	0.0163476	0.0820944	14.7461	3.34979	0.00447704	0.0134311	21.6829	2.30275	0.0312779	0.0469169	21.716	2.07435	0.0501112	0.0501112
Q8K0D5	Gfm1	Brown	12	11.6024	0.0829289	12	11.651	0.160368	12	12.0617	0.0845241	12	11.9009	0.095861	48	(3, 44)	3.81133	0.0163573	0.0820944	16.4904	0.269022	0.79125	0.79125	21.992	3.87887	0.000810462	0.00243139	21.5536	2.35494	0.0280645	0.0420968
Q8VDT9	Mrpl50	Black	12	12.0605	0.241811	12	12.098	0.172903	12	12.672	0.0730826	12	12.5224	0.0659694	48	(3, 44)	3.80938	0.0163927	0.0821528	19.9171	0.126008	0.900989	0.900989	12.9929	2.42066	0.0308759	0.0926278	12.6284	1.84265	0.0889731	0.13346
Q91W43	Gldc	Black	12	13.1886	0.0909678	12	13.3491	0.144739	12	13.6493	0.0963012	12	13.629	0.118912	48	(3, 44)	3.80557	0.0164618	0.0823805	18.5172	0.938753	0.359942	0.359942	21.929	3.47799	0.0021413	0.00642391	20.5904	2.94178	0.00789868	0.011848
Q9CPQ8	Atp5mg	Brown	12	15.2299	0.106471	12	15.3151	0.0649012	12	15.5605	0.0726007	12	15.4949	0.0634841	48	(3, 44)	3.80348	0.0164999	0.0824521	18.1829	0.682982	0.503228	0.503228	19.4109	2.56493	0.018747	0.0562411	17.9438	2.13739	0.0465868	0.0698802
P30681	Hmgb2	Brown	12	12.7821	0.0871411	12	12.679	0.178056	12	13.2147	0.107084	12	13.051	0.112129	48	(3, 44)	3.80083	0.0165483	0.0825621	15.9835	-0.520368	0.60994	0.60994	21.1275	3.13305	0.0049997	0.0149991	20.7358	1.89333	0.0723535	0.10853
Q8VC12	Uroc1	Blue	12	14.8006	0.0754545	12	14.7652	0.0569581	12	15.0317	0.0646671	12	14.9423	0.0559359	48	(3, 44)	3.79901	0.0165816	0.0825621	20.4634	-0.374223	0.712088	0.712088	21.4964	2.32606	0.0298639	0.0895916	20.2858	1.50921	0.146665	0.219998
P85094	Isoc2a	Blue	12	14.2571	0.108254	12	14.1645	0.121937	12	14.5241	0.0570076	12	14.4957	0.0566982	48	(3, 44)	3.79837	0.0165934	0.0825621	21.6955	-0.567933	0.575912	0.575912	16.6653	2.18253	0.0436874	0.101938	16.6126	1.95235	0.0679589	0.101938
Q9EPU0	Upf1	Blue	12	11.8469	0.123626	12	12.1221	0.157915	12	12.4526	0.13769	12	12.3843	0.145251	48	(3, 44)	3.79564	0.0166434	0.0826926	20.8016	1.37264	0.184484	0.184484	21.7495	3.27328	0.00351224	0.0105367	21.4521	2.81781	0.0101755	0.0152632
Q9CXW4	Rpl11	Pink	12	14.5745	0.0864594	12	14.5205	0.0732445	12	14.8069	0.0483179	12	14.6714	0.0386278	48	(3, 44)	3.7907	0.0167344	0.0830258	21.4213	-0.476295	0.638686	0.638686	17.2603	2.34699	0.0310997	0.0932992	15.2231	1.02416	0.32176	0.48264
O70194	Eif3d	Blue	12	12.5459	0.0888697	12	12.5794	0.12524	12	12.934	0.0935684	12	12.8018	0.0610525	48	(3, 44)	3.78858	0.0167737	0.0831017	19.837	0.218431	0.829325	0.829325	21.9419	3.00761	0.00649171	0.0194751	19.4916	2.3736	0.0280279	0.0420419
E9Q4Z2	Acacb	Blue	12	10.6179	0.255399	12	9.90585	0.26596	12	10.9855	0.319403	12	11.4478	0.45867	48	(3, 44)	3.7826	0.016885	0.0835339	21.964	-1.93117	0.0664687	0.198179	20.9846	0.898786	0.378964	0.378964	17.2229	1.58077	0.132119	0.198179
Q3UGR5	Hdhd2	Black	12	12.4741	0.104189	12	12.531	0.207576	12	13.0238	0.0611622	12	12.7936	0.102063	48	(3, 44)	3.77967	0.0169398	0.0836032	16.2117	0.244882	0.809621	0.809621	17.7766	4.54956	0.000255688	0.000767065	21.9907	2.19055	0.039376	0.0590639
P63001	Rac1	Pink	12	13.7845	0.106515	12	13.7654	0.138937	12	14.201	0.0876355	12	13.7867	0.0944874	48	(3, 44)	3.77888	0.0169546	0.0836032	20.6105	-0.109413	0.913933	0.988154	21.2126	3.01943	0.00647618	0.0194286	21.6915	0.01502	0.988154	0.988154
Q9CZH8	Ccdc77	Blue	10	13.9705	0.697193	12	15.1817	0.275481	11	15.4753	0.0920928	11	15.4912	0.1017	44	(3, 40)	3.81872	0.0169714	0.0836032	11.7944	1.61577	0.13256	0.13256	9.31425	2.13985	0.0600263	0.0900395	9.38326	2.15845	0.0580051	0.0900395
Q9D8W7	Ociad2	Blue	12	12.2392	0.12414	12	12.2194	0.126949	12	12.7237	0.140671	11	12.5538	0.115395	47	(3, 43)	3.7811	0.0170897	0.0840666	21.989	-0.111571	0.912176	0.912176	21.6649	2.58272	0.0171046	0.0513139	20.9865	1.85644	0.0774858	0.116229
Q91XC9	Pex16	Turquoise	12	12.916	0.312402	12	11.6704	0.427538	12	12.6676	0.221559	12	12.832	0.153723	48	(3, 44)	3.76764	0.0171667	0.0842935	20.1406	-2.35238	0.0289296	0.0867889	19.8313	-0.648715	0.523964	0.785946	16.0319	-0.241231	0.812434	0.812434
P62267	Rps23	Pink	12	14.1944	0.07502	12	14.0148	0.0572925	12	14.2118	0.0352328	12	13.9874	0.0668623	48	(3, 44)	3.76671	0.0171844	0.0842935	20.5743	-1.90197	0.071269	0.106904	15.6273	0.210235	0.836201	0.836201	21.7147	-2.05916	0.0516708	0.106904
P54822	Adsl	Purple	12	11.9399	0.0605481	12	11.9534	0.0974087	12	12.2189	0.0768589	12	11.8962	0.0614375	48	(3, 44)	3.76428	0.0172306	0.0843457	18.3961	0.118315	0.9071	0.9071	20.8569	2.85217	0.00958403	0.0287521	21.9953	-0.50618	0.617766	0.9071
Q9D0E1	Hnrnpm	Blue	12	13.1777	0.113776	12	13.0143	0.093503	12	13.4473	0.0426528	12	13.193	0.102383	48	(3, 44)	3.76359	0.0172437	0.0843457	21.204	-1.10977	0.279527	0.419291	14.032	2.2188	0.0434963	0.130489	21.7596	0.0997967	0.92142	0.92142
Q99PL5	Rrbp1	Pink	12	13.9446	0.100017	12	13.8496	0.100311	12	14.262	0.0843237	12	14.1678	0.108685	48	(3, 44)	3.76036	0.0173055	0.0845289	21.9998	-0.670479	0.50953	0.50953	21.3888	2.42659	0.0241521	0.0724562	21.8497	1.51126	0.145052	0.217578
Q9EPQ7	Stard5	Brown	12	13.0693	0.153393	12	13.1315	0.168384	12	13.6573	0.10653	12	13.2998	0.104562	48	(3, 44)	3.75459	0.0174163	0.0849504	21.8115	0.273316	0.787182	0.787182	19.6084	3.14866	0.00514248	0.0154275	19.4073	1.24181	0.229104	0.343656
Q9JHL1	Nherf2	Turquoise	9	11.2713	0.362629	12	9.13773	1.09741	12	11.7145	0.23159	11	11.5472	0.19189	44	(3, 40)	3.79113	0.0174859	0.0851703	13.3151	-1.84603	0.0872341	0.261702	14.1453	1.02995	0.320326	0.480488	12.3338	0.672452	0.513697	0.513697
Q99JY0	Hadhb	Brown	12	14.7443	0.0872664	12	14.7945	0.0793736	12	15.0242	0.0759321	12	15.0286	0.0653552	48	(3, 44)	3.74648	0.0175734	0.0853192	21.8052	0.425771	0.674448	0.674448	21.5875	2.4192	0.0244496	0.0366744	20.3865	2.60777	0.0166789	0.0366744
Q9CQ65	Mtap	Brown	12	13.2238	0.110489	12	13.3593	0.0990587	12	13.6308	0.0799954	12	13.4465	0.0511627	48	(3, 44)	3.74602	0.0175823	0.0853192	21.7428	0.913363	0.371069	0.371069	20.0465	2.98341	0.00733226	0.0219968	15.5099	1.82893	0.0867027	0.130054
Q00898	Serpina1e	Grey	8	11.1809	0.50508	11	11.4601	0.273602	11	10.7605	0.510421	11	9.51053	0.48304	41	(3, 37)	3.82105	0.0176039	0.0853192	11.0452	0.485938	0.636508	0.636508	16.5301	-0.585438	0.56616	0.636508	16.1837	-2.39011	0.0293388	0.0880164
Q810A3	Ttc9c	Turquoise	6	10.7822	0.345563	6	10.5443	0.453217	7	11.5712	0.100642	9	11.5801	0.135989	28	(3, 24)	4.09418	0.0176149	0.0853192	9.34504	-0.417432	0.68579	0.68579	5.84912	2.19226	0.0720132	0.10802	6.5701	2.14877	0.0712841	0.10802
Q9D8T2	Gsdmd	Pink	12	13.2612	0.0658668	12	13.182	0.115485	12	13.5412	0.0459831	12	13.3656	0.0772744	48	(3, 44)	3.74039	0.0176922	0.0854944	17.4717	-0.595515	0.559135	0.559135	19.6642	3.48533	0.00237899	0.00713698	21.4616	1.02821	0.3153	0.47295
O89106	Fhit	Tan	10	10.3221	0.248709	9	11.1983	0.187283	11	11.3184	0.184348	10	10.8848	0.279666	40	(3, 36)	3.82936	0.0177004	0.0854944	16.2298	2.81402	0.0123472	0.0185208	16.9903	3.21803	0.00505069	0.0151521	17.7578	1.50339	0.150315	0.150315
Q5YD48	A1cf	Blue	12	13.178	0.0804025	12	13.0691	0.0752656	12	13.3712	0.0571492	12	13.3268	0.0723827	48	(3, 44)	3.7326	0.0178454	0.0860297	21.9048	-0.989533	0.333208	0.333208	19.8547	1.95853	0.0643654	0.193096	21.7615	1.37526	0.183043	0.274565
Q9ET01	Pygl	Blue	12	14.8235	0.0785467	12	14.6228	0.113317	12	14.9604	0.090959	12	15.0326	0.0869022	48	(3, 44)	3.73182	0.0178608	0.0860297	19.5878	-1.45588	0.161268	0.241902	21.5429	1.13955	0.266985	0.266985	21.7789	1.78526	0.0881555	0.241902
Q9DBW0	Cyp4v2	Blue	12	12.8751	0.111627	12	13.0806	0.0971108	12	13.2868	0.0788366	12	13.0457	0.050323	48	(3, 44)	3.72849	0.017927	0.0862285	21.5864	1.38914	0.178955	0.183473	19.7872	3.01263	0.00693451	0.0208035	15.2938	1.39322	0.183473	0.183473
P62242	Rps8	Pink	12	14.9272	0.0716799	12	14.8873	0.0688046	12	15.141	0.0442633	12	15.0248	0.0437387	48	(3, 44)	3.72606	0.0179752	0.0863406	21.9632	-0.401972	0.69159	0.69159	18.3241	2.53784	0.0204326	0.0612977	18.1941	1.16242	0.260087	0.39013
P54823	Ddx6	Turquoise	12	11.963	0.110636	12	11.852	0.13849	12	12.3548	0.0889862	12	12.0549	0.10303	48	(3, 44)	3.72457	0.0180049	0.0863639	20.9768	-0.626033	0.538046	0.549654	21.0333	2.7596	0.0117339	0.0352017	21.8893	0.607679	0.549654	0.549654
Q9QYR9	Acot2	Blue	12	12.5267	0.147641	12	12.6986	0.109404	12	12.8018	0.173896	12	13.1584	0.111638	48	(3, 44)	3.72016	0.0180931	0.0865855	20.2817	0.935548	0.360512	0.360512	21.4358	1.20568	0.241081	0.360512	20.4797	3.41271	0.00268961	0.00806883
Q9CYN2	Spcs2	Pink	12	12.826	0.148786	12	12.9124	0.151452	12	13.3711	0.100217	12	13.0158	0.0808661	48	(3, 44)	3.71934	0.0181095	0.0865855	21.9931	0.407013	0.687933	0.687933	19.2774	3.0387	0.00667774	0.0200332	16.9772	1.12067	0.278033	0.417049
P97792	Cxadr	Brown	12	11.5842	0.185568	12	11.8219	0.128428	12	12.2719	0.111759	12	11.941	0.15717	48	(3, 44)	3.71852	0.018126	0.0865855	19.5711	1.05341	0.304986	0.304986	18.0519	3.17483	0.0052305	0.0156915	21.4198	1.46756	0.156756	0.235134
Q921S7	Mrpl37	Turquoise	12	10.5906	0.164397	12	10.7803	0.282731	12	11.4562	0.29588	12	11.6683	0.309628	48	(3, 44)	3.71583	0.0181801	0.0867244	17.6751	0.580016	0.569225	0.569225	17.2007	2.55728	0.0202739	0.0304109	16.7454	3.07412	0.00696855	0.0209057
Q9D281	Fam114a1	Turquoise	12	11.4914	0.129805	12	10.741	0.226429	12	11.5928	0.160515	12	11.5336	0.282819	48	(3, 44)	3.70496	0.0184004	0.0875007	17.5253	-2.87511	0.010269	0.0308069	21.0774	0.491262	0.628318	0.8937	15.4375	0.135845	0.8937	0.8937
Q5FWK3	Arhgap1	Blue	12	10.3175	0.159219	12	10.3552	0.236479	12	10.9408	0.167653	12	11.1394	0.276152	48	(3, 44)	3.70381	0.0184239	0.0875007	19.2729	0.132334	0.896092	0.896092	21.9416	2.69569	0.0132242	0.0287603	17.5856	2.57847	0.0191735	0.0287603
Q91X34	Baat	Blue	12	14.1663	0.089337	12	14.0584	0.120589	12	14.4244	0.0651156	12	14.3594	0.0649741	48	(3, 44)	3.70242	0.0184524	0.0875007	20.2793	-0.718903	0.480403	0.480403	20.1151	2.33396	0.0300791	0.0902372	20.0929	1.74755	0.0958083	0.143712
Q9CYW4	Hdhd3	Brown	12	13.7977	0.0811204	12	14.0816	0.083293	12	14.1156	0.0596062	12	13.9777	0.0706376	48	(3, 44)	3.70185	0.0184639	0.0875007	21.9846	2.44134	0.0231442	0.0347163	20.1971	3.158	0.00490567	0.014717	21.5918	1.67289	0.108777	0.108777
Q8VDD5	Myh9	Blue	12	13.1355	0.0802627	12	13.2728	0.0866475	12	13.4512	0.0740216	12	13.4254	0.061928	48	(3, 44)	3.70161	0.018469	0.0875007	21.8724	1.16284	0.257425	0.257425	21.8574	2.8917	0.00850078	0.0142225	20.6699	2.85954	0.00948166	0.0142225
P62077	Timm8b	Blue	11	11.3597	0.531751	11	12.3045	0.300703	12	12.8156	0.262826	12	12.6135	0.148199	46	(3, 42)	3.71782	0.0185163	0.0876052	15.8023	1.5466	0.141751	0.141751	14.686	2.45445	0.0271038	0.0647086	11.5505	2.27126	0.0431391	0.0647086
Q3KNM2	Marchf5	Blue	12	11.8941	0.281965	12	12.2841	0.229088	12	12.7926	0.0968133	12	12.6709	0.194286	48	(3, 44)	3.69571	0.0185902	0.0878347	21.1149	1.07359	0.295122	0.295122	13.558	3.01384	0.00957739	0.0287322	19.5238	2.26857	0.0348063	0.0522095
Q7TNP2	Ppp2r1b	Black	12	11.7986	0.144139	12	11.5404	0.171864	12	12.32	0.191059	12	11.4074	0.299511	48	(3, 44)	3.68235	0.0188677	0.0890247	21.3525	-1.1509	0.262498	0.262498	20.4577	2.17892	0.0411882	0.123565	15.8358	-1.17684	0.256646	0.262498
Q5BL07	Pex1	Blue	12	10.4488	0.103895	12	10.5592	0.129195	12	10.68	0.0514426	12	10.9154	0.115864	48	(3, 44)	3.67544	0.0190129	0.0895028	21.0318	0.666224	0.51251	0.51251	16.0878	1.99478	0.0632944	0.0949416	21.7435	2.99841	0.00667498	0.020025
Q64442	Sord	Brown	12	15.4713	0.09034	12	15.4632	0.0845248	12	15.7471	0.0541002	12	15.6278	0.0443188	48	(3, 44)	3.67413	0.0190407	0.0895028	21.9033	-0.0658572	0.948089	0.948089	17.9906	2.6193	0.0173841	0.0521523	16.0048	1.55545	0.13939	0.209085
Q9JLV1	Bag3	Turquoise	12	12.2684	0.127176	12	12.1673	0.118148	12	12.654	0.125913	12	12.6156	0.138658	48	(3, 44)	3.67385	0.0190464	0.0895028	21.8818	-0.58236	0.566277	0.566277	21.9978	2.15451	0.042414	0.117865	21.8376	1.84545	0.0785764	0.117865
Q5SWU9	Acaca	Brown	12	12.467	0.148972	12	12.7269	0.165733	12	12.9992	0.212656	12	13.21	0.138097	48	(3, 44)	3.67048	0.019118	0.0896613	21.7546	1.16633	0.256107	0.256107	19.7009	2.04952	0.0539626	0.0809438	21.8748	3.65779	0.00139427	0.00418281
Q9D1I6	Mrpl14	Turquoise	12	12.2659	0.161364	12	12.4331	0.1642	12	12.7691	0.16166	12	12.9983	0.197898	48	(3, 44)	3.66957	0.0191371	0.0896613	21.9933	0.726437	0.475232	0.475232	21.9999	2.20281	0.038382	0.057573	21.1432	2.86821	0.00916257	0.0274877
Q91W52	Tmem19	Blue	12	14.051	0.0810299	12	14.2159	0.0816294	12	14.2088	0.0763374	12	14.4224	0.0790185	48	(3, 44)	3.66797	0.0191712	0.0896613	21.9988	1.43358	0.165754	0.170534	21.9222	1.41701	0.170534	0.170534	21.9861	3.28177	0.00340817	0.0102245
P22315	Fech	Pink	12	13.7073	0.062692	12	13.6575	0.0667622	12	13.8757	0.0501888	12	13.6252	0.0513106	48	(3, 44)	3.66632	0.0192063	0.0896613	21.9135	-0.544175	0.591816	0.591816	20.9945	2.0961	0.0483713	0.145114	21.1725	-1.01348	0.322272	0.483408
P17183	Eno2	Turquoise	12	12.2671	0.224418	12	12.0049	0.248602	12	12.3588	0.373002	11	13.2417	0.2121	47	(3, 43)	3.67504	0.0192094	0.0896613	21.7735	-0.782832	0.442158	0.663237	18.0411	0.210765	0.835433	0.835433	20.9984	3.1564	0.00476124	0.0142837
Q8BZW8	Nhlrc2	Turquoise	12	14.8141	0.13961	12	13.8926	0.394992	12	14.7617	0.108571	12	14.325	0.122483	48	(3, 44)	3.66491	0.0192366	0.0896671	13.7062	-2.1997	0.045514	0.068271	20.7419	-0.296493	0.769802	0.769802	21.6336	-2.63347	0.0153017	0.0459052
P20029	Hspa5	Pink	12	15.3096	0.0848493	12	15.2568	0.0657056	12	15.5263	0.0459727	12	15.3481	0.036003	48	(3, 44)	3.66222	0.0192939	0.0898138	20.7033	-0.491627	0.628155	0.681747	16.946	2.24614	0.0383204	0.114961	14.8366	0.418262	0.681747	0.681747
Q3UTJ2	Sorbs2	Blue	12	12.5201	0.112292	12	12.4397	0.145161	12	12.9604	0.100716	12	12.612	0.116727	48	(3, 44)	3.66028	0.0193357	0.0898875	20.6937	-0.43782	0.666053	0.666053	21.7446	2.91883	0.00801576	0.0240473	21.9671	0.567231	0.576308	0.666053
P56395	Cyb5a	Brown	12	15.9726	0.0330129	12	16.1195	0.0685811	12	16.2139	0.0618433	12	16.135	0.0383272	48	(3, 44)	3.65534	0.019442	0.09024	15.838	1.93016	0.0716941	0.0716941	16.7983	3.44234	0.00315424	0.0061556	21.5274	3.21099	0.00410373	0.0061556
Q921L5	Cog2	Blue	8	9.39806	0.339122	4	9.69199	0.261064	10	10.3963	0.296466	11	10.7659	0.303098	33	(3, 29)	3.85657	0.0194635	0.09024	9.75839	0.686819	0.508188	0.508188	14.982	2.21617	0.0425803	0.0638704	15.6568	3.00736	0.00850974	0.0255292
Q9D6S7	Mrrf	Black	12	11.3773	0.346786	12	11.7469	0.271701	12	12.3825	0.202	12	12.3668	0.177468	48	(3, 44)	3.64706	0.0196215	0.0908509	20.8086	0.838887	0.411066	0.411066	17.6939	2.50463	0.022281	0.0334216	16.3917	2.53996	0.0215565	0.0334216
Q8BHN3	Ganab	Brown	12	13.5326	0.0796406	12	13.6152	0.0756896	12	13.799	0.0606455	12	13.7635	0.0385151	48	(3, 44)	3.63955	0.019786	0.091476	21.9433	0.751866	0.460121	0.460121	20.547	2.66146	0.0147723	0.0285492	15.8785	2.61012	0.0190328	0.0285492
Q8R059	Gale	Turquoise	12	11.5296	0.230282	12	11.0328	0.162647	12	11.7486	0.172293	12	11.7624	0.136162	48	(3, 44)	3.63815	0.0198167	0.091476	19.7879	-1.76216	0.0934842	0.280453	20.3769	0.76151	0.455076	0.455076	17.8538	0.870192	0.395745	0.455076
Q6PAR5	Gapvd1	Blue	11	12.1535	0.324747	9	12.6716	0.207434	9	13.2357	0.0901943	9	12.5816	0.180846	38	(3, 34)	3.74957	0.0198356	0.091476	16.4101	1.34454	0.197065	0.267034	11.5166	3.21101	0.00784851	0.0235455	15.3221	1.15186	0.267034	0.267034
Q8BJ71	Nup93	Black	9	10.0467	0.342784	6	10.6957	0.391626	8	11.1484	0.168241	9	11.1712	0.20775	32	(3, 28)	3.85484	0.0199239	0.0917608	11.4102	1.24705	0.237371	0.237371	11.5524	2.88518	0.0141776	0.0220662	13.1784	2.8055	0.0147108	0.0220662
P47802	Mtx1	Brown	12	12.7113	0.0781035	12	12.906	0.1075	12	13.0179	0.0739228	12	13.0757	0.072794	48	(3, 44)	3.62865	0.020027	0.0921138	20.0823	1.46515	0.158361	0.158361	21.9338	2.85121	0.00930437	0.0139566	21.8919	3.41308	0.00250497	0.00751492
Q9CZL5	Pcbd2	Black	12	13.0197	0.168313	12	12.3125	0.277896	12	13.1402	0.155949	12	12.8952	0.136632	48	(3, 44)	3.62382	0.0201348	0.0923831	18.1132	-2.17677	0.0429648	0.128894	21.8732	0.525178	0.604743	0.604743	21.108	-0.574243	0.571873	0.604743
O08709	Prdx6	Brown	12	15.4817	0.0664987	12	15.4656	0.0833059	12	15.7601	0.0740114	12	15.6423	0.0693795	48	(3, 44)	3.62364	0.0201389	0.0923831	20.9702	-0.150872	0.881519	0.881519	21.7527	2.79806	0.0105518	0.0316554	21.9606	1.67162	0.10879	0.163185
Q9JLI0	Akr1c12	Blue	12	13.2111	0.108421	12	13.19	0.179002	12	13.6695	0.0726634	12	13.4142	0.0768416	48	(3, 44)	3.6199	0.0202228	0.0926457	18.1136	-0.100863	0.920767	0.920767	19.2227	3.51181	0.00229964	0.00689891	19.8243	1.52804	0.142302	0.213453
P61759	Vbp1	Turquoise	12	9.73904	0.3291	11	9.48033	0.360619	12	10.653	0.166249	12	10.1571	0.175381	47	(3, 43)	3.62586	0.020283	0.0927913	20.602	-0.529917	0.601834	0.601834	16.2709	2.47892	0.0244885	0.0734656	16.7816	1.12103	0.278061	0.417092
Q61990	Pcbp2	Turquoise	12	13.2114	0.13426	12	13.0856	0.139121	12	13.5407	0.0947769	12	13.505	0.0919594	48	(3, 44)	3.61513	0.0203304	0.0927913	21.9722	-0.650759	0.52195	0.52195	19.7823	2.00322	0.0590463	0.130176	19.4592	1.8037	0.0867841	0.130176
Q3ULD5	Mccc2	Blue	12	13.5803	0.0672227	12	13.6955	0.0684104	12	13.8341	0.0513343	12	13.8178	0.0608468	48	(3, 44)	3.61421	0.0203513	0.0927913	21.9933	1.20057	0.24269	0.24269	20.5737	2.9999	0.00692821	0.0207846	21.7851	2.61883	0.0157518	0.0236277
Q8BG32	Psmd11	Blue	12	13.4097	0.0549441	12	13.3937	0.0880588	12	13.6056	0.0538201	12	13.6321	0.0624912	48	(3, 44)	3.61375	0.0203616	0.0927913	18.4376	-0.154087	0.879215	0.879215	21.9906	2.54705	0.0183754	0.0275632	21.6453	2.67285	0.0140161	0.0275632
Q9JHS4	Clpx	Black	12	12.9721	0.0685026	12	12.9985	0.101051	12	13.2704	0.0736232	12	13.1661	0.0430071	48	(3, 44)	3.61012	0.0204441	0.093045	19.3473	0.216787	0.830644	0.830644	21.8867	2.96619	0.00715686	0.0214706	18.5054	2.39861	0.0271818	0.0407726
Q8R010	Aimp2	Blue	12	12.9069	0.112877	12	12.5669	0.138749	12	13.0222	0.0771384	12	12.9112	0.0724598	48	(3, 44)	3.60417	0.0205798	0.0933703	21.1253	-1.90079	0.0710603	0.213181	19.4347	0.843275	0.409334	0.614001	18.7497	0.0320862	0.974742	0.974742
Q5SSZ5	Tns3	Turquoise	12	12.9027	0.440409	12	11.21	0.209455	11	11.7824	0.45043	11	11.5672	0.428434	46	(3, 42)	3.62161	0.0205827	0.0933703	15.734	-3.47096	0.00321848	0.00965543	20.897	-1.77837	0.0898976	0.0898976	20.9915	-2.17363	0.0413213	0.061982
Q9DCA2	Mrps11	Brown	12	12.1533	0.0874878	12	12.2401	0.112665	12	12.5104	0.124752	12	12.5442	0.0786595	48	(3, 44)	3.59914	0.0206953	0.0933703	20.7286	0.608576	0.549417	0.549417	19.7125	2.34355	0.0297077	0.0445615	21.7557	3.32276	0.00312384	0.00937151
P51885	Lum	Salmon	12	12.9986	0.142393	12	12.8937	0.123949	12	13.3174	0.125309	12	13.4249	0.14071	48	(3, 44)	3.59695	0.0207458	0.0933703	21.5898	-0.55608	0.583874	0.583874	21.6501	1.68031	0.10727	0.160905	21.9969	2.12946	0.0446517	0.133955
P32261	Serpinc1	Blue	12	13.6794	0.0619574	12	13.6342	0.07091	12	13.893	0.0542417	12	13.7878	0.0558172	48	(3, 44)	3.59684	0.0207484	0.0933703	21.6111	-0.480488	0.635709	0.635709	21.622	2.59356	0.0167168	0.0501505	21.7646	1.29922	0.207465	0.311198
Q8BYC6	Taok3	Blue	11	10.5497	0.12228	12	10.7351	0.218527	12	11.265	0.173896	12	11.144	0.168291	47	(3, 43)	3.60426	0.0207738	0.0933703	17.1206	0.740215	0.4692	0.4692	19.3607	3.36459	0.0031902	0.0095706	19.6547	2.85661	0.00986632	0.0147995
Q8BU88	Mrpl22	Brown	12	8.21373	0.352294	10	8.37896	0.552708	12	9.35289	0.298028	12	9.55724	0.220816	46	(3, 42)	3.61321	0.0207742	0.0933703	15.6808	0.252092	0.804244	0.804244	21.4119	2.46867	0.0220502	0.0330754	18.4875	3.23132	0.00451219	0.0135366
P32020	Scp2	Blue	12	15.9532	0.0661582	12	15.9532	0.0674021	12	16.1537	0.0666902	12	16.1776	0.0589359	48	(3, 44)	3.59533	0.0207832	0.0933703	21.9924	0.000536835	0.999577	0.999577	21.9986	2.13484	0.0441617	0.0662425	21.7124	2.53236	0.0190848	0.0572543
Q61578	Fdxr	Black	12	12.8497	0.0674702	12	12.9757	0.0729463	12	13.1171	0.0768498	12	13.154	0.0764178	48	(3, 44)	3.59389	0.0208166	0.0933703	21.8674	1.26818	0.21807	0.21807	21.6375	2.61468	0.0159499	0.0239249	21.6674	2.98485	0.00690444	0.0207133
Q8C1B7	Septin11	Brown	12	12.0641	0.158041	12	12.4388	0.109942	12	12.6895	0.0701319	12	12.2473	0.194404	48	(3, 44)	3.59332	0.0208298	0.0933703	19.6264	1.94585	0.0661357	0.0992035	15.1705	3.61673	0.00249647	0.00748941	21.1196	0.731107	0.472748	0.472748
P40936	Inmt	Black	12	15.11	0.117279	12	15.0111	0.101512	12	15.389	0.0688143	12	15.3124	0.0731903	48	(3, 44)	3.59321	0.0208323	0.0933703	21.5568	-0.637597	0.53045	0.53045	17.7716	2.0519	0.055212	0.165636	18.4397	1.46475	0.159832	0.239748
Q9Z1P6	Ndufa7	Blue	12	13.7504	0.20148	12	13.8452	0.147872	12	14.2251	0.067795	12	14.2646	0.0951692	48	(3, 44)	3.59294	0.0208387	0.0933703	20.1853	0.379104	0.708569	0.708569	13.4594	2.23289	0.0431125	0.0646688	15.6758	2.30736	0.0350406	0.0646688
A2ADY9	Ddi2	Turquoise	12	12.4791	0.174424	12	11.9106	0.23921	12	12.7065	0.12348	12	12.4945	0.163131	48	(3, 44)	3.58987	0.0209099	0.0935058	20.1191	-1.92032	0.069107	0.207321	19.8123	1.06436	0.299966	0.449949	21.9022	0.0647313	0.948975	0.948975
A0A0U1RNF2	Lcmt1	Blue	6	8.79546	0.264943	6	9.30866	0.454474	9	10.0879	0.156444	4	9.85795	0.375708	25	(3, 21)	4.01739	0.0209229	0.0935058	8.04662	0.975549	0.3577	0.3577	8.45232	4.20048	0.00264959	0.00794878	5.85661	2.31111	0.0612274	0.0918411
P62827	Ran	Brown	12	14.0835	0.0705	12	14.0075	0.127204	12	14.3599	0.0532418	12	14.214	0.052492	48	(3, 44)	3.58182	0.0210981	0.0940704	17.1751	-0.522127	0.608251	0.608251	20.4677	3.12928	0.00517917	0.0155375	20.3292	1.48534	0.152796	0.229195
A0JNU3	Aspg	Turquoise	12	12.4775	0.155768	12	11.8871	0.20908	12	12.5062	0.108599	12	12.4916	0.149938	48	(3, 44)	3.58159	0.0211034	0.0940704	20.3352	-2.26468	0.0346027	0.103808	19.6498	0.151166	0.881386	0.948745	21.9681	0.0650219	0.948745	0.948745
Q9CWK8	Snx2	Turquoise	12	12.7867	0.103158	12	12.738	0.12249	12	13.1677	0.0910789	12	12.7718	0.108342	48	(3, 44)	3.57782	0.0211924	0.0943455	21.3813	-0.303624	0.764349	0.921603	21.6674	2.76896	0.0112943	0.033883	21.9473	-0.0995527	0.921603	0.921603
P58252	Eef2	Blue	12	14.632	0.0603799	12	14.6471	0.0536893	12	14.8457	0.0538751	12	14.7452	0.0399764	48	(3, 44)	3.56397	0.0215219	0.0956039	21.7034	0.186028	0.854151	0.854151	21.7202	2.64102	0.0150176	0.0450527	19.0894	1.5626	0.134573	0.201859
P37040	Por	Brown	12	14.1528	0.0746964	12	14.3786	0.0923604	12	14.436	0.0466476	12	14.2733	0.0340852	48	(3, 44)	3.56362	0.0215302	0.0956039	21.0781	1.9006	0.0711182	0.106677	18.4472	3.21575	0.00468086	0.0140426	15.3906	1.46792	0.162264	0.162264
Q99JF8	Psip1	Black	10	11.059	0.260035	11	11.7266	0.181865	11	12.1805	0.111977	12	11.4241	0.342883	44	(3, 40)	3.59572	0.021626	0.0959067	16.4218	2.10373	0.0511446	0.076717	12.2677	3.9612	0.00181245	0.00543734	19.4345	0.848438	0.406523	0.406523
Q9CR57	Rpl14	Blue	12	15.0197	0.0521643	12	15.0677	0.0829448	12	15.255	0.0749041	12	15.2824	0.0658368	48	(3, 44)	3.5584	0.0216559	0.0959164	18.5244	0.49042	0.629595	0.629595	19.638	2.57809	0.0181208	0.0271811	20.9068	3.12827	0.00509962	0.0152989
Q6PE01	Snrnp40	Brown	12	10.2435	0.351143	12	11.0926	0.219519	12	11.5632	0.239711	12	11.0513	0.329583	48	(3, 44)	3.55474	0.0217443	0.0961851	18.4588	2.0502	0.0548224	0.0822336	19.4232	3.10386	0.00573544	0.0172063	21.9123	1.67729	0.107696	0.107696
Q62167	Ddx3x	Blue	12	12.7796	0.153289	12	12.638	0.123122	12	13.1312	0.0580617	12	12.8983	0.0841812	48	(3, 44)	3.54968	0.0218671	0.0966054	21.0218	-0.719856	0.479542	0.506383	14.0927	2.14536	0.0498235	0.14947	17.0817	0.67876	0.506383	0.506383
Q9CY18	Snx7	Grey	10	11.1461	0.264603	11	11.0429	0.255985	10	10.0261	0.286506	10	10.4764	0.287705	41	(3, 37)	3.61633	0.0219049	0.0966492	18.861	-0.280446	0.782188	0.782188	17.8873	-2.87196	0.0101865	0.0305595	17.8753	-1.71323	0.10396	0.15594
Q9DCN1	Nudt12	Brown	12	13.0643	0.0551652	12	13.0196	0.142988	12	13.2962	0.0992809	12	13.4155	0.0823815	48	(3, 44)	3.54406	0.0220048	0.0969663	14.2036	-0.29192	0.774568	0.774568	17.2013	2.04222	0.0567695	0.0851543	19.2135	3.54227	0.00214653	0.0064396
P34884	Mif	Brown	12	14.9045	0.0987814	12	15.0487	0.121474	12	15.3242	0.0777176	12	15.1416	0.0660913	48	(3, 44)	3.54167	0.0220634	0.0969699	21.1219	0.921202	0.367348	0.367348	20.8455	3.33927	0.00313377	0.00940132	19.2042	1.99509	0.0604191	0.0906286
Q9DBZ5	Eif3k	Turquoise	12	12.3731	0.129057	12	12.3615	0.182743	12	13.0048	0.213365	12	12.5171	0.0872605	48	(3, 44)	3.54063	0.022089	0.0969699	19.7868	-0.051957	0.959084	0.959084	18.0988	2.53353	0.020746	0.0622379	19.3189	0.924344	0.366709	0.550064
P10639	Txn	Black	12	15.0465	0.0878337	12	15.0888	0.104846	12	15.3787	0.0633014	12	15.2325	0.0545952	48	(3, 44)	3.54061	0.0220895	0.0969699	21.3447	0.309087	0.760252	0.760252	19.9991	3.06893	0.00605663	0.0181699	18.3958	1.79852	0.0885241	0.132786
Q61838	Pzp	Blue	12	14.2222	0.0948935	12	14.0937	0.0754589	12	14.3559	0.0806244	12	14.4415	0.0717465	48	(3, 44)	3.53616	0.0221994	0.0973292	20.9378	-1.05963	0.301384	0.301384	21.4406	1.07381	0.294843	0.301384	20.4788	1.84353	0.0797725	0.239318
P56382	Atp5f1e	Brown	12	15.2173	0.0779334	12	15.2773	0.0536829	12	15.4186	0.0530635	12	15.4475	0.0458988	48	(3, 44)	3.52877	0.0223831	0.0980107	19.5205	0.633472	0.533778	0.533778	19.3949	2.13524	0.0457021	0.0685531	17.8114	2.54514	0.0204149	0.0612446
O09044	Snap23	Turquoise	12	11.5423	0.161526	12	11.2362	0.13275	12	11.9745	0.150502	12	11.3761	0.223722	48	(3, 44)	3.52398	0.0225031	0.098412	21.2043	-1.46399	0.157866	0.236798	21.891	1.95755	0.0631523	0.189457	20.0177	-0.602288	0.553744	0.553744
Q8BY87	Usp47	Yellow	11	9.12417	0.23608	11	9.05354	0.334445	12	9.99082	0.157469	12	9.29259	0.171201	46	(3, 42)	3.53645	0.0226103	0.0987565	17.9834	-0.172541	0.864939	0.864939	17.6937	3.05393	0.00693428	0.0208028	18.6056	0.577508	0.57052	0.85578
O88967	Yme1l1	Turquoise	10	8.84877	0.367128	7	9.25184	0.457011	12	10.0469	0.254184	10	9.9414	0.181664	39	(3, 35)	3.60771	0.0226959	0.0990055	12.7131	0.687581	0.504069	0.504069	16.5795	2.68328	0.015959	0.0287905	13.158	2.66747	0.0191937	0.0287905
P97384	Anxa11	Turquoise	12	12.5824	0.110561	12	12.4255	0.111405	12	12.7752	0.077974	12	12.8524	0.107291	48	(3, 44)	3.51451	0.0227421	0.0990826	21.9987	-0.999809	0.328274	0.328274	19.7723	1.42497	0.16976	0.25464	21.9802	1.75252	0.0936238	0.25464
Q80X50	Ubap2l	Pink	12	11.4298	0.156687	12	10.8555	0.211382	12	11.5998	0.168512	12	11.2489	0.13601	48	(3, 44)	3.51142	0.0228205	0.0991496	20.2849	-2.18264	0.040981	0.122943	21.8846	0.738808	0.467874	0.467874	21.5736	-0.871858	0.392885	0.467874
Q9EQ20	Aldh6a1	Blue	12	15.6071	0.071079	12	15.6713	0.0582384	12	15.8343	0.0572974	12	15.8122	0.0449199	48	(3, 44)	3.5114	0.0228211	0.0991496	21.1809	0.69897	0.492175	0.492175	21.0515	2.48917	0.0212473	0.0373574	18.5778	2.43999	0.0249049	0.0373574
P10852	Slc3a2	Turquoise	11	10.7704	0.396902	9	9.9932	0.367113	12	11.4525	0.306379	11	10.241	0.306353	43	(3, 39)	3.55489	0.0228604	0.0991496	17.9799	-1.43752	0.167748	0.28412	19.2534	1.36042	0.189414	0.28412	18.794	-1.05588	0.30441	0.30441
P49935	Ctsh	Blue	12	14.708	0.0672905	12	14.76	0.0714061	12	14.9726	0.0432714	12	14.8634	0.0644072	48	(3, 44)	3.50941	0.0228719	0.0991496	21.9229	0.529665	0.601668	0.601668	18.7689	3.30789	0.00374576	0.0112373	21.9579	1.66819	0.109477	0.164216
P13634	Ca1	Turquoise	12	13.4478	0.141656	12	13.1769	0.120376	12	13.5237	0.141913	12	13.8018	0.143636	48	(3, 44)	3.50724	0.0229272	0.0991525	21.4417	-1.45772	0.159409	0.239114	21.9999	0.37811	0.708973	0.708973	21.9958	1.75441	0.0932841	0.239114
Q8BIJ6	Iars2	Brown	12	12.7353	0.123302	12	12.8769	0.166323	12	13.3333	0.175271	12	13.2713	0.156697	48	(3, 44)	3.50715	0.0229297	0.0991525	20.2861	0.683984	0.501724	0.501724	19.7457	2.79042	0.011384	0.0207311	20.8468	2.68817	0.0138207	0.0207311
Q08857	Cd36	Blue	11	12.5189	0.210755	12	12.0848	0.246372	12	12.7069	0.219955	12	13.2052	0.305681	47	(3, 43)	3.5104	0.0230537	0.0995644	20.7606	-1.33915	0.195001	0.292502	20.9995	0.616977	0.543882	0.543882	19.1768	1.84822	0.0800528	0.240158
Q811D0	Dlg1	Brown	12	11.9109	0.120113	12	12.1383	0.131908	12	12.3845	0.1044	12	12.0216	0.0660287	48	(3, 44)	3.49788	0.0231681	0.0999317	21.8097	1.27482	0.215789	0.323684	21.5813	2.97568	0.00707177	0.0212153	17.0919	0.807676	0.430375	0.430375
P00329	Adh1	Blue	12	16.5675	0.0808143	12	16.5166	0.0688561	12	16.7786	0.0413801	12	16.6896	0.0554651	48	(3, 44)	3.49679	0.0231964	0.0999317	21.459	-0.48002	0.63607	0.63607	16.3971	2.32412	0.0332631	0.0997893	19.4812	1.2448	0.227972	0.341958
Q9D8H7	Oma1	Black	10	10.3651	0.292167	8	10.5243	0.236075	11	10.436	0.303551	12	11.4149	0.240569	41	(3, 37)	3.5588	0.0233008	0.10007	15.8834	0.42379	0.677402	0.868269	18.996	0.168115	0.868269	0.868269	18.415	2.77359	0.0123422	0.0370265
Q8BK03	Miga2	Turquoise	12	11.9732	0.173611	12	11.2918	0.309336	12	11.9192	0.147125	12	12.156	0.120582	48	(3, 44)	3.49229	0.0233133	0.10007	17.3042	-1.92109	0.0713509	0.214053	21.4235	-0.237607	0.814444	0.814444	19.6094	0.86484	0.397583	0.596375
P12970	Rpl7a	Turquoise	12	14.8499	0.0988443	12	14.6136	0.0819656	12	15.0188	0.0873391	12	14.905	0.0962874	48	(3, 44)	3.48963	0.0233826	0.10007	21.2713	-1.84052	0.0796865	0.239059	21.6715	1.28057	0.213882	0.320824	21.9849	0.399298	0.693526	0.693526
Q91VM9	Ppa2	Brown	12	13.2917	0.0638975	12	13.4649	0.0941546	12	13.6188	0.0776434	12	13.571	0.0715288	48	(3, 44)	3.48923	0.0233931	0.10007	19.3592	1.52214	0.144141	0.144141	21.2145	3.25303	0.00376891	0.0113067	21.7258	2.91138	0.00815853	0.0122378
P50136	Bckdha	Brown	12	14.2923	0.0700266	12	14.4268	0.0906142	12	14.6285	0.0499868	12	14.4572	0.079334	48	(3, 44)	3.48915	0.0233951	0.10007	20.6846	1.17472	0.253453	0.253453	19.8994	3.90804	0.000879089	0.00263727	21.6661	1.55886	0.133518	0.200277
Q9CY58	Serbp1	Turquoise	12	12.7469	0.119767	12	12.5987	0.12322	12	13.0343	0.0915338	12	13.0249	0.12233	48	(3, 44)	3.4889	0.0234016	0.10007	21.9823	-0.862689	0.397623	0.397623	20.5813	1.90642	0.0706547	0.177977	21.9901	1.62388	0.118651	0.177977
P48193	Epb41	Turquoise	12	12.4281	0.141154	12	12.4422	0.121738	12	12.8716	0.124641	12	12.8956	0.163659	48	(3, 44)	3.48633	0.0234691	0.100235	21.5352	0.0753319	0.940646	0.940646	21.668	2.35531	0.0279889	0.0629052	21.5355	2.16287	0.0419368	0.0629052
Q8BGV0	Nars2	Black	10	8.9416	0.211746	9	10.0874	0.357048	9	9.74868	0.296131	9	8.97476	0.33612	37	(3, 33)	3.60003	0.0235481	0.10043	13.1689	2.76023	0.0160577	0.0481731	14.8266	2.21697	0.0426897	0.0640345	13.6928	0.0834618	0.934692	0.934692
Q9Z2U1	Psma5	Blue	12	13.9819	0.0798046	12	13.8912	0.0698825	12	14.1359	0.0432974	12	14.1274	0.0550549	48	(3, 44)	3.48239	0.0235726	0.10043	21.6233	-0.854371	0.402266	0.402266	16.9594	1.69656	0.108055	0.224103	19.5367	1.50078	0.149402	0.224103
Q78PY7	Snd1	Pink	12	13.8366	0.0673459	12	13.7749	0.0826105	12	14.0485	0.0507324	12	13.906	0.0444717	48	(3, 44)	3.47365	0.0238038	0.10129	21.1416	-0.579373	0.56846	0.56846	20.4434	2.51215	0.0204838	0.0614514	19.0606	0.859427	0.400785	0.56846
P62315	Snrpd1	Pink	12	13.7098	0.062506	12	13.6579	0.0441278	12	13.8388	0.0351591	12	13.6357	0.0495929	48	(3, 44)	3.46836	0.0239451	0.101767	19.7831	-0.678534	0.505294	0.505294	17.3273	1.79977	0.0893336	0.268001	20.9186	-0.928548	0.363715	0.505294
Q8CIE6	Copa	Black	12	13.2518	0.0705153	12	13.1286	0.0770372	12	13.3917	0.0464111	12	13.3508	0.0527886	48	(3, 44)	3.46659	0.0239925	0.101843	21.8301	-1.17972	0.250809	0.274282	19.0244	1.65732	0.113855	0.274282	20.3825	1.1235	0.274282	0.274282
Q8BJ64	Chdh	Blue	12	14.254	0.0498241	12	14.2547	0.0803571	12	14.4505	0.0549247	12	14.4929	0.0811666	48	(3, 44)	3.46184	0.0241201	0.10226	18.3687	0.00801762	0.993689	0.993689	21.7943	2.65061	0.0146756	0.0326235	18.2591	2.50885	0.021749	0.0326235
Q9Z204	Hnrnpc	Blue	12	12.9235	0.0752049	12	12.7867	0.092467	12	13.0766	0.0539157	12	12.8331	0.0421774	48	(3, 44)	3.45564	0.0242878	0.102747	21.1231	-1.14752	0.263998	0.309186	19.9445	1.65529	0.113518	0.309186	17.2968	-1.04772	0.309186	0.309186
Q8BWM0	Ptges2	Turquoise	12	12.1124	0.19784	12	11.9691	0.349043	12	12.6145	0.160997	12	12.8726	0.143207	48	(3, 44)	3.4554	0.0242944	0.102747	17.4067	-0.357181	0.72525	0.72525	21.1276	1.96858	0.0622598	0.0933897	20.0442	3.11249	0.00547699	0.016431
P35762	Cd81	Black	12	13.4537	0.205094	12	13.2208	0.278673	12	13.9734	0.106753	12	13.8403	0.0902417	48	(3, 44)	3.45113	0.0244107	0.103044	20.2132	-0.673254	0.508411	0.508411	16.5528	2.24767	0.0385437	0.115631	15.1054	1.72534	0.104859	0.157288
P47757	Capzb	Black	12	13.3302	0.0790318	12	13.2358	0.120998	12	13.5929	0.0652899	12	13.3708	0.0372431	48	(3, 44)	3.44976	0.0244481	0.103044	18.9405	-0.653336	0.521392	0.648529	21.2434	2.5624	0.0180495	0.0541484	15.6559	0.464721	0.648529	0.648529
P16331	Pah	Blue	12	15.1771	0.0586716	12	15.2056	0.0780126	12	15.4225	0.0510168	12	15.2023	0.0553816	48	(3, 44)	3.44956	0.0244537	0.103044	20.4275	0.292789	0.772637	0.772637	21.5836	3.15737	0.00464134	0.013924	21.9271	0.312952	0.757274	0.772637
Q80X19	Col14a1	Black	12	10.3914	0.218557	12	10.7791	0.180695	12	11.0295	0.111336	12	11.1753	0.20928	48	(3, 44)	3.44776	0.024503	0.103127	21.2492	1.36727	0.185832	0.185832	16.3488	2.6016	0.0190378	0.0285567	21.9587	2.59067	0.0167014	0.0285567
Q9DBG5	Plin3	Blue	12	11.8401	0.105371	12	11.8292	0.146685	12	12.3654	0.0764576	12	12.0447	0.18585	48	(3, 44)	3.44658	0.0245352	0.103137	19.9653	-0.0603486	0.952478	0.952478	20.069	4.03534	0.000643975	0.00193192	17.4097	0.957485	0.351431	0.527146
Q9D7B6	Acad8	Blue	12	13.869	0.0722602	12	13.7206	0.154071	12	14.1405	0.0539097	12	13.99	0.0713618	48	(3, 44)	3.44414	0.0246022	0.103294	15.6159	-0.871863	0.39649	0.39649	20.3488	3.01144	0.00680538	0.0204161	21.9966	1.19168	0.246086	0.369129
Q61425	Hadh	Blue	12	14.8446	0.0602528	12	14.9202	0.0522667	12	14.9657	0.0841172	12	15.1259	0.054732	48	(3, 44)	3.4408	0.0246943	0.103452	21.5697	0.947853	0.353703	0.353703	19.9355	1.17094	0.255429	0.353703	21.7999	3.4565	0.00226861	0.00680584
Q9CWE0	Mtfr1l	Brown	12	11.2416	0.170104	12	11.9693	0.183851	12	11.652	0.187331	12	11.4736	0.107976	48	(3, 44)	3.44061	0.0246997	0.103452	21.8685	2.90544	0.0082346	0.0247038	21.7984	1.62191	0.119198	0.178797	18.6262	1.15156	0.264069	0.264069
P34914	Ephx2	Blue	12	15.2549	0.0899582	12	15.2006	0.0464737	12	15.4608	0.0585832	12	15.393	0.0563277	48	(3, 44)	3.43771	0.0247799	0.103663	16.4812	-0.5362	0.598983	0.598983	18.9078	1.91868	0.0702507	0.210752	18.4763	1.30194	0.208935	0.313402
Q8CGC7	Eprs1	Blue	12	13.0173	0.0831127	12	12.885	0.0937008	12	13.212	0.0558328	12	13.1058	0.0598458	48	(3, 44)	3.42785	0.0250549	0.104599	21.6911	-1.05634	0.302435	0.397544	19.2483	1.94441	0.0666067	0.19982	19.9899	0.864546	0.397544	0.397544
Q9Z1Q9	Vars1	Turquoise	12	13.0832	0.105066	12	13.005	0.0958946	12	13.3613	0.0760829	12	13.2554	0.0671924	48	(3, 44)	3.42681	0.025084	0.104599	21.819	-0.549904	0.587971	0.587971	20.0483	2.14362	0.0445086	0.133526	18.7084	1.38053	0.183695	0.275542
Q8BJ05	Zc3h14	Turquoise	8	11.147	0.20919	6	9.81784	0.581732	9	11.4954	0.204294	9	10.6704	0.426101	32	(3, 28)	3.62266	0.025094	0.104599	6.30146	-2.15003	0.0729245	0.218773	14.878	1.19145	0.252138	0.335969	11.554	-1.00394	0.335969	0.335969
Q8JZU2	Slc25a1	Turquoise	12	14.1228	0.102565	12	13.9663	0.0977493	12	14.3268	0.0694162	12	14.2934	0.0871514	48	(3, 44)	3.41981	0.0252815	0.105253	21.9493	-1.10433	0.281411	0.281411	19.3296	1.64769	0.115577	0.281411	21.4413	1.26764	0.218521	0.281411
Q91V09	Wdr13	Turquoise	12	10.7474	0.240228	11	10.9623	0.320577	11	11.3393	0.334764	11	11.8849	0.143692	45	(3, 41)	3.43682	0.0254853	0.105948	18.9514	0.536642	0.597759	0.597759	18.4928	1.43666	0.167519	0.251278	17.7763	4.06362	0.000745378	0.00223614
Q91WK5	Gcsh	Brown	12	14.146	0.0644459	12	14.2129	0.0904121	12	14.4511	0.0933721	12	14.3851	0.0543253	48	(3, 44)	3.41133	0.0255225	0.105948	19.8844	0.602682	0.553532	0.553532	19.5419	2.68976	0.0142747	0.0214121	21.3877	2.83745	0.00975142	0.0214121
Q9JLJ2	Aldh9a1	Brown	12	15.0492	0.0556042	12	15.064	0.065681	12	15.2399	0.0537236	12	15.228	0.0455018	48	(3, 44)	3.41073	0.0255399	0.105948	21.4167	0.172111	0.864966	0.864966	21.974	2.46585	0.0219505	0.0329257	21.1712	2.48863	0.0212202	0.0329257
Q8VH51	Rbm39	Black	12	10.9554	0.35511	12	10.6709	0.337002	12	11.8256	0.163088	12	11.2432	0.140428	48	(3, 44)	3.40478	0.0257106	0.106478	21.94	-0.581102	0.567094	0.567094	15.4426	2.22698	0.0412157	0.123647	14.3582	0.753732	0.463192	0.567094
Q9R0P3	Esd	Blue	12	14.8919	0.0618048	12	14.8304	0.0743957	12	15.0725	0.0576901	12	15.0351	0.0535892	48	(3, 44)	3.40287	0.0257655	0.106478	21.2847	-0.635195	0.532071	0.532071	21.8964	2.13675	0.0440436	0.132131	21.5671	1.75034	0.094275	0.141413
G3X982	Aox3	Yellow	12	13.596	0.174278	12	13.1144	0.198335	12	13.7476	0.144181	12	13.7701	0.13739	48	(3, 44)	3.4024	0.0257791	0.106478	21.6421	-1.82408	0.0819794	0.245938	21.254	0.66992	0.510122	0.510122	20.8631	0.784174	0.441751	0.510122
P61255	Rpl26	Pink	12	14.037	0.101492	12	13.9795	0.0710183	12	14.2824	0.0622365	12	14.1216	0.0347396	48	(3, 44)	3.402	0.0257906	0.106478	19.689	-0.463805	0.647874	0.647874	18.2479	2.06134	0.0538126	0.161438	13.5427	0.788765	0.443839	0.647874
Q8C6I2	Sdhaf2	Brown	12	11.736	0.138823	11	12.0392	0.185387	12	12.407	0.183131	12	12.3161	0.152771	47	(3, 43)	3.40826	0.0258298	0.106513	18.9441	1.30883	0.206246	0.206246	20.5039	2.91972	0.00832628	0.015378	21.8014	2.81019	0.010252	0.015378
Q9D8C4	Ifi35	Turquoise	12	12.065	0.127258	12	11.792	0.161599	12	12.305	0.12011	12	12.3031	0.114941	48	(3, 44)	3.39886	0.0258817	0.106601	20.8537	-1.32744	0.198712	0.198712	21.9269	1.3714	0.184122	0.198712	21.7759	1.38816	0.179127	0.198712
Q9QWK4	Cd5l	Blue	11	10.5357	0.332082	9	10.6949	0.264581	11	11.6499	0.297638	11	11.298	0.21231	42	(3, 38)	3.44717	0.0259861	0.106904	17.7731	0.375144	0.711993	0.711993	19.7649	2.49854	0.0214143	0.0642428	17.0046	1.93425	0.0699002	0.10485
P20108	Prdx3	Blue	12	14.7965	0.0711986	12	14.6782	0.10386	12	14.961	0.0494407	12	14.9593	0.0629947	48	(3, 44)	3.39231	0.0260723	0.107126	19.4686	-0.939712	0.358879	0.358879	19.6071	1.89801	0.0725174	0.151567	21.6783	1.71265	0.101045	0.151567
Q9EP72	Emc7	Salmon	12	13.2561	0.0950122	12	13.2463	0.130989	12	13.612	0.100578	12	13.5249	0.06916	48	(3, 44)	3.39129	0.026102	0.107126	20.0654	-0.0607531	0.952157	0.952157	21.9291	2.57235	0.0174017	0.0497459	20.1015	2.28711	0.0331639	0.0497459
Q3TNA1	Xylb	Black	12	13.7543	0.0667928	12	13.8185	0.0677758	12	14.022	0.047138	12	13.8764	0.0644331	48	(3, 44)	3.38397	0.026317	0.107881	21.9953	0.674645	0.506931	0.506931	19.7795	3.2743	0.00383466	0.011504	21.9716	1.31518	0.20201	0.303015
Q9JIH2	Nup50	Pink	7	11.5948	0.24465	6	9.77934	1.00062	7	12.0635	0.0669603	9	11.3221	0.364943	29	(3, 25)	3.63987	0.0263486	0.107883	5.59899	-1.7624	0.132002	0.198003	6.89391	1.84802	0.107728	0.198003	13.2407	-0.620713	0.545325	0.545325
Q9DC69	Ndufa9	Black	12	13.5927	0.0802303	12	13.5678	0.103269	12	13.8404	0.0618077	12	13.8115	0.0562644	48	(3, 44)	3.38151	0.0263898	0.107924	20.733	-0.190364	0.850876	0.850876	20.6557	2.44562	0.0235173	0.0560037	19.7124	2.23271	0.0373358	0.0560037
Q99JR1	Sfxn1	Blue	12	14.6689	0.0764582	12	14.6364	0.0411436	12	14.761	0.0617285	12	14.8956	0.0677892	48	(3, 44)	3.38009	0.0264318	0.107969	16.8777	-0.374302	0.712841	0.712841	21.0641	0.936526	0.359617	0.539425	21.6889	2.21807	0.0373413	0.112024
Q8BLF1	Nceh1	Brown	12	10.5266	0.283186	12	11.2867	0.252017	12	11.5788	0.246111	12	11.4572	0.245873	48	(3, 44)	3.37507	0.0265809	0.108417	21.7075	2.00506	0.0575847	0.0575847	21.5806	2.8047	0.0104436	0.0313307	21.575	2.48158	0.0213749	0.0320624
Q9D7N6	Mrpl30	Blue	3	10.2449	0.806807	5	10.9318	0.704319	8	11.7498	0.133425	9	12.024	0.188387	25	(3, 21)	3.75007	0.026604	0.108417	4.8124	0.641318	0.550603	0.550603	2.11044	1.8403	0.200419	0.300628	2.22238	2.14734	0.151978	0.300628
Q9CR61	Ndufb7	Brown	12	13.8752	0.0764133	12	13.8643	0.114991	12	14.1644	0.0590483	12	14.0992	0.0740513	48	(3, 44)	3.36969	0.0267419	0.108851	19.1295	-0.0785897	0.938175	0.938175	20.684	2.99506	0.00697694	0.0209308	21.9783	2.10478	0.0469703	0.0704554
Q8BWY3	Etf1	Pink	12	12.9465	0.0741135	12	12.8583	0.117739	12	13.2246	0.0794169	12	12.9964	0.0576707	48	(3, 44)	3.36843	0.0267796	0.108877	18.5343	-0.633787	0.533964	0.600551	21.8957	2.56033	0.0178812	0.0536436	20.7474	0.531744	0.600551	0.600551
Q8BKC5	Ipo5	Brown	12	11.4701	0.114181	12	11.5449	0.148936	12	11.8884	0.0508913	12	11.7543	0.0766904	48	(3, 44)	3.3663	0.0268437	0.109009	20.6105	0.398217	0.694565	0.694565	15.2045	3.34611	0.00435067	0.013052	19.2464	2.06635	0.05252	0.07878
Q6Y7W8	Gigyf2	Brown	12	10.6224	0.368531	12	10.1674	0.373849	10	11.8376	0.369853	12	10.1528	0.504996	46	(3, 42)	3.3786	0.0269328	0.109243	21.9955	-0.866667	0.39548	0.461254	19.7856	2.32749	0.0306736	0.0920207	20.1276	-0.751152	0.461254	0.461254
Q8VI75	Ipo4	Turquoise	11	8.98374	0.379373	12	9.74951	0.204823	12	10.0548	0.181872	11	10.1443	0.341044	46	(3, 42)	3.37167	0.0271411	0.109959	15.4835	1.77619	0.0953532	0.0953532	14.4317	2.5457	0.0228951	0.0512904	19.7773	2.27503	0.0341936	0.0512904
Q99K41	Emilin1	Turquoise	12	8.68521	0.237419	12	9.45592	0.304238	11	9.98638	0.318179	11	9.42113	0.3079	46	(3, 42)	3.37012	0.0271879	0.11002	20.7731	1.99712	0.0590805	0.0735284	18.9072	3.27756	0.00397993	0.0119398	19.2426	1.89278	0.0735284	0.0735284
Q8BH59	Slc25a12	Tan	12	13.0903	0.154798	12	12.6559	0.175628	12	12.7735	0.141892	12	12.3154	0.217345	48	(3, 44)	3.35368	0.0272265	0.110048	21.6585	-1.85552	0.0771825	0.115774	21.8354	-1.50866	0.145719	0.145719	19.8759	-2.90415	0.00881044	0.0264313
Q99L13	Hibadh	Brown	12	14.1561	0.0640868	12	14.4574	0.0737065	12	14.2995	0.0893798	12	14.4392	0.0772114	48	(3, 44)	3.35197	0.0272788	0.110131	21.5833	3.08421	0.00550311	0.0152203	19.946	1.30367	0.207192	0.207192	21.2782	2.82126	0.0101469	0.0152203
Q8R0J8	Idnk	Yellow	12	11.5947	0.267554	12	11.9089	0.178611	12	12.2482	0.168628	12	12.357	0.104524	48	(3, 44)	3.34757	0.0274136	0.110547	19.1798	0.976798	0.340829	0.340829	18.548	2.06621	0.0530637	0.0795956	14.2812	2.65387	0.0186379	0.0559136
P19157	Gstp1	Brown	12	15.7795	0.0787042	12	15.7286	0.11341	12	16.1276	0.111836	12	15.7764	0.0958668	48	(3, 44)	3.34299	0.0275549	0.110988	19.6005	-0.368527	0.716431	0.980363	19.7496	2.54596	0.0193594	0.0580782	21.1961	-0.0249062	0.980363	0.980363
Q505F5	Lrrc47	Purple	12	11.1302	0.150333	12	11.1192	0.185609	12	11.6429	0.124521	12	11.5019	0.106783	48	(3, 44)	3.34099	0.0276169	0.111108	21.09	-0.0459779	0.96376	0.96376	21.263	2.62624	0.0156828	0.0470485	19.8476	2.01533	0.0576147	0.086422
O88630	Gosr1	Pink	10	11.8568	0.182738	11	12.177	0.185945	11	12.4604	0.125373	11	12.4939	0.13542	43	(3, 39)	3.3805	0.0276531	0.111125	18.9764	1.22838	0.234322	0.234322	16.2304	2.724	0.0148736	0.0223104	16.9883	2.80118	0.0122808	0.0223104
P80318	Cct3	Brown	12	13.6101	0.0690677	12	13.6102	0.106902	12	13.8927	0.0677211	12	13.7826	0.0480889	48	(3, 44)	3.33821	0.0277032	0.111197	18.8206	0.000997971	0.999214	0.999214	21.9915	2.92185	0.00790078	0.0237023	19.6356	2.05037	0.053918	0.080877
Q99K01	Pdxdc1	Salmon	12	11.4682	0.1384	12	11.5443	0.134181	12	11.8876	0.120542	12	11.8833	0.0836374	48	(3, 44)	3.33281	0.0278719	0.111668	21.979	0.394895	0.696727	0.696727	21.5931	2.28518	0.0325017	0.0487525	18.0889	2.56687	0.0193526	0.0487525
Q91W50	Csde1	Turquoise	12	12.1114	0.192518	12	11.4524	0.208461	12	12.073	0.0995637	12	12.0022	0.153898	48	(3, 44)	3.33042	0.0279467	0.111668	21.8622	-2.32248	0.0299164	0.0897492	16.4913	-0.177215	0.861498	0.861498	20.9823	-0.443219	0.662144	0.861498
Q8VBW6	Nae1	Blue	6	9.42807	0.354828	8	9.71452	0.302929	11	10.7986	0.291267	11	9.95162	0.316971	36	(3, 32)	3.45034	0.0279488	0.111668	10.8339	0.613992	0.551895	0.551895	11.4166	2.98558	0.0119404	0.0358213	12.2603	1.1004	0.292296	0.438445
Q9R1P4	Psma1	Brown	12	13.8627	0.067134	12	13.8625	0.088543	12	14.127	0.0806992	12	14.0301	0.0411144	48	(3, 44)	3.33034	0.0279493	0.111668	20.5058	-0.00210045	0.998344	0.998344	21.2947	2.51763	0.0198776	0.0596329	18.2338	2.12608	0.0474039	0.0711058
Q6PGH1	Bud31	Yellow	11	10.0187	0.579784	9	8.05553	0.651281	12	8.15362	0.612586	12	7.24519	0.715641	44	(3, 40)	3.35904	0.0280354	0.111883	17.1084	-2.25141	0.0377868	0.0382469	20.9989	-2.21122	0.0382469	0.0382469	20.4756	-3.01129	0.00677561	0.0203268
Q8CIB5	Fermt2	Blue	12	13.4956	0.0924359	12	13.2106	0.175971	12	13.6396	0.0818443	12	13.6974	0.10412	48	(3, 44)	3.31354	0.0284816	0.113534	16.641	-1.43397	0.170104	0.255156	21.682	1.16666	0.256019	0.256019	21.6955	1.44914	0.161599	0.255156
P62751	Rpl23a	Blue	12	14.4534	0.102929	12	14.3041	0.0913201	12	14.6502	0.0497949	12	14.5179	0.0597225	48	(3, 44)	3.31177	0.0285383	0.113629	21.6923	-1.08504	0.289816	0.434724	15.8815	1.72114	0.104644	0.313931	17.6526	0.542203	0.594458	0.594458
Q9Z108	Stau1	Brown	12	12.3991	0.151814	11	12.4492	0.116241	12	12.8908	0.113766	12	12.7624	0.138231	47	(3, 43)	3.31563	0.0286455	0.113925	20.0849	0.262451	0.795647	0.795647	20.3925	2.59218	0.017251	0.0517529	21.8095	1.76984	0.0907352	0.136103
E9Q555	Rnf213	Black	6	9.7206	0.297552	6	9.09693	0.373952	5	10.6421	0.274056	8	9.53219	0.29019	25	(3, 21)	3.66712	0.0286913	0.113976	9.51962	-1.30505	0.222539	0.333808	8.99232	2.27784	0.0487584	0.146275	11.5629	-0.453313	0.658713	0.658713
Q80WC7	Agfg2	Blue	12	11.9312	0.29525	12	12.1177	0.182317	12	12.6797	0.0754819	12	12.4474	0.0963632	48	(3, 44)	3.29949	0.0289347	0.114805	18.3239	0.537494	0.597394	0.597394	12.4318	2.45631	0.0296197	0.0888592	13.3172	1.66223	0.119812	0.179718
Q8BGD8	Coa6	Turquoise	12	12.3414	0.171737	12	12.2558	0.228994	12	12.7892	0.119045	12	12.8814	0.15337	48	(3, 44)	3.29853	0.0289662	0.114805	20.4001	-0.29935	0.767702	0.767702	19.5882	2.14254	0.0449069	0.0673603	21.7244	2.34503	0.0285811	0.0673603
P62071	Rras2	Turquoise	12	11.5895	0.285035	12	11.2462	0.353602	12	12.1771	0.187317	12	12.2559	0.204381	48	(3, 44)	3.29558	0.0290624	0.115055	21.0513	-0.755887	0.458092	0.458092	19.0077	1.72271	0.101172	0.151758	19.9462	1.89988	0.0720049	0.151758
Q9WUR2	Eci2	Blue	12	14.131	0.0841371	12	14.0709	0.0525702	12	14.3044	0.0738264	12	14.3317	0.0683943	48	(3, 44)	3.29242	0.0291657	0.115333	18.4528	-0.605026	0.55253	0.55253	21.6344	1.54975	0.135708	0.203562	21.119	1.85138	0.07815	0.203562
Q6VN19	Ranbp10	Pink	12	12.2558	0.113807	12	12.5223	0.154456	12	12.7515	0.112898	12	12.2837	0.125983	48	(3, 44)	3.29071	0.0292219	0.115423	20.225	1.38952	0.179784	0.269676	21.9986	3.09251	0.00531768	0.015953	21.7766	0.164694	0.870704	0.870704
P47911	Rpl6	Pink	12	14.7814	0.0693139	12	14.7269	0.0676594	12	14.9747	0.0506911	12	14.8755	0.0498989	48	(3, 44)	3.28911	0.0292744	0.115499	21.9872	-0.562326	0.579583	0.579583	20.1493	2.25109	0.0356959	0.107088	19.9876	1.10206	0.283528	0.425293
P59325	Eif5	Blue	12	13.7741	0.0625979	12	13.8687	0.0564305	12	14.0419	0.0642404	12	13.945	0.0670276	48	(3, 44)	3.28801	0.0293108	0.115511	21.7675	1.12243	0.27391	0.27391	21.9853	2.98557	0.0068219	0.0204657	21.898	1.8638	0.0758147	0.113722
P28474	Adh5	Blue	12	15.0228	0.0464555	12	14.9335	0.084845	12	15.1914	0.044434	12	15.0852	0.0546094	48	(3, 44)	3.28546	0.0293949	0.11561	17.0516	-0.922604	0.369085	0.393256	21.9566	2.62303	0.0155462	0.0466387	21.4487	0.871268	0.393256	0.393256
Q8BZB2	Ppcdc	Turquoise	11	10.8151	0.347678	11	9.95667	0.393408	10	11.2515	0.428628	9	11.4406	0.205128	41	(3, 37)	3.34346	0.0294025	0.11561	19.7022	-1.63509	0.117908	0.211676	17.803	0.790624	0.439569	0.439569	15.783	1.54934	0.141117	0.211676
Q61235	Sntb2	Blue	12	9.24828	0.336331	12	9.39234	0.234766	11	10.261	0.215472	11	9.0371	0.349594	46	(3, 42)	3.29868	0.0294381	0.115619	19.6626	0.351212	0.729165	0.729165	18.4616	2.53534	0.0204635	0.0613906	20.8445	-0.435337	0.667792	0.729165
P54726	Rad23a	Pink	12	13.1117	0.17256	12	13.1042	0.122461	12	13.8611	0.0664332	12	13.4666	0.328692	48	(3, 44)	3.28091	0.0295457	0.11591	19.8382	-0.0357964	0.971802	0.971802	14.1906	4.05275	0.00115661	0.00346984	16.6354	0.95588	0.352819	0.529228
Q9WV68	Decr2	Blue	12	14.1555	0.0883752	12	14.096	0.110962	12	14.3463	0.0825777	12	14.4913	0.114016	48	(3, 44)	3.27704	0.0296745	0.116089	20.9511	-0.419515	0.67911	0.67911	21.8995	1.57804	0.128894	0.193341	20.7119	2.32769	0.0301542	0.0904625
Q5SUC9	Sco1	Blue	12	13.412	0.0773303	12	13.388	0.0838293	12	13.5777	0.0692821	12	13.6532	0.0486011	48	(3, 44)	3.27541	0.029729	0.116089	21.8583	-0.210609	0.835143	0.835143	21.7395	1.59572	0.124986	0.187479	18.5171	2.64041	0.01636	0.0490799
Q9JKR6	Hyou1	Blue	12	13.634	0.0995787	12	13.5327	0.0806482	12	13.864	0.0628319	12	13.6863	0.0559123	48	(3, 44)	3.27519	0.0297363	0.116089	21.0895	-0.790002	0.43832	0.6526	18.5605	1.95393	0.0659475	0.197843	17.3089	0.458071	0.6526	0.6526
P60335	Pcbp1	Black	12	14.5319	0.115206	12	14.3222	0.136228	12	14.7805	0.0663331	12	14.5829	0.0840816	48	(3, 44)	3.27475	0.0297512	0.116089	21.4096	-1.17537	0.252754	0.37913	17.5713	1.86986	0.0782597	0.234779	20.1286	0.357993	0.724076	0.724076
Q9DCG9	Trmt112	Turquoise	12	11.5091	0.269236	10	11.1649	0.363721	12	12.0225	0.258931	12	12.2691	0.188998	46	(3, 42)	3.28897	0.0297587	0.116089	17.3123	-0.760541	0.457165	0.457165	21.9666	1.37443	0.183168	0.274752	19.7229	2.31041	0.031816	0.095448
O88569	Hnrnpa2b1	Pink	12	14.6884	0.068917	12	14.683	0.0676595	12	14.9428	0.0660191	12	14.737	0.0680971	48	(3, 44)	3.27248	0.0298272	0.116226	21.9925	-0.0561202	0.955753	0.955753	21.9595	2.66551	0.0141419	0.0424256	21.9968	0.500812	0.621478	0.932216
O70475	Ugdh	Black	12	14.0881	0.0771795	12	14.2065	0.0855564	12	14.4137	0.0799274	12	14.2087	0.0521284	48	(3, 44)	3.27071	0.0298868	0.116304	21.7705	1.02787	0.315297	0.315297	21.9731	2.93107	0.0077392	0.0232176	19.3073	1.2958	0.210323	0.315297
P61961	Ufm1	Turquoise	12	13.5563	0.204136	12	13.4052	0.237445	12	14.0471	0.120247	12	14.0184	0.129142	48	(3, 44)	3.26681	0.0300179	0.116304	21.5158	-0.482382	0.634406	0.634406	17.8134	2.07163	0.0531027	0.106875	18.5892	1.91321	0.07125	0.106875
Q61510	Trim25	Blue	12	11.5885	0.14975	12	11.3583	0.179403	12	11.9635	0.105499	12	11.7155	0.111073	48	(3, 44)	3.26654	0.0300271	0.116304	21.319	-0.985039	0.335653	0.503479	19.761	2.04731	0.0541573	0.162472	20.2912	0.680873	0.503648	0.503648
P49722	Psma2	Black	12	13.0619	0.0996335	12	12.9308	0.147396	12	13.3658	0.0845014	12	13.2459	0.0821703	48	(3, 44)	3.2663	0.0300354	0.116304	19.316	-0.737124	0.469907	0.469907	21.4289	2.32597	0.029902	0.0897061	21.2307	1.42452	0.168831	0.253246
Q61166	Mapre1	Blue	12	11.775	0.17468	12	11.979	0.231099	12	12.5217	0.184824	12	12.4412	0.202152	48	(3, 44)	3.26618	0.0300392	0.116304	20.4762	0.704313	0.489172	0.489172	21.9303	2.93604	0.00766129	0.0229839	21.5468	2.49349	0.0208413	0.031262
Q9WVJ3	Cpq	Turquoise	12	14.6226	0.0851174	12	14.365	0.073053	12	14.7051	0.0594766	12	14.5731	0.0980148	48	(3, 44)	3.26591	0.0300486	0.116304	21.5053	-2.29646	0.0317824	0.0953472	19.6739	0.795008	0.436096	0.654143	21.5761	-0.38097	0.706951	0.706951
Q80U49	Cep170b	Turquoise	6	10.8065	0.523269	10	10.618	0.526471	11	12.1958	0.192629	11	11.0411	0.370409	38	(3, 34)	3.35069	0.030215	0.116818	12.9016	-0.253955	0.803532	0.803532	6.38834	2.49141	0.0446885	0.134066	10.0097	0.365897	0.722056	0.803532
P97807	Fh	Brown	12	14.5114	0.0944989	12	14.5357	0.0774725	12	14.7743	0.072051	12	14.7738	0.0753531	48	(3, 44)	3.25841	0.0303032	0.117028	21.1854	0.199022	0.844143	0.844143	20.5589	2.21256	0.0383901	0.0623138	20.9612	2.17123	0.0415425	0.0623138
Q1HFZ0	Nsun2	Black	10	11.2416	0.183795	11	10.9881	0.258216	11	11.8047	0.148471	11	11.4068	0.148661	43	(3, 39)	3.29509	0.0303695	0.117154	17.6623	-0.799846	0.434426	0.493861	17.7687	2.38317	0.0285463	0.0856389	17.7793	0.698564	0.493861	0.493861
O35465	Fkbp8	Turquoise	12	12.8141	0.190138	12	12.3044	0.279162	12	13.1409	0.130631	12	13.0336	0.196486	48	(3, 44)	3.25515	0.0304146	0.117198	19.3984	-1.50904	0.147404	0.258558	19.4922	1.41664	0.172372	0.258558	21.9763	0.80275	0.430716	0.430716
P46938	Yap1	Turquoise	8	11.2526	0.445269	11	11.3721	0.385226	10	12.5602	0.150923	11	12.1446	0.324499	40	(3, 36)	3.32128	0.0304511	0.117208	15.3721	0.20281	0.841943	0.841943	8.61238	2.78121	0.0222556	0.0667668	13.7041	1.61894	0.128237	0.192355
Q6PGB6	Naa50	Turquoise	12	11.6033	0.159795	12	11.4944	0.164349	12	12.0746	0.136501	12	11.9359	0.144552	48	(3, 44)	3.24111	0.0308991	0.118801	21.9827	-0.474831	0.639591	0.639591	21.4756	2.24256	0.035594	0.106782	21.7825	1.54353	0.137106	0.205659
O70439	Stx7	Black	11	9.8626	0.327595	11	10.186	0.293288	12	10.8576	0.215775	12	10.9969	0.346742	46	(3, 42)	3.25058	0.0310606	0.119056	19.7601	0.735572	0.470633	0.470633	17.5551	2.53641	0.0209441	0.0404808	20.9982	2.3779	0.0269872	0.0404808
Q9WVA3	Bub3	Turquoise	12	11.4541	0.214314	12	11.1206	0.23306	12	11.9353	0.145701	12	11.633	0.148113	48	(3, 44)	3.2363	0.0310671	0.119056	21.8471	-1.05325	0.303738	0.455606	19.3784	1.85686	0.078598	0.235794	19.5559	0.686601	0.500396	0.500396
Q99KC8	Vwa5a	Black	12	11.874	0.0800151	12	11.7774	0.119774	12	12.2028	0.085345	12	12.0154	0.119224	48	(3, 44)	3.23625	0.0310686	0.119056	19.1876	-0.67043	0.510574	0.510574	21.9091	2.81084	0.0102069	0.0306207	19.2379	0.984395	0.337141	0.505711
Q03958	Pfdn6	Turquoise	12	12.5837	0.181412	12	12.1066	0.193552	12	12.7763	0.0974975	12	12.6537	0.163006	48	(3, 44)	3.23267	0.0311943	0.119211	21.9083	-1.7985	0.0858916	0.257675	16.8651	0.934887	0.36304	0.54456	21.7529	0.286944	0.776871	0.776871
P62320	Snrpd3	Blue	12	13.9015	0.0654621	12	13.8189	0.0817529	12	14.108	0.0482739	12	13.9798	0.0736861	48	(3, 44)	3.23144	0.0312377	0.119211	20.9963	-0.789107	0.43887	0.43887	20.2332	2.53904	0.0194246	0.0582739	21.6989	0.794169	0.435697	0.43887
Q9JM76	Arpc3	Pink	12	13.811	0.0769296	12	13.9079	0.0932775	12	14.1734	0.0642547	12	13.7144	0.172085	48	(3, 44)	3.23084	0.0312585	0.119211	21.2308	0.801216	0.431882	0.615464	21.3235	3.61547	0.00159268	0.00477803	15.2278	-0.512778	0.615464	0.615464
Q9WVJ2	Psmd13	Black	12	13.4411	0.0492798	12	13.3725	0.0636233	12	13.5772	0.0409714	12	13.5	0.0349332	48	(3, 44)	3.23081	0.0312597	0.119211	20.7054	-0.853291	0.403261	0.403261	21.2904	2.12362	0.0455803	0.136741	19.8263	0.975139	0.34124	0.403261
Q922Q1	Mtarc2	Brown	12	14.8541	0.086953	12	14.9232	0.0538744	12	15.1082	0.0670067	12	15.0816	0.0610739	48	(3, 44)	3.23021	0.0312809	0.119211	18.3607	0.674963	0.50811	0.50811	20.6584	2.31413	0.0310518	0.0674999	19.7289	2.14047	0.0449999	0.0674999
Q9CYR0	Ssbp1	Brown	12	11.748	0.190637	12	12.2715	0.173132	12	12.6624	0.135219	12	12.4013	0.314675	48	(3, 44)	3.22138	0.0315937	0.120271	21.799	2.03258	0.0544532	0.0816798	19.8327	3.91207	0.000875449	0.00262635	18.1159	1.77547	0.092622	0.092622
Q9D0J8	Ptms	Blue	12	16.2899	0.0922107	12	16.2508	0.0712884	12	16.4945	0.0640478	12	16.5149	0.0738698	48	(3, 44)	3.21839	0.0317004	0.120432	20.6882	-0.33537	0.740723	0.740723	19.6098	1.82213	0.0837228	0.125584	21.0001	1.90369	0.0707451	0.125584
Q6TCG2	Paqr9	Turquoise	12	12.2803	0.332019	11	11.3556	0.625759	11	12.0306	0.278752	11	13.2335	0.404842	45	(3, 41)	3.23893	0.0317324	0.120432	15.3192	-1.30535	0.21104	0.31656	20.6737	-0.575867	0.570922	0.570922	19.8233	1.82063	0.0837949	0.251385
P15116	Cdh2	Black	12	12.9617	0.0996581	12	13.1087	0.12112	12	13.3857	0.0926885	12	13.2307	0.0845762	48	(3, 44)	3.21727	0.0317402	0.120432	21.2131	0.937547	0.35903	0.35903	21.8854	3.11548	0.00506045	0.0151814	21.4331	2.05855	0.0518979	0.0778468
Q9CQZ6	Ndufb3	Turquoise	12	13.77	0.259772	12	13.8722	0.226944	12	14.4382	0.187211	12	14.5114	0.162686	48	(3, 44)	3.21543	0.0318061	0.12055	21.6103	0.296292	0.769836	0.769836	19.9988	2.08701	0.049897	0.0748455	18.4782	2.41898	0.0260766	0.0748455
Q9QZQ8	Macroh2a1	Blue	12	13.9208	0.098946	12	13.9503	0.122013	12	14.3034	0.0872037	12	14.19	0.103571	48	(3, 44)	3.21412	0.0318532	0.120597	21.0999	0.187683	0.852918	0.852918	21.658	2.9007	0.00837757	0.0251327	21.9542	1.87955	0.0735071	0.110261
Q9CXR1	Dhrs7	Turquoise	12	12.3982	0.136484	12	12.1682	0.136516	12	12.5222	0.115558	12	12.7095	0.11657	48	(3, 44)	3.21221	0.0319217	0.120725	22	-1.19157	0.246127	0.369191	21.4175	0.693543	0.495423	0.495423	21.4746	1.7346	0.0971448	0.291434
Q6PDM2	Srsf1	Turquoise	12	12.768	0.114091	12	12.594	0.1309	12	13.0664	0.104336	12	12.9126	0.0985847	48	(3, 44)	3.20925	0.0320284	0.120996	21.5971	-1.00231	0.327293	0.348227	21.8266	1.93023	0.0666741	0.200022	21.5467	0.958939	0.348227	0.348227
P54775	Psmc4	Brown	12	13.1673	0.0955956	12	13.3579	0.117356	12	13.4492	0.0551988	12	13.5732	0.102506	48	(3, 44)	3.20506	0.0321802	0.121385	21.1354	1.25884	0.221816	0.221816	17.6013	2.5537	0.0201783	0.0302675	21.8937	2.89585	0.00841126	0.0252338
O08705	Slc10a1	Pink	12	15.1829	0.0723625	12	15.0799	0.0654257	12	15.3422	0.0592349	12	15.3041	0.0691431	48	(3, 44)	3.20448	0.0322014	0.121385	21.7803	-1.05618	0.30246	0.30246	21.1737	1.70345	0.103118	0.30246	21.9546	1.2101	0.239109	0.30246
Q9DCZ4	Apoo	Blue	12	13.0409	0.112504	12	12.7407	0.216989	12	13.3576	0.0887702	12	13.2799	0.169311	48	(3, 44)	3.20137	0.0323144	0.121497	16.5155	-1.22836	0.23653	0.254244	20.8708	2.2094	0.0384622	0.115387	19.129	1.17544	0.254244	0.254244
Q01853	Vcp	Brown	12	14.1518	0.0693683	12	14.1549	0.102464	12	14.4423	0.0773831	12	14.2952	0.0503323	48	(3, 44)	3.20102	0.0323271	0.121497	19.3329	0.0246358	0.980598	0.980598	21.7421	2.79493	0.0106297	0.0318892	20.0687	1.67288	0.109868	0.164802
Q91Z58	n/a (CF132)	Brown	11	11.3229	0.605602	12	12.4571	0.34542	12	12.9382	0.187646	12	12.7629	0.379893	47	(3, 43)	3.20741	0.0323391	0.121497	16.0232	1.62682	0.123277	0.123277	11.9125	2.54778	0.0256928	0.0770784	17.0223	2.01436	0.0600523	0.0900785
O55071	Cyp2b19	Yellow	8	12.4629	0.21646	9	12.4314	0.191985	9	12.3524	0.243526	8	11.3654	0.438387	34	(3, 30)	3.33797	0.0323712	0.121497	14.4958	-0.108638	0.914979	0.914979	14.9615	-0.33894	0.739365	0.914979	10.2217	-2.24466	0.0480684	0.144205
Q3UZ39	Lrrfip1	Purple	10	9.37876	0.414787	11	10.7258	0.350939	12	10.1369	0.461258	12	11.0347	0.345204	45	(3, 41)	3.21898	0.0324444	0.121561	18.1339	2.47924	0.0232091	0.0348136	19.9993	1.22215	0.235862	0.235862	18.5169	3.06865	0.00645963	0.0193789
Q3TWW8	Srsf6	Pink	12	12.6621	0.0488809	12	12.6803	0.0459374	12	12.8863	0.062168	12	12.7913	0.0727718	48	(3, 44)	3.19743	0.0324583	0.121561	21.9157	0.272037	0.78814	0.78814	20.84	2.83471	0.00997285	0.0299185	19.2472	1.47426	0.15658	0.23487
Q9WV32	Arpc1b	Black	12	12.9443	0.0920936	12	12.8804	0.0860616	12	13.1555	0.0545458	12	12.6517	0.187056	48	(3, 44)	3.19449	0.0325662	0.121668	21.8998	-0.506365	0.61766	0.61766	17.872	1.97349	0.0641065	0.19232	16.0367	-1.40325	0.179607	0.26941
O55023	Impa1	Blue	12	13.5174	0.0874305	12	13.3574	0.0988637	12	13.7151	0.0579942	12	13.605	0.0882534	48	(3, 44)	3.19409	0.0325806	0.121668	21.6759	-1.2124	0.238411	0.357616	19.1098	1.88444	0.0748095	0.224429	21.9981	0.705252	0.488055	0.488055
Q91ZR2	Snx18	Pink	11	11.3198	0.114585	12	11.3082	0.140617	12	11.8823	0.127587	11	11.3195	0.238075	46	(3, 42)	3.2075	0.0325921	0.121668	20.5106	-0.0640582	0.949544	0.999173	20.9259	3.28024	0.00358278	0.0107483	14.397	-0.00105496	0.999173	0.999173
Q8CIN4	Pak2	Salmon	12	10.8273	0.286104	11	11.3497	0.30197	12	11.7584	0.226067	12	11.8027	0.205092	47	(3, 43)	3.19661	0.0327337	0.121972	20.7852	1.25591	0.223082	0.223082	20.8831	2.55358	0.0185469	0.0278204	19.9434	2.77093	0.0118105	0.0278204
Q91WU5	As3mt	Turquoise	12	12.7813	0.141378	12	12.4054	0.169601	12	13.0837	0.135942	12	12.8065	0.173442	48	(3, 44)	3.18966	0.0327439	0.121972	21.3094	-1.70236	0.103234	0.206053	21.9663	1.54196	0.137368	0.206053	21.1408	0.112588	0.91142	0.91142
P97855	G3bp1	Blue	12	13.3217	0.0846597	12	13.1176	0.0893791	12	13.482	0.0828113	12	13.3629	0.0833367	48	(3, 44)	3.17825	0.033168	0.123391	21.9356	-1.6572	0.111713	0.284306	21.9893	1.35385	0.189537	0.284306	21.9945	0.347115	0.731804	0.731804
P80316	Cct5	Black	12	13.0382	0.0899474	12	12.9825	0.142805	12	13.3492	0.0729061	12	13.237	0.0551404	48	(3, 44)	3.1775	0.0331961	0.123391	18.5411	-0.329981	0.745113	0.745113	21.0959	2.68605	0.0137969	0.0413906	18.2446	1.88445	0.0755389	0.113308
Q9D2R6	Coa3	Blue	8	11.371	0.295855	8	12.1198	0.303735	8	12.744	0.313609	7	11.8219	0.366003	31	(3, 27)	3.36094	0.0332605	0.123498	13.9903	1.76607	0.0991872	0.148781	13.9527	3.1846	0.00664429	0.0199329	12.0082	0.958044	0.356933	0.356933
Q9CQU3	Rer1	Black	12	14.2294	0.064407	12	14.2101	0.0761723	12	14.403	0.063998	12	14.4224	0.041768	48	(3, 44)	3.17484	0.033296	0.123498	21.4085	-0.192737	0.848982	0.848982	21.9991	1.91262	0.0689041	0.103356	18.8617	2.51425	0.02117	0.06351
Q99JB2	Stoml2	Yellow	12	11.844	0.187598	12	12.0254	0.184304	12	12.4258	0.124334	12	12.4057	0.140403	48	(3, 44)	3.17065	0.033454	0.123915	21.9931	0.689892	0.497478	0.497478	19.1007	2.58518	0.0181003	0.0392874	20.38	2.39748	0.0261916	0.0392874
Q60676	Ppp5c	Blue	12	10.5815	0.264255	12	10.1778	0.255012	12	11.1917	0.203812	12	10.5957	0.209158	48	(3, 44)	3.16996	0.0334799	0.123915	21.9722	-1.0994	0.283494	0.42524	20.6664	1.82852	0.0819429	0.245829	20.8979	0.0420978	0.96682	0.96682
Q9DC61	Pmpca	Turquoise	12	12.2284	0.115845	12	12.6355	0.169879	12	12.6519	0.117576	12	12.9543	0.236708	48	(3, 44)	3.16665	0.0336051	0.124207	19.4115	1.9795	0.0621182	0.0621182	21.9952	2.56554	0.0176408	0.0264612	15.9834	2.75437	0.0141168	0.0264612
Q9WVL0	Gstz1	Blue	12	15.4384	0.0767691	12	15.3757	0.0675701	12	15.5845	0.0647563	12	15.6155	0.0454228	48	(3, 44)	3.16598	0.0336305	0.124207	21.6511	-0.613634	0.545851	0.545851	21.3923	1.45465	0.160282	0.240423	17.861	1.98551	0.0626597	0.187979
Q8VCW8	Acsf2	Brown	12	14.2981	0.0990418	12	14.4058	0.0978141	12	14.56	0.0778215	12	14.6344	0.0595026	48	(3, 44)	3.16201	0.0337817	0.124633	21.9966	0.773489	0.447466	0.447466	20.8341	2.07896	0.0501673	0.0752509	18.0254	2.91061	0.00931934	0.027958
P80315	Cct4	Black	12	13.6455	0.0901023	12	13.6818	0.102352	12	13.957	0.0982131	12	13.9303	0.0731074	48	(3, 44)	3.15418	0.0340816	0.125524	21.652	0.266463	0.792404	0.792404	21.8386	2.3377	0.0289768	0.0434652	21.1042	2.4552	0.022836	0.0434652
Q99KG5	Lsr	Blue	12	11.7969	0.194508	12	12.0883	0.103116	12	12.4111	0.146683	12	12.2549	0.13258	48	(3, 44)	3.15313	0.0341222	0.125524	16.7303	1.32343	0.203495	0.203495	20.4538	2.5211	0.0200886	0.0602659	19.4066	1.94569	0.066322	0.099483
Q9CR86	Carhsp1	Blue	12	13.1836	0.269815	12	13.1282	0.140758	12	13.7196	0.0869504	12	13.595	0.100363	48	(3, 44)	3.15288	0.0341319	0.125524	16.5745	-0.181976	0.857809	0.857809	13.2603	1.89081	0.0806999	0.2421	13.9868	1.42911	0.174927	0.26239
Q9R0M6	Rab9a	Blue	12	12.2671	0.0931061	12	12.4485	0.0779015	12	12.5856	0.0581993	12	12.4906	0.0670989	48	(3, 44)	3.15186	0.0341712	0.125536	21.3359	1.49399	0.149822	0.149822	18.4575	2.90118	0.00934787	0.0280436	19.9987	1.94753	0.0656493	0.0984739
P18052	Ptpra	Blue	8	7.68012	0.822794	5	7.54839	0.612235	10	9.16949	0.125446	9	9.07615	0.169672	32	(3, 28)	3.31462	0.0342446	0.125672	10.9975	-0.128448	0.900113	0.900113	7.32614	1.78946	0.114772	0.205724	7.59598	1.66173	0.13715	0.205724
Q99J09	Wdr77	Blue	11	11.511	0.217375	12	11.3761	0.261775	11	12.0993	0.0908838	11	11.8691	0.0895222	45	(3, 41)	3.16953	0.0342808	0.125672	20.6171	-0.396413	0.695873	0.695873	13.3925	2.49688	0.0262824	0.0788473	13.2973	1.5235	0.151057	0.226585
Q504M2	Pdp2	Turquoise	9	9.22453	0.342948	9	9.79303	0.339768	9	10.5853	0.413042	10	10.4247	0.283535	37	(3, 33)	3.23407	0.0346366	0.126812	15.9986	1.1776	0.256177	0.256177	15.4768	2.5347	0.0224826	0.0337239	16.0207	2.69704	0.0158545	0.0337239
Q5SVR0	Tbc1d9b	Turquoise	9	10.1589	0.632248	6	10.8712	0.500486	8	11.5992	0.0785937	9	11.7173	0.170617	32	(3, 28)	3.30221	0.0346802	0.126812	13	0.883399	0.393065	0.393065	8.2469	2.26061	0.0527127	0.0790691	9.15903	2.3798	0.0407846	0.0790691
Q8CGA0	Ppm1f	Blue	12	11.547	0.1839	12	11.3655	0.421861	12	12.2055	0.122879	12	12.1567	0.0624984	48	(3, 44)	3.13768	0.0347229	0.126812	15.035	-0.394343	0.698865	0.698865	19.1899	2.97749	0.00767899	0.0115185	13.5075	3.13927	0.00752023	0.0115185
Q91VA0	Acsm1	Brown	12	14.7735	0.0708608	12	14.8404	0.0916446	12	15.0239	0.0764704	12	15.0831	0.0908807	48	(3, 44)	3.13729	0.034738	0.126812	20.6895	0.577601	0.569767	0.569767	21.8735	2.40207	0.0252386	0.037858	20.7655	2.68627	0.0139082	0.037858
Q99JY4	Trabd	Blue	12	13.6807	0.170036	12	13.716	0.191407	12	14.2172	0.194341	12	14.2542	0.142232	48	(3, 44)	3.12999	0.035026	0.127729	21.6987	0.137806	0.891665	0.891665	21.6187	2.07749	0.0498497	0.0747746	21.334	2.58693	0.0170714	0.0512142
Q9Z0J0	Npc2	Brown	12	11.5127	0.48738	12	12.3648	0.272093	12	12.8361	0.184339	12	12.4822	0.238736	48	(3, 44)	3.12885	0.0350711	0.127759	17.2497	1.52655	0.144999	0.144999	14.0841	2.53972	0.023499	0.070497	15.9913	1.78647	0.092994	0.139491
Q8K1E0	Stx5	Grey	11	10.346	0.411631	12	8.47389	0.660262	11	9.31404	0.237818	11	9.33413	0.214633	45	(3, 41)	3.14669	0.0351649	0.127966	18.1899	-2.40613	0.0269607	0.0455543	16.0066	-2.1708	0.0453309	0.0455543	15.0633	-2.17971	0.0455543	0.0455543
P63030	Mpc1	Brown	10	10.7212	0.501007	12	11.4983	0.439467	11	12.5278	0.397121	11	11.8192	0.292326	44	(3, 40)	3.15219	0.0352413	0.12811	18.9829	1.16608	0.258024	0.258024	17.6067	2.82597	0.0113671	0.0341014	14.6436	1.89306	0.0782845	0.117427
P62305	Snrpe	Pink	4	10.9649	0.344671	8	9.40837	0.298616	8	10.5418	0.38836	10	9.6996	0.344044	30	(3, 26)	3.31769	0.0353938	0.128529	7.40573	-3.4132	0.0103134	0.0309403	9.13953	-0.814763	0.435924	0.435924	8.98361	-2.5982	0.0288648	0.0432972
Q9D0F3	Lman1	Blue	12	13.9005	0.0630986	12	13.8536	0.0727382	12	14.0562	0.0646147	12	14.0681	0.041405	48	(3, 44)	3.11517	0.0356175	0.129206	21.5698	-0.487027	0.631152	0.631152	21.9876	1.72392	0.0987567	0.148135	18.9913	2.22025	0.038769	0.116307
Q8BWJ3	Phka2	Blue	6	9.3798	0.315979	7	10.0699	0.317217	10	10.6864	0.354601	11	10.6645	0.257951	34	(3, 30)	3.24463	0.0356616	0.129232	10.9167	1.54121	0.151738	0.151738	13.5685	2.751	0.0159808	0.0239713	11.3619	3.14958	0.00891295	0.0239713
Q9CXZ1	Ndufs4	Blue	12	13.5803	0.0572488	12	13.618	0.101925	12	13.8926	0.0652718	12	13.765	0.0920059	48	(3, 44)	3.11246	0.0357269	0.129333	17.3123	0.322059	0.751265	0.751265	21.6321	3.59727	0.00163467	0.00490402	18.4074	1.70453	0.105103	0.157654
P42208	Septin2	Black	12	12.4132	0.101978	12	12.2353	0.116008	12	12.6602	0.103188	12	12.4136	0.0684893	48	(3, 44)	3.10993	0.0358291	0.129408	21.6443	-1.15131	0.262166	0.393249	21.9969	1.70255	0.102744	0.308231	19.2456	0.00330713	0.997395	0.997395
P57746	Atp6v1d	Grey	12	10.8476	0.280902	10	11.4249	0.192048	12	11.0225	0.22566	12	10.4682	0.145753	46	(3, 42)	3.12238	0.035851	0.129408	18.6945	1.69666	0.106348	0.319045	21.0233	0.485453	0.632376	0.632376	16.5227	-1.19879	0.24752	0.371281
Q9CQE1	Nipsnap3b	Blue	12	13.2568	0.107001	12	13.3937	0.0741332	12	13.5512	0.0572888	12	13.544	0.0707775	48	(3, 44)	3.10918	0.0358596	0.129408	19.5827	1.05163	0.305773	0.305773	16.8276	2.42566	0.0268285	0.0558966	19.0792	2.23901	0.0372644	0.0558966
Q9D883	U2af1	Brown	12	12.7693	0.115537	12	12.7164	0.165914	12	13.1831	0.104276	12	12.7512	0.10244	48	(3, 44)	3.10511	0.0360249	0.129869	19.6373	-0.261517	0.796417	0.907849	21.7726	2.65866	0.0144224	0.0432672	21.6891	-0.117113	0.907849	0.907849
Q9R1C7	Prpf40a	Yellow	9	10.0846	0.362622	11	11.0749	0.317902	11	11.3646	0.247502	11	11.1346	0.295559	42	(3, 38)	3.14721	0.0360682	0.129891	16.9926	2.05342	0.0557546	0.0557546	14.6469	2.91545	0.0108684	0.0326053	16.3775	2.24432	0.0389561	0.0557546
P62908	Rps3	Pink	12	14.9464	0.0565606	12	14.9138	0.0656315	12	15.1267	0.0476945	12	15.0141	0.0404169	48	(3, 44)	3.10256	0.0361288	0.129974	21.5306	-0.375921	0.710654	0.710654	21.3901	2.43757	0.0235886	0.0707657	19.9104	0.974121	0.341684	0.512526
Q99LM2	Cdk5rap3	Blue	12	11.4599	0.153376	12	11.4091	0.12539	12	11.871	0.129938	12	11.8795	0.167124	48	(3, 44)	3.10164	0.0361664	0.129974	21.1638	-0.256149	0.800309	0.800309	21.4215	2.04491	0.0533431	0.116879	21.8398	1.84981	0.0779196	0.116879
Q76MZ3	Ppp2r1a	Black	12	13.1975	0.0865189	12	13.0877	0.0929498	12	13.4055	0.0673268	12	13.1784	0.0510962	48	(3, 44)	3.09988	0.0362387	0.130009	21.8879	-0.864667	0.396599	0.594899	20.7477	1.89664	0.0718858	0.215657	17.841	-0.190787	0.850846	0.850846
Q6ZPJ3	Ube2o	Turquoise	11	9.81086	0.263291	8	9.3417	0.391079	11	10.1416	0.375038	8	10.8051	0.154522	38	(3, 34)	3.17884	0.0363088	0.130009	12.925	-0.995132	0.337938	0.479716	17.9307	0.721816	0.479716	0.479716	15.4557	3.2569	0.00513681	0.0154104
G3X9Y6	Akr1c19	Blue	12	14.2975	0.0799578	12	14.4934	0.139628	12	14.7322	0.0897848	12	14.5751	0.0911878	48	(3, 44)	3.09814	0.0363101	0.130009	17.5139	1.21782	0.239447	0.239447	21.7109	3.6159	0.00155643	0.0046693	21.6307	2.28926	0.0322057	0.0483086
O35114	Scarb2	Brown	12	13.4281	0.0886616	12	13.3396	0.140154	12	13.6248	0.0534803	12	13.7061	0.082928	48	(3, 44)	3.09715	0.0363508	0.130009	18.5887	-0.533445	0.600046	0.600046	18.0688	1.89953	0.0735782	0.110367	21.9024	2.29	0.0320234	0.0960703
Q9CQV1	Pam16	Turquoise	12	12.2757	0.320681	12	12.7611	0.372015	12	13.4063	0.308655	12	13.5373	0.330682	48	(3, 44)	3.09627	0.0363871	0.130009	21.5321	0.988441	0.333915	0.333915	21.9679	2.54023	0.0186614	0.027992	21.9793	2.73883	0.0119911	0.027992
P34928	Apoc1	Blue	12	13.3418	0.0800832	12	13.3899	0.122336	12	13.5803	0.102889	12	13.6989	0.0619272	48	(3, 44)	3.09593	0.0364012	0.130009	18.9649	0.329332	0.745514	0.745514	20.7498	1.82931	0.0817612	0.122642	20.6904	3.52769	0.00203224	0.00609672
P62281	Rps11	Turquoise	12	14.8703	0.136432	12	14.605	0.136149	12	15.0851	0.0959313	12	15.0068	0.10543	48	(3, 44)	3.09298	0.0365225	0.130031	21.9999	-1.37645	0.18253	0.319052	19.7405	1.28782	0.212701	0.319052	20.6842	0.791894	0.437411	0.437411
Q9JLI6	Scly	Brown	12	12.6929	0.0695791	12	12.7269	0.0789618	12	12.9909	0.104013	12	12.8896	0.0586801	48	(3, 44)	3.09242	0.0365458	0.130031	21.6571	0.323458	0.749451	0.749451	19.2022	2.38131	0.027747	0.0631812	21.391	2.16165	0.0421208	0.0631812
P28063	Psmb8	Turquoise	12	12.9169	0.150034	12	12.4317	0.192188	12	13.091	0.098275	12	12.8176	0.177716	48	(3, 44)	3.09195	0.0365653	0.130031	20.7765	-1.99016	0.0598936	0.179681	18.9716	0.970509	0.344004	0.516006	21.3981	-0.42688	0.673731	0.673731
Q64481	Cyp3a16	Brown	12	13.0459	0.193004	12	13.3855	0.270741	12	13.8227	0.132545	12	13.7555	0.198925	48	(3, 44)	3.09095	0.0366067	0.130031	19.8855	1.02137	0.319344	0.319344	19.4877	3.31787	0.00352397	0.0105719	21.9799	2.5603	0.0178513	0.026777
Q9CXI5	Manf	Brown	12	13.7343	0.124561	12	13.9508	0.114127	12	14.1952	0.106117	12	13.9871	0.0794886	48	(3, 44)	3.09039	0.0366299	0.130031	21.8337	1.28184	0.213344	0.213344	21.4582	2.81672	0.0101988	0.0305964	18.6847	1.71095	0.103642	0.155463
Q6ZWV3	Rpl10	Tan	12	13.5276	0.194786	12	14.1084	0.211798	12	14.2669	0.157924	12	14.0298	0.155637	48	(3, 44)	3.09034	0.036632	0.130031	21.8475	2.0184	0.0559925	0.0570091	21.0981	2.94793	0.00765671	0.0229701	20.9783	2.01402	0.0570091	0.0570091
P70699	Gaa	Blue	12	12.0083	0.0732565	12	12.1754	0.104086	12	11.9268	0.0785705	12	12.2216	0.0505387	48	(3, 44)	3.087	0.0367705	0.130389	19.7505	1.31314	0.204189	0.306284	21.893	-0.757921	0.45658	0.45658	19.537	2.39695	0.0266687	0.0800062
O88792	F11r	Brown	12	12.5061	0.228632	12	11.9611	0.267011	12	12.7865	0.170314	12	12.6517	0.132429	48	(3, 44)	3.08249	0.0369588	0.130849	21.4907	-1.55051	0.135622	0.406867	20.334	0.983282	0.337024	0.505537	17.6342	0.550779	0.588696	0.588696
Q99KN2	Ciao1	Purple	6	10.2667	0.429984	7	11.3705	0.2607	7	10.3219	0.400855	6	9.7581	0.396807	26	(3, 22)	3.36383	0.0369759	0.130849	8.40516	2.19499	0.0578638	0.173591	10.72	0.0938971	0.926923	0.926923	9.93621	-0.869287	0.405199	0.607799
O55242	Sigmar1	Turquoise	12	13.4492	0.084884	12	13.2322	0.107036	12	13.5124	0.0874714	11	13.6311	0.0981684	47	(3, 43)	3.08708	0.0370266	0.130895	20.9146	-1.58881	0.127108	0.264502	21.9802	0.518513	0.609282	0.609282	20.2517	1.40106	0.176335	0.264502
Q8K2Y7	Mrpl47	Greenyellow	12	10.7147	0.52402	12	11.6423	0.172063	12	11.7747	0.107653	12	11.7201	0.107173	48	(3, 44)	3.07759	0.0371644	0.131249	13.3447	1.68194	0.115821	0.115821	11.9268	1.98152	0.0710607	0.115821	11.9186	1.87976	0.0848001	0.115821
Q68FG2	Sptbn2	Black	12	12.308	0.0925063	12	12.444	0.0951934	12	12.6184	0.0601567	12	12.3796	0.04105	48	(3, 44)	3.07564	0.0372466	0.13132	21.982	1.0241	0.316926	0.475389	18.8922	2.81268	0.0111538	0.0334613	15.1704	0.707476	0.489998	0.489998
P16546	Sptan1	Black	12	12.8556	0.061708	12	12.9248	0.0831691	12	13.1244	0.0660393	12	12.9029	0.0564474	48	(3, 44)	3.07531	0.0372603	0.13132	20.2944	0.66847	0.511366	0.577679	21.8995	2.97332	0.00703718	0.0211116	21.8276	0.565233	0.577679	0.577679
Q6PDY2	Ado	Blue	7	10.5649	0.418302	9	11.684	0.273005	10	11.8422	0.304574	11	11.9131	0.316876	37	(3, 33)	3.15767	0.0375739	0.132291	10.7388	2.24029	0.0472362	0.0472362	11.8314	2.46835	0.0298366	0.0447549	12.41	2.56908	0.0240466	0.0447549
Q9Z1Z0	Uso1	Turquoise	12	12.8661	0.172286	12	12.6295	0.170932	12	13.1602	0.111432	12	13.1777	0.134315	48	(3, 44)	3.06659	0.0376298	0.132353	21.9986	-0.97488	0.340219	0.340219	18.8326	1.43351	0.168107	0.252945	20.7643	1.42635	0.16863	0.252945
Q9QYF1	Rdh11	Blue	12	13.5585	0.116347	12	13.5528	0.0968658	12	13.9605	0.0962652	12	13.6445	0.126644	48	(3, 44)	3.06538	0.0376815	0.132401	21.3005	-0.0380048	0.970038	0.970038	21.2549	2.66181	0.0145006	0.0435017	21.8437	0.499738	0.622256	0.933384
A0A1L1SUI3	Slc37a4	Turquoise	12	13.8111	0.272529	12	12.6545	0.53122	12	13.785	0.316306	11	14.0931	0.244934	47	(3, 43)	3.06939	0.0377728	0.132587	16.4152	-1.93714	0.0701324	0.210397	21.5292	-0.0625768	0.950681	0.950681	20.9276	0.769531	0.450177	0.675265
P59999	Arpc4	Black	12	13.994	0.113039	12	14.0657	0.124251	12	14.3543	0.0502094	12	14.1892	0.0424543	48	(3, 44)	3.06154	0.0378458	0.132709	21.8061	0.426885	0.673648	0.673648	15.1779	2.9131	0.0106031	0.0318092	14.0427	1.61607	0.128315	0.192472
Q3UMF0	Cobll1	Pink	12	12.4491	0.0836371	12	12.6205	0.0968223	12	12.7459	0.0649265	12	12.7494	0.0747761	48	(3, 44)	3.05683	0.0380482	0.133208	21.5448	1.33966	0.194318	0.194318	20.7257	2.8033	0.0107364	0.0207828	21.7297	2.67712	0.0138552	0.0207828
Q8VBT9	Aspscr1	Blue	12	11.8425	0.147012	12	11.7726	0.0749194	12	12.0901	0.0835035	12	12.0888	0.0391062	48	(3, 44)	3.05644	0.0380649	0.133208	16.3526	-0.423684	0.677317	0.677317	17.4287	1.46425	0.160931	0.241397	12.549	1.61897	0.130299	0.241397
P97501	Fmo3	Yellow	12	12.0021	0.26134	12	12.8328	0.223313	12	11.5343	0.505969	12	12.5802	0.269602	48	(3, 44)	3.04877	0.0383969	0.134234	21.4775	2.41669	0.0246304	0.0738911	16.4793	-0.821394	0.423146	0.423146	21.9787	1.53978	0.137889	0.206834
P45591	Cfl2	Brown	12	13.4498	0.0733493	12	13.5788	0.119692	12	13.7744	0.0710336	12	13.6988	0.0419759	48	(3, 44)	3.04762	0.0384473	0.134241	18.2408	0.918706	0.370239	0.370239	21.9774	3.17927	0.00434252	0.0130276	17.507	2.94613	0.00882671	0.0132401
L7N466	Mthfsl	Blue	12	14.1847	0.0896161	12	13.9536	0.251151	12	14.53	0.0596001	12	14.3741	0.0806469	48	(3, 44)	3.04695	0.0384762	0.134241	13.7564	-0.866611	0.401018	0.401018	19.1385	3.20836	0.00459513	0.0137854	21.7598	1.57149	0.130498	0.195747
Q8JZZ0	Ugt3a2	Blue	12	13.7554	0.0766713	12	13.7598	0.111013	12	13.8458	0.0695972	12	14.0436	0.0289258	48	(3, 44)	3.04602	0.0385171	0.134249	19.5489	0.0329399	0.974057	0.974057	21.797	0.872745	0.392315	0.588473	14.0692	3.51662	0.00339736	0.0101921
P10630	Eif4a2	Blue	12	13.7547	0.0679266	12	13.709	0.0566038	12	13.8445	0.0920176	12	13.9767	0.0446927	48	(3, 44)	3.04224	0.0386822	0.134271	21.3069	-0.51718	0.610358	0.610358	20.2436	0.784469	0.441849	0.610358	19.0208	2.7294	0.0133073	0.039922
Q9D939	Sult1c2	Yellow	11	10.5829	0.577393	11	11.5791	0.229862	11	12.1569	0.254877	11	11.4954	0.317562	44	(3, 40)	3.06815	0.0386923	0.134271	13.0921	1.60314	0.132747	0.185673	13.7546	2.49388	0.0260297	0.0780891	15.5427	1.38479	0.185673	0.185673
P58137	Acot8	Turquoise	12	11.0522	0.348734	12	10.9216	0.288785	12	11.8721	0.220597	12	11.6339	0.140565	48	(3, 44)	3.04195	0.0386951	0.134271	21.2611	-0.288497	0.77576	0.77576	18.5881	1.98692	0.0618721	0.185616	14.4824	1.54707	0.143415	0.215123
Q8CDM8	Fhip2a	Turquoise	12	10.0334	0.222694	12	9.26687	0.244341	12	9.5692	0.247776	12	9.1768	0.159759	48	(3, 44)	3.04112	0.0387313	0.134271	21.8134	-2.31847	0.0301949	0.0452924	21.7541	-1.39326	0.177617	0.177617	19.9514	-3.12528	0.00534123	0.0160237
P42669	Pura	Blue	12	14.0407	0.0538925	12	14.0029	0.0745766	12	14.2345	0.0560732	12	14.1813	0.067197	48	(3, 44)	3.04046	0.0387601	0.134271	20.027	-0.41058	0.68574	0.68574	21.9655	2.49232	0.020725	0.0621749	21.0095	1.63279	0.117412	0.176119
P70333	Hnrnph2	Brown	12	12.2309	0.245067	12	12.7836	0.172307	12	13.077	0.215692	12	12.5969	0.170515	48	(3, 44)	3.03794	0.0388712	0.134271	19.7399	1.84487	0.080115	0.120172	21.6509	2.5919	0.0167674	0.0503021	19.6285	1.22615	0.23465	0.23465
P15105	Glul	Blue	12	15.1756	0.0577012	12	15.2657	0.120093	12	15.4789	0.0679316	12	15.1735	0.0690799	48	(3, 44)	3.03775	0.0388793	0.134271	15.8218	0.676415	0.508546	0.762819	21.4388	3.40264	0.00262416	0.00787248	21.3239	-0.0236486	0.981353	0.981353
Q8R519	Acmsd	Black	12	11.4276	0.177428	11	12.0898	0.310546	12	11.4704	0.229977	12	11.0459	0.250327	47	(3, 43)	3.04333	0.0388994	0.134271	16.0404	1.85159	0.0825833	0.24775	20.6692	0.147449	0.884206	0.884206	19.825	-1.24377	0.228091	0.342136
O70492	Snx3	Pink	12	13.3435	0.0801778	12	13.3206	0.0853351	12	13.5908	0.051292	12	13.3189	0.0813597	48	(3, 44)	3.03709	0.0389088	0.134271	21.9151	-0.195883	0.846506	0.846506	18.7119	2.59793	0.0178053	0.0534159	21.9953	-0.215308	0.831511	0.846506
P55050	Fabp2	Blue	12	14.526	0.129144	12	14.2406	0.11866	12	14.7647	0.123494	12	14.8043	0.207044	48	(3, 44)	3.03705	0.0389106	0.134271	21.8441	-1.62724	0.118026	0.26875	21.9561	1.33578	0.195303	0.26875	18.4341	1.14033	0.26875	0.26875
Q9EQK5	Mvp	Blue	12	12.6055	0.174702	12	12.6538	0.15538	12	13.1522	0.122337	12	12.9786	0.144552	48	(3, 44)	3.03562	0.0389736	0.134354	21.7045	0.206774	0.838114	0.838114	19.6968	2.56335	0.0186753	0.0560259	21.2551	1.64544	0.114587	0.171881
O35643	Ap1b1	Black	12	13.0168	0.124161	12	12.8364	0.109699	12	13.2177	0.0297401	12	13.0016	0.061698	48	(3, 44)	3.03469	0.0390145	0.134362	21.671	-1.08878	0.288212	0.432318	12.2581	1.57415	0.140896	0.422688	16.1202	-0.109117	0.914457	0.914457
Q922B1	Macrod1	Brown	12	14.0743	0.0833484	12	14.0546	0.140331	12	14.2512	0.0658697	12	14.39	0.0469172	48	(3, 44)	3.0312	0.0391694	0.134716	17.9019	-0.120566	0.905378	0.905378	20.8846	1.665	0.110845	0.166268	17.3349	3.3007	0.00413638	0.0124091
Q8CDG3	Vcpip1	Tan	11	8.41014	0.205251	11	9.94827	0.514564	10	9.93814	0.678376	8	8.71819	0.226975	40	(3, 36)	3.08862	0.0391952	0.134716	13.1036	2.77647	0.0156246	0.0468737	10.6429	2.15593	0.0548931	0.0823396	15.7547	1.00665	0.329314	0.329314
Q8QZS1	Hibch	Brown	12	14.0739	0.0851063	12	14.1831	0.0677271	12	14.3232	0.0676975	12	14.3545	0.0768884	48	(3, 44)	3.02752	0.0393327	0.134919	20.9442	1.0035	0.327074	0.327074	20.9405	2.29176	0.0323863	0.0485795	21.777	2.44652	0.0229728	0.0485795
E9PXC3	Cyp2c69	Turquoise	11	12.0621	0.356196	9	10.6679	0.295064	10	11.9482	0.386672	10	11.411	0.360632	40	(3, 36)	3.08438	0.0393766	0.134919	17.8981	-3.0144	0.00748311	0.0224493	18.6613	-0.216638	0.830841	0.830841	18.9198	-1.28464	0.214426	0.321639
P14152	Mdh1	Blue	12	16.3687	0.0605305	12	16.3038	0.0688137	12	16.5226	0.0567398	12	16.4766	0.0391182	48	(3, 44)	3.02625	0.0393895	0.134919	21.6478	-0.707946	0.486532	0.486532	21.9086	1.85501	0.0771019	0.226389	18.8236	1.49719	0.150926	0.226389
Q9QZD9	Eif3i	Brown	12	13.3614	0.0882621	12	13.3465	0.184172	12	13.7384	0.102314	12	13.6726	0.0574854	48	(3, 44)	3.0258	0.0394098	0.134919	15.7995	-0.0728774	0.942818	0.942818	21.5367	2.79065	0.0107935	0.0161902	18.9091	2.95505	0.00816019	0.0161902
P35505	Fah	Brown	12	15.9951	0.0680785	12	15.9949	0.065652	12	16.2229	0.0578208	12	16.0728	0.0546282	48	(3, 44)	3.02304	0.0395334	0.135209	21.9711	-0.00157126	0.99876	0.99876	21.4382	2.55063	0.0184421	0.0553264	21.0139	0.890785	0.38313	0.574696
Q9CXN7	Pbld2	Turquoise	12	14.2118	0.100155	12	14.2314	0.0878854	12	14.5089	0.0845968	12	14.4375	0.0650731	48	(3, 44)	3.02131	0.0396107	0.13534	21.6347	0.147042	0.884461	0.884461	21.4014	2.26638	0.0339055	0.101716	18.8824	1.88923	0.0743175	0.111476
P63323	Rps12	Brown	12	14.2223	0.0850774	12	14.2036	0.128423	12	14.5424	0.0857168	12	14.3693	0.0410243	48	(3, 44)	3.0176	0.0397779	0.135777	19.0959	-0.121269	0.904745	0.904745	21.9988	2.65034	0.0146157	0.043847	15.853	1.55629	0.139375	0.209062
P49962	Srp9	Brown	12	14.0997	0.335607	11	14.8701	0.175668	12	15.1097	0.149757	12	14.7914	0.28592	47	(3, 43)	3.0211	0.0398883	0.13602	16.4916	2.03391	0.0583734	0.0875602	15.2136	2.74829	0.0147897	0.044369	21.4584	1.569	0.131277	0.131277
Q8C1E7	Tmem120a	Black	12	11.4421	0.255878	12	11.4038	0.302028	12	11.5467	0.173101	12	12.2903	0.211113	48	(3, 44)	3.01426	0.0399287	0.136024	21.4216	-0.096802	0.923784	0.923784	19.3247	0.338675	0.738507	0.923784	21.2337	2.55682	0.0182747	0.0548242
P10107	Anxa1	Brown	12	10.7039	0.157191	12	10.7514	0.257231	12	11.3431	0.105813	12	10.7155	0.161002	48	(3, 44)	3.01154	0.0400522	0.136311	18.21	0.157497	0.876586	0.959636	19.2707	3.37333	0.00314299	0.00942897	21.9874	0.0511899	0.959636	0.959636
Q9JKY5	Hip1r	Brown	11	10.4522	0.599482	12	11.455	0.16167	12	11.6714	0.239291	11	11.678	0.144671	46	(3, 42)	3.01808	0.0403061	0.137041	11.4524	1.61496	0.133513	0.133513	13.1373	1.88874	0.0812049	0.121807	11.1608	1.98758	0.0719523	0.121807
Q8VDJ3	Hdlbp	Pink	12	13.6557	0.0889054	12	13.5401	0.0887169	12	13.8401	0.0497612	12	13.6894	0.0460091	48	(3, 44)	3.00352	0.0404181	0.137287	21.9999	-0.920244	0.367426	0.55114	17.2761	1.81023	0.0876885	0.263066	16.4976	0.336839	0.740485	0.740485
Q91V16	Etfrf1	Turquoise	12	11.2244	0.272743	11	11.1124	0.2448	12	11.7634	0.133378	12	11.8033	0.141296	47	(3, 43)	3.00652	0.0405507	0.137603	20.9244	-0.305547	0.762968	0.762968	15.9766	1.77528	0.0949012	0.142352	16.5077	1.88466	0.0772071	0.142352
Q99LT0	Dpy30	Brown	10	11.8929	0.115244	11	11.7791	0.172598	12	12.3393	0.17531	12	12.1338	0.094597	45	(3, 41)	3.01538	0.0407243	0.138057	17.1227	-0.548202	0.59063	0.59063	18.3687	2.12785	0.0471331	0.141399	18.385	1.61561	0.123208	0.184812
P16015	Ca3	Turquoise	12	16.9296	0.136807	12	16.8738	0.103014	12	17.0296	0.0811907	12	17.2766	0.0806334	48	(3, 44)	2.99328	0.0408904	0.138484	20.4393	-0.325492	0.748117	0.748117	17.8934	0.62853	0.537598	0.748117	17.8196	2.18499	0.0424968	0.127491
Q922U1	Prpf3	Black	8	12.0075	0.714566	8	11.6332	1.12103	7	13.4705	0.295189	8	14.2819	0.180433	31	(3, 27)	3.15427	0.0409974	0.138623	11.8823	-0.281512	0.78316	0.78316	9.27778	1.89233	0.0900179	0.135027	7.88902	3.08618	0.0152328	0.0456985
P99024	Tubb5	Turquoise	12	14.7009	0.12312	12	14.4789	0.140064	12	15.0244	0.0643827	12	14.8093	0.173312	48	(3, 44)	2.99068	0.0410112	0.138623	21.6441	-1.19047	0.246756	0.370133	16.5974	2.32836	0.0328161	0.0984482	19.8489	0.509969	0.615697	0.615697
O88532	Zfr	Brown	11	9.45874	0.259537	11	8.39977	0.293518	12	9.26872	0.372948	12	9.66401	0.318048	46	(3, 42)	3.00076	0.0410991	0.138785	19.7047	-2.7028	0.0138102	0.0414306	19.2643	-0.418218	0.680413	0.680413	20.519	0.500032	0.622373	0.680413
Q8C0Z1	Fam234a	Blue	12	11.7387	0.124041	12	12.0555	0.100768	12	12.1474	0.186822	12	12.2497	0.0695258	48	(3, 44)	2.98734	0.0411668	0.138878	21.1139	1.98225	0.060616	0.0840831	19.1203	1.82234	0.0840831	0.0840831	17.2907	3.59316	0.00219178	0.00657533
P27786	Cyp17a1	Blue	12	11.7816	0.36915	11	10.9001	0.414764	12	12.314	0.287496	12	11.5426	0.258884	47	(3, 43)	2.9902	0.0413055	0.13921	20.4514	-1.5875	0.12774	0.383221	20.755	1.13785	0.26815	0.402224	19.7126	-0.530075	0.60198	0.60198
Q91VE0	Slc27a4	Brown	9	9.12614	0.398905	11	10.1232	0.248301	11	10.3814	0.26099	11	10.0057	0.301033	42	(3, 38)	3.0226	0.0413768	0.139255	13.749	2.12191	0.0525186	0.0787779	14.2291	2.63317	0.0194577	0.0583731	15.6468	1.75998	0.0979422	0.0979422
P21614	Gc	Blue	12	13.6433	0.0792758	12	13.6463	0.111293	12	13.9104	0.0728004	12	13.8591	0.0486536	48	(3, 44)	2.98103	0.0414628	0.139255	19.8772	0.0221047	0.982585	0.982585	21.8422	2.48168	0.0212608	0.0482108	18.2569	2.3196	0.0321406	0.0482108
O35737	Hnrnph1	Blue	12	11.9967	0.106994	12	11.6039	0.422849	12	12.6317	0.212649	12	12.3988	0.19954	48	(3, 44)	2.98101	0.041464	0.139255	12.4028	-0.900578	0.384966	0.384966	16.234	2.66767	0.0166982	0.0500946	16.8424	1.77597	0.0938066	0.14071
P14869	Rplp0	Blue	12	14.7747	0.073579	12	14.6233	0.0664754	12	14.8629	0.041736	12	14.7136	0.0458453	48	(3, 44)	2.98068	0.0414793	0.139255	21.7771	-1.52673	0.141222	0.423665	17.4144	1.04278	0.311313	0.466969	18.4222	-0.705115	0.489559	0.489559
Q8VCM8	Ncln	Black	12	12.3332	0.0855266	12	12.2147	0.154296	12	12.5691	0.0414997	12	12.5231	0.0627209	48	(3, 44)	2.97869	0.0415733	0.139435	17.1764	-0.671701	0.510708	0.510708	15.9077	2.48183	0.024628	0.073884	20.1773	1.79089	0.088327	0.132491
P00920	Ca2	Blue	12	13.665	0.156422	12	13.7048	0.105172	12	13.9449	0.0995007	12	14.1095	0.116035	48	(3, 44)	2.97757	0.0416262	0.139438	19.2579	0.210898	0.835182	0.835182	18.6494	1.50976	0.147863	0.221794	20.2924	2.28227	0.0333888	0.100166
Q9CW42	Mtarc1	Blue	12	14.5599	0.0259998	12	14.3992	0.0975975	12	14.5715	0.108834	12	14.7767	0.100541	48	(3, 44)	2.97693	0.0416563	0.139438	12.5535	-1.59073	0.136527	0.204791	12.2515	0.104095	0.918779	0.918779	12.4647	2.08739	0.0580016	0.174005
O70400	Pdlim1	Turquoise	12	13.0802	0.12471	12	12.9077	0.133336	12	13.4008	0.0901799	12	13.1009	0.122118	48	(3, 44)	2.976	0.0417004	0.139438	21.9023	-0.94503	0.354953	0.53243	20.0337	2.08286	0.050288	0.150864	21.9903	0.118598	0.906671	0.906671
Q7TPV4	Mybbp1a	Turquoise	12	11.986	0.199534	12	11.5098	0.145856	12	12.095	0.119558	12	11.8707	0.107027	48	(3, 44)	2.97527	0.0417348	0.139438	20.1445	-1.92678	0.0682328	0.204698	17.9966	0.468753	0.644874	0.644874	16.8457	-0.509135	0.617261	0.644874
P43883	Plin2	Turquoise	12	13.2861	0.191192	12	12.9214	0.116644	12	13.3756	0.174004	12	13.6975	0.237904	48	(3, 44)	2.97403	0.0417938	0.139501	18.1922	-1.62854	0.120604	0.288017	21.8076	0.345979	0.732674	0.732674	21.0265	1.34797	0.192011	0.288017
O88958	Gnpda1	Yellow	12	10.9069	0.162464	12	11.173	0.176175	12	10.4234	0.255464	11	10.3136	0.323646	47	(3, 43)	2.97455	0.0420429	0.140076	21.8571	1.11059	0.278813	0.278813	18.6469	-1.59694	0.127088	0.190631	14.8192	-1.63844	0.122383	0.190631
Q9CWS0	Ddah1	Blue	12	13.1564	0.104861	12	13.2566	0.0835949	12	13.6554	0.109788	12	13.4274	0.18514	48	(3, 44)	2.9684	0.0420617	0.140076	20.9591	0.746767	0.463499	0.463499	21.9538	3.2868	0.00337237	0.0101171	17.399	1.2736	0.219557	0.329336
Q8BFR5	Tufm	Blue	12	13.9279	0.109371	12	13.8726	0.0949624	12	14.2057	0.0751072	12	14.1054	0.0749827	48	(3, 44)	2.96746	0.0421063	0.140076	21.5751	-0.382281	0.705993	0.705993	19.4873	2.09388	0.0495659	0.148698	19.4694	1.33847	0.196165	0.294247
Q99KI3	Emc3	Grey	10	10.7642	0.302282	12	10.5713	0.228345	11	9.98995	0.208368	9	9.82259	0.288957	42	(3, 38)	3.00633	0.0421277	0.140076	17.5313	-0.509008	0.617093	0.617093	16.2773	-2.10875	0.0507967	0.0761951	16.9968	-2.25162	0.0378641	0.0761951
Q8K3W0	Babam2	Pink	12	13.3183	0.208714	12	12.4925	0.257601	12	13.255	0.234712	12	13.3817	0.26273	48	(3, 44)	2.95977	0.042476	0.141098	21.0928	-2.4907	0.0211593	0.0634778	21.7036	-0.201357	0.842295	0.851898	20.9293	0.18902	0.851898	0.851898
P11103	Parp1	Black	12	10.5789	0.227662	12	10.5636	0.268817	11	11.5556	0.180854	12	10.7947	0.344963	47	(3, 43)	2.96258	0.0426162	0.141306	21.4193	-0.0434009	0.965784	0.965784	20.3496	3.35922	0.00306576	0.00919728	19.0542	0.52216	0.607577	0.911365
Q9D1J3	Sarnp	Turquoise	12	12.4228	0.237462	12	11.8306	0.28715	12	12.6532	0.144716	12	12.7556	0.268647	48	(3, 44)	2.95679	0.0426199	0.141306	21.2509	-1.58931	0.126757	0.380272	18.1804	0.828594	0.41808	0.41808	21.6733	0.928344	0.363453	0.41808
Q62426	Cstb	Brown	12	14.2329	0.111021	12	14.3036	0.155086	12	14.6411	0.0850764	12	14.544	0.0843617	48	(3, 44)	2.95392	0.0427593	0.141531	19.9293	0.370417	0.71498	0.71498	20.6064	2.91852	0.00832007	0.0249602	20.5267	2.23084	0.0369924	0.0554885
P56213	Gfer	Turquoise	12	12.3006	0.129685	12	12.3057	0.201106	12	12.7532	0.174597	12	12.8544	0.166519	48	(3, 44)	2.95371	0.0427694	0.141531	18.7997	0.0215015	0.983072	0.983072	20.3051	2.08108	0.0502884	0.0754326	20.755	2.62421	0.0159458	0.0478374
Q9CRB2	Nhp2	Purple	9	10.6265	0.211259	12	10.7957	0.313019	12	11.274	0.241313	11	10.2081	0.235996	44	(3, 40)	2.97553	0.042902	0.141605	18.1308	0.447996	0.659463	0.659463	18.9872	2.01878	0.0578583	0.173575	18	-1.32102	0.203044	0.304567
Q64727	Vcl	Blue	12	13.2474	0.0945177	12	13.168	0.0895392	12	13.4641	0.0525477	12	13.3071	0.0397737	48	(3, 44)	2.95057	0.0429222	0.141605	21.9359	-0.610101	0.548064	0.569499	17.2069	2.00355	0.0611251	0.183375	14.7773	0.581758	0.569499	0.569499
Q9Z2I9	Sucla2	Brown	12	14.4739	0.0674067	12	14.6185	0.0540818	12	14.6599	0.0574243	12	14.7004	0.0493871	48	(3, 44)	2.94969	0.0429648	0.141605	21.0128	1.67253	0.109246	0.109246	21.4581	2.10036	0.0476853	0.0715279	20.1679	2.71038	0.0134045	0.0402134
Q6WVG3	Kctd12	Turquoise	12	10.5337	0.345705	9	10.7336	0.39279	12	11.7381	0.231698	12	11.3227	0.332087	45	(3, 41)	2.9674	0.042975	0.141605	17.54	0.381938	0.707095	0.707095	19.223	2.894	0.00922403	0.0276721	21.9646	1.64586	0.114028	0.171042
Q99KQ4	Nampt	Turquoise	12	12.9077	0.0965637	12	12.947	0.10874	12	13.272	0.0891153	12	13.1083	0.0923915	48	(3, 44)	2.94906	0.042996	0.141605	21.6969	0.270294	0.789489	0.789489	21.8597	2.77218	0.0111557	0.033467	21.9572	1.50128	0.147529	0.221293
Q91WJ8	Fubp1	Turquoise	12	11.6954	0.243309	12	11.0905	0.195147	12	11.7493	0.112848	12	11.5884	0.114204	48	(3, 44)	2.9471	0.0430916	0.141667	21.01	-1.93938	0.0660008	0.198002	15.5232	0.200897	0.843388	0.843388	15.6226	-0.398194	0.695876	0.843388
Q6P9Q6	Fkbp15	Turquoise	8	10.4883	0.410618	7	10.235	0.411748	8	11.1612	0.107523	9	11.3069	0.163878	32	(3, 28)	3.08939	0.0431342	0.141667	12.9175	-0.435576	0.670334	0.670334	7.95547	1.58532	0.151765	0.227648	9.20322	1.85158	0.0963768	0.227648
Q9D6Y7	Msra	Blue	12	14.706	0.0604897	12	14.7061	0.0687888	12	14.8389	0.0622662	12	14.9171	0.0499818	48	(3, 44)	2.94617	0.0431373	0.141667	21.6461	0.00104625	0.999175	0.999175	21.9816	1.53121	0.139982	0.209973	21.2449	2.69029	0.0136164	0.0408493
Q9WUU7	Ctsz	Blue	12	14.1938	0.135297	12	14.1044	0.0994798	12	14.4993	0.0516974	12	14.3091	0.0927702	48	(3, 44)	2.9445	0.043219	0.141738	20.2037	-0.532479	0.600202	0.600202	14.145	2.10955	0.0531853	0.159556	19.4709	0.702992	0.490382	0.600202
O08795	Prkcsh	Brown	12	13.7746	0.0893102	12	13.9082	0.100448	12	14.1264	0.104054	12	14.047	0.0619208	48	(3, 44)	2.94406	0.0432406	0.141738	21.703	0.994309	0.33103	0.33103	21.5056	2.56583	0.0178129	0.0316832	19.5904	2.50691	0.0211221	0.0316832
P83870	Phf5a	Pink	12	12.9515	0.0762753	12	12.7358	0.0654935	12	13.0359	0.0692406	12	12.7935	0.106035	48	(3, 44)	2.94113	0.0433849	0.141784	21.5081	-2.14517	0.0435006	0.130502	21.7972	0.819145	0.42157	0.42157	19.9796	-1.20946	0.240603	0.360905
Q8BGU5	Ccny	Black	11	11.4825	0.284819	12	11.9646	0.297318	11	12.67	0.284933	11	11.8086	0.282017	45	(3, 41)	2.95888	0.0433878	0.141784	20.9995	1.17095	0.254734	0.382101	20	2.94761	0.00795953	0.0238786	19.998	0.813637	0.425435	0.425435
P57780	Actn4	Brown	12	13.7213	0.0791528	12	13.7717	0.0939612	12	14.0124	0.0701084	12	13.8807	0.0515033	48	(3, 44)	2.94065	0.0434084	0.141784	21.3832	0.4102	0.68574	0.68574	21.6839	2.75353	0.0116885	0.0350654	18.8986	1.68795	0.107854	0.161782
Q8C5W3	Tbcel	Black	12	11.6887	0.275689	12	11.4122	0.365012	12	12.2059	0.145915	12	12.2927	0.0999558	48	(3, 44)	2.94045	0.0434184	0.141784	20.4688	-0.604492	0.552159	0.552159	16.7144	1.65808	0.115948	0.173922	13.8429	2.05984	0.0587338	0.173922
Q9CZD3	Gars1	Turquoise	12	12.534	0.0687131	12	12.1342	0.149075	12	12.6689	0.155909	12	12.5031	0.141512	48	(3, 44)	2.93911	0.0434847	0.141867	15.4722	-2.43542	0.0273963	0.0821889	15.1179	0.792009	0.440607	0.66091	15.9139	-0.196194	0.846941	0.846941
P33622	Apoc3	Blue	12	11.83	0.350016	12	11.929	0.33483	12	12.6611	0.292026	12	12.9339	0.286042	48	(3, 44)	2.93664	0.0436069	0.141911	21.9569	0.204373	0.839945	0.839945	21.3156	1.82319	0.0823321	0.123498	21.1608	2.44201	0.0234662	0.0703986
P28798	Grn	Black	12	13.575	0.158722	12	13.4544	0.26644	12	14.0753	0.0926619	12	13.9412	0.114947	48	(3, 44)	2.93663	0.0436073	0.141911	17.934	-0.388793	0.702007	0.702007	17.7178	2.72218	0.0141147	0.042344	20.0492	1.86869	0.0763484	0.114523
Q9Z2Y8	Plpbp	Black	12	13.4858	0.0726025	12	13.5059	0.0995633	12	13.7502	0.0553927	12	13.6195	0.0440097	48	(3, 44)	2.93577	0.0436498	0.141911	20.1198	0.163207	0.871984	0.871984	20.5652	2.895	0.00878476	0.0263543	18.1222	1.57462	0.132641	0.198961
Q9QXD1	Acox2	Black	12	13.4583	0.109874	12	13.4889	0.103401	12	13.779	0.0835011	12	13.7334	0.0849462	48	(3, 44)	2.93553	0.0436617	0.141911	21.9194	0.202787	0.841172	0.841172	20.528	2.32361	0.0305109	0.0915327	20.6885	1.98072	0.0610742	0.0916113
Q8VE88	Fam114a2	Purple	6	11.3899	0.147716	10	11.1639	0.131559	8	10.3436	0.458925	6	9.68982	0.814273	30	(3, 26)	3.10526	0.0438143	0.142273	11.9137	-1.14233	0.275757	0.275757	8.39935	-2.17007	0.060223	0.137474	5.32873	-2.05427	0.0916494	0.137474
P13439	Umps	Turquoise	12	12.1429	0.140599	12	11.9663	0.206957	12	12.5927	0.163267	12	12.4584	0.151198	48	(3, 44)	2.93093	0.0438907	0.142388	19.3707	-0.705775	0.48873	0.48873	21.5261	2.08788	0.0488658	0.146597	21.8848	1.52839	0.140742	0.211112
Q6NSR8	Npepl1	Turquoise	12	12.2827	0.132936	12	12.3179	0.199997	12	12.8181	0.123256	12	12.5826	0.113436	48	(3, 44)	2.93011	0.0439319	0.142389	19.1325	0.146487	0.885069	0.885069	21.8754	2.95345	0.00737283	0.0221185	21.4687	1.71585	0.100587	0.15088
P11499	Hsp90ab1	Brown	12	15.0084	0.0727208	12	15.0496	0.0562109	12	15.2174	0.056056	12	15.1732	0.04294	48	(3, 44)	2.92523	0.044176	0.142972	20.6866	0.448033	0.658787	0.658787	20.6612	2.27591	0.0336267	0.100412	17.8392	1.95102	0.0669411	0.100412
Q61879	Myh10	Tan	11	8.41657	0.476001	12	9.98847	0.380974	12	9.39665	0.389107	11	8.53136	0.500595	46	(3, 42)	2.93632	0.0441942	0.142972	19.6025	2.57821	0.0181326	0.0543977	19.7945	1.59414	0.126747	0.190121	19.9495	0.166183	0.869685	0.869685
Q8QZY2	Glyctk	Blue	12	13.6708	0.079192	12	13.8139	0.0827887	12	13.9451	0.0762045	12	13.9177	0.0471425	48	(3, 44)	2.92106	0.0443863	0.143459	21.9567	1.24835	0.225051	0.225051	21.9675	2.49552	0.0205801	0.0308702	17.9264	2.67872	0.0153653	0.0308702
Q60972	Rbbp4	Pink	12	11.524	0.189406	12	11.7828	0.166519	12	12.2908	0.19714	12	11.9856	0.203561	48	(3, 44)	2.91891	0.0444947	0.143675	21.6449	1.02615	0.316151	0.316151	21.9649	2.8046	0.0103369	0.0310106	21.8867	1.65996	0.111184	0.166776
Q8CCH2	Nhlrc3	Blue	9	11.503	0.429426	11	10.5977	0.280505	12	10.9487	0.273387	12	11.7237	0.251771	44	(3, 40)	2.94005	0.0446372	0.144002	14.2133	-1.76498	0.0990347	0.297104	14.1129	-1.08877	0.294499	0.441748	13.3021	0.4434	0.664603	0.664603
Q9WU19	Hao1	Blue	12	13.5782	0.135935	12	13.5791	0.134919	12	13.8488	0.143088	12	14.0451	0.117532	48	(3, 44)	2.91087	0.0449033	0.144587	21.9988	0.00455624	0.996406	0.996406	21.9424	1.3711	0.184205	0.276308	21.5504	2.59836	0.0165674	0.0497023
O88384	Vti1b	Black	12	11.0773	0.243609	12	10.5598	0.313132	11	11.5679	0.288398	11	11.4542	0.202129	46	(3, 42)	2.92156	0.0449361	0.144587	20.7454	-1.30437	0.206394	0.247337	20.0717	1.29974	0.20842	0.247337	20.6128	1.19061	0.247337	0.247337
Q4KN81	H2-Q2	Blue	8	13.2239	0.367091	12	12.774	0.289836	6	13.8552	0.228133	12	13.5586	0.142043	38	(3, 34)	2.98089	0.0449438	0.144587	14.7901	-0.962055	0.351488	0.416943	11.1274	1.46053	0.171796	0.416943	9.12292	0.850248	0.416943	0.416943
O88544	Cops4	Turquoise	12	12.8342	0.0895716	12	12.6099	0.101413	12	12.9707	0.106438	12	13.0091	0.122907	48	(3, 44)	2.90923	0.0449871	0.144592	21.6694	-1.65772	0.111782	0.335347	21.3762	0.98125	0.337446	0.337446	20.1137	1.1498	0.263715	0.337446
O09131	Gsto1	Blue	12	14.423	0.0690008	12	14.4354	0.0701024	12	14.6963	0.0795175	12	14.5264	0.0767164	48	(3, 44)	2.9074	0.045081	0.14476	21.9945	0.12602	0.900861	0.900861	21.5717	2.59669	0.0166205	0.0498615	21.7574	1.00257	0.327087	0.490631
Q9DCC4	Pycr3	Pink	12	14.1625	0.0816536	12	14.0796	0.0584105	12	14.3743	0.0719926	12	14.0928	0.101554	48	(3, 44)	2.90391	0.0452602	0.14507	19.9216	-0.825702	0.418752	0.59842	21.6601	1.94543	0.0648172	0.194452	21.0305	-0.534768	0.59842	0.59842
P50637	Tspo	Yellow	6	13.0813	0.216762	5	12.5791	0.361992	6	11.99	0.279828	7	12.5914	0.160767	24	(3, 20)	3.20482	0.0452635	0.14507	6.69426	-1.1902	0.274458	0.274458	9.41192	-3.08308	0.0124112	0.0372336	9.59446	-1.81527	0.100811	0.151216
Q9DB27	Mcts1	Blue	12	12.4024	0.115792	12	12.2637	0.136237	12	12.6473	0.0596612	12	12.5437	0.0545175	48	(3, 44)	2.90308	0.045303	0.14507	21.4429	-0.775722	0.446385	0.446385	16.456	1.87959	0.0779909	0.233973	15.6484	1.10342	0.286526	0.429788
Q6P542	Abcf1	Tan	12	11.545	0.142292	12	12.041	0.223379	12	12.334	0.215421	12	11.8539	0.186274	48	(3, 44)	2.89878	0.0455253	0.145647	18.6649	1.87301	0.0768158	0.115224	19.0636	3.05603	0.00648333	0.01945	20.5766	1.31778	0.202062	0.202062
Q9CQM5	Txndc17	Blue	12	13.836	0.0680887	12	13.8358	0.122215	12	14.1064	0.0808471	12	14.0611	0.0514881	48	(3, 44)	2.89511	0.0457156	0.146122	17.2285	-0.0012016	0.999055	0.999055	21.3815	2.558	0.0181694	0.0272541	20.4803	2.63725	0.0156034	0.0272541
Q8VCR7	Abhd14b	Brown	12	15.1789	0.0710493	12	15.2696	0.0971314	12	15.5032	0.0920658	12	15.2538	0.0652131	48	(3, 44)	2.89037	0.0459632	0.146709	20.1514	0.75373	0.459728	0.459728	20.6718	2.78819	0.0111223	0.033367	21.8403	0.776315	0.44589	0.459728
Q6P4T2	Snrnp200	Brown	12	10.9299	0.133686	12	10.7509	0.190289	12	11.3624	0.168843	12	10.848	0.134845	48	(3, 44)	2.88997	0.0459841	0.146709	19.7314	-0.769824	0.450523	0.670529	20.9008	2.00811	0.0577299	0.17319	21.9984	-0.431186	0.670529	0.670529
Q9DBF1	Aldh7a1	Blue	12	15.0735	0.0596806	12	15.1988	0.0558736	12	15.2693	0.0561771	12	15.263	0.0400409	48	(3, 44)	2.88864	0.0460538	0.146797	21.9051	1.53353	0.139462	0.139462	21.92	2.38999	0.0258808	0.0388213	19.2345	2.6378	0.0161121	0.0388213
Q3UMT1	Ppp1r12c	Turquoise	12	10.9754	0.22875	11	10.1977	0.325974	11	11.2319	0.235403	10	11.1239	0.302538	44	(3, 40)	2.91044	0.0461406	0.146915	18.2505	-1.95305	0.0663209	0.198963	20.8782	0.781371	0.443355	0.665033	17.5413	0.391528	0.700122	0.700122
Q80VJ3	Dnph1	Blue	12	11.178	0.176642	12	11.5483	0.358165	12	11.6468	0.159466	12	12.1322	0.170861	48	(3, 44)	2.88611	0.0461861	0.146915	16.0522	0.927363	0.367473	0.367473	21.7738	1.97019	0.0616653	0.092498	21.9757	3.88291	0.000803417	0.00241025
Q9CQC9	Sar1b	Brown	12	13.6689	0.130902	12	13.6972	0.187702	12	14.1157	0.109202	12	14.0077	0.0694358	48	(3, 44)	2.88551	0.0462179	0.146915	19.653	0.12403	0.902551	0.902551	21.3149	2.6209	0.0158491	0.0475473	16.736	2.28639	0.0355513	0.0533269
Q8BXV2	Bri3bp	Blue	11	12.0484	0.298713	12	12.3888	0.245334	12	12.9027	0.158309	11	12.7363	0.158289	46	(3, 42)	2.89368	0.0463727	0.147272	19.8359	0.880493	0.389136	0.389136	15.3084	2.52696	0.0229716	0.0689149	15.2055	2.03484	0.0596889	0.0895333
Q9JIF7	Copb1	Black	12	12.7922	0.0875618	12	12.5234	0.129777	12	12.8757	0.0607692	12	12.8375	0.0845744	48	(3, 44)	2.881	0.0464556	0.1474	19.2959	-1.71735	0.101924	0.305771	19.6011	0.783298	0.442814	0.664221	21.9735	0.371684	0.713688	0.713688
A2APT9	Klhdc7a	Grey	4	10.1552	0.692698	6	9.9619	0.815653	5	7.69278	0.271394	10	9.2308	0.391933	25	(3, 21)	3.14822	0.0465203	0.14747	7.93439	-0.180619	0.861195	0.861195	3.92238	-3.30983	0.0305399	0.0916198	5.05557	-1.16144	0.297348	0.446022
Q00977	Gjb2	Brown	4	11.2221	0.314591	8	9.9248	0.299352	8	10.3479	0.406334	6	9.44535	0.367208	26	(3, 22)	3.11973	0.0466994	0.147819	8.06023	-2.98731	0.017258	0.025887	9.74068	-1.70118	0.120553	0.120553	7.92121	-3.6744	0.00637819	0.0191346
Q8K2C6	Sirt5	Turquoise	12	11.4535	0.154038	12	11.5151	0.247999	12	11.9505	0.1644	12	12.0956	0.167601	48	(3, 44)	2.87591	0.0467259	0.147819	18.3879	0.211203	0.835052	0.835052	21.9074	2.2062	0.0381595	0.0572393	21.8452	2.82114	0.0099883	0.0299649
Q8CG76	Akr7a2	Black	12	14.6416	0.0968896	12	14.4731	0.110296	12	14.7941	0.0508891	12	14.7293	0.0527177	48	(3, 44)	2.8753	0.0467582	0.147819	21.6406	-1.14746	0.263719	0.395578	16.6398	1.39372	0.181739	0.395578	16.9882	0.795678	0.437197	0.437197
Q9ERG2	Strn3	Greenyellow	10	11.3908	0.301096	8	11.6864	0.209607	10	11.1929	0.339692	12	10.2276	0.487126	40	(3, 36)	2.9175	0.0472635	0.14928	15.2362	0.805756	0.43278	0.64917	17.7444	-0.43596	0.668123	0.668123	17.8299	-2.03121	0.0574145	0.172244
O70571	Pdk4	Blue	10	9.57063	0.281159	9	9.62838	0.402997	8	10.8798	0.343997	11	9.74554	0.331578	38	(3, 34)	2.9256	0.0477194	0.150583	14.6071	0.117509	0.908057	0.908057	14.458	2.94679	0.0103191	0.0309574	18.7688	0.40232	0.691993	0.908057
Q78XF5	Ostc	Pink	12	14.7011	0.0820443	12	14.6114	0.0974376	12	14.9102	0.0625316	12	14.7113	0.0461151	48	(3, 44)	2.85568	0.0478145	0.150746	21.3801	-0.704305	0.488844	0.733266	20.5554	2.02705	0.0558243	0.167473	17.3197	0.108084	0.915171	0.915171
Q99JR5	Tinagl1	Greenyellow	12	11.4766	0.287352	12	12.1489	0.147697	12	12.3263	0.254604	12	12.2539	0.20967	48	(3, 44)	2.85478	0.0478635	0.150764	16.433	2.08069	0.0534448	0.0534448	21.6856	2.21303	0.0377358	0.0534448	20.1261	2.18511	0.0408722	0.0534448
O08547	Sec22b	Black	12	12.6012	0.145584	12	12.3284	0.277562	12	12.9092	0.117218	12	12.9526	0.0857278	48	(3, 44)	2.85371	0.0479221	0.150811	16.6266	-0.8703	0.396528	0.396528	21.0419	1.64774	0.11426	0.171389	17.8098	2.08011	0.0522366	0.15671
Q80VJ2	Sra1	Turquoise	11	10.4414	0.453459	11	10.7725	0.358527	12	11.5637	0.187456	12	11.6262	0.352986	46	(3, 42)	2.86336	0.0479884	0.150883	18.9895	0.572749	0.573534	0.573534	13.3553	2.2872	0.0390946	0.0793984	19.3364	2.06175	0.0529323	0.0793984
Q6P8X1	Snx6	Black	12	12.6982	0.0656818	12	12.8079	0.0891543	12	13.0587	0.0704703	12	12.7747	0.130285	48	(3, 44)	2.85123	0.0480574	0.150963	20.2235	0.990851	0.333466	0.500199	21.892	3.74256	0.0011351	0.0034053	16.2522	0.52433	0.607127	0.607127
O35343	Kpna4	Brown	3	8.04868	0.651772	6	9.33134	0.319143	7	9.88061	0.304769	9	9.14421	0.307832	25	(3, 21)	3.10758	0.0483536	0.151756	3.00492	1.76744	0.175167	0.227217	2.92363	2.54608	0.0864096	0.227217	2.95503	1.51985	0.227217	0.227217
O35295	Purb	Turquoise	12	12.1766	0.167189	12	11.8574	0.176924	12	12.4185	0.0977136	12	12.3847	0.157215	48	(3, 44)	2.8436	0.0484773	0.151851	21.9299	-1.31145	0.20327	0.341852	17.7296	1.24901	0.227901	0.341852	21.9173	0.906788	0.374381	0.374381
O70435	Psma3	Turquoise	12	13.6072	0.0726598	12	13.3144	0.149087	12	13.7213	0.0752915	12	13.634	0.103738	48	(3, 44)	2.84316	0.0485015	0.151851	15.9465	-1.76508	0.0966899	0.29007	21.9722	1.09092	0.287126	0.43069	19.6992	0.211934	0.834336	0.834336
Q8K440	Abca8b	Blue	11	9.51838	0.18852	5	8.73131	0.400504	7	9.12138	0.262858	7	9.8355	0.228088	30	(3, 26)	3.00472	0.0485173	0.151851	5.85394	-1.77806	0.126946	0.302946	11.8748	-1.22728	0.243491	0.302946	13.2794	1.0717	0.302946	0.302946
Q91X79	Cela1	Yellow	8	12.1845	0.570787	9	9.91297	0.580601	5	11.3197	0.755885	8	10.4482	0.545866	30	(3, 26)	3.00388	0.048559	0.151851	14.963	-2.78991	0.0137613	0.0412839	8.317	-0.913019	0.386933	0.386933	13.9722	-2.19841	0.0452711	0.0679067
Q99N42	Tymp	Blue	12	12.1649	0.190917	12	12.2828	0.228463	12	12.6153	0.143514	12	12.8258	0.143529	48	(3, 44)	2.83216	0.0491133	0.153446	21.3271	0.396148	0.695931	0.695931	20.4227	1.88584	0.073621	0.110431	20.4238	2.76696	0.0117448	0.0352344
Q8BTM8	Flna	Turquoise	12	12.2736	0.204753	12	11.8391	0.110188	12	12.4561	0.15506	12	12.1427	0.132047	48	(3, 44)	2.82731	0.0493854	0.154157	16.8783	-1.86882	0.0791034	0.23731	20.4943	0.710537	0.485379	0.597343	18.8006	-0.53733	0.597343	0.597343
O89023	Tpp1	Blue	12	14.5878	0.0763616	12	14.5715	0.0584986	12	14.7844	0.0559409	12	14.7467	0.0658561	48	(3, 44)	2.8241	0.0495666	0.154534	20.6035	-0.17029	0.866443	0.866443	20.1666	2.07674	0.0508166	0.15245	21.5351	1.5757	0.129674	0.194511
P47811	Mapk14	Grey	12	11.288	0.457802	10	11.2698	0.237037	11	10.1483	0.357796	12	10.3039	0.320532	45	(3, 41)	2.83996	0.0495952	0.154534	16.2602	-0.0352329	0.972323	0.972323	20.2368	-1.96146	0.0637296	0.14064	19.6952	-1.76098	0.0937603	0.14064
P10922	H1-0	Pink	12	14.8496	0.130753	12	14.6692	0.0617975	12	15.0073	0.0596569	12	14.756	0.0722641	48	(3, 44)	2.81854	0.0498817	0.155231	15.6807	-1.24747	0.230535	0.434462	15.3895	1.09669	0.289641	0.434462	17.1464	-0.627072	0.538873	0.538873
Q9R0N0	Galk1	Blue	12	12.7004	0.147606	12	12.5593	0.166242	12	13.0057	0.102914	12	13.0073	0.108681	48	(3, 44)	2.81798	0.049914	0.155231	21.6962	-0.634779	0.53221	0.53221	19.6504	1.69645	0.105586	0.164265	20.2176	1.67411	0.10951	0.164265
Q6NVF9	Cpsf6	Turquoise	10	10.4546	0.421127	10	9.91659	0.69054	9	11.6555	0.542635	8	11.7426	0.308536	37	(3, 33)	2.89228	0.0499614	0.155231	14.8811	-0.665182	0.516112	0.516112	15.5308	1.74833	0.100141	0.150212	15.5095	2.46725	0.0256889	0.0770668
O70591	Pfdn2	Turquoise	12	11.2664	0.230096	12	11.1581	0.350119	12	11.6148	0.120153	12	10.5705	0.278846	48	(3, 44)	2.81638	0.050005	0.155231	19.008	-0.258481	0.798814	0.798814	16.5838	1.342	0.197681	0.296522	21.2348	-1.92513	0.0677125	0.203138
Q8BGH2	Samm50	Yellow	12	12.8801	0.141104	12	12.4882	0.239125	12	12.8751	0.101881	12	13.1158	0.0923249	48	(3, 44)	2.81527	0.0500681	0.155231	17.832	-1.41145	0.175324	0.267373	20.0182	-0.0284935	0.977551	0.977551	18.9597	1.39802	0.178248	0.267373
Q02257	Jup	Blue	12	12.5213	0.146832	12	12.4611	0.134992	12	12.8278	0.0782932	12	12.8363	0.0999754	48	(3, 44)	2.81423	0.0501277	0.155231	21.8463	-0.301833	0.765634	0.765634	16.7872	1.84171	0.0832562	0.137884	19.395	1.77307	0.0919227	0.137884
Q9Z2V4	Pck1	Blue	12	14.1968	0.119688	12	14.2399	0.0947376	12	14.5285	0.0740007	12	14.2147	0.0782983	48	(3, 44)	2.81415	0.0501323	0.155231	20.8982	0.282493	0.780345	0.90167	18.3376	2.35766	0.0296837	0.089051	18.9576	0.125217	0.90167	0.90167
P35123	Usp4	Brown	12	11.1158	0.147376	12	10.6724	0.310323	12	11.3889	0.101392	12	11.3153	0.138116	48	(3, 44)	2.81145	0.0502866	0.15557	15.7217	-1.29051	0.21553	0.323295	19.5071	1.52693	0.142831	0.323295	21.908	0.987855	0.334009	0.334009
Q8K5B2	Mcfd2	Brown	10	13.3154	0.357676	11	13.6492	0.366673	12	14.2263	0.0963827	11	14.2008	0.145513	44	(3, 40)	2.83066	0.0504555	0.155953	18.9853	0.651687	0.522415	0.522415	10.31	2.45893	0.0330733	0.0612396	11.9315	2.29299	0.0408264	0.0612396
A2AIL4	Ndufaf6	Black	12	11.0642	0.260229	11	11.7211	0.159727	12	11.6538	0.113319	11	11.5574	0.139446	46	(3, 42)	2.81637	0.050608	0.156154	18.034	2.15118	0.0452638	0.0830371	15.027	2.07707	0.0553581	0.0830371	16.7087	1.67044	0.113456	0.113456
O09173	Hgd	Black	12	15.3891	0.0872782	12	15.4205	0.0874506	12	15.6488	0.0511738	12	15.5586	0.055521	48	(3, 44)	2.80582	0.0506105	0.156154	21.9999	0.25457	0.80142	0.80142	17.7638	2.56713	0.0195272	0.0585816	18.65	1.6386	0.118057	0.177086
Q05421	Cyp2e1	Blue	12	15.1692	0.0734602	12	15.2635	0.0730956	12	15.4344	0.0449042	12	15.2524	0.0701748	48	(3, 44)	2.80112	0.0508828	0.156799	21.9995	0.91	0.372686	0.421712	18.2133	3.07995	0.00639077	0.0191723	21.9541	0.818779	0.421712	0.421712
Q9Z1N5	Ddx39b	Yellow	12	13.4963	0.137248	12	13.2047	0.165092	12	13.6976	0.101052	12	13.6068	0.0961134	48	(3, 44)	2.80065	0.0509099	0.156799	21.2898	-1.35806	0.188663	0.376686	20.2175	1.18148	0.251124	0.376686	19.6973	0.6596	0.517149	0.517149
Q9DAU1	Cnpy3	Salmon	12	11.8114	0.239699	12	11.8767	0.286105	12	12.6692	0.15186	12	12.2733	0.251662	48	(3, 44)	2.79931	0.0509878	0.156899	21.3452	0.174799	0.862885	0.862885	18.6051	3.02289	0.00711689	0.0213507	21.948	1.32897	0.197508	0.296261
Q02248	Ctnnb1	Greenyellow	12	13.8964	0.116571	12	13.3736	0.146418	12	13.7835	0.120118	12	13.7477	0.155538	48	(3, 44)	2.79424	0.051284	0.157671	20.948	-2.79339	0.010906	0.0327181	21.9803	-0.674847	0.50681	0.50681	20.3937	-0.765272	0.452876	0.50681
Q8R1B4	Eif3c	Turquoise	12	12.8246	0.132879	12	12.667	0.120853	12	13.0829	0.0869195	12	12.9932	0.0940138	48	(3, 44)	2.79188	0.0514217	0.157954	21.805	-0.877815	0.389614	0.389614	18.9567	1.62665	0.120321	0.360962	19.8061	1.03592	0.312723	0.389614
O35728	Cyp4a14	Blue	12	13.2623	0.253236	12	12.8558	0.374092	12	13.9786	0.175532	12	13.2662	0.278356	48	(3, 44)	2.79041	0.0515082	0.15808	19.3318	-0.899916	0.379239	0.568858	19.5878	2.32461	0.0309727	0.0929182	21.8061	0.0104385	0.991766	0.991766
Q8CHT0	Aldh4a1	Blue	12	15.3668	0.0811489	12	15.4294	0.0562168	12	15.5349	0.0482531	12	15.5919	0.0519406	48	(3, 44)	2.7892	0.0515795	0.158159	19.5816	0.634241	0.533264	0.533264	17.9143	1.78046	0.091967	0.13795	18.7177	2.33606	0.0307767	0.09233
P06728	Apoa4	Turquoise	12	13.1797	0.132336	12	13.2942	0.119546	12	12.965	0.114564	12	13.5129	0.173368	48	(3, 44)	2.7861	0.0517624	0.158481	21.7766	0.642163	0.527471	0.527471	21.5578	-1.22638	0.233284	0.349926	20.5697	1.52814	0.141711	0.349926
P48678	Lmna	Blue	12	13.5681	0.0715688	12	13.5485	0.0554112	12	13.7632	0.0609464	12	13.7144	0.0659299	48	(3, 44)	2.78587	0.0517761	0.158481	20.7016	-0.215846	0.83122	0.83122	21.4556	2.07602	0.0500914	0.150274	21.8535	1.50333	0.147069	0.220604
P63254	Crip1	Black	12	12.7959	0.244896	11	12.0845	0.493385	11	13.2241	0.164842	11	13.0402	0.152752	45	(3, 41)	2.79656	0.0520822	0.159278	14.7221	-1.29151	0.216436	0.324653	18.9473	1.45044	0.16329	0.324653	18.1948	0.846461	0.408291	0.408291
Q02780	Nfia	Pink	9	12.5659	0.0844142	12	12.5225	0.153411	12	13.0791	0.102482	12	12.6509	0.216287	45	(3, 41)	2.79278	0.0523045	0.159817	16.5796	-0.247948	0.807219	0.807219	18.9779	3.86516	0.00104443	0.00313328	14.1548	0.365911	0.719843	0.807219
Q64669	Nqo1	Blue	12	10.3878	0.326368	12	11.1463	0.258506	12	11.1732	0.343289	11	11.6433	0.301568	47	(3, 43)	2.78038	0.0523998	0.159967	20.904	1.82172	0.0828385	0.111519	21.944	1.65813	0.111519	0.111519	20.9795	2.82545	0.01014	0.0304199
P58281	Opa1	Black	12	12.4118	0.106253	12	12.3816	0.111952	12	12.7161	0.0791777	12	12.4682	0.0569641	48	(3, 44)	2.77458	0.0524473	0.159971	21.9402	-0.19551	0.846793	0.846793	20.3373	2.2963	0.0324058	0.0972173	16.8408	0.467581	0.646078	0.846793
Q8C196	Cps1	Brown	12	16.9031	0.0894515	12	17.054	0.0688035	12	17.2009	0.0560513	12	17.0214	0.0761876	48	(3, 44)	2.77341	0.0525172	0.160044	20.6412	1.33745	0.195626	0.29344	18.4843	2.82173	0.0110965	0.0332895	21.4566	1.0069	0.325206	0.325206
Q6RHR9	Magi1	Turquoise	8	12.3461	0.620955	12	13.3594	0.293248	11	13.5708	0.2619	10	13.7805	0.24061	41	(3, 37)	2.8116	0.0526806	0.16031	10.1492	1.47556	0.170397	0.170397	9.5015	1.81722	0.100799	0.151198	9.10026	2.15382	0.0593372	0.151198
Q80UM3	Naa15	Blue	12	10.6958	0.185998	12	10.9494	0.182873	12	11.5232	0.183229	12	10.9689	0.272205	48	(3, 44)	2.77042	0.052697	0.16031	21.9937	0.972179	0.341533	0.417467	21.9951	3.16899	0.00444567	0.013337	19.4334	0.828463	0.417467	0.417467
Q91ZV0	Mia2	Black	12	11.5334	0.123924	12	11.6037	0.130862	12	11.8416	0.10349	12	11.9397	0.101477	48	(3, 44)	2.76741	0.0528784	0.160721	21.935	0.389773	0.700463	0.700463	21.3224	1.90904	0.0698076	0.104711	21.1763	2.53625	0.0191363	0.0574089
O35857	Timm44	Turquoise	12	12.356	0.10343	12	12.2273	0.0882545	12	12.5731	0.0868232	12	12.4667	0.0763442	48	(3, 44)	2.765	0.0530243	0.160823	21.4685	-0.947116	0.354119	0.399569	21.3589	1.60761	0.122604	0.367812	20.2427	0.860541	0.399569	0.399569
Q9QXG4	Acss2	Blue	12	13.1416	0.165601	12	13.018	0.175227	12	13.5141	0.119268	12	13.5063	0.143795	48	(3, 44)	2.76482	0.0530349	0.160823	21.9301	-0.512294	0.613567	0.613567	19.9922	1.82567	0.0828755	0.166171	21.5755	1.66296	0.110781	0.166171
P11352	Gpx1	Brown	12	16.0383	0.0487905	12	16.2374	0.0588869	12	16.2004	0.0582284	12	16.2105	0.0505078	48	(3, 44)	2.76436	0.0530628	0.160823	21.2651	2.60361	0.016483	0.0338875	21.3462	2.13353	0.044639	0.044639	21.9737	2.45258	0.0225916	0.0338875
Q64735	Cr1l	Turquoise	11	12.4482	0.151323	11	12.1891	0.120019	11	12.6062	0.0402306	10	12.5062	0.0791698	43	(3, 39)	2.79129	0.0530976	0.160823	19.0141	-1.34159	0.195533	0.500599	11.4066	1.00936	0.333733	0.500599	14.9768	0.339699	0.7388	0.7388
Q8C4X7	Minar2	Purple	11	12.8774	0.370894	10	13.1991	0.272005	10	12.002	0.405399	10	12.0661	0.345019	41	(3, 37)	2.79959	0.053386	0.161556	17.8972	0.699409	0.493287	0.493287	18.6268	-1.5932	0.127942	0.191913	18.9927	-1.6016	0.125745	0.191913
O08749	Dld	Blue	12	14.7269	0.0622599	12	14.7179	0.0651606	12	14.9025	0.0568321	12	14.8795	0.0505976	48	(3, 44)	2.75372	0.0537113	0.162398	21.9545	-0.10053	0.920836	0.920836	21.8195	2.08295	0.049189	0.106449	21.117	1.90152	0.0709657	0.106449
Q9D9V3	Echdc1	Black	12	13.234	0.102046	12	13.0577	0.150588	12	13.4268	0.0907073	12	13.4134	0.0517379	48	(3, 44)	2.75291	0.053761	0.162407	19.3433	-0.969201	0.344408	0.344408	21.7017	1.41171	0.172215	0.258322	16.3047	1.5682	0.136035	0.258322
P46935	Nedd4	Pink	12	11.7153	0.0766524	12	11.3234	0.21196	12	11.7826	0.0564174	12	11.6035	0.0747717	48	(3, 44)	2.75196	0.0538199	0.162443	13.8288	-1.73839	0.104346	0.313038	20.2139	0.707248	0.487487	0.487487	21.9864	-1.04353	0.308043	0.462064
P56565	S100a1	Blue	8	9.62024	0.63657	11	9.65938	0.296435	11	10.4994	0.156162	11	10.5909	0.130258	41	(3, 37)	2.79113	0.0538887	0.16251	10.0348	0.0557424	0.956641	0.956641	7.84799	1.34133	0.217333	0.326	7.58916	1.49386	0.175577	0.326
Q9DCV4	Rmdn1	Yellow	12	13.0481	0.111019	12	12.9804	0.11932	12	13.3362	0.0741673	12	13.2179	0.0771596	48	(3, 44)	2.74813	0.0540554	0.162871	21.8866	-0.415875	0.681551	0.681551	19.1878	2.15744	0.0438533	0.13156	19.6165	1.25578	0.223947	0.335921
Q91XD6	Vps36	Salmon	10	8.74155	0.490536	8	9.54862	0.691143	9	10.5472	0.318439	9	8.78729	0.510091	36	(3, 32)	2.82657	0.0541701	0.163034	13.2196	0.95226	0.358053	0.53708	15.1558	3.08747	0.00743297	0.0222989	16.8381	0.0646229	0.949235	0.949235
Q9DBG3	Ap2b1	Turquoise	12	13.2163	0.0711988	12	13.1635	0.0929622	12	13.4474	0.0656017	12	13.2748	0.0642035	48	(3, 44)	2.74573	0.0542038	0.163034	20.6013	-0.450799	0.656843	0.656843	21.8542	2.38679	0.0260882	0.0782645	21.7688	0.610102	0.548111	0.656843
Q9CZW5	Tomm70	Turquoise	12	13.1032	0.0921217	12	12.9618	0.13201	12	13.3258	0.0893357	12	13.269	0.0770297	48	(3, 44)	2.73862	0.0546459	0.164216	19.6599	-0.878801	0.390124	0.390124	21.9793	1.73473	0.0967917	0.272631	21.3314	1.38042	0.181754	0.272631
P09813	Apoa2	Turquoise	12	13.6429	0.611364	12	12.7362	0.549767	12	14.3908	0.353167	12	14.5179	0.427388	48	(3, 44)	2.73742	0.0547213	0.164216	21.7565	-1.10276	0.282182	0.303741	17.6058	1.05939	0.303741	0.303741	19.6787	1.17309	0.254764	0.303741
P52760	Rida	Blue	12	16.6789	0.0604674	12	16.6634	0.0458029	12	16.7832	0.051334	12	16.8346	0.0394201	48	(3, 44)	2.73686	0.0547558	0.164216	20.4966	-0.203994	0.84037	0.84037	21.4353	1.31459	0.202539	0.303809	18.9196	2.15707	0.0440749	0.132225
Q61584	Fxr1	Turquoise	11	8.66827	0.654886	11	9.62856	0.268225	12	10.1265	0.208162	12	9.95325	0.307256	46	(3, 42)	2.74635	0.054786	0.164216	13.2632	1.35694	0.197445	0.197445	12.0113	2.12205	0.055312	0.145515	14.2589	1.77635	0.09701	0.145515
P97823	Lypla1	Blue	12	14.3061	0.084129	12	14.3374	0.107354	12	14.5783	0.0689482	12	14.5298	0.0614263	48	(3, 44)	2.73457	0.0548995	0.164414	20.8106	0.22906	0.821058	0.821058	21.1828	2.50246	0.0205902	0.0617706	20.1328	2.14751	0.0441063	0.0661594
Q91WS0	Cisd1	Brown	12	14.6044	0.0675838	12	14.7331	0.0999619	12	14.8989	0.0782962	12	14.8049	0.0431823	48	(3, 44)	2.73324	0.0549833	0.164523	19.3183	1.06659	0.299305	0.299305	21.5404	2.84716	0.00949706	0.0284912	18.6984	2.49953	0.0219265	0.0328898
Q60855	Ripk1	Black	12	9.97713	0.402338	12	11.143	0.33121	12	10.8413	0.204629	12	10.8955	0.25581	48	(3, 44)	2.73154	0.05509	0.1647	21.2169	2.23729	0.0361229	0.073228	16.3339	1.91459	0.073228	0.073228	18.6443	1.92615	0.0694716	0.073228
Q75N73	Slc39a14	Blue	12	12.7874	0.141745	12	12.5585	0.0882801	12	12.8165	0.0626001	12	12.9229	0.0516179	48	(3, 44)	2.73012	0.0551796	0.164722	18.4176	-1.3708	0.186912	0.560736	15.1337	0.187615	0.853671	0.853671	13.8671	0.898397	0.384308	0.576462
P08122	Col4a2	Turquoise	12	11.3371	0.246388	12	10.6176	0.322755	12	11.2508	0.149648	12	11.5453	0.216341	48	(3, 44)	2.72992	0.0551923	0.164722	20.5705	-1.77209	0.0911928	0.273578	18.1436	-0.299283	0.768125	0.768125	21.6381	0.634936	0.532127	0.768125
Q8QZR3	Ces2a	Brown	12	14.7669	0.0853457	12	14.8862	0.0529644	12	15.0434	0.0734683	12	14.9447	0.0639938	48	(3, 44)	2.72751	0.0553444	0.165034	18.3784	1.18799	0.249963	0.249963	21.5238	2.4557	0.0226278	0.0678834	20.3982	1.66735	0.110726	0.166089
Q8QZR5	Gpt	Blue	12	14.352	0.0921297	12	14.3231	0.0791659	12	14.5596	0.0662201	12	14.5365	0.0534347	48	(3, 44)	2.7264	0.0554147	0.165102	21.5127	-0.237479	0.814532	0.814532	19.9714	1.82969	0.0822665	0.151042	17.6483	1.73211	0.100695	0.151042
Q61009	Scarb1	Turquoise	12	13.0237	0.130038	12	13.15	0.14314	12	13.4702	0.0935629	12	13.3649	0.118356	48	(3, 44)	2.72368	0.0555868	0.165472	21.8003	0.653206	0.520454	0.520454	19.9819	2.78739	0.011376	0.0341279	21.8079	1.94045	0.0653626	0.0980439
Q9Z1Z2	Strap	Pink	12	12.4443	0.0679758	12	12.54	0.0876539	12	12.7105	0.0482519	12	12.5306	0.0601533	48	(3, 44)	2.72192	0.055699	0.165664	20.7165	0.86302	0.398008	0.398008	19.8407	3.19387	0.00459278	0.0137784	21.6792	0.951271	0.351953	0.398008
Q9JJU8	Sh3bgrl	Turquoise	12	13.237	0.0887738	12	13.0065	0.116108	12	13.461	0.0619105	12	13.1756	0.163546	48	(3, 44)	2.71979	0.0558347	0.165925	20.5852	-1.57758	0.129907	0.19486	19.6531	2.0696	0.0518942	0.155682	16.9643	-0.330086	0.745376	0.745376
Q80XL6	Acad11	Blue	12	13.7567	0.100455	12	13.6616	0.089389	12	13.8806	0.0477358	12	13.9443	0.0559951	48	(3, 44)	2.71799	0.0559494	0.166007	21.707	-0.706988	0.487095	0.487095	15.7268	1.11469	0.281728	0.422591	17.2338	1.63164	0.120893	0.362678
P70697	Urod	Turquoise	12	12.6571	0.126419	12	12.2628	0.23945	12	12.8936	0.116102	12	12.6674	0.119567	48	(3, 44)	2.71786	0.055958	0.166007	16.6901	-1.45618	0.163896	0.273333	21.8425	1.37779	0.182222	0.273333	21.932	0.0596447	0.952979	0.952979
Q5XJY5	Arcn1	Turquoise	12	12.8201	0.139198	12	12.6377	0.150246	12	13.0324	0.0907362	12	13.064	0.0909284	48	(3, 44)	2.71644	0.0560487	0.166082	21.8729	-0.890622	0.382824	0.382824	18.9184	1.27766	0.216827	0.32524	18.9416	1.46679	0.158839	0.32524
Q9WVR4	Fxr2	Turquoise	8	9.23151	0.746443	7	8.47816	0.350975	12	9.73786	0.387917	11	10.4815	0.42571	38	(3, 34)	2.77687	0.0561032	0.166082	9.87426	-0.913333	0.382827	0.559664	10.7908	0.601916	0.559664	0.559664	11.4465	1.45468	0.172626	0.517879
O54774	Ap3d1	Greenyellow	12	12.015	0.387264	11	13.206	0.161687	12	12.486	0.310765	12	12.5717	0.244713	47	(3, 43)	2.72001	0.0561269	0.166082	14.6785	2.83806	0.0126746	0.0380238	21.0143	0.948717	0.353548	0.353548	18.5766	1.21537	0.239447	0.353548
Q8CDN6	Txnl1	Tan	12	12.4923	0.126128	12	12.738	0.173227	12	12.9919	0.124498	12	12.9264	0.112405	48	(3, 44)	2.71234	0.0563121	0.166488	20.1043	1.14631	0.265128	0.265128	21.9963	2.81878	0.0100004	0.0264081	21.7144	2.56913	0.0176054	0.0264081
P62245	Rps15a	Brown	12	14.8066	0.0565331	12	14.8266	0.11214	12	15.1482	0.114813	12	14.8071	0.112181	48	(3, 44)	2.70618	0.0567102	0.167435	16.252	0.158612	0.875929	0.997126	16.0378	2.66887	0.0167842	0.0503527	16.2486	0.0036578	0.997126	0.997126
Q8VCL2	Sco2	Black	12	11.7444	0.25122	12	11.9095	0.201597	12	12.2597	0.124425	12	11.4849	0.190958	48	(3, 44)	2.70494	0.056791	0.167435	21.0143	0.51254	0.613618	0.613618	16.0904	1.8381	0.0845824	0.253747	20.5299	-0.822463	0.420264	0.613618
P61022	Chp1	Turquoise	12	12.4711	0.229616	12	12.2506	0.193855	12	12.8227	0.169202	12	12.9793	0.207151	48	(3, 44)	2.70478	0.056801	0.167435	21.3982	-0.733566	0.471174	0.471174	20.2258	1.23292	0.231744	0.347617	21.7708	1.64335	0.114676	0.344027
Q9CXF0	Kynu	Brown	12	13.8685	0.0635995	12	13.8953	0.119748	12	14.0947	0.0632782	12	14.1291	0.0645584	48	(3, 44)	2.70433	0.0568307	0.167435	16.7484	0.197964	0.845456	0.845456	21.9994	2.52153	0.0194306	0.0291459	21.9951	2.8763	0.00877043	0.0263113
P09103	P4hb	Blue	12	15.3963	0.0643948	12	15.3753	0.0791589	12	15.5447	0.0651203	12	15.6003	0.0583487	48	(3, 44)	2.70366	0.0568737	0.167435	21.1248	-0.205554	0.839107	0.839107	21.9972	1.62004	0.119472	0.179208	21.7895	2.34775	0.0283865	0.0851594
Q99PG0	Aadac	Salmon	12	14.3774	0.103493	12	14.1875	0.115758	12	14.5906	0.0832171	12	14.433	0.0998941	48	(3, 44)	2.69926	0.057161	0.168138	21.7297	-1.22295	0.234446	0.35167	21.0309	1.60515	0.123374	0.35167	21.9725	0.386196	0.703066	0.703066
Q7TQI3	Otub1	Blue	12	12.7272	0.0775952	12	12.6623	0.0945213	12	13.005	0.0555162	12	12.7661	0.122869	48	(3, 44)	2.69814	0.0572339	0.16821	21.1957	-0.530952	0.600972	0.791848	19.9233	2.91154	0.00865204	0.0259561	18.5701	0.267743	0.791848	0.791848
Q99J77	Nans	Yellow	12	12.5713	0.294383	12	11.8362	0.186344	12	12.5029	0.148633	12	12.318	0.141299	48	(3, 44)	2.69209	0.0576317	0.169235	18.5956	-2.10989	0.0486585	0.145975	16.266	-0.207402	0.83827	0.83827	15.813	-0.775799	0.449316	0.673974
A0A140LIS8	Gm4756	Blue	12	12.2101	0.225868	12	12.6208	0.142021	12	12.9419	0.118483	12	12.6639	0.223756	48	(3, 44)	2.69107	0.057699	0.169242	18.5221	1.53919	0.140667	0.167591	16.6276	2.86898	0.0108154	0.0324463	21.9981	1.4271	0.167591	0.167591
Q6ZWV7	Rpl35	Turquoise	12	15.2583	0.123945	12	14.9683	0.128528	12	15.4402	0.11666	12	15.3697	0.136879	48	(3, 44)	2.69057	0.0577316	0.169242	21.9711	-1.62426	0.118581	0.355742	21.9198	1.06875	0.296811	0.445217	21.7867	0.603156	0.552633	0.552633
P63101	Ywhaz	Brown	12	14.0347	0.0524749	12	14.1801	0.0824492	12	14.3043	0.0643711	12	14.183	0.0662852	48	(3, 44)	2.68929	0.0578161	0.169347	18.6554	1.48746	0.153602	0.153602	21.1413	3.24594	0.00384398	0.0115319	20.8995	1.75419	0.0940518	0.141078
Q8K1N1	Pnpla8	Salmon	12	10.8207	0.620198	12	11.2275	0.700702	12	12.5783	0.36528	12	12.4843	0.401842	48	(3, 44)	2.68692	0.0579733	0.16965	21.6803	0.434675	0.668094	0.668094	17.8119	2.44189	0.025282	0.0547647	18.8519	2.25111	0.0365098	0.0547647
Q8BI84	Mia3	Blue	12	12.345	0.072357	12	12.3964	0.0940331	12	12.6396	0.0786293	12	12.5159	0.0740182	48	(3, 44)	2.68625	0.0580176	0.16965	20.6449	0.43369	0.669012	0.669012	21.8497	2.75761	0.0115319	0.0345956	21.9887	1.65127	0.112896	0.169344
[truncated: 2,282 more rows]

## Sheet: SpearmanCorrelation
ModuleID	N	DoF	Rho	Pval	AdjPval
Blue	787	785	0.58398	3.89974e-73	3.89974e-72
Brown	589	587	0.371293	1.08531e-20	5.42654e-20
[truncated: 8 more rows]
