# Supplementary material for: Lifespan-extending interventions induce consistent patterns of fatty acid oxidation in mouse livers
Source: Commun Biol. 2023 Jul 22;6:768. doi: 10.1038/s42003-023-05128-y (PMC10363145; doi:10.1038/s42003-023-05128-y)
Supplement: Supplementary file 6 — Supplementary Data 3 [file 42003_2023_5128_MOESM6_ESM.xlsx]

## Sheet: README
Supplementary Data 3. Enrichment analysis for the hub proteins of WGCNA-identified modules.
This .xlsx file contains the overrepresentation test results for the enrichment of Gene Ontology Biological Process (GOBP) terms in the top 10% hub proteins of the Weighted Gene Coexpression Network Analysis (WGCNA)-identified modules, corresponding to Fig. 3d and Supplementary Fig. 3c.
AnalyteAnnotationMetadata
This sheet contains analyte–annotation metadata, which were retrieved using the European Molecular Biology Laboratory’s European Bioinformatics Institute (EMBL-EBI) QuickGO application programming interface (API) (Mar 17, 2023).
To maintain the biological meaning of annotation, GOBP terms were used for the overrepresentation tests if at least half of the members, with a minimum of four members, were retained in the processed 3,468 analytes. The final 395 GOBP terms and their annotated 1,414 analytes are presented here.
– UniProtID: UniProt ID.
– UniProtName: Name in UniProt.
– GeneSymbol: Gene label corresponding to the analyte's UniProt ID. Gene label corresponds to Gene Symbol which was retrived using the UniProt API (Mar 17, 2023), with two exceptions: (1) only the representative Gene Symbol with “(+)" when multiple Gene Symbols were mapped to the UniProt ID (e.g., P62806), (2) “n/a" with UniProt name when no Gene Symbol was mapped to the UniProt ID (e.g., Q3TQQ9).
– AnnotationID: ID of GO annotation.
– AnnotationName: Name of GO annotation.
– GOtype: Type of GO annotation.
– nAnalytes: The number of analytes which were included in the processed 3,468 analytes and mapped to this GO annotation.
– nBackgrounds: The number of background proteins (i.e., all the proteins that were mapped to this GO annotation in the used database).
– Coverage: nAnalytes/nBackgrounds [%].
[ModuleID]Module
This sheet contains test summary of the enrichment of GOBP terms in the top 10% hub proteins of ModuleID WGCNA-module, corresponding to Fig. 3d and Supplementary Fig. 3c.
Enrichment in the top 10% hub proteins was assessed using overrepresentation tests for each of the GOBP terms that were mapped to any of the hub proteins, which was performed on R (version 4.1.1) with R tidyverse (version 1.3.1) and clusterProfiler (version 4.2.2) packages.
– AnnotationID: ID of the assessed GO annotation (i.e., GO term that was mapped to any of the hub proteins).
– AnnotationName: Name of this GO annotation.
– Ratio2Hubs: The ratio of hub proteins which were mapped to this GO annotation to the total hub proteins that were mapped to any of GO annotations.
– Ratio2BGs: The ratio of proteins which were mapped to this GO annotaion to the background proteins (i.e., 1,414 proteins).
– Pval: The P-value in the overrepresentation test.
– AdjPval: The adjusted P-value in the overrepresentation test (i.e., adjusted multiple testing across the assessed GO annotations with the Benjamini–Hochberg method). This simple adjustment approach is based on a conservative assumption (See Methods in the paper).
– Qval: The Q-value in the overrepresentation test.
– MappedHub: Gene label of hub proteins which were mapped to this GO annotation. Each gene label is concatenated with the separator “/".
– nMappedHubs: The number of hub proteins which were mapped to this GO annotation.

## Sheet: AnalyteAnnotationMetadata
UniProtID	UniProtName	GeneSymbol	AnnotationID	AnnotationName	GOtype	nAnalytes	nBackgrounds	Coverage
A2A935	PRD16_MOUSE	Prdm16	GO:0043457	regulation of cellular respiration	BP	5	8	62.5
A2AIL4	NDUF6_MOUSE	Ndufaf6	GO:0032981	mitochondrial respiratory chain complex I assembly	BP	44	61	72.1311
A2AKK5	ACNT1_MOUSE	Acnat1	GO:0006637	acyl-CoA metabolic process	BP	20	28	71.4286
A2ASZ8	SCMC2_MOUSE	Slc25a25	GO:0046034	ATP metabolic process	BP	25	42	59.5238
A2ATU0	DHTK1_MOUSE	Dhtkd1	GO:0006091	generation of precursor metabolites and energy	BP	8	13	61.5385
B2RXC1	TPC11_MOUSE	Trappc11	GO:0061635	regulation of protein complex stability	BP	8	14	57.1429
B9EKI3	TMF1_MOUSE	Tmf1	GO:0061136	regulation of proteasomal protein catabolic process	BP	10	20	50
E9PV24	FIBA_MOUSE	Fga	GO:0090277	positive regulation of peptide hormone secretion	BP	4	8	50
E9PV24	FIBA_MOUSE	Fga	GO:0051258	protein polymerization	BP	8	16	50
E9PV24	FIBA_MOUSE	Fga	GO:0042730	fibrinolysis	BP	9	16	56.25
E9PV24	FIBA_MOUSE	Fga	GO:0072378	blood coagulation, fibrin clot formation	BP	4	8	50
E9PV24	FIBA_MOUSE	Fga	GO:0031639	plasminogen activation	BP	7	12	58.3333
E9Q3L2	PI4KA_MOUSE	Pi4ka	GO:0044788	modulation by host of viral process	BP	6	8	75
E9Q414	APOB_MOUSE	Apob	GO:0006642	triglyceride mobilization	BP	4	5	80
E9Q414	APOB_MOUSE	Apob	GO:0042953	lipoprotein transport	BP	9	17	52.9412
E9Q414	APOB_MOUSE	Apob	GO:0010884	positive regulation of lipid storage	BP	5	10	50
E9Q414	APOB_MOUSE	Apob	GO:0034383	low-density lipoprotein particle clearance	BP	6	8	75
E9Q414	APOB_MOUSE	Apob	GO:0042158	lipoprotein biosynthetic process	BP	4	6	66.6667
E9Q414	APOB_MOUSE	Apob	GO:0042159	lipoprotein catabolic process	BP	5	6	83.3333
E9Q414	APOB_MOUSE	Apob	GO:0033344	cholesterol efflux	BP	17	30	56.6667
E9Q414	APOB_MOUSE	Apob	GO:0045540	regulation of cholesterol biosynthetic process	BP	4	8	50
E9Q4Z2	ACACB_MOUSE	Acacb	GO:0006084	acetyl-CoA metabolic process	BP	9	11	81.8182
E9Q4Z2	ACACB_MOUSE	Acacb	GO:0010884	positive regulation of lipid storage	BP	5	10	50
E9Q557	DESP_MOUSE	Dsp	GO:0098911	regulation of ventricular cardiac muscle cell action potential	BP	5	9	55.5556
E9Q557	DESP_MOUSE	Dsp	GO:0086073	bundle of His cell-Purkinje myocyte adhesion involved in cell communication	BP	5	6	83.3333
G5E870	TRIPC_MOUSE	Trip12	GO:2000779	regulation of double-strand break repair	BP	4	7	57.1429
O08539	BIN1_MOUSE	Bin1	GO:0033292	T-tubule organization	BP	4	8	50
O08547	SC22B_MOUSE	Sec22b	GO:0048280	vesicle fusion with Golgi apparatus	BP	5	9	55.5556
O08553	DPYL2_MOUSE	Dpysl2	GO:0006208	pyrimidine nucleobase catabolic process	BP	4	7	57.1429
O08573	LEG9_MOUSE	Lgals9	GO:0051353	positive regulation of oxidoreductase activity	BP	4	7	57.1429
O08573	LEG9_MOUSE	Lgals9	GO:0032732	positive regulation of interleukin-1 production	BP	5	9	55.5556
O08585	CLCA_MOUSE	Clta	GO:0048268	clathrin coat assembly	BP	9	15	60
O08586	PTEN_MOUSE	Pten	GO:1990314	cellular response to insulin-like growth factor stimulus	BP	5	8	62.5
O08601	MTP_MOUSE	Mttp	GO:0034197	triglyceride transport	BP	4	4	100
O08601	MTP_MOUSE	Mttp	GO:0042953	lipoprotein transport	BP	9	17	52.9412
O08709	PRDX6_MOUSE	Prdx6	GO:0045454	cell redox homeostasis	BP	18	33	54.5455
O08715	AKAP1_MOUSE	Akap1	GO:0035308	negative regulation of protein dephosphorylation	BP	6	11	54.5455
O08738	CASP6_MOUSE	Casp6	GO:0097284	hepatocyte apoptotic process	BP	10	19	52.6316
O08738	CASP6_MOUSE	Casp6	GO:0060545	positive regulation of necroptotic process	BP	4	6	66.6667
O08749	DLDH_MOUSE	Dld	GO:0006086	acetyl-CoA biosynthetic process from pyruvate	BP	8	9	88.8889
O08749	DLDH_MOUSE	Dld	GO:0006103	2-oxoglutarate metabolic process	BP	16	20	80
O08749	DLDH_MOUSE	Dld	GO:0009083	branched-chain amino acid catabolic process	BP	11	15	73.3333
O08749	DLDH_MOUSE	Dld	GO:0006120	mitochondrial electron transport, NADH to ubiquinone	BP	16	21	76.1905
O08756	HCD2_MOUSE	Hsd17b10	GO:0008210	estrogen metabolic process	BP	20	40	50
O08756	HCD2_MOUSE	Hsd17b10	GO:0006550	isoleucine catabolic process	BP	4	5	80
O08756	HCD2_MOUSE	Hsd17b10	GO:0006699	bile acid biosynthetic process	BP	13	17	76.4706
O08759	UBE3A_MOUSE	Ube3a	GO:0050847	progesterone receptor signaling pathway	BP	6	12	50
O08788	DCTN1_MOUSE	Dctn1	GO:0007097	nuclear migration	BP	14	21	66.6667
O08807	PRDX4_MOUSE	Prdx4	GO:0045454	cell redox homeostasis	BP	18	33	54.5455
O08807	PRDX4_MOUSE	Prdx4	GO:0022417	protein maturation by protein folding	BP	5	9	55.5556
O08914	FAAH1_MOUSE	Faah	GO:0009062	fatty acid catabolic process	BP	8	12	66.6667
O08915	AIP_MOUSE	Aip	GO:0006626	protein targeting to mitochondrion	BP	11	21	52.381
O08915	AIP_MOUSE	Aip	GO:0022417	protein maturation by protein folding	BP	5	9	55.5556
O09012	PEX5_MOUSE	Pex5	GO:0016558	protein import into peroxisome matrix	BP	8	15	53.3333
O09012	PEX5_MOUSE	Pex5	GO:0016562	protein import into peroxisome matrix, receptor recycling	BP	4	7	57.1429
O09012	PEX5_MOUSE	Pex5	GO:0006625	protein targeting to peroxisome	BP	9	10	90
O09012	PEX5_MOUSE	Pex5	GO:0051262	protein tetramerization	BP	10	19	52.6316
O09012	PEX5_MOUSE	Pex5	GO:0045046	protein import into peroxisome membrane	BP	4	5	80
O09012	PEX5_MOUSE	Pex5	GO:0000038	very long-chain fatty acid metabolic process	BP	18	22	81.8182
O09012	PEX5_MOUSE	Pex5	GO:0007006	mitochondrial membrane organization	BP	5	7	71.4286
O09044	SNP23_MOUSE	Snap23	GO:0099003	vesicle-mediated transport in synapse	BP	5	8	62.5
O09044	SNP23_MOUSE	Snap23	GO:0061025	membrane fusion	BP	9	17	52.9412
O09106	HDAC1_MOUSE	Hdac1	GO:0052548	regulation of endopeptidase activity	BP	4	6	66.6667
O09111	NDUBB_MOUSE	Ndufb11	GO:0032981	mitochondrial respiratory chain complex I assembly	BP	44	61	72.1311
O09131	GSTO1_MOUSE	Gsto1	GO:0006749	glutathione metabolic process	BP	34	67	50.7463
O09131	GSTO1_MOUSE	Gsto1	GO:0042178	xenobiotic catabolic process	BP	22	28	78.5714
O09131	GSTO1_MOUSE	Gsto1	GO:0019853	L-ascorbic acid biosynthetic process	BP	6	8	75
O09159	MA2B1_MOUSE	Man2b1	GO:0009313	oligosaccharide catabolic process	BP	7	11	63.6364
O09164	SODE_MOUSE	Sod3	GO:0019430	removal of superoxide radicals	BP	8	13	61.5385
O09164	SODE_MOUSE	Sod3	GO:0046688	response to copper ion	BP	6	12	50
O09172	GSH0_MOUSE	Gclm	GO:0006536	glutamate metabolic process	BP	12	16	75
O09172	GSH0_MOUSE	Gclm	GO:0006749	glutathione metabolic process	BP	34	67	50.7463
O09173	HGD_MOUSE	Hgd	GO:0006572	tyrosine catabolic process	BP	5	10	50
O09174	AMACR_MOUSE	Amacr	GO:0006699	bile acid biosynthetic process	BP	13	17	76.4706
O35129	PHB2_MOUSE	Phb2	GO:1904959	regulation of cytochrome-c oxidase activity	BP	4	5	80
O35129	PHB2_MOUSE	Phb2	GO:0039529	RIG-I signaling pathway	BP	6	8	75
O35129	PHB2_MOUSE	Phb2	GO:0033147	negative regulation of intracellular estrogen receptor signaling pathway	BP	7	14	50
O35343	IMA3_MOUSE	Kpna4	GO:0006607	NLS-bearing protein import into nucleus	BP	6	11	54.5455
O35344	IMA4_MOUSE	Kpna3	GO:0006607	NLS-bearing protein import into nucleus	BP	6	11	54.5455
O35386	PAHX_MOUSE	Phyh	GO:0001561	fatty acid alpha-oxidation	BP	6	7	85.7143
O35386	PAHX_MOUSE	Phyh	GO:0006103	2-oxoglutarate metabolic process	BP	16	20	80
O35423	AGT1_MOUSE	Agxt	GO:0046487	glyoxylate metabolic process	BP	4	5	80
O35423	AGT1_MOUSE	Agxt	GO:0006563	L-serine metabolic process	BP	7	7	100
O35423	AGT1_MOUSE	Agxt	GO:0042866	pyruvate biosynthetic process	BP	6	6	100
O35435	PYRD_MOUSE	Dhodh	GO:0090140	regulation of mitochondrial fission	BP	6	9	66.6667
O35453	HEPS_MOUSE	Hpn	GO:0010756	positive regulation of plasminogen activation	BP	4	7	57.1429
O35465	FKBP8_MOUSE	Fkbp8	GO:0070585	protein localization to mitochondrion	BP	7	11	63.6364
O35488	S27A2_MOUSE	Slc27a2	GO:0006699	bile acid biosynthetic process	BP	13	17	76.4706
O35488	S27A2_MOUSE	Slc27a2	GO:0042760	very long-chain fatty acid catabolic process	BP	6	7	85.7143
O35488	S27A2_MOUSE	Slc27a2	GO:0000038	very long-chain fatty acid metabolic process	BP	18	22	81.8182
O35488	S27A2_MOUSE	Slc27a2	GO:0001561	fatty acid alpha-oxidation	BP	6	7	85.7143
O35593	PSDE_MOUSE	Psmd14	GO:0061136	regulation of proteasomal protein catabolic process	BP	10	20	50
O35604	NPC1_MOUSE	Npc1	GO:0030299	intestinal cholesterol absorption	BP	6	7	85.7143
O35604	NPC1_MOUSE	Npc1	GO:0071404	cellular response to low-density lipoprotein particle stimulus	BP	11	20	55
O35604	NPC1_MOUSE	Npc1	GO:0046686	response to cadmium ion	BP	7	14	50
O35604	NPC1_MOUSE	Npc1	GO:0031579	membrane raft organization	BP	4	6	66.6667
O35604	NPC1_MOUSE	Npc1	GO:0033344	cholesterol efflux	BP	17	30	56.6667
O35604	NPC1_MOUSE	Npc1	GO:0015918	sterol transport	BP	5	7	71.4286
O35604	NPC1_MOUSE	Npc1	GO:0010878	cholesterol storage	BP	4	5	80
O35623	BET1_MOUSE	Bet1	GO:0048280	vesicle fusion with Golgi apparatus	BP	5	9	55.5556
O35643	AP1B1_MOUSE	Ap1b1	GO:0048268	clathrin coat assembly	BP	9	15	60
O35657	NEUR1_MOUSE	Neu1	GO:0006689	ganglioside catabolic process	BP	4	7	57.1429
O35657	NEUR1_MOUSE	Neu1	GO:0009313	oligosaccharide catabolic process	BP	7	11	63.6364
O35658	C1QBP_MOUSE	C1qbp	GO:0048025	negative regulation of mRNA splicing, via spliceosome	BP	14	26	53.8462
O35658	C1QBP_MOUSE	C1qbp	GO:0039536	negative regulation of RIG-I signaling pathway	BP	4	8	50
O35660	GSTM6_MOUSE	Gstm6	GO:0018916	nitrobenzene metabolic process	BP	7	7	100
O35660	GSTM6_MOUSE	Gstm6	GO:0006749	glutathione metabolic process	BP	34	67	50.7463
O35660	GSTM6_MOUSE	Gstm6	GO:0070458	cellular detoxification of nitrogen compound	BP	8	8	100
O35660	GSTM6_MOUSE	Gstm6	GO:1901687	glutathione derivative biosynthetic process	BP	6	9	66.6667
O35660	GSTM6_MOUSE	Gstm6	GO:0051122	hepoxilin biosynthetic process	BP	7	14	50
O35660	GSTM6_MOUSE	Gstm6	GO:0042178	xenobiotic catabolic process	BP	22	28	78.5714
O35678	MGLL_MOUSE	Mgll	GO:0046464	acylglycerol catabolic process	BP	5	6	83.3333
O35680	RT12_MOUSE	Mrps12	GO:0032543	mitochondrial translation	BP	22	38	57.8947
O35682	MYADM_MOUSE	Myadm	GO:0031579	membrane raft organization	BP	4	6	66.6667
O35683	NDUA1_MOUSE	Ndufa1	GO:0032981	mitochondrial respiratory chain complex I assembly	BP	44	61	72.1311
O35685	NUDC_MOUSE	Nudc	GO:0007097	nuclear migration	BP	14	21	66.6667
O35737	HNRH1_MOUSE	Hnrnph1	GO:0098761	cellular response to interleukin-7	BP	13	17	76.4706
O35855	BCAT2_MOUSE	Bcat2	GO:0006550	isoleucine catabolic process	BP	4	5	80
O35855	BCAT2_MOUSE	Bcat2	GO:0009083	branched-chain amino acid catabolic process	BP	11	15	73.3333
O35864	CSN5_MOUSE	Cops5	GO:0000338	protein deneddylation	BP	8	13	61.5385
O35943	FRDA_MOUSE	Fxn	GO:0044572	[4Fe-4S] cluster assembly	BP	5	5	100
O35943	FRDA_MOUSE	Fxn	GO:0044571	[2Fe-2S] cluster assembly	BP	9	10	90
O35943	FRDA_MOUSE	Fxn	GO:0016226	iron-sulfur cluster assembly	BP	17	32	53.125
O35945	AL1A7_MOUSE	Aldh1a7	GO:0006001	fructose catabolic process	BP	5	5	100
O35945	AL1A7_MOUSE	Aldh1a7	GO:0110095	cellular detoxification of aldehyde	BP	6	7	85.7143
O35969	GAMT_MOUSE	Gamt	GO:0046500	S-adenosylmethionine metabolic process	BP	5	9	55.5556
O35972	RM23_MOUSE	Mrpl23	GO:0032543	mitochondrial translation	BP	22	38	57.8947
O35988	SDC4_MOUSE	Sdc4	GO:1903543	positive regulation of exosomal secretion	BP	10	15	66.6667
O35988	SDC4_MOUSE	Sdc4	GO:0051894	positive regulation of focal adhesion assembly	BP	14	28	50
O54774	AP3D1_MOUSE	Ap3d1	GO:0006896	Golgi to vacuole transport	BP	4	8	50
O54774	AP3D1_MOUSE	Ap3d1	GO:0035646	endosome to melanosome transport	BP	5	10	50
O54782	MA2B2_MOUSE	Man2b2	GO:0009313	oligosaccharide catabolic process	BP	7	11	63.6364
O54984	GET3_MOUSE	Get3	GO:0006620	post-translational protein targeting to endoplasmic reticulum membrane	BP	9	15	60
O54984	GET3_MOUSE	Get3	GO:0071816	tail-anchored membrane protein insertion into ER membrane	BP	13	17	76.4706
O55003	BNIP3_MOUSE	Bnip3	GO:0097345	mitochondrial outer membrane permeabilization	BP	6	8	75
O55003	BNIP3_MOUSE	Bnip3	GO:0035694	mitochondrial protein catabolic process	BP	4	7	57.1429
O55003	BNIP3_MOUSE	Bnip3	GO:0010637	negative regulation of mitochondrial fusion	BP	5	8	62.5
O55003	BNIP3_MOUSE	Bnip3	GO:0046902	regulation of mitochondrial membrane permeability	BP	7	14	50
O55003	BNIP3_MOUSE	Bnip3	GO:0048102	autophagic cell death	BP	4	7	57.1429
O55003	BNIP3_MOUSE	Bnip3	GO:0043653	mitochondrial fragmentation involved in apoptotic process	BP	6	12	50
O55003	BNIP3_MOUSE	Bnip3	GO:0051561	positive regulation of mitochondrial calcium ion concentration	BP	8	11	72.7273
O55042	SYUA_MOUSE	Snca	GO:1901214	regulation of neuron death	BP	9	18	50
O55042	SYUA_MOUSE	Snca	GO:0010642	negative regulation of platelet-derived growth factor receptor signaling pathway	BP	4	8	50
O55042	SYUA_MOUSE	Snca	GO:0051262	protein tetramerization	BP	10	19	52.6316
O55042	SYUA_MOUSE	Snca	GO:0007006	mitochondrial membrane organization	BP	5	7	71.4286
O55042	SYUA_MOUSE	Snca	GO:0042775	mitochondrial ATP synthesis coupled electron transport	BP	11	14	78.5714
O55071	CP2BJ_MOUSE	Cyp2b19	GO:0042178	xenobiotic catabolic process	BP	22	28	78.5714
O55071	CP2BJ_MOUSE	Cyp2b19	GO:0042180	cellular ketone metabolic process	BP	6	9	66.6667
O55111	DSG2_MOUSE	Dsg2	GO:0098911	regulation of ventricular cardiac muscle cell action potential	BP	5	9	55.5556
O55111	DSG2_MOUSE	Dsg2	GO:0086073	bundle of His cell-Purkinje myocyte adhesion involved in cell communication	BP	5	6	83.3333
O55131	SEPT7_MOUSE	Septin7	GO:0030865	cortical cytoskeleton organization	BP	5	8	62.5
O55137	ACOT1_MOUSE	Acot1	GO:0006637	acyl-CoA metabolic process	BP	20	28	71.4286
O55137	ACOT1_MOUSE	Acot1	GO:0000038	very long-chain fatty acid metabolic process	BP	18	22	81.8182
O55142	RL35A_MOUSE	Rpl35a	GO:0002181	cytoplasmic translation	BP	35	49	71.4286
O55143	AT2A2_MOUSE	Atp2a2	GO:0016240	autophagosome membrane docking	BP	5	7	71.4286
O55143	AT2A2_MOUSE	Atp2a2	GO:0033292	T-tubule organization	BP	4	8	50
O55222	ILK_MOUSE	Ilk	GO:0009967	positive regulation of signal transduction	BP	7	14	50
O55229	CHKB_MOUSE	Chkb	GO:0006656	phosphatidylcholine biosynthetic process	BP	11	20	55
O70133	DHX9_MOUSE	Dhx9	GO:0000380	alternative mRNA splicing, via spliceosome	BP	12	20	60
O70133	DHX9_MOUSE	Dhx9	GO:2000767	positive regulation of cytoplasmic translation	BP	10	14	71.4286
O70133	DHX9_MOUSE	Dhx9	GO:0010501	RNA secondary structure unwinding	BP	5	10	50
O70133	DHX9_MOUSE	Dhx9	GO:0070934	CRD-mediated mRNA stabilization	BP	7	10	70
O70133	DHX9_MOUSE	Dhx9	GO:1900152	negative regulation of nuclear-transcribed mRNA catabolic process, deadenylation-dependent decay	BP	7	8	87.5
O70133	DHX9_MOUSE	Dhx9	GO:1903608	protein localization to cytoplasmic stress granule	BP	5	9	55.5556
O70194	EIF3D_MOUSE	Eif3d	GO:0075522	IRES-dependent viral translational initiation	BP	10	11	90.9091
O70194	EIF3D_MOUSE	Eif3d	GO:0075525	viral translational termination-reinitiation	BP	5	5	100
O70252	HMOX2_MOUSE	Hmox2	GO:0042167	heme catabolic process	BP	4	4	100
O70303	CIDEB_MOUSE	Cideb	GO:0090207	regulation of triglyceride metabolic process	BP	7	11	63.6364
O70303	CIDEB_MOUSE	Cideb	GO:0034379	very-low-density lipoprotein particle assembly	BP	6	9	66.6667
O70305	ATX2_MOUSE	Atxn2	GO:0034063	stress granule assembly	BP	14	23	60.8696
O70310	NMT1_MOUSE	Nmt1	GO:0042180	cellular ketone metabolic process	BP	6	9	66.6667
O70325	GPX4_MOUSE	Gpx4	GO:0006749	glutathione metabolic process	BP	34	67	50.7463
O70325	GPX4_MOUSE	Gpx4	GO:0051258	protein polymerization	BP	8	16	50
O70378	EMC8_MOUSE	Emc8	GO:0071816	tail-anchored membrane protein insertion into ER membrane	BP	13	17	76.4706
O70378	EMC8_MOUSE	Emc8	GO:0045050	protein insertion into ER membrane by stop-transfer membrane-anchor sequence	BP	9	10	90
O70404	VAMP8_MOUSE	Vamp8	GO:0016240	autophagosome membrane docking	BP	5	7	71.4286
O70404	VAMP8_MOUSE	Vamp8	GO:0061025	membrane fusion	BP	9	17	52.9412
O70435	PSA3_MOUSE	Psma3	GO:0052548	regulation of endopeptidase activity	BP	4	6	66.6667
O70439	STX7_MOUSE	Stx7	GO:0070925	organelle assembly	BP	4	6	66.6667
O70492	SNX3_MOUSE	Snx3	GO:0022615	protein to membrane docking	BP	5	5	100
O70492	SNX3_MOUSE	Snx3	GO:0010324	membrane invagination	BP	4	6	66.6667
O70492	SNX3_MOUSE	Snx3	GO:0033572	transferrin transport	BP	7	12	58.3333
O70503	DHB12_MOUSE	Hsd17b12	GO:0006703	estrogen biosynthetic process	BP	5	9	55.5556
O70591	PFD2_MOUSE	Pfdn2	GO:1905907	negative regulation of amyloid fibril formation	BP	8	15	53.3333
O88342	WDR1_MOUSE	Wdr1	GO:0030043	actin filament fragmentation	BP	4	4	100
O88342	WDR1_MOUSE	Wdr1	GO:0030865	cortical cytoskeleton organization	BP	5	8	62.5
O88342	WDR1_MOUSE	Wdr1	GO:0043297	apical junction assembly	BP	4	8	50
O88384	VTI1B_MOUSE	Vti1b	GO:0006896	Golgi to vacuole transport	BP	4	8	50
O88384	VTI1B_MOUSE	Vti1b	GO:0048280	vesicle fusion with Golgi apparatus	BP	5	9	55.5556
O88455	DHCR7_MOUSE	Dhcr7	GO:0045540	regulation of cholesterol biosynthetic process	BP	4	8	50
O88531	PPT1_MOUSE	Ppt1	GO:0048549	positive regulation of pinocytosis	BP	4	6	66.6667
O88531	PPT1_MOUSE	Ppt1	GO:0031579	membrane raft organization	BP	4	6	66.6667
O88533	DDC_MOUSE	Ddc	GO:0006584	catecholamine metabolic process	BP	5	8	62.5
O88543	CSN3_MOUSE	Cops3	GO:0000338	protein deneddylation	BP	8	13	61.5385
O88544	CSN4_MOUSE	Cops4	GO:0000338	protein deneddylation	BP	8	13	61.5385
O88545	CSN6_MOUSE	Cops6	GO:0000338	protein deneddylation	BP	8	13	61.5385
O88569	ROA2_MOUSE	Hnrnpa2b1	GO:0031053	primary miRNA processing	BP	5	10	50
O88569	ROA2_MOUSE	Hnrnpa2b1	GO:0048025	negative regulation of mRNA splicing, via spliceosome	BP	14	26	53.8462
O88587	COMT_MOUSE	Comt	GO:0006584	catecholamine metabolic process	BP	5	8	62.5
O88587	COMT_MOUSE	Comt	GO:0008210	estrogen metabolic process	BP	20	40	50
O88736	DHB7_MOUSE	Hsd17b7	GO:0006703	estrogen biosynthetic process	BP	5	9	55.5556
O88746	TOM1_MOUSE	Tom1	GO:1901098	positive regulation of autophagosome maturation	BP	5	9	55.5556
O88792	JAM1_MOUSE	F11r	GO:0090559	regulation of membrane permeability	BP	5	8	62.5
O88792	JAM1_MOUSE	F11r	GO:2000810	regulation of bicellular tight junction assembly	BP	6	11	54.5455
O88792	JAM1_MOUSE	F11r	GO:1902396	protein localization to bicellular tight junction	BP	4	6	66.6667
O88844	IDHC_MOUSE	Idh1	GO:0006739	NADP metabolic process	BP	10	14	71.4286
O88844	IDHC_MOUSE	Idh1	GO:0006102	isocitrate metabolic process	BP	6	9	66.6667
O88844	IDHC_MOUSE	Idh1	GO:0006103	2-oxoglutarate metabolic process	BP	16	20	80
O88844	IDHC_MOUSE	Idh1	GO:0006749	glutathione metabolic process	BP	34	67	50.7463
O88908	SOAT2_MOUSE	Soat2	GO:0033344	cholesterol efflux	BP	17	30	56.6667
O88908	SOAT2_MOUSE	Soat2	GO:0034379	very-low-density lipoprotein particle assembly	BP	6	9	66.6667
O88908	SOAT2_MOUSE	Soat2	GO:0010878	cholesterol storage	BP	4	5	80
O88958	GNPI1_MOUSE	Gnpda1	GO:0019262	N-acetylneuraminate catabolic process	BP	5	10	50
O88958	GNPI1_MOUSE	Gnpda1	GO:0006002	fructose 6-phosphate metabolic process	BP	7	14	50
O88958	GNPI1_MOUSE	Gnpda1	GO:0006091	generation of precursor metabolites and energy	BP	8	13	61.5385
O88962	CP8B1_MOUSE	Cyp8b1	GO:0006699	bile acid biosynthetic process	BP	13	17	76.4706
O88967	YMEL1_MOUSE	Yme1l1	GO:0034982	mitochondrial protein processing	BP	5	7	71.4286
O88967	YMEL1_MOUSE	Yme1l1	GO:0035694	mitochondrial protein catabolic process	BP	4	7	57.1429
O89023	TPP1_MOUSE	Tpp1	GO:0043171	peptide catabolic process	BP	9	16	56.25
O89023	TPP1_MOUSE	Tpp1	GO:1905146	lysosomal protein catabolic process	BP	6	12	50
O89053	COR1A_MOUSE	Coro1a	GO:0071353	cellular response to interleukin-4	BP	12	24	50
O89106	FHIT_MOUSE	Fhit	GO:0006163	purine nucleotide metabolic process	BP	5	6	83.3333
O89110	CASP8_MOUSE	Casp8	GO:0097284	hepatocyte apoptotic process	BP	10	19	52.6316
P00158	CYB_MOUSE	Mt-Cyb	GO:0006122	mitochondrial electron transport, ubiquinol to cytochrome c	BP	9	13	69.2308
P00158	CYB_MOUSE	Mt-Cyb	GO:0015990	electron transport coupled proton transport	BP	4	5	80
P00158	CYB_MOUSE	Mt-Cyb	GO:0046686	response to cadmium ion	BP	7	14	50
P00186	CP1A2_MOUSE	Cyp1a2	GO:0008210	estrogen metabolic process	BP	20	40	50
P00186	CP1A2_MOUSE	Cyp1a2	GO:0042178	xenobiotic catabolic process	BP	22	28	78.5714
P00186	CP1A2_MOUSE	Cyp1a2	GO:0032787	monocarboxylic acid metabolic process	BP	4	7	57.1429
P00186	CP1A2_MOUSE	Cyp1a2	GO:0006778	porphyrin-containing compound metabolic process	BP	4	6	66.6667
P00186	CP1A2_MOUSE	Cyp1a2	GO:0009404	toxin metabolic process	BP	5	9	55.5556
P00375	DYR_MOUSE	Dhfr	GO:0046655	folic acid metabolic process	BP	5	7	71.4286
P00397	COX1_MOUSE	Mtco1	GO:0015990	electron transport coupled proton transport	BP	4	5	80
P00405	COX2_MOUSE	Mtco2	GO:2001171	positive regulation of ATP biosynthetic process	BP	8	13	61.5385
P00493	HPRT_MOUSE	Hprt1	GO:0032263	GMP salvage	BP	7	10	70
P00493	HPRT_MOUSE	Hprt1	GO:0046038	GMP catabolic process	BP	8	9	88.8889
P00493	HPRT_MOUSE	Hprt1	GO:0044209	AMP salvage	BP	8	13	61.5385
P01027	CO3_MOUSE	C3	GO:0010884	positive regulation of lipid storage	BP	5	10	50
P01027	CO3_MOUSE	C3	GO:1903028	positive regulation of opsonization	BP	4	8	50
P01887	B2MG_MOUSE	B2m	GO:0042026	protein refolding	BP	12	16	75
P01887	B2MG_MOUSE	B2m	GO:0019885	antigen processing and presentation of endogenous peptide antigen via MHC class I	BP	4	4	100
P01942	HBA_MOUSE	Hba	GO:0035634	response to stilbenoid	BP	11	22	50
P03888	NU1M_MOUSE	Mtnd1	GO:0006120	mitochondrial electron transport, NADH to ubiquinone	BP	16	21	76.1905
P03888	NU1M_MOUSE	Mtnd1	GO:0032981	mitochondrial respiratory chain complex I assembly	BP	44	61	72.1311
P03899	NU3M_MOUSE	mt-Nd3	GO:0006120	mitochondrial electron transport, NADH to ubiquinone	BP	16	21	76.1905
P03921	NU5M_MOUSE	Mtnd5	GO:0015990	electron transport coupled proton transport	BP	4	5	80
P03921	NU5M_MOUSE	Mtnd5	GO:0006120	mitochondrial electron transport, NADH to ubiquinone	BP	16	21	76.1905
P03921	NU5M_MOUSE	Mtnd5	GO:0032981	mitochondrial respiratory chain complex I assembly	BP	44	61	72.1311
P03930	ATP8_MOUSE	Mtatp8	GO:0042776	proton motive force-driven mitochondrial ATP synthesis	BP	13	14	92.8571
P03958	ADA_MOUSE	Ada	GO:0006154	adenosine catabolic process	BP	6	7	85.7143
P03958	ADA_MOUSE	Ada	GO:0000255	allantoin metabolic process	BP	9	12	75
P03958	ADA_MOUSE	Ada	GO:0006157	deoxyadenosine catabolic process	BP	6	6	100
P03958	ADA_MOUSE	Ada	GO:0006196	AMP catabolic process	BP	7	10	70
P03958	ADA_MOUSE	Ada	GO:0043605	amide catabolic process	BP	11	14	78.5714
P03958	ADA_MOUSE	Ada	GO:0044209	AMP salvage	BP	8	13	61.5385
P03958	ADA_MOUSE	Ada	GO:0032263	GMP salvage	BP	7	10	70
P03958	ADA_MOUSE	Ada	GO:0140928	inhibition of non-skeletal tissue mineralization	BP	5	10	50
P03958	ADA_MOUSE	Ada	GO:0046059	dAMP catabolic process	BP	6	7	85.7143
P04117	FABP4_MOUSE	Fabp4	GO:0015909	long-chain fatty acid transport	BP	7	12	58.3333
P04627	ARAF_MOUSE	Araf	GO:0032434	regulation of proteasomal ubiquitin-dependent protein catabolic process	BP	7	13	53.8462
P04919	B3AT_MOUSE	Slc4a1	GO:0046685	response to arsenic-containing substance	BP	5	7	71.4286
P04919	B3AT_MOUSE	Slc4a1	GO:0051354	negative regulation of oxidoreductase activity	BP	4	6	66.6667
P04939	MUP3_MOUSE	Mup3	GO:0035634	response to stilbenoid	BP	11	22	50
P04939	MUP3_MOUSE	Mup3	GO:0070584	mitochondrion morphogenesis	BP	19	35	54.2857
P05063	ALDOC_MOUSE	Aldoc	GO:0030388	fructose 1,6-bisphosphate metabolic process	BP	6	12	50
P05064	ALDOA_MOUSE	Aldoa	GO:0030388	fructose 1,6-bisphosphate metabolic process	BP	6	12	50
P05064	ALDOA_MOUSE	Aldoa	GO:0061621	canonical glycolysis	BP	10	16	62.5
P05064	ALDOA_MOUSE	Aldoa	GO:0006000	fructose metabolic process	BP	4	5	80
P05064	ALDOA_MOUSE	Aldoa	GO:0061615	glycolytic process through fructose-6-phosphate	BP	4	5	80
P05132	KAPCA_MOUSE	Prkaca	GO:2000810	regulation of bicellular tight junction assembly	BP	6	11	54.5455
P05132	KAPCA_MOUSE	Prkaca	GO:0043457	regulation of cellular respiration	BP	5	8	62.5
P05132	KAPCA_MOUSE	Prkaca	GO:0061136	regulation of proteasomal protein catabolic process	BP	10	20	50
P05201	AATC_MOUSE	Got1	GO:0006103	2-oxoglutarate metabolic process	BP	16	20	80
P05201	AATC_MOUSE	Got1	GO:0006531	aspartate metabolic process	BP	6	8	75
P05201	AATC_MOUSE	Got1	GO:0006536	glutamate metabolic process	BP	12	16	75
P05201	AATC_MOUSE	Got1	GO:0006107	oxaloacetate metabolic process	BP	10	13	76.9231
P05201	AATC_MOUSE	Got1	GO:0043648	dicarboxylic acid metabolic process	BP	4	4	100
P05202	AATM_MOUSE	Got2	GO:0006103	2-oxoglutarate metabolic process	BP	16	20	80
P05202	AATM_MOUSE	Got2	GO:0006531	aspartate metabolic process	BP	6	8	75
P05202	AATM_MOUSE	Got2	GO:0006536	glutamate metabolic process	BP	12	16	75
P05202	AATM_MOUSE	Got2	GO:0006107	oxaloacetate metabolic process	BP	10	13	76.9231
P05202	AATM_MOUSE	Got2	GO:0043648	dicarboxylic acid metabolic process	BP	4	4	100
P05208	CEL2A_MOUSE	Cela2a	GO:1901143	insulin catabolic process	BP	4	5	80
P05784	K1C18_MOUSE	Krt18	GO:0097284	hepatocyte apoptotic process	BP	10	19	52.6316
P06151	LDHA_MOUSE	Ldha	GO:0006090	pyruvate metabolic process	BP	9	17	52.9412
P06151	LDHA_MOUSE	Ldha	GO:0019674	NAD metabolic process	BP	6	6	100
P06537	GCR_MOUSE	Nr3c1	GO:0042921	glucocorticoid receptor signaling pathway	BP	4	5	80
P06537	GCR_MOUSE	Nr3c1	GO:0046685	response to arsenic-containing substance	BP	5	7	71.4286
P06537	GCR_MOUSE	Nr3c1	GO:0006111	regulation of gluconeogenesis	BP	7	14	50
P06537	GCR_MOUSE	Nr3c1	GO:0008211	glucocorticoid metabolic process	BP	5	7	71.4286
P06728	APOA4_MOUSE	Apoa4	GO:0010898	positive regulation of triglyceride catabolic process	BP	6	10	60
P06728	APOA4_MOUSE	Apoa4	GO:0043691	reverse cholesterol transport	BP	10	18	55.5556
P06728	APOA4_MOUSE	Apoa4	GO:0051006	positive regulation of lipoprotein lipase activity	BP	5	9	55.5556
P06728	APOA4_MOUSE	Apoa4	GO:0045723	positive regulation of fatty acid biosynthetic process	BP	7	13	53.8462
P06728	APOA4_MOUSE	Apoa4	GO:0034372	very-low-density lipoprotein particle remodeling	BP	4	6	66.6667
P06728	APOA4_MOUSE	Apoa4	GO:0033344	cholesterol efflux	BP	17	30	56.6667
P06728	APOA4_MOUSE	Apoa4	GO:0033700	phospholipid efflux	BP	7	14	50
P06728	APOA4_MOUSE	Apoa4	GO:1905920	positive regulation of CoA-transferase activity	BP	6	8	75
P06728	APOA4_MOUSE	Apoa4	GO:0019430	removal of superoxide radicals	BP	8	13	61.5385
P06728	APOA4_MOUSE	Apoa4	GO:0034375	high-density lipoprotein particle remodeling	BP	7	11	63.6364
P06728	APOA4_MOUSE	Apoa4	GO:0035634	response to stilbenoid	BP	11	22	50
P06745	G6PI_MOUSE	Gpi	GO:0061621	canonical glycolysis	BP	10	16	62.5
P06801	MAOX_MOUSE	Me1	GO:0006090	pyruvate metabolic process	BP	9	17	52.9412
P06801	MAOX_MOUSE	Me1	GO:0006108	malate metabolic process	BP	5	8	62.5
P06801	MAOX_MOUSE	Me1	GO:0006734	NADH metabolic process	BP	14	19	73.6842
P06801	MAOX_MOUSE	Me1	GO:0006739	NADP metabolic process	BP	10	14	71.4286
P06802	ENPP1_MOUSE	Enpp1	GO:0046034	ATP metabolic process	BP	25	42	59.5238
P06802	ENPP1_MOUSE	Enpp1	GO:0140928	inhibition of non-skeletal tissue mineralization	BP	5	10	50
P06802	ENPP1_MOUSE	Enpp1	GO:0006091	generation of precursor metabolites and energy	BP	8	13	61.5385
P06909	CFAH_MOUSE	Cfh	GO:0046034	ATP metabolic process	BP	25	42	59.5238
P07146	TRY2_MOUSE	Prss2	GO:0007586	digestion	BP	5	10	50
P07356	ANXA2_MOUSE	Anxa2	GO:0051099	positive regulation of binding	BP	4	8	50
P07356	ANXA2_MOUSE	Anxa2	GO:0042730	fibrinolysis	BP	9	16	56.25
P07901	HS90A_MOUSE	Hsp90aa1	GO:0051131	chaperone-mediated protein complex assembly	BP	9	18	50
P07901	HS90A_MOUSE	Hsp90aa1	GO:0045040	protein insertion into mitochondrial outer membrane	BP	6	6	100
P07901	HS90A_MOUSE	Hsp90aa1	GO:0042026	protein refolding	BP	12	16	75
P08003	PDIA4_MOUSE	Pdia4	GO:0061077	chaperone-mediated protein folding	BP	20	32	62.5
P08003	PDIA4_MOUSE	Pdia4	GO:0072378	blood coagulation, fibrin clot formation	BP	4	8	50
P08030	APT_MOUSE	Aprt	GO:0044209	AMP salvage	BP	8	13	61.5385
P08030	APT_MOUSE	Aprt	GO:0032263	GMP salvage	BP	7	10	70
P08207	S10AA_MOUSE	S100a10	GO:0010756	positive regulation of plasminogen activation	BP	4	7	57.1429
P08207	S10AA_MOUSE	S100a10	GO:0051894	positive regulation of focal adhesion assembly	BP	14	28	50
P08207	S10AA_MOUSE	S100a10	GO:0051099	positive regulation of binding	BP	4	8	50
P08226	APOE_MOUSE	Apoe	GO:0006707	cholesterol catabolic process	BP	8	8	100
P08226	APOE_MOUSE	Apoe	GO:0042159	lipoprotein catabolic process	BP	5	6	83.3333
P08226	APOE_MOUSE	Apoe	GO:1905907	negative regulation of amyloid fibril formation	BP	8	15	53.3333
P08226	APOE_MOUSE	Apoe	GO:0034382	chylomicron remnant clearance	BP	4	6	66.6667
P08226	APOE_MOUSE	Apoe	GO:0042158	lipoprotein biosynthetic process	BP	4	6	66.6667
P08226	APOE_MOUSE	Apoe	GO:0033344	cholesterol efflux	BP	17	30	56.6667
P08226	APOE_MOUSE	Apoe	GO:0015909	long-chain fatty acid transport	BP	7	12	58.3333
P08226	APOE_MOUSE	Apoe	GO:0019068	virion assembly	BP	4	6	66.6667
P08226	APOE_MOUSE	Apoe	GO:1905920	positive regulation of CoA-transferase activity	BP	6	8	75
P08226	APOE_MOUSE	Apoe	GO:0090205	positive regulation of cholesterol metabolic process	BP	8	12	66.6667
P08226	APOE_MOUSE	Apoe	GO:0090207	regulation of triglyceride metabolic process	BP	7	11	63.6364
P08226	APOE_MOUSE	Apoe	GO:1901214	regulation of neuron death	BP	9	18	50
P08226	APOE_MOUSE	Apoe	GO:0043691	reverse cholesterol transport	BP	10	18	55.5556
P08226	APOE_MOUSE	Apoe	GO:0044794	positive regulation by host of viral process	BP	6	10	60
P08226	APOE_MOUSE	Apoe	GO:0034372	very-low-density lipoprotein particle remodeling	BP	4	6	66.6667
P08226	APOE_MOUSE	Apoe	GO:0034375	high-density lipoprotein particle remodeling	BP	7	11	63.6364
P08226	APOE_MOUSE	Apoe	GO:0061136	regulation of proteasomal protein catabolic process	BP	10	20	50
P08226	APOE_MOUSE	Apoe	GO:0033700	phospholipid efflux	BP	7	14	50
P08226	APOE_MOUSE	Apoe	GO:0051651	maintenance of location in cell	BP	4	6	66.6667
P08228	SODC_MOUSE	Sod1	GO:0019430	removal of superoxide radicals	BP	8	13	61.5385
P08228	SODC_MOUSE	Sod1	GO:0046688	response to copper ion	BP	6	12	50
P08228	SODC_MOUSE	Sod1	GO:0006749	glutathione metabolic process	BP	34	67	50.7463
P08228	SODC_MOUSE	Sod1	GO:0032287	peripheral nervous system myelin maintenance	BP	4	8	50
P08249	MDHM_MOUSE	Mdh2	GO:0006107	oxaloacetate metabolic process	BP	10	13	76.9231
P08249	MDHM_MOUSE	Mdh2	GO:0006108	malate metabolic process	BP	5	8	62.5
P08249	MDHM_MOUSE	Mdh2	GO:0006734	NADH metabolic process	BP	14	19	73.6842
P09055	ITB1_MOUSE	Itgb1	GO:0071404	cellular response to low-density lipoprotein particle stimulus	BP	11	20	55
P09103	PDIA1_MOUSE	P4hb	GO:0098761	cellular response to interleukin-7	BP	13	17	76.4706
P09103	PDIA1_MOUSE	P4hb	GO:0034975	protein folding in endoplasmic reticulum	BP	5	6	83.3333
P09242	PPBT_MOUSE	Alpl	GO:0140928	inhibition of non-skeletal tissue mineralization	BP	5	10	50
P09411	PGK1_MOUSE	Pgk1	GO:0031639	plasminogen activation	BP	7	12	58.3333
P09411	PGK1_MOUSE	Pgk1	GO:0061621	canonical glycolysis	BP	10	16	62.5
P09671	SODM_MOUSE	Sod2	GO:0019430	removal of superoxide radicals	BP	8	13	61.5385
P09671	SODM_MOUSE	Sod2	GO:0042743	hydrogen peroxide metabolic process	BP	4	8	50
P09671	SODM_MOUSE	Sod2	GO:0006749	glutathione metabolic process	BP	34	67	50.7463
P09671	SODM_MOUSE	Sod2	GO:0022904	respiratory electron transport chain	BP	16	25	64
P09813	APOA2_MOUSE	Apoa2	GO:0060192	negative regulation of lipase activity	BP	4	4	100
P09813	APOA2_MOUSE	Apoa2	GO:0034375	high-density lipoprotein particle remodeling	BP	7	11	63.6364
P09813	APOA2_MOUSE	Apoa2	GO:0018158	protein oxidation	BP	5	7	71.4286
P09813	APOA2_MOUSE	Apoa2	GO:1905920	positive regulation of CoA-transferase activity	BP	6	8	75
P09813	APOA2_MOUSE	Apoa2	GO:0006656	phosphatidylcholine biosynthetic process	BP	11	20	55
P09813	APOA2_MOUSE	Apoa2	GO:0043691	reverse cholesterol transport	BP	10	18	55.5556
P09813	APOA2_MOUSE	Apoa2	GO:0033344	cholesterol efflux	BP	17	30	56.6667
P09813	APOA2_MOUSE	Apoa2	GO:0033700	phospholipid efflux	BP	7	14	50
P0DN34	NDUB1_MOUSE	Ndufb1	GO:0032981	mitochondrial respiratory chain complex I assembly	BP	44	61	72.1311
P10126	EF1A1_MOUSE	Eef1a1	GO:0044829	positive regulation by host of viral genome replication	BP	4	8	50
P10518	HEM2_MOUSE	Alad	GO:0071353	cellular response to interleukin-4	BP	12	24	50
P10518	HEM2_MOUSE	Alad	GO:0007584	response to nutrient	BP	16	30	53.3333
P10518	HEM2_MOUSE	Alad	GO:0046685	response to arsenic-containing substance	BP	5	7	71.4286
P10518	HEM2_MOUSE	Alad	GO:0046686	response to cadmium ion	BP	7	14	50
P10639	THIO_MOUSE	Txn	GO:0046826	negative regulation of protein export from nucleus	BP	4	7	57.1429
P10639	THIO_MOUSE	Txn	GO:0045454	cell redox homeostasis	BP	18	33	54.5455
P10649	GSTM1_MOUSE	Gstm1	GO:1901687	glutathione derivative biosynthetic process	BP	6	9	66.6667
P10649	GSTM1_MOUSE	Gstm1	GO:0051122	hepoxilin biosynthetic process	BP	7	14	50
P10649	GSTM1_MOUSE	Gstm1	GO:0018916	nitrobenzene metabolic process	BP	7	7	100
P10649	GSTM1_MOUSE	Gstm1	GO:0006749	glutathione metabolic process	BP	34	67	50.7463
P10649	GSTM1_MOUSE	Gstm1	GO:0070458	cellular detoxification of nitrogen compound	BP	8	8	100
P10649	GSTM1_MOUSE	Gstm1	GO:0042178	xenobiotic catabolic process	BP	22	28	78.5714
P11103	PARP1_MOUSE	Parp1	GO:0060545	positive regulation of necroptotic process	BP	4	6	66.6667
P11103	PARP1_MOUSE	Parp1	GO:0050882	voluntary musculoskeletal movement	BP	4	7	57.1429
P11276	FINC_MOUSE	Fn1	GO:0007044	cell-substrate junction assembly	BP	4	5	80
P11276	FINC_MOUSE	Fn1	GO:0051702	biological process involved in interaction with symbiont	BP	5	6	83.3333
P11352	GPX1_MOUSE	Gpx1	GO:0006749	glutathione metabolic process	BP	34	67	50.7463
P11352	GPX1_MOUSE	Gpx1	GO:0045454	cell redox homeostasis	BP	18	33	54.5455
P11352	GPX1_MOUSE	Gpx1	GO:0061136	regulation of proteasomal protein catabolic process	BP	10	20	50
P11352	GPX1_MOUSE	Gpx1	GO:0051702	biological process involved in interaction with symbiont	BP	5	6	83.3333
P11352	GPX1_MOUSE	Gpx1	GO:0018158	protein oxidation	BP	5	7	71.4286
P11438	LAMP1_MOUSE	Lamp1	GO:0090160	Golgi to lysosome transport	BP	6	11	54.5455
P11438	LAMP1_MOUSE	Lamp1	GO:0048102	autophagic cell death	BP	4	7	57.1429
P11499	HS90B_MOUSE	Hsp90ab1	GO:0071353	cellular response to interleukin-4	BP	12	24	50
P11589	MUP2_MOUSE	Mup2	GO:0070584	mitochondrion morphogenesis	BP	19	35	54.2857
P11679	K2C8_MOUSE	Krt8	GO:0097284	hepatocyte apoptotic process	BP	10	19	52.6316
P11688	ITA5_MOUSE	Itga5	GO:0007044	cell-substrate junction assembly	BP	4	5	80
P11725	OTC_MOUSE	Otc	GO:0006526	arginine biosynthetic process	BP	4	8	50
P11859	ANGT_MOUSE	Agt	GO:1905920	positive regulation of CoA-transferase activity	BP	6	8	75
P11859	ANGT_MOUSE	Agt	GO:0045723	positive regulation of fatty acid biosynthetic process	BP	7	13	53.8462
P11881	ITPR1_MOUSE	Itpr1	GO:0007207	phospholipase C-activating G protein-coupled acetylcholine receptor signaling pathway	BP	5	10	50
P11881	ITPR1_MOUSE	Itpr1	GO:0050882	voluntary musculoskeletal movement	BP	4	7	57.1429
P11930	NUD19_MOUSE	Nudt19	GO:2001294	malonyl-CoA catabolic process	BP	4	4	100
P11930	NUD19_MOUSE	Nudt19	GO:0036114	medium-chain fatty-acyl-CoA catabolic process	BP	4	4	100
P11983	TCPA_MOUSE	Tcp1	GO:1904851	positive regulation of establishment of protein localization to telomere	BP	9	10	90
P11983	TCPA_MOUSE	Tcp1	GO:1904874	positive regulation of telomerase RNA localization to Cajal body	BP	4	4	100
P11983	TCPA_MOUSE	Tcp1	GO:0090666	scaRNA localization to Cajal body	BP	4	5	80
P11983	TCPA_MOUSE	Tcp1	GO:0061077	chaperone-mediated protein folding	BP	20	32	62.5
P12265	BGLR_MOUSE	Gusb	GO:0030207	chondroitin sulfate catabolic process	BP	4	6	66.6667
P12382	PFKAL_MOUSE	Pfkl	GO:0006002	fructose 6-phosphate metabolic process	BP	7	14	50
P12382	PFKAL_MOUSE	Pfkl	GO:0061621	canonical glycolysis	BP	10	16	62.5
P12382	PFKAL_MOUSE	Pfkl	GO:0030388	fructose 1,6-bisphosphate metabolic process	BP	6	12	50
P12382	PFKAL_MOUSE	Pfkl	GO:0061615	glycolytic process through fructose-6-phosphate	BP	4	5	80
P12710	FABPL_MOUSE	Fabp1	GO:0015909	long-chain fatty acid transport	BP	7	12	58.3333
P12710	FABPL_MOUSE	Fabp1	GO:0051345	positive regulation of hydrolase activity	BP	4	5	80
P12710	FABPL_MOUSE	Fabp1	GO:0032000	positive regulation of fatty acid beta-oxidation	BP	7	12	58.3333
P12790	CP2B9_MOUSE	Cyp2b9	GO:0042178	xenobiotic catabolic process	BP	22	28	78.5714
P12790	CP2B9_MOUSE	Cyp2b9	GO:0042180	cellular ketone metabolic process	BP	6	9	66.6667
P12790	CP2B9_MOUSE	Cyp2b9	GO:0035634	response to stilbenoid	BP	11	22	50
P12791	CP2BA_MOUSE	Cyp2b10	GO:0042178	xenobiotic catabolic process	BP	22	28	78.5714
P12791	CP2BA_MOUSE	Cyp2b10	GO:0042180	cellular ketone metabolic process	BP	6	9	66.6667
P13020	GELS_MOUSE	Gsn	GO:0097284	hepatocyte apoptotic process	BP	10	19	52.6316
P13597	ICAM1_MOUSE	Icam1	GO:1900027	regulation of ruffle assembly	BP	5	9	55.5556
P13707	GPDA_MOUSE	Gpd1	GO:0006072	glycerol-3-phosphate metabolic process	BP	4	7	57.1429
P13707	GPDA_MOUSE	Gpd1	GO:0006116	NADH oxidation	BP	5	6	83.3333
P13707	GPDA_MOUSE	Gpd1	GO:0006734	NADH metabolic process	BP	14	19	73.6842
P14094	AT1B1_MOUSE	Atp1b1	GO:0046034	ATP metabolic process	BP	25	42	59.5238
P14094	AT1B1_MOUSE	Atp1b1	GO:0032781	positive regulation of ATP-dependent activity	BP	17	27	62.963
P14152	MDHC_MOUSE	Mdh1	GO:0006107	oxaloacetate metabolic process	BP	10	13	76.9231
P14152	MDHC_MOUSE	Mdh1	GO:0006108	malate metabolic process	BP	5	8	62.5
P14152	MDHC_MOUSE	Mdh1	GO:0006734	NADH metabolic process	BP	14	19	73.6842
P14152	MDHC_MOUSE	Mdh1	GO:0019674	NAD metabolic process	BP	6	6	100
P14152	MDHC_MOUSE	Mdh1	GO:0006739	NADP metabolic process	BP	10	14	71.4286
P14206	RSSA_MOUSE	Rpsa	GO:0000028	ribosomal small subunit assembly	BP	12	17	70.5882
P14206	RSSA_MOUSE	Rpsa	GO:0002181	cytoplasmic translation	BP	35	49	71.4286
P14211	CALR_MOUSE	Calr	GO:0061912	selective autophagy	BP	5	8	62.5
P14602	HSPB1_MOUSE	Hspb1	GO:0061077	chaperone-mediated protein folding	BP	20	32	62.5
P14733	LMNB1_MOUSE	Lmnb1	GO:0007097	nuclear migration	BP	14	21	66.6667
P14733	LMNB1_MOUSE	Lmnb1	GO:0090435	protein localization to nuclear envelope	BP	5	9	55.5556
P14733	LMNB1_MOUSE	Lmnb1	GO:0051664	nuclear pore localization	BP	4	5	80
P14869	RLA0_MOUSE	Rplp0	GO:0002181	cytoplasmic translation	BP	35	49	71.4286
P14869	RLA0_MOUSE	Rplp0	GO:0071353	cellular response to interleukin-4	BP	12	24	50
P14901	HMOX1_MOUSE	Hmox1	GO:0042167	heme catabolic process	BP	4	4	100
P14901	HMOX1_MOUSE	Hmox1	GO:0042168	heme metabolic process	BP	7	9	77.7778
P15105	GLNA_MOUSE	Glul	GO:0006536	glutamate metabolic process	BP	12	16	75
P15327	PMGE_MOUSE	Bpgm	GO:0006753	nucleoside phosphate metabolic process	BP	5	6	83.3333
P15392	CP2A4_MOUSE	Cyp2a4	GO:0009804	coumarin metabolic process	BP	4	5	80
P15392	CP2A4_MOUSE	Cyp2a4	GO:0035634	response to stilbenoid	BP	11	22	50
P15508	SPTB1_MOUSE	Sptb	GO:0098885	modification of postsynaptic actin cytoskeleton	BP	4	6	66.6667
P15626	GSTM2_MOUSE	Gstm2	GO:0051122	hepoxilin biosynthetic process	BP	7	14	50
P15626	GSTM2_MOUSE	Gstm2	GO:0018916	nitrobenzene metabolic process	BP	7	7	100
P15626	GSTM2_MOUSE	Gstm2	GO:0006749	glutathione metabolic process	BP	34	67	50.7463
P15626	GSTM2_MOUSE	Gstm2	GO:0070458	cellular detoxification of nitrogen compound	BP	8	8	100
P15626	GSTM2_MOUSE	Gstm2	GO:1901687	glutathione derivative biosynthetic process	BP	6	9	66.6667
P15626	GSTM2_MOUSE	Gstm2	GO:0042178	xenobiotic catabolic process	BP	22	28	78.5714
P16125	LDHB_MOUSE	Ldhb	GO:0006090	pyruvate metabolic process	BP	9	17	52.9412
P16125	LDHB_MOUSE	Ldhb	GO:0019674	NAD metabolic process	BP	6	6	100
P16301	LCAT_MOUSE	Lcat	GO:0042158	lipoprotein biosynthetic process	BP	4	6	66.6667
P16301	LCAT_MOUSE	Lcat	GO:0006656	phosphatidylcholine biosynthetic process	BP	11	20	55
P16301	LCAT_MOUSE	Lcat	GO:0046688	response to copper ion	BP	6	12	50
P16301	LCAT_MOUSE	Lcat	GO:0043691	reverse cholesterol transport	BP	10	18	55.5556
P16301	LCAT_MOUSE	Lcat	GO:0034372	very-low-density lipoprotein particle remodeling	BP	4	6	66.6667
P16301	LCAT_MOUSE	Lcat	GO:0034375	high-density lipoprotein particle remodeling	BP	7	11	63.6364
P16330	CN37_MOUSE	Cnp	GO:0046902	regulation of mitochondrial membrane permeability	BP	7	14	50
P16406	AMPE_MOUSE	Enpep	GO:0043171	peptide catabolic process	BP	9	16	56.25
P16460	ASSY_MOUSE	Ass1	GO:0006526	arginine biosynthetic process	BP	4	8	50
P16460	ASSY_MOUSE	Ass1	GO:0006531	aspartate metabolic process	BP	6	8	75
P16858	G3P_MOUSE	Gapdh	GO:0061621	canonical glycolysis	BP	10	16	62.5
P17047	LAMP2_MOUSE	Lamp2	GO:0061684	chaperone-mediated autophagy	BP	5	7	71.4286
P17047	LAMP2_MOUSE	Lamp2	GO:1905146	lysosomal protein catabolic process	BP	6	12	50
P17156	HSP72_MOUSE	Hspa2	GO:0042026	protein refolding	BP	12	16	75
P17182	ENOA_MOUSE	Eno1	GO:0061621	canonical glycolysis	BP	10	16	62.5
P17182	ENOA_MOUSE	Eno1	GO:0098761	cellular response to interleukin-7	BP	13	17	76.4706
P17182	ENOA_MOUSE	Eno1	GO:2001171	positive regulation of ATP biosynthetic process	BP	8	13	61.5385
P17182	ENOA_MOUSE	Eno1	GO:0010756	positive regulation of plasminogen activation	BP	4	7	57.1429
P17182	ENOA_MOUSE	Eno1	GO:1903298	negative regulation of hypoxia-induced intrinsic apoptotic signaling pathway	BP	4	6	66.6667
P17182	ENOA_MOUSE	Eno1	GO:0051099	positive regulation of binding	BP	4	8	50
P17183	ENOG_MOUSE	Eno2	GO:1901214	regulation of neuron death	BP	9	18	50
P17183	ENOG_MOUSE	Eno2	GO:0061621	canonical glycolysis	BP	10	16	62.5
P17225	PTBP1_MOUSE	Ptbp1	GO:0048025	negative regulation of mRNA splicing, via spliceosome	BP	14	26	53.8462
P17225	PTBP1_MOUSE	Ptbp1	GO:0075522	IRES-dependent viral translational initiation	BP	10	11	90.9091
P17225	PTBP1_MOUSE	Ptbp1	GO:0033119	negative regulation of RNA splicing	BP	6	7	85.7143
P17439	GBA1_MOUSE	Gba1	GO:0022904	respiratory electron transport chain	BP	16	25	64
P17717	UDB17_MOUSE	Ugt2b17	GO:0008210	estrogen metabolic process	BP	20	40	50
P17717	UDB17_MOUSE	Ugt2b17	GO:0052697	xenobiotic glucuronidation	BP	4	5	80
P17751	TPIS_MOUSE	Tpi1	GO:0061621	canonical glycolysis	BP	10	16	62.5
P18242	CATD_MOUSE	Ctsd	GO:1901143	insulin catabolic process	BP	4	5	80
P18242	CATD_MOUSE	Ctsd	GO:0042159	lipoprotein catabolic process	BP	5	6	83.3333
P18760	COF1_MOUSE	Cfl1	GO:0030043	actin filament fragmentation	BP	4	4	100
P18760	COF1_MOUSE	Cfl1	GO:1990314	cellular response to insulin-like growth factor stimulus	BP	5	8	62.5
P18760	COF1_MOUSE	Cfl1	GO:0098885	modification of postsynaptic actin cytoskeleton	BP	4	6	66.6667
P18760	COF1_MOUSE	Cfl1	GO:0044794	positive regulation by host of viral process	BP	6	10	60
P18760	COF1_MOUSE	Cfl1	GO:0051894	positive regulation of focal adhesion assembly	BP	14	28	50
P18760	COF1_MOUSE	Cfl1	GO:0045792	negative regulation of cell size	BP	7	13	53.8462
P18828	SDC1_MOUSE	Sdc1	GO:1903543	positive regulation of exosomal secretion	BP	10	15	66.6667
P19096	FAS_MOUSE	Fasn	GO:0071353	cellular response to interleukin-4	BP	12	24	50
P19096	FAS_MOUSE	Fasn	GO:0006084	acetyl-CoA metabolic process	BP	9	11	81.8182
P19096	FAS_MOUSE	Fasn	GO:0044788	modulation by host of viral process	BP	6	8	75
P19157	GSTP1_MOUSE	Gstp1	GO:1901687	glutathione derivative biosynthetic process	BP	6	9	66.6667
P19157	GSTP1_MOUSE	Gstp1	GO:0051122	hepoxilin biosynthetic process	BP	7	14	50
P19157	GSTP1_MOUSE	Gstp1	GO:0006749	glutathione metabolic process	BP	34	67	50.7463
P19221	THRB_MOUSE	F2	GO:0042730	fibrinolysis	BP	9	16	56.25
P19639	GSTM3_MOUSE	Gstm3	GO:0018916	nitrobenzene metabolic process	BP	7	7	100
P19639	GSTM3_MOUSE	Gstm3	GO:0006749	glutathione metabolic process	BP	34	67	50.7463
P19639	GSTM3_MOUSE	Gstm3	GO:0070458	cellular detoxification of nitrogen compound	BP	8	8	100
P19639	GSTM3_MOUSE	Gstm3	GO:1901687	glutathione derivative biosynthetic process	BP	6	9	66.6667
P19639	GSTM3_MOUSE	Gstm3	GO:0051122	hepoxilin biosynthetic process	BP	7	14	50
P19639	GSTM3_MOUSE	Gstm3	GO:0042178	xenobiotic catabolic process	BP	22	28	78.5714
P20029	BIP_MOUSE	Hspa5	GO:0042026	protein refolding	BP	12	16	75
P20029	BIP_MOUSE	Hspa5	GO:0031204	post-translational protein targeting to membrane, translocation	BP	6	10	60
P20029	BIP_MOUSE	Hspa5	GO:0071353	cellular response to interleukin-4	BP	12	24	50
P20060	HEXB_MOUSE	Hexb	GO:0006689	ganglioside catabolic process	BP	4	7	57.1429
P20060	HEXB_MOUSE	Hexb	GO:0009313	oligosaccharide catabolic process	BP	7	11	63.6364
P20060	HEXB_MOUSE	Hexb	GO:0051651	maintenance of location in cell	BP	4	6	66.6667
P20060	HEXB_MOUSE	Hexb	GO:0030207	chondroitin sulfate catabolic process	BP	4	6	66.6667
P20108	PRDX3_MOUSE	Prdx3	GO:0045454	cell redox homeostasis	BP	18	33	54.5455
P20108	PRDX3_MOUSE	Prdx3	GO:0033673	negative regulation of kinase activity	BP	6	12	50
P20152	VIME_MOUSE	Vim	GO:0060020	Bergmann glial cell differentiation	BP	6	12	50
P20852	CP2A5_MOUSE	Cyp2a5	GO:0009804	coumarin metabolic process	BP	4	5	80
P20852	CP2A5_MOUSE	Cyp2a5	GO:0042168	heme metabolic process	BP	7	9	77.7778
P20852	CP2A5_MOUSE	Cyp2a5	GO:0035634	response to stilbenoid	BP	11	22	50
P20918	PLMN_MOUSE	Plg	GO:0042730	fibrinolysis	BP	9	16	56.25
P20918	PLMN_MOUSE	Plg	GO:0051702	biological process involved in interaction with symbiont	BP	5	6	83.3333
P20918	PLMN_MOUSE	Plg	GO:0051918	negative regulation of fibrinolysis	BP	4	7	57.1429
P21126	UBL4A_MOUSE	Ubl4a	GO:0006620	post-translational protein targeting to endoplasmic reticulum membrane	BP	9	15	60
P21126	UBL4A_MOUSE	Ubl4a	GO:0071816	tail-anchored membrane protein insertion into ER membrane	BP	13	17	76.4706
P21278	GNA11_MOUSE	Gna11	GO:0007207	phospholipase C-activating G protein-coupled acetylcholine receptor signaling pathway	BP	5	10	50
P21279	GNAQ_MOUSE	Gnaq	GO:0007207	phospholipase C-activating G protein-coupled acetylcholine receptor signaling pathway	BP	5	10	50
P21619	LMNB2_MOUSE	Lmnb2	GO:0007097	nuclear migration	BP	14	21	66.6667
P21619	LMNB2_MOUSE	Lmnb2	GO:0090435	protein localization to nuclear envelope	BP	5	9	55.5556
P21619	LMNB2_MOUSE	Lmnb2	GO:0051664	nuclear pore localization	BP	4	5	80
P21958	TAP1_MOUSE	Tap1	GO:0019885	antigen processing and presentation of endogenous peptide antigen via MHC class I	BP	4	4	100
P21981	TGM2_MOUSE	Tgm2	GO:0051561	positive regulation of mitochondrial calcium ion concentration	BP	8	11	72.7273
P22315	HEMH_MOUSE	Fech	GO:0034379	very-low-density lipoprotein particle assembly	BP	6	9	66.6667
P22892	AP1G1_MOUSE	Ap1g1	GO:0006896	Golgi to vacuole transport	BP	4	8	50
P22892	AP1G1_MOUSE	Ap1g1	GO:0090160	Golgi to lysosome transport	BP	6	11	54.5455
P22892	AP1G1_MOUSE	Ap1g1	GO:0035646	endosome to melanosome transport	BP	5	10	50
P22907	HEM3_MOUSE	Hmbs	GO:0006778	porphyrin-containing compound metabolic process	BP	4	6	66.6667
P23116	EIF3A_MOUSE	Eif3a	GO:0075522	IRES-dependent viral translational initiation	BP	10	11	90.9091
P23116	EIF3A_MOUSE	Eif3a	GO:0075525	viral translational termination-reinitiation	BP	5	5	100
P23242	CXA1_MOUSE	Gja1	GO:2000810	regulation of bicellular tight junction assembly	BP	6	11	54.5455
P23492	PNPH_MOUSE	Pnp	GO:0000255	allantoin metabolic process	BP	9	12	75
P23492	PNPH_MOUSE	Pnp	GO:0006148	inosine catabolic process	BP	5	5	100
P23492	PNPH_MOUSE	Pnp	GO:0006154	adenosine catabolic process	BP	6	7	85.7143
P23492	PNPH_MOUSE	Pnp	GO:0006196	AMP catabolic process	BP	7	10	70
P23492	PNPH_MOUSE	Pnp	GO:0043605	amide catabolic process	BP	11	14	78.5714
P23492	PNPH_MOUSE	Pnp	GO:0044209	AMP salvage	BP	8	13	61.5385
P23492	PNPH_MOUSE	Pnp	GO:0032263	GMP salvage	BP	7	10	70
P23492	PNPH_MOUSE	Pnp	GO:0006149	deoxyinosine catabolic process	BP	5	5	100
P23492	PNPH_MOUSE	Pnp	GO:0006157	deoxyadenosine catabolic process	BP	6	6	100
P23492	PNPH_MOUSE	Pnp	GO:0006204	IMP catabolic process	BP	6	8	75
P23492	PNPH_MOUSE	Pnp	GO:0046055	dGMP catabolic process	BP	8	10	80
P23492	PNPH_MOUSE	Pnp	GO:0046059	dAMP catabolic process	BP	6	7	85.7143
P23492	PNPH_MOUSE	Pnp	GO:0006161	deoxyguanosine catabolic process	BP	6	6	100
P23492	PNPH_MOUSE	Pnp	GO:0046038	GMP catabolic process	BP	8	9	88.8889
P23506	PIMT_MOUSE	Pcmt1	GO:0046500	S-adenosylmethionine metabolic process	BP	5	9	55.5556
P23953	EST1C_MOUSE	Ces1c	GO:0090205	positive regulation of cholesterol metabolic process	BP	8	12	66.6667
P23953	EST1C_MOUSE	Ces1c	GO:0120188	regulation of bile acid secretion	BP	5	9	55.5556
P23953	EST1C_MOUSE	Ces1c	GO:0070857	regulation of bile acid biosynthetic process	BP	6	12	50
P23953	EST1C_MOUSE	Ces1c	GO:0071404	cellular response to low-density lipoprotein particle stimulus	BP	11	20	55
P23953	EST1C_MOUSE	Ces1c	GO:0043691	reverse cholesterol transport	BP	10	18	55.5556
P23953	EST1C_MOUSE	Ces1c	GO:0051791	medium-chain fatty acid metabolic process	BP	9	13	69.2308
P24270	CATA_MOUSE	Cat	GO:0020027	hemoglobin metabolic process	BP	5	7	71.4286
P24369	PPIB_MOUSE	Ppib	GO:0044794	positive regulation by host of viral process	BP	6	10	60
P24369	PPIB_MOUSE	Ppib	GO:0044829	positive regulation by host of viral genome replication	BP	4	8	50
P24472	GSTA4_MOUSE	Gsta4	GO:0006749	glutathione metabolic process	BP	34	67	50.7463
P24527	LKHA4_MOUSE	Lta4h	GO:0043171	peptide catabolic process	BP	9	16	56.25
P24547	IMDH2_MOUSE	Impdh2	GO:0006177	GMP biosynthetic process	BP	8	15	53.3333
P24547	IMDH2_MOUSE	Impdh2	GO:0071353	cellular response to interleukin-4	BP	12	24	50
P24547	IMDH2_MOUSE	Impdh2	GO:0032263	GMP salvage	BP	7	10	70
P24547	IMDH2_MOUSE	Impdh2	GO:0097294	'de novo' XMP biosynthetic process	BP	7	8	87.5
P24549	AL1A1_MOUSE	Aldh1a1	GO:0110095	cellular detoxification of aldehyde	BP	6	7	85.7143
P24549	AL1A1_MOUSE	Aldh1a1	GO:0006001	fructose catabolic process	BP	5	5	100
P24638	PPAL_MOUSE	Acp2	GO:0048102	autophagic cell death	BP	4	7	57.1429
P25444	RS2_MOUSE	Rps2	GO:0071353	cellular response to interleukin-4	BP	12	24	50
P25688	URIC_MOUSE	Uox	GO:0000255	allantoin metabolic process	BP	9	12	75
P25688	URIC_MOUSE	Uox	GO:0006148	inosine catabolic process	BP	5	5	100
P25688	URIC_MOUSE	Uox	GO:0006149	deoxyinosine catabolic process	BP	5	5	100
P25688	URIC_MOUSE	Uox	GO:0006154	adenosine catabolic process	BP	6	7	85.7143
P25688	URIC_MOUSE	Uox	GO:0006157	deoxyadenosine catabolic process	BP	6	6	100
P25688	URIC_MOUSE	Uox	GO:0006161	deoxyguanosine catabolic process	BP	6	6	100
P25688	URIC_MOUSE	Uox	GO:0006196	AMP catabolic process	BP	7	10	70
P25688	URIC_MOUSE	Uox	GO:0006204	IMP catabolic process	BP	6	8	75
P25688	URIC_MOUSE	Uox	GO:0009114	hypoxanthine catabolic process	BP	4	4	100
P25688	URIC_MOUSE	Uox	GO:0009115	xanthine catabolic process	BP	4	4	100
P25688	URIC_MOUSE	Uox	GO:0043605	amide catabolic process	BP	11	14	78.5714
P25688	URIC_MOUSE	Uox	GO:0046038	GMP catabolic process	BP	8	9	88.8889
P25688	URIC_MOUSE	Uox	GO:0046055	dGMP catabolic process	BP	8	10	80
P25688	URIC_MOUSE	Uox	GO:0046059	dAMP catabolic process	BP	6	7	85.7143
P26039	TLN1_MOUSE	Tln1	GO:0007044	cell-substrate junction assembly	BP	4	5	80
P26041	MOES_MOUSE	Msn	GO:2000643	positive regulation of early endosome to late endosome transport	BP	5	9	55.5556
P26043	RADI_MOUSE	Rdx	GO:2000643	positive regulation of early endosome to late endosome transport	BP	5	9	55.5556
P26043	RADI_MOUSE	Rdx	GO:1900027	regulation of ruffle assembly	BP	5	9	55.5556
P26043	RADI_MOUSE	Rdx	GO:0045792	negative regulation of cell size	BP	7	13	53.8462
P26231	CTNA1_MOUSE	Ctnna1	GO:0043297	apical junction assembly	BP	4	8	50
P26262	KLKB1_MOUSE	Klkb1	GO:0042730	fibrinolysis	BP	9	16	56.25
P26262	KLKB1_MOUSE	Klkb1	GO:0031639	plasminogen activation	BP	7	12	58.3333
P26369	U2AF2_MOUSE	U2af2	GO:0048025	negative regulation of mRNA splicing, via spliceosome	BP	14	26	53.8462
P26450	P85A_MOUSE	Pik3r1	GO:0060396	growth hormone receptor signaling pathway	BP	4	8	50
P26638	SYSC_MOUSE	Sars1	GO:0002181	cytoplasmic translation	BP	35	49	71.4286
P26645	MARCS_MOUSE	Marcks	GO:1905274	regulation of modification of postsynaptic actin cytoskeleton	BP	5	8	62.5
P27046	MA2A1_MOUSE	Man2a1	GO:0006517	protein deglycosylation	BP	4	7	57.1429
P27659	RL3_MOUSE	Rpl3	GO:0071353	cellular response to interleukin-4	BP	12	24	50
P27773	PDIA3_MOUSE	Pdia3	GO:0098761	cellular response to interleukin-7	BP	13	17	76.4706
P28063	PSB8_MOUSE	Psmb8	GO:0052548	regulation of endopeptidase activity	BP	4	6	66.6667
P28271	ACOHC_MOUSE	Aco1	GO:0006101	citrate metabolic process	BP	4	7	57.1429
P28352	APEX1_MOUSE	Apex1	GO:0045454	cell redox homeostasis	BP	18	33	54.5455
P28650	PURA1_MOUSE	Adss1	GO:0044208	'de novo' AMP biosynthetic process	BP	8	15	53.3333
P28650	PURA1_MOUSE	Adss1	GO:0006163	purine nucleotide metabolic process	BP	5	6	83.3333
P28650	PURA1_MOUSE	Adss1	GO:0044209	AMP salvage	BP	8	13	61.5385
P28650	PURA1_MOUSE	Adss1	GO:0006167	AMP biosynthetic process	BP	5	6	83.3333
P28650	PURA1_MOUSE	Adss1	GO:0006531	aspartate metabolic process	BP	6	8	75
P28798	GRN_MOUSE	Grn	GO:1905146	lysosomal protein catabolic process	BP	6	12	50
P29416	HEXA_MOUSE	Hexa	GO:0006689	ganglioside catabolic process	BP	4	7	57.1429
P29416	HEXA_MOUSE	Hexa	GO:0051651	maintenance of location in cell	BP	4	6	66.6667
P29788	VTNC_MOUSE	Vtn	GO:0051258	protein polymerization	BP	8	16	50
P30115	GSTA3_MOUSE	Gsta3	GO:0006749	glutathione metabolic process	BP	34	67	50.7463
P30416	FKBP4_MOUSE	Fkbp4	GO:0061077	chaperone-mediated protein folding	BP	20	32	62.5
P31786	ACBP_MOUSE	Dbi	GO:1905920	positive regulation of CoA-transferase activity	BP	6	8	75
P31809	CEAM1_MOUSE	Ceacam1	GO:1901143	insulin catabolic process	BP	4	5	80
P31938	MP2K1_MOUSE	Map2k1	GO:2001171	positive regulation of ATP biosynthetic process	BP	8	13	61.5385
P31938	MP2K1_MOUSE	Map2k1	GO:1903298	negative regulation of hypoxia-induced intrinsic apoptotic signaling pathway	BP	4	6	66.6667
P31938	MP2K1_MOUSE	Map2k1	GO:0060020	Bergmann glial cell differentiation	BP	6	12	50
P31938	MP2K1_MOUSE	Map2k1	GO:0060440	trachea formation	BP	5	7	71.4286
P32020	SCP2_MOUSE	Scp2	GO:1904109	positive regulation of cholesterol import	BP	4	4	100
P32020	SCP2_MOUSE	Scp2	GO:0045542	positive regulation of cholesterol biosynthetic process	BP	6	11	54.5455
P32067	LA_MOUSE	Ssb	GO:0075522	IRES-dependent viral translational initiation	BP	10	11	90.9091
P32067	LA_MOUSE	Ssb	GO:1903608	protein localization to cytoplasmic stress granule	BP	5	9	55.5556
P32233	DRG1_MOUSE	Drg1	GO:0002181	cytoplasmic translation	BP	35	49	71.4286
P32261	ANT3_MOUSE	Serpinc1	GO:0007584	response to nutrient	BP	16	30	53.3333
P33622	APOC3_MOUSE	Apoc3	GO:0090324	negative regulation of oxidative phosphorylation	BP	4	7	57.1429
P33622	APOC3_MOUSE	Apoc3	GO:0042953	lipoprotein transport	BP	9	17	52.9412
P33622	APOC3_MOUSE	Apoc3	GO:0034375	high-density lipoprotein particle remodeling	BP	7	11	63.6364
P33622	APOC3_MOUSE	Apoc3	GO:0034382	chylomicron remnant clearance	BP	4	6	66.6667
P33622	APOC3_MOUSE	Apoc3	GO:0033344	cholesterol efflux	BP	17	30	56.6667
P33622	APOC3_MOUSE	Apoc3	GO:0033700	phospholipid efflux	BP	7	14	50
P33622	APOC3_MOUSE	Apoc3	GO:0006642	triglyceride mobilization	BP	4	5	80
P34152	FAK1_MOUSE	Ptk2	GO:0007097	nuclear migration	BP	14	21	66.6667
P34152	FAK1_MOUSE	Ptk2	GO:1900024	regulation of substrate adhesion-dependent cell spreading	BP	4	5	80
P34152	FAK1_MOUSE	Ptk2	GO:0010632	regulation of epithelial cell migration	BP	4	7	57.1429
P34152	FAK1_MOUSE	Ptk2	GO:0060396	growth hormone receptor signaling pathway	BP	4	8	50
P34928	APOC1_MOUSE	Apoc1	GO:0034382	chylomicron remnant clearance	BP	4	6	66.6667
P34928	APOC1_MOUSE	Apoc1	GO:0033344	cholesterol efflux	BP	17	30	56.6667
P34928	APOC1_MOUSE	Apoc1	GO:0033700	phospholipid efflux	BP	7	14	50
P35123	UBP4_MOUSE	Usp4	GO:0000244	spliceosomal tri-snRNP complex assembly	BP	5	10	50
P35235	PTN11_MOUSE	Ptpn11	GO:0051894	positive regulation of focal adhesion assembly	BP	14	28	50
P35235	PTN11_MOUSE	Ptpn11	GO:0060020	Bergmann glial cell differentiation	BP	6	12	50
P35235	PTN11_MOUSE	Ptpn11	GO:0009967	positive regulation of signal transduction	BP	7	14	50
P35282	RAB21_MOUSE	Rab21	GO:2000643	positive regulation of early endosome to late endosome transport	BP	5	9	55.5556
P35486	ODPA_MOUSE	Pdha1	GO:0006086	acetyl-CoA biosynthetic process from pyruvate	BP	8	9	88.8889
P35486	ODPA_MOUSE	Pdha1	GO:0006090	pyruvate metabolic process	BP	9	17	52.9412
P35492	HUTH_MOUSE	Hal	GO:0006548	histidine catabolic process	BP	4	5	80
P35492	HUTH_MOUSE	Hal	GO:0006547	histidine metabolic process	BP	4	8	50
P35492	HUTH_MOUSE	Hal	GO:0019556	histidine catabolic process to glutamate and formamide	BP	4	7	57.1429
P35492	HUTH_MOUSE	Hal	GO:0019557	histidine catabolic process to glutamate and formate	BP	4	7	57.1429
P35505	FAAA_MOUSE	Fah	GO:0006572	tyrosine catabolic process	BP	5	10	50
P35585	AP1M1_MOUSE	Ap1m1	GO:0035646	endosome to melanosome transport	BP	5	10	50
P35700	PRDX1_MOUSE	Prdx1	GO:0019430	removal of superoxide radicals	BP	8	13	61.5385
P35700	PRDX1_MOUSE	Prdx1	GO:0045454	cell redox homeostasis	BP	18	33	54.5455
P35762	CD81_MOUSE	Cd81	GO:0071404	cellular response to low-density lipoprotein particle stimulus	BP	11	20	55
P35762	CD81_MOUSE	Cd81	GO:0070863	positive regulation of protein exit from endoplasmic reticulum	BP	5	9	55.5556
P35922	FMR1_MOUSE	Fmr1	GO:0034063	stress granule assembly	BP	14	23	60.8696
P35922	FMR1_MOUSE	Fmr1	GO:0044830	modulation by host of viral RNA genome replication	BP	4	6	66.6667
P35951	LDLR_MOUSE	Ldlr	GO:0034383	low-density lipoprotein particle clearance	BP	6	8	75
P35951	LDLR_MOUSE	Ldlr	GO:0042159	lipoprotein catabolic process	BP	5	6	83.3333
P35951	LDLR_MOUSE	Ldlr	GO:0070508	cholesterol import	BP	6	7	85.7143
P35951	LDLR_MOUSE	Ldlr	GO:0071404	cellular response to low-density lipoprotein particle stimulus	BP	11	20	55
P35951	LDLR_MOUSE	Ldlr	GO:0010898	positive regulation of triglyceride catabolic process	BP	6	10	60
P35951	LDLR_MOUSE	Ldlr	GO:0030299	intestinal cholesterol absorption	BP	6	7	85.7143
P35980	RL18_MOUSE	Rpl18	GO:0002181	cytoplasmic translation	BP	35	49	71.4286
P36371	TAP2_MOUSE	Tap2	GO:0019885	antigen processing and presentation of endogenous peptide antigen via MHC class I	BP	4	4	100
P36536	SAR1A_MOUSE	Sar1a	GO:0070863	positive regulation of protein exit from endoplasmic reticulum	BP	5	9	55.5556
P37040	NCPR_MOUSE	Por	GO:0045542	positive regulation of cholesterol biosynthetic process	BP	6	11	54.5455
P37040	NCPR_MOUSE	Por	GO:0060192	negative regulation of lipase activity	BP	4	4	100
P38060	HMGCL_MOUSE	Hmgcl	GO:0006552	leucine catabolic process	BP	5	10	50
P38060	HMGCL_MOUSE	Hmgcl	GO:0006637	acyl-CoA metabolic process	BP	20	28	71.4286
P38647	GRP75_MOUSE	Hspa9	GO:0042026	protein refolding	BP	12	16	75
P38647	GRP75_MOUSE	Hspa9	GO:0016226	iron-sulfur cluster assembly	BP	17	32	53.125
P39054	DYN2_MOUSE	Dnm2	GO:0033572	transferrin transport	BP	7	12	58.3333
P39447	ZO1_MOUSE	Tjp1	GO:0150105	protein localization to cell-cell junction	BP	4	7	57.1429
P39447	ZO1_MOUSE	Tjp1	GO:2000810	regulation of bicellular tight junction assembly	BP	6	11	54.5455
P39447	ZO1_MOUSE	Tjp1	GO:1902396	protein localization to bicellular tight junction	BP	4	6	66.6667
P39447	ZO1_MOUSE	Tjp1	GO:0034334	adherens junction maintenance	BP	4	6	66.6667
P40124	CAP1_MOUSE	Cap1	GO:0001667	ameboidal-type cell migration	BP	4	4	100
P40630	TFAM_MOUSE	Tfam	GO:0033108	mitochondrial respiratory chain complex assembly	BP	5	7	71.4286
P41216	ACSL1_MOUSE	Acsl1	GO:0000038	very long-chain fatty acid metabolic process	BP	18	22	81.8182
P41216	ACSL1_MOUSE	Acsl1	GO:0019432	triglyceride biosynthetic process	BP	10	19	52.6316
P41216	ACSL1_MOUSE	Acsl1	GO:0042178	xenobiotic catabolic process	BP	22	28	78.5714
P41241	CSK_MOUSE	Csk	GO:0033673	negative regulation of kinase activity	BP	6	12	50
P41317	MBL2_MOUSE	Mbl2	GO:1903028	positive regulation of opsonization	BP	4	8	50
P42208	SEPT2_MOUSE	Septin2	GO:0051258	protein polymerization	BP	8	16	50
P42227	STAT3_MOUSE	Stat3	GO:2001171	positive regulation of ATP biosynthetic process	BP	8	13	61.5385
P42227	STAT3_MOUSE	Stat3	GO:0046902	regulation of mitochondrial membrane permeability	BP	7	14	50
P42227	STAT3_MOUSE	Stat3	GO:0060396	growth hormone receptor signaling pathway	BP	4	8	50
P42567	EPS15_MOUSE	Eps15	GO:0098884	postsynaptic neurotransmitter receptor internalization	BP	5	6	83.3333
P42567	EPS15_MOUSE	Eps15	GO:0048268	clathrin coat assembly	BP	9	15	60
P42932	TCPQ_MOUSE	Cct8	GO:1904851	positive regulation of establishment of protein localization to telomere	BP	9	10	90
P42932	TCPQ_MOUSE	Cct8	GO:0061077	chaperone-mediated protein folding	BP	20	32	62.5
P43025	TETN_MOUSE	Clec3b	GO:0010756	positive regulation of plasminogen activation	BP	4	7	57.1429
P43883	PLIN2_MOUSE	Plin2	GO:0010890	positive regulation of sequestering of triglyceride	BP	5	6	83.3333
P43883	PLIN2_MOUSE	Plin2	GO:0015909	long-chain fatty acid transport	BP	7	12	58.3333
P45376	ALDR_MOUSE	Akr1b1	GO:0019853	L-ascorbic acid biosynthetic process	BP	6	8	75
P45591	COF2_MOUSE	Cfl2	GO:0030043	actin filament fragmentation	BP	4	4	100
P45952	ACADM_MOUSE	Acadm	GO:0051793	medium-chain fatty acid catabolic process	BP	4	4	100
P45952	ACADM_MOUSE	Acadm	GO:0033539	fatty acid beta-oxidation using acyl-CoA dehydrogenase	BP	12	16	75
P45952	ACADM_MOUSE	Acadm	GO:0045329	carnitine biosynthetic process	BP	4	4	100
P45952	ACADM_MOUSE	Acadm	GO:0051791	medium-chain fatty acid metabolic process	BP	9	13	69.2308
P45952	ACADM_MOUSE	Acadm	GO:0009437	carnitine metabolic process	BP	5	9	55.5556
P46061	RAGP1_MOUSE	Rangap1	GO:0046826	negative regulation of protein export from nucleus	BP	4	7	57.1429
P46412	GPX3_MOUSE	Gpx3	GO:0006749	glutathione metabolic process	BP	34	67	50.7463
P46414	CDN1B_MOUSE	Cdkn1b	GO:0048102	autophagic cell death	BP	4	7	57.1429
P46414	CDN1B_MOUSE	Cdkn1b	GO:0033673	negative regulation of kinase activity	BP	6	12	50
P46467	VPS4B_MOUSE	Vps4b	GO:0010824	regulation of centrosome duplication	BP	10	19	52.6316
P46467	VPS4B_MOUSE	Vps4b	GO:1903543	positive regulation of exosomal secretion	BP	10	15	66.6667
P46467	VPS4B_MOUSE	Vps4b	GO:0039702	viral budding via host ESCRT complex	BP	6	12	50
P46638	RB11B_MOUSE	Rab11b	GO:0033572	transferrin transport	BP	7	12	58.3333
P46638	RB11B_MOUSE	Rab11b	GO:0150093	amyloid-beta clearance by transcytosis	BP	6	7	85.7143
P46656	ADX_MOUSE	Fdx1	GO:0051353	positive regulation of oxidoreductase activity	BP	4	7	57.1429
P46656	ADX_MOUSE	Fdx1	GO:0070995	NADPH oxidation	BP	8	9	88.8889
P46664	PURA2_MOUSE	Adss2	GO:0044208	'de novo' AMP biosynthetic process	BP	8	15	53.3333
P46664	PURA2_MOUSE	Adss2	GO:0006167	AMP biosynthetic process	BP	5	6	83.3333
P46664	PURA2_MOUSE	Adss2	GO:0006531	aspartate metabolic process	BP	6	8	75
P46664	PURA2_MOUSE	Adss2	GO:0044209	AMP salvage	BP	8	13	61.5385
P46735	MYO1B_MOUSE	Myo1b	GO:0033572	transferrin transport	BP	7	12	58.3333
P46935	NEDD4_MOUSE	Nedd4	GO:0046755	viral budding	BP	5	8	62.5
P46935	NEDD4_MOUSE	Nedd4	GO:0042921	glucocorticoid receptor signaling pathway	BP	4	5	80
P46935	NEDD4_MOUSE	Nedd4	GO:0050847	progesterone receptor signaling pathway	BP	6	12	50
P46938	YAP1_MOUSE	Yap1	GO:0050847	progesterone receptor signaling pathway	BP	6	12	50
P47199	QOR_MOUSE	Cryz	GO:0042178	xenobiotic catabolic process	BP	22	28	78.5714
P47738	ALDH2_MOUSE	Aldh2	GO:0110095	cellular detoxification of aldehyde	BP	6	7	85.7143
P47791	GSHR_MOUSE	Gsr	GO:0006749	glutathione metabolic process	BP	34	67	50.7463
P47791	GSHR_MOUSE	Gsr	GO:0045454	cell redox homeostasis	BP	18	33	54.5455
P47856	GFPT1_MOUSE	Gfpt1	GO:0006002	fructose 6-phosphate metabolic process	BP	7	14	50
P47857	PFKAM_MOUSE	Pfkm	GO:0006002	fructose 6-phosphate metabolic process	BP	7	14	50
P47857	PFKAM_MOUSE	Pfkm	GO:0061621	canonical glycolysis	BP	10	16	62.5
P47857	PFKAM_MOUSE	Pfkm	GO:0030388	fructose 1,6-bisphosphate metabolic process	BP	6	12	50
P47857	PFKAM_MOUSE	Pfkm	GO:0061615	glycolytic process through fructose-6-phosphate	BP	4	5	80
P47911	RL6_MOUSE	Rpl6	GO:0002181	cytoplasmic translation	BP	35	49	71.4286
P47934	CACP_MOUSE	Crat	GO:0051791	medium-chain fatty acid metabolic process	BP	9	13	69.2308
P47934	CACP_MOUSE	Crat	GO:0033540	fatty acid beta-oxidation using acyl-CoA oxidase	BP	6	7	85.7143
P47941	CRKL_MOUSE	Crkl	GO:0098761	cellular response to interleukin-7	BP	13	17	76.4706
P47955	RLA1_MOUSE	Rplp1	GO:0002181	cytoplasmic translation	BP	35	49	71.4286
P47964	RL36_MOUSE	Rpl36	GO:0002181	cytoplasmic translation	BP	35	49	71.4286
P48410	ABCD1_MOUSE	Abcd1	GO:0042760	very long-chain fatty acid catabolic process	BP	6	7	85.7143
P48410	ABCD1_MOUSE	Abcd1	GO:0000038	very long-chain fatty acid metabolic process	BP	18	22	81.8182
P48410	ABCD1_MOUSE	Abcd1	GO:0002082	regulation of oxidative phosphorylation	BP	8	14	57.1429
P48410	ABCD1_MOUSE	Abcd1	GO:0030497	fatty acid elongation	BP	4	8	50
P48410	ABCD1_MOUSE	Abcd1	GO:0031998	regulation of fatty acid beta-oxidation	BP	6	6	100
P48410	ABCD1_MOUSE	Abcd1	GO:0032000	positive regulation of fatty acid beta-oxidation	BP	7	12	58.3333
P48678	LMNA_MOUSE	Lmna	GO:0007097	nuclear migration	BP	14	21	66.6667
P48678	LMNA_MOUSE	Lmna	GO:0090435	protein localization to nuclear envelope	BP	5	9	55.5556
P48678	LMNA_MOUSE	Lmna	GO:0051664	nuclear pore localization	BP	4	5	80
P48758	CBR1_MOUSE	Cbr1	GO:0008211	glucocorticoid metabolic process	BP	5	7	71.4286
P48758	CBR1_MOUSE	Cbr1	GO:0042373	vitamin K metabolic process	BP	6	6	100
P48760	FOLC_MOUSE	Fpgs	GO:0006536	glutamate metabolic process	BP	12	16	75
P48771	CX7A2_MOUSE	Cox7a2	GO:0002082	regulation of oxidative phosphorylation	BP	8	14	57.1429
P48774	GSTM5_MOUSE	Gstm5	GO:0006749	glutathione metabolic process	BP	34	67	50.7463
P48774	GSTM5_MOUSE	Gstm5	GO:0018916	nitrobenzene metabolic process	BP	7	7	100
P48774	GSTM5_MOUSE	Gstm5	GO:0070458	cellular detoxification of nitrogen compound	BP	8	8	100
P48774	GSTM5_MOUSE	Gstm5	GO:0042178	xenobiotic catabolic process	BP	22	28	78.5714
P48776	T23O_MOUSE	Tdo2	GO:0019441	tryptophan catabolic process to kynurenine	BP	4	7	57.1429
P49222	EPB42_MOUSE	Epb42	GO:0020027	hemoglobin metabolic process	BP	5	7	71.4286
P49312	ROA1_MOUSE	Hnrnpa1	GO:0000380	alternative mRNA splicing, via spliceosome	BP	12	20	60
P49312	ROA1_MOUSE	Hnrnpa1	GO:0035865	cellular response to potassium ion	BP	4	8	50
P49429	HPPD_MOUSE	Hpd	GO:0006572	tyrosine catabolic process	BP	5	10	50
P49586	PCY1A_MOUSE	Pcyt1a	GO:0006656	phosphatidylcholine biosynthetic process	BP	11	20	55
P49615	CDK5_MOUSE	Cdk5	GO:0046826	negative regulation of protein export from nucleus	BP	4	7	57.1429
P49891	ST1E1_MOUSE	Sult1e1	GO:0008210	estrogen metabolic process	BP	20	40	50
P49935	CATH_MOUSE	Ctsh	GO:0010815	bradykinin catabolic process	BP	5	7	71.4286
P50136	ODBA_MOUSE	Bckdha	GO:0009083	branched-chain amino acid catabolic process	BP	11	15	73.3333
P50171	DHB8_MOUSE	Hsd17b8	GO:0006703	estrogen biosynthetic process	BP	5	9	55.5556
P50171	DHB8_MOUSE	Hsd17b8	GO:0008210	estrogen metabolic process	BP	20	40	50
P50247	SAHH_MOUSE	Ahcy	GO:0007584	response to nutrient	BP	16	30	53.3333
P50285	FMO1_MOUSE	Fmo1	GO:0042412	taurine biosynthetic process	BP	4	8	50
P50285	FMO1_MOUSE	Fmo1	GO:0070995	NADPH oxidation	BP	8	9	88.8889
P50285	FMO1_MOUSE	Fmo1	GO:0009404	toxin metabolic process	BP	5	9	55.5556
P50428	ARSA_MOUSE	Arsa	GO:0007584	response to nutrient	BP	16	30	53.3333
P50429	ARSB_MOUSE	Arsb	GO:0010632	regulation of epithelial cell migration	BP	4	7	57.1429
P50429	ARSB_MOUSE	Arsb	GO:0007584	response to nutrient	BP	16	30	53.3333
P50429	ARSB_MOUSE	Arsb	GO:0030207	chondroitin sulfate catabolic process	BP	4	6	66.6667
P50431	GLYC_MOUSE	Shmt1	GO:0006565	L-serine catabolic process	BP	5	5	100
P50431	GLYC_MOUSE	Shmt1	GO:0046655	folic acid metabolic process	BP	5	7	71.4286
P50431	GLYC_MOUSE	Shmt1	GO:0006544	glycine metabolic process	BP	7	8	87.5
P50431	GLYC_MOUSE	Shmt1	GO:0006563	L-serine metabolic process	BP	7	7	100
P50431	GLYC_MOUSE	Shmt1	GO:0006545	glycine biosynthetic process	BP	4	5	80
P50462	CSRP3_MOUSE	Csrp3	GO:0060537	muscle tissue development	BP	4	5	80
P50462	CSRP3_MOUSE	Csrp3	GO:0033292	T-tubule organization	BP	4	8	50
P50544	ACADV_MOUSE	Acadvl	GO:0033539	fatty acid beta-oxidation using acyl-CoA dehydrogenase	BP	12	16	75
P50544	ACADV_MOUSE	Acadvl	GO:0009062	fatty acid catabolic process	BP	8	12	66.6667
P51150	RAB7A_MOUSE	Rab7a	GO:0019076	viral release from host cell	BP	10	15	66.6667
P51150	RAB7A_MOUSE	Rab7a	GO:1903543	positive regulation of exosomal secretion	BP	10	15	66.6667
P51150	RAB7A_MOUSE	Rab7a	GO:0022615	protein to membrane docking	BP	5	5	100
P51174	ACADL_MOUSE	Acadl	GO:0033539	fatty acid beta-oxidation using acyl-CoA dehydrogenase	BP	12	16	75
P51174	ACADL_MOUSE	Acadl	GO:0009062	fatty acid catabolic process	BP	8	12	66.6667
P51410	RL9_MOUSE	Rpl9	GO:0002181	cytoplasmic translation	BP	35	49	71.4286
P51658	DHB2_MOUSE	Hsd17b2	GO:0006703	estrogen biosynthetic process	BP	5	9	55.5556
P51660	DHB4_MOUSE	Hsd17b4	GO:0008210	estrogen metabolic process	BP	20	40	50
P51660	DHB4_MOUSE	Hsd17b4	GO:0000038	very long-chain fatty acid metabolic process	BP	18	22	81.8182
P51855	GSHB_MOUSE	Gss	GO:0046686	response to cadmium ion	BP	7	14	50
P51859	HDGF_MOUSE	Hdgf	GO:0098761	cellular response to interleukin-7	BP	13	17	76.4706
P51881	ADT2_MOUSE	Slc25a5	GO:0046902	regulation of mitochondrial membrane permeability	BP	7	14	50
P52430	PON1_MOUSE	Pon1	GO:0051099	positive regulation of binding	BP	4	8	50
P52480	KPYM_MOUSE	Pkm	GO:2000767	positive regulation of cytoplasmic translation	BP	10	14	71.4286
P52480	KPYM_MOUSE	Pkm	GO:0061621	canonical glycolysis	BP	10	16	62.5
P52480	KPYM_MOUSE	Pkm	GO:0006090	pyruvate metabolic process	BP	9	17	52.9412
P52480	KPYM_MOUSE	Pkm	GO:0042866	pyruvate biosynthetic process	BP	6	6	100
P52480	KPYM_MOUSE	Pkm	GO:0051262	protein tetramerization	BP	10	19	52.6316
P52503	NDUS6_MOUSE	Ndufs6	GO:0006120	mitochondrial electron transport, NADH to ubiquinone	BP	16	21	76.1905
P52503	NDUS6_MOUSE	Ndufs6	GO:0070584	mitochondrion morphogenesis	BP	19	35	54.2857
P52503	NDUS6_MOUSE	Ndufs6	GO:0022904	respiratory electron transport chain	BP	16	25	64
P52503	NDUS6_MOUSE	Ndufs6	GO:0032981	mitochondrial respiratory chain complex I assembly	BP	44	61	72.1311
P52792	HXK4_MOUSE	Gck	GO:0006002	fructose 6-phosphate metabolic process	BP	7	14	50
P52792	HXK4_MOUSE	Gck	GO:0006739	NADP metabolic process	BP	10	14	71.4286
P52825	CPT2_MOUSE	Cpt2	GO:0009437	carnitine metabolic process	BP	5	9	55.5556
P52840	ST1A1_MOUSE	Sult1a1	GO:0006584	catecholamine metabolic process	BP	5	8	62.5
P52840	ST1A1_MOUSE	Sult1a1	GO:0008210	estrogen metabolic process	BP	20	40	50
P53026	RL10A_MOUSE	Rpl10a	GO:0002181	cytoplasmic translation	BP	35	49	71.4286
P53395	ODB2_MOUSE	Dbt	GO:0009083	branched-chain amino acid catabolic process	BP	11	15	73.3333
P53657	KPYR_MOUSE	Pklr	GO:0042866	pyruvate biosynthetic process	BP	6	6	100
P53996	CNBP_MOUSE	Cnbp	GO:2000767	positive regulation of cytoplasmic translation	BP	10	14	71.4286
P54071	IDHP_MOUSE	Idh2	GO:0006739	NADP metabolic process	BP	10	14	71.4286
P54071	IDHP_MOUSE	Idh2	GO:0006102	isocitrate metabolic process	BP	6	9	66.6667
P54071	IDHP_MOUSE	Idh2	GO:0006103	2-oxoglutarate metabolic process	BP	16	20	80
P54726	RD23A_MOUSE	Rad23a	GO:0032434	regulation of proteasomal ubiquitin-dependent protein catabolic process	BP	7	13	53.8462
P54728	RD23B_MOUSE	Rad23b	GO:0098761	cellular response to interleukin-7	BP	13	17	76.4706
P54728	RD23B_MOUSE	Rad23b	GO:0032434	regulation of proteasomal ubiquitin-dependent protein catabolic process	BP	7	13	53.8462
P54731	FAF1_MOUSE	Faf1	GO:0007253	cytoplasmic sequestering of NF-kappaB	BP	4	5	80
P54822	PUR8_MOUSE	Adsl	GO:0044208	'de novo' AMP biosynthetic process	BP	8	15	53.3333
P54822	PUR8_MOUSE	Adsl	GO:0044209	AMP salvage	BP	8	13	61.5385
P54822	PUR8_MOUSE	Adsl	GO:0006163	purine nucleotide metabolic process	BP	5	6	83.3333
P54822	PUR8_MOUSE	Adsl	GO:0006167	AMP biosynthetic process	BP	5	6	83.3333
P54822	PUR8_MOUSE	Adsl	GO:0007584	response to nutrient	BP	16	30	53.3333
P54822	PUR8_MOUSE	Adsl	GO:0006177	GMP biosynthetic process	BP	8	15	53.3333
P54822	PUR8_MOUSE	Adsl	GO:0097294	'de novo' XMP biosynthetic process	BP	7	8	87.5
P54823	DDX6_MOUSE	Ddx6	GO:0034063	stress granule assembly	BP	14	23	60.8696
P54869	HMCS2_MOUSE	Hmgcs2	GO:0006084	acetyl-CoA metabolic process	BP	9	11	81.8182
P55050	FABPI_MOUSE	Fabp2	GO:0015909	long-chain fatty acid transport	BP	7	12	58.3333
P55065	PLTP_MOUSE	Pltp	GO:0034375	high-density lipoprotein particle remodeling	BP	7	11	63.6364
P55065	PLTP_MOUSE	Pltp	GO:0035627	ceramide transport	BP	4	7	57.1429
P55096	ABCD3_MOUSE	Abcd3	GO:0042760	very long-chain fatty acid catabolic process	BP	6	7	85.7143
P55096	ABCD3_MOUSE	Abcd3	GO:0006699	bile acid biosynthetic process	BP	13	17	76.4706
P55096	ABCD3_MOUSE	Abcd3	GO:0000038	very long-chain fatty acid metabolic process	BP	18	22	81.8182
P55258	RAB8A_MOUSE	Rab8a	GO:0099003	vesicle-mediated transport in synapse	BP	5	8	62.5
P55264	ADK_MOUSE	Adk	GO:0044209	AMP salvage	BP	8	13	61.5385
P55264	ADK_MOUSE	Adk	GO:0032263	GMP salvage	BP	7	10	70
P55264	ADK_MOUSE	Adk	GO:0006753	nucleoside phosphate metabolic process	BP	5	6	83.3333
P55292	DSC2_MOUSE	Dsc2	GO:0098911	regulation of ventricular cardiac muscle cell action potential	BP	5	9	55.5556
P55292	DSC2_MOUSE	Dsc2	GO:0086073	bundle of His cell-Purkinje myocyte adhesion involved in cell communication	BP	5	6	83.3333
P55302	AMRP_MOUSE	Lrpap1	GO:0150093	amyloid-beta clearance by transcytosis	BP	6	7	85.7143
P56135	ATPK_MOUSE	Atp5mf	GO:0042776	proton motive force-driven mitochondrial ATP synthesis	BP	13	14	92.8571
P56135	ATPK_MOUSE	Atp5mf	GO:0046034	ATP metabolic process	BP	25	42	59.5238
P56212	ARP19_MOUSE	Arpp19	GO:0035308	negative regulation of protein dephosphorylation	BP	6	11	54.5455
P56380	AP4A_MOUSE	Nudt2	GO:0006167	AMP biosynthetic process	BP	5	6	83.3333
P56382	ATP5E_MOUSE	Atp5f1e	GO:0042776	proton motive force-driven mitochondrial ATP synthesis	BP	13	14	92.8571
P56389	CDD_MOUSE	Cda	GO:0006248	CMP catabolic process	BP	4	7	57.1429
P56389	CDD_MOUSE	Cda	GO:0006249	dCMP catabolic process	BP	5	8	62.5
P56480	ATPB_MOUSE	Atp5f1b	GO:0042776	proton motive force-driven mitochondrial ATP synthesis	BP	13	14	92.8571
P56480	ATPB_MOUSE	Atp5f1b	GO:0098761	cellular response to interleukin-7	BP	13	17	76.4706
P56480	ATPB_MOUSE	Atp5f1b	GO:0046034	ATP metabolic process	BP	25	42	59.5238
P56593	CP2AC_MOUSE	Cyp2a12	GO:0009804	coumarin metabolic process	BP	4	5	80
P57780	ACTN4_MOUSE	Actn4	GO:1902396	protein localization to bicellular tight junction	BP	4	6	66.6667
P57780	ACTN4_MOUSE	Actn4	GO:0048549	positive regulation of pinocytosis	BP	4	6	66.6667
P58044	IDI1_MOUSE	Idi1	GO:0035634	response to stilbenoid	BP	11	22	50
P58059	RT21_MOUSE	Mrps21	GO:0032543	mitochondrial translation	BP	22	38	57.8947
P58137	ACOT8_MOUSE	Acot8	GO:0006637	acyl-CoA metabolic process	BP	20	28	71.4286
P58137	ACOT8_MOUSE	Acot8	GO:0009062	fatty acid catabolic process	BP	8	12	66.6667
P58137	ACOT8_MOUSE	Acot8	GO:0016559	peroxisome fission	BP	7	9	77.7778
P58252	EF2_MOUSE	Eef2	GO:2000767	positive regulation of cytoplasmic translation	BP	10	14	71.4286
P58281	OPA1_MOUSE	Opa1	GO:0070584	mitochondrion morphogenesis	BP	19	35	54.2857
P58281	OPA1_MOUSE	Opa1	GO:0048312	intracellular distribution of mitochondria	BP	8	12	66.6667
P58389	PTPA_MOUSE	Ptpa	GO:0035308	negative regulation of protein dephosphorylation	BP	6	11	54.5455
P58710	GGLO_MOUSE	Gulo	GO:0019853	L-ascorbic acid biosynthetic process	BP	6	8	75
P58771	TPM1_MOUSE	Tpm1	GO:0032781	positive regulation of ATP-dependent activity	BP	17	27	62.963
P59325	IF5_MOUSE	Eif5	GO:0001731	formation of translation preinitiation complex	BP	7	9	77.7778
P59729	RIN3_MOUSE	Rin3	GO:0097494	regulation of vesicle size	BP	4	6	66.6667
P60060	SC61G_MOUSE	Sec61g	GO:0031204	post-translational protein targeting to membrane, translocation	BP	6	10	60
P60334	CDO1_MOUSE	Cdo1	GO:0019530	taurine metabolic process	BP	4	4	100
P60334	CDO1_MOUSE	Cdo1	GO:0042412	taurine biosynthetic process	BP	4	8	50
P60605	UB2G2_MOUSE	Ube2g2	GO:1904153	negative regulation of retrograde protein transport, ER to cytosol	BP	6	9	66.6667
P60670	NPL4_MOUSE	Nploc4	GO:0039536	negative regulation of RIG-I signaling pathway	BP	4	8	50
P60670	NPL4_MOUSE	Nploc4	GO:0030970	retrograde protein transport, ER to cytosol	BP	11	15	73.3333
P60766	CDC42_MOUSE	Cdc42	GO:0048549	positive regulation of pinocytosis	BP	4	6	66.6667
P60766	CDC42_MOUSE	Cdc42	GO:0044788	modulation by host of viral process	BP	6	8	75
P60766	CDC42_MOUSE	Cdc42	GO:0051683	establishment of Golgi localization	BP	6	8	75
P60766	CDC42_MOUSE	Cdc42	GO:0007097	nuclear migration	BP	14	21	66.6667
P60867	RS20_MOUSE	Rps20	GO:1901798	positive regulation of signal transduction by p53 class mediator	BP	6	11	54.5455
P60904	DNJC5_MOUSE	Dnajc5	GO:0061077	chaperone-mediated protein folding	BP	20	32	62.5
P61022	CHP1_MOUSE	Chp1	GO:1901214	regulation of neuron death	BP	9	18	50
P61022	CHP1_MOUSE	Chp1	GO:0061025	membrane fusion	BP	9	17	52.9412
P61087	UBE2K_MOUSE	Ube2k	GO:0032434	regulation of proteasomal ubiquitin-dependent protein catabolic process	BP	7	13	53.8462
P61148	FGF1_MOUSE	Fgf1	GO:0045542	positive regulation of cholesterol biosynthetic process	BP	6	11	54.5455
P61202	CSN2_MOUSE	Cops2	GO:0000338	protein deneddylation	BP	8	13	61.5385
P61211	ARL1_MOUSE	Arl1	GO:0009404	toxin metabolic process	BP	5	9	55.5556
P61255	RL26_MOUSE	Rpl26	GO:0002181	cytoplasmic translation	BP	35	49	71.4286
P61290	PSME3_MOUSE	Psme3	GO:0061136	regulation of proteasomal protein catabolic process	BP	10	20	50
P61458	PHS_MOUSE	Pcbd1	GO:0006729	tetrahydrobiopterin biosynthetic process	BP	6	11	54.5455
P61620	S61A1_MOUSE	Sec61a1	GO:0031204	post-translational protein targeting to membrane, translocation	BP	6	10	60
P61620	S61A1_MOUSE	Sec61a1	GO:0006620	post-translational protein targeting to endoplasmic reticulum membrane	BP	9	15	60
P61759	PFD3_MOUSE	Vbp1	GO:1905907	negative regulation of amyloid fibril formation	BP	8	15	53.3333
P61961	UFM1_MOUSE	Ufm1	GO:1990592	protein K69-linked ufmylation	BP	5	5	100
P61961	UFM1_MOUSE	Ufm1	GO:0071569	protein ufmylation	BP	6	6	100
P61961	UFM1_MOUSE	Ufm1	GO:0033146	regulation of intracellular estrogen receptor signaling pathway	BP	6	10	60
P61979	HNRPK_MOUSE	Hnrnpk	GO:0048024	regulation of mRNA splicing, via spliceosome	BP	9	17	52.9412
P61979	HNRPK_MOUSE	Hnrnpk	GO:0048025	negative regulation of mRNA splicing, via spliceosome	BP	14	26	53.8462
P62071	RRAS2_MOUSE	Rras2	GO:1901214	regulation of neuron death	BP	9	18	50
P62073	TIM10_MOUSE	Timm10	GO:0045039	protein insertion into mitochondrial inner membrane	BP	8	11	72.7273
P62075	TIM13_MOUSE	Timm13	GO:0045039	protein insertion into mitochondrial inner membrane	BP	8	11	72.7273
P62259	1433E_MOUSE	Ywhae	GO:0035308	negative regulation of protein dephosphorylation	BP	6	11	54.5455
P62264	RS14_MOUSE	Rps14	GO:0000028	ribosomal small subunit assembly	BP	12	17	70.5882
P62264	RS14_MOUSE	Rps14	GO:0002181	cytoplasmic translation	BP	35	49	71.4286
P62267	RS23_MOUSE	Rps23	GO:0002181	cytoplasmic translation	BP	35	49	71.4286
P62267	RS23_MOUSE	Rps23	GO:0034063	stress granule assembly	BP	14	23	60.8696
P62301	RS13_MOUSE	Rps13	GO:0033119	negative regulation of RNA splicing	BP	6	7	85.7143
P62331	ARF6_MOUSE	Arf6	GO:0036010	protein localization to endosome	BP	6	12	50
P62331	ARF6_MOUSE	Arf6	GO:0097284	hepatocyte apoptotic process	BP	10	19	52.6316
P62717	RL18A_MOUSE	Rpl18a	GO:0002181	cytoplasmic translation	BP	35	49	71.4286
P62743	AP2S1_MOUSE	Ap2s1	GO:0098884	postsynaptic neurotransmitter receptor internalization	BP	5	6	83.3333
P62754	RS6_MOUSE	Rps6	GO:0002181	cytoplasmic translation	BP	35	49	71.4286
P62754	RS6_MOUSE	Rps6	GO:0000028	ribosomal small subunit assembly	BP	12	17	70.5882
P62821	RAB1A_MOUSE	Rab1A	GO:0019068	virion assembly	BP	4	6	66.6667
P62827	RAN_MOUSE	Ran	GO:0000056	ribosomal small subunit export from nucleus	BP	4	7	57.1429
P62830	RL23_MOUSE	Rpl23	GO:1901798	positive regulation of signal transduction by p53 class mediator	BP	6	11	54.5455
P62843	RS15_MOUSE	Rps15	GO:0000028	ribosomal small subunit assembly	BP	12	17	70.5882
P62843	RS15_MOUSE	Rps15	GO:0000056	ribosomal small subunit export from nucleus	BP	4	7	57.1429
P62843	RS15_MOUSE	Rps15	GO:1901798	positive regulation of signal transduction by p53 class mediator	BP	6	11	54.5455
P62852	RS25_MOUSE	Rps25	GO:0000028	ribosomal small subunit assembly	BP	12	17	70.5882
P62855	RS26_MOUSE	Rps26	GO:0002181	cytoplasmic translation	BP	35	49	71.4286
P62855	RS26_MOUSE	Rps26	GO:0033119	negative regulation of RNA splicing	BP	6	7	85.7143
P62858	RS28_MOUSE	Rps28	GO:0000028	ribosomal small subunit assembly	BP	12	17	70.5882
P62858	RS28_MOUSE	Rps28	GO:0002181	cytoplasmic translation	BP	35	49	71.4286
P62889	RL30_MOUSE	Rpl30	GO:0002181	cytoplasmic translation	BP	35	49	71.4286
P62892	RL39_MOUSE	Rpl39	GO:0002181	cytoplasmic translation	BP	35	49	71.4286
P62897	CYC_MOUSE	Cycs	GO:0006122	mitochondrial electron transport, ubiquinol to cytochrome c	BP	9	13	69.2308
P62897	CYC_MOUSE	Cycs	GO:0042743	hydrogen peroxide metabolic process	BP	4	8	50
P62900	RL31_MOUSE	Rpl31	GO:0002181	cytoplasmic translation	BP	35	49	71.4286
P62911	RL32_MOUSE	Rpl32	GO:0002181	cytoplasmic translation	BP	35	49	71.4286
P62918	RL8_MOUSE	Rpl8	GO:0002181	cytoplasmic translation	BP	35	49	71.4286
P62960	YBOX1_MOUSE	Ybx1	GO:0070934	CRD-mediated mRNA stabilization	BP	7	10	70
P62960	YBOX1_MOUSE	Ybx1	GO:0098761	cellular response to interleukin-7	BP	13	17	76.4706
P62960	YBOX1_MOUSE	Ybx1	GO:2000767	positive regulation of cytoplasmic translation	BP	10	14	71.4286
P62960	YBOX1_MOUSE	Ybx1	GO:1900152	negative regulation of nuclear-transcribed mRNA catabolic process, deadenylation-dependent decay	BP	7	8	87.5
P62960	YBOX1_MOUSE	Ybx1	GO:1903608	protein localization to cytoplasmic stress granule	BP	5	9	55.5556
P62962	PROF1_MOUSE	Pfn1	GO:0032781	positive regulation of ATP-dependent activity	BP	17	27	62.963
P63001	RAC1_MOUSE	Rac1	GO:0030865	cortical cytoskeleton organization	BP	5	8	62.5
P63001	RAC1_MOUSE	Rac1	GO:0051894	positive regulation of focal adhesion assembly	BP	14	28	50
P63005	LIS1_MOUSE	Pafah1b1	GO:0007097	nuclear migration	BP	14	21	66.6667
P63005	LIS1_MOUSE	Pafah1b1	GO:0001667	ameboidal-type cell migration	BP	4	4	100
P63017	HSP7C_MOUSE	Hspa8	GO:0042026	protein refolding	BP	12	16	75
P63017	HSP7C_MOUSE	Hspa8	GO:0046034	ATP metabolic process	BP	25	42	59.5238
P63017	HSP7C_MOUSE	Hspa8	GO:0061684	chaperone-mediated autophagy	BP	5	7	71.4286
P63030	MPC1_MOUSE	Mpc1	GO:0006086	acetyl-CoA biosynthetic process from pyruvate	BP	8	9	88.8889
P63037	DNJA1_MOUSE	Dnaja1	GO:0042026	protein refolding	BP	12	16	75
P63037	DNJA1_MOUSE	Dnaja1	GO:0070585	protein localization to mitochondrion	BP	7	11	63.6364
P63038	CH60_MOUSE	Hspd1	GO:0098761	cellular response to interleukin-7	BP	13	17	76.4706
P63038	CH60_MOUSE	Hspd1	GO:0051702	biological process involved in interaction with symbiont	BP	5	6	83.3333
P63038	CH60_MOUSE	Hspd1	GO:0042026	protein refolding	BP	12	16	75
P63085	MK01_MOUSE	Mapk1	GO:0050847	progesterone receptor signaling pathway	BP	6	12	50
P63085	MK01_MOUSE	Mapk1	GO:0060020	Bergmann glial cell differentiation	BP	6	12	50
P63085	MK01_MOUSE	Mapk1	GO:0060440	trachea formation	BP	5	7	71.4286
P63101	1433Z_MOUSE	Ywhaz	GO:0006626	protein targeting to mitochondrion	BP	11	21	52.381
P63101	1433Z_MOUSE	Ywhaz	GO:0051683	establishment of Golgi localization	BP	6	8	75
P63158	HMGB1_MOUSE	Hmgb1	GO:0098761	cellular response to interleukin-7	BP	13	17	76.4706
P63158	HMGB1_MOUSE	Hmgb1	GO:0032732	positive regulation of interleukin-1 production	BP	5	9	55.5556
P67778	PHB1_MOUSE	Phb1	GO:0044830	modulation by host of viral RNA genome replication	BP	4	6	66.6667
P67778	PHB1_MOUSE	Phb1	GO:0050847	progesterone receptor signaling pathway	BP	6	12	50
P67778	PHB1_MOUSE	Phb1	GO:0039529	RIG-I signaling pathway	BP	6	8	75
P67984	RL22_MOUSE	Rpl22	GO:0002181	cytoplasmic translation	BP	35	49	71.4286
P68510	1433F_MOUSE	Ywhah	GO:0042921	glucocorticoid receptor signaling pathway	BP	4	5	80
P70168	IMB1_MOUSE	Kpnb1	GO:0006607	NLS-bearing protein import into nucleus	BP	6	11	54.5455
P70280	VAMP7_MOUSE	Vamp7	GO:0048280	vesicle fusion with Golgi apparatus	BP	5	9	55.5556
P70280	VAMP7_MOUSE	Vamp7	GO:0034197	triglyceride transport	BP	4	4	100
P70288	HDAC2_MOUSE	Hdac2	GO:0032732	positive regulation of interleukin-1 production	BP	5	9	55.5556
P70295	AUP1_MOUSE	Aup1	GO:0030970	retrograde protein transport, ER to cytosol	BP	11	15	73.3333
P70297	STAM1_MOUSE	Stam	GO:0043328	protein transport to vacuole involved in ubiquitin-dependent protein catabolic process via the multivesicular body sorting pathway	BP	5	10	50
P70297	STAM1_MOUSE	Stam	GO:1903543	positive regulation of exosomal secretion	BP	10	15	66.6667
P70302	STIM1_MOUSE	Stim1	GO:0007207	phospholipase C-activating G protein-coupled acetylcholine receptor signaling pathway	BP	5	10	50
P70335	ROCK1_MOUSE	Rock1	GO:0051894	positive regulation of focal adhesion assembly	BP	14	28	50
P70336	ROCK2_MOUSE	Rock2	GO:0044788	modulation by host of viral process	BP	6	8	75
P70362	UFD1_MOUSE	Ufd1	GO:0039536	negative regulation of RIG-I signaling pathway	BP	4	8	50
P70362	UFD1_MOUSE	Ufd1	GO:0030970	retrograde protein transport, ER to cytosol	BP	11	15	73.3333
P70398	USP9X_MOUSE	Usp9x	GO:0016562	protein import into peroxisome matrix, receptor recycling	BP	4	7	57.1429
P70398	USP9X_MOUSE	Usp9x	GO:0035520	monoubiquitinated protein deubiquitination	BP	4	8	50
P70404	IDHG1_MOUSE	Idh3g	GO:0006102	isocitrate metabolic process	BP	6	9	66.6667
P70404	IDHG1_MOUSE	Idh3g	GO:0006103	2-oxoglutarate metabolic process	BP	16	20	80
P70404	IDHG1_MOUSE	Idh3g	GO:0006734	NADH metabolic process	BP	14	19	73.6842
P70441	NHRF1_MOUSE	Nherf1	GO:0007097	nuclear migration	BP	14	21	66.6667
P70441	NHRF1_MOUSE	Nherf1	GO:0051683	establishment of Golgi localization	BP	6	8	75
P70441	NHRF1_MOUSE	Nherf1	GO:0010642	negative regulation of platelet-derived growth factor receptor signaling pathway	BP	4	8	50
P70444	BID_MOUSE	Bid	GO:0097284	hepatocyte apoptotic process	BP	10	19	52.6316
P70444	BID_MOUSE	Bid	GO:0097345	mitochondrial outer membrane permeabilization	BP	6	8	75
P70444	BID_MOUSE	Bid	GO:0006626	protein targeting to mitochondrion	BP	11	21	52.381
P70444	BID_MOUSE	Bid	GO:0042775	mitochondrial ATP synthesis coupled electron transport	BP	11	14	78.5714
P70452	STX4_MOUSE	Stx4	GO:0099003	vesicle-mediated transport in synapse	BP	5	8	62.5
P70452	STX4_MOUSE	Stx4	GO:0061025	membrane fusion	BP	9	17	52.9412
P70694	DHB5_MOUSE	Akr1c6	GO:0048025	negative regulation of mRNA splicing, via spliceosome	BP	14	26	53.8462
P70697	DCUP_MOUSE	Urod	GO:0006778	porphyrin-containing compound metabolic process	BP	4	6	66.6667
P70697	DCUP_MOUSE	Urod	GO:0042168	heme metabolic process	BP	7	9	77.7778
P80313	TCPH_MOUSE	Cct7	GO:1904851	positive regulation of establishment of protein localization to telomere	BP	9	10	90
P80313	TCPH_MOUSE	Cct7	GO:0061077	chaperone-mediated protein folding	BP	20	32	62.5
P80314	TCPB_MOUSE	Cct2	GO:1904851	positive regulation of establishment of protein localization to telomere	BP	9	10	90
P80314	TCPB_MOUSE	Cct2	GO:1904874	positive regulation of telomerase RNA localization to Cajal body	BP	4	4	100
P80314	TCPB_MOUSE	Cct2	GO:0090666	scaRNA localization to Cajal body	BP	4	5	80
P80314	TCPB_MOUSE	Cct2	GO:0051131	chaperone-mediated protein complex assembly	BP	9	18	50
P80314	TCPB_MOUSE	Cct2	GO:0061077	chaperone-mediated protein folding	BP	20	32	62.5
P80315	TCPD_MOUSE	Cct4	GO:1904851	positive regulation of establishment of protein localization to telomere	BP	9	10	90
P80315	TCPD_MOUSE	Cct4	GO:1904874	positive regulation of telomerase RNA localization to Cajal body	BP	4	4	100
P80315	TCPD_MOUSE	Cct4	GO:0090666	scaRNA localization to Cajal body	BP	4	5	80
P80315	TCPD_MOUSE	Cct4	GO:0061077	chaperone-mediated protein folding	BP	20	32	62.5
P80316	TCPE_MOUSE	Cct5	GO:1904851	positive regulation of establishment of protein localization to telomere	BP	9	10	90
P80316	TCPE_MOUSE	Cct5	GO:0061077	chaperone-mediated protein folding	BP	20	32	62.5
P80317	TCPZ_MOUSE	Cct6a	GO:1904851	positive regulation of establishment of protein localization to telomere	BP	9	10	90
P80317	TCPZ_MOUSE	Cct6a	GO:0061077	chaperone-mediated protein folding	BP	20	32	62.5
P80318	TCPG_MOUSE	Cct3	GO:1904851	positive regulation of establishment of protein localization to telomere	BP	9	10	90
P80318	TCPG_MOUSE	Cct3	GO:0061077	chaperone-mediated protein folding	BP	20	32	62.5
P83741	WNK1_MOUSE	Wnk1	GO:0033673	negative regulation of kinase activity	BP	6	12	50
P84091	AP2M1_MOUSE	Ap2m1	GO:0097494	regulation of vesicle size	BP	4	6	66.6667
P84091	AP2M1_MOUSE	Ap2m1	GO:0098884	postsynaptic neurotransmitter receptor internalization	BP	5	6	83.3333
P84096	RHOG_MOUSE	Rhog	GO:0030865	cortical cytoskeleton organization	BP	5	8	62.5
P84096	RHOG_MOUSE	Rhog	GO:1900027	regulation of ruffle assembly	BP	5	9	55.5556
P84099	RL19_MOUSE	Rpl19	GO:0002181	cytoplasmic translation	BP	35	49	71.4286
P84104	SRSF3_MOUSE	Srsf3	GO:0048024	regulation of mRNA splicing, via spliceosome	BP	9	17	52.9412
P84104	SRSF3_MOUSE	Srsf3	GO:0031053	primary miRNA processing	BP	5	10	50
P97290	IC1_MOUSE	Serping1	GO:0042730	fibrinolysis	BP	9	16	56.25
P97314	CSRP2_MOUSE	Csrp2	GO:0060537	muscle tissue development	BP	4	5	80
P97315	CSRP1_MOUSE	Csrp1	GO:0060537	muscle tissue development	BP	4	5	80
P97328	KHK_MOUSE	Khk	GO:0006000	fructose metabolic process	BP	4	5	80
P97328	KHK_MOUSE	Khk	GO:0006001	fructose catabolic process	BP	5	5	100
P97370	AT1B3_MOUSE	Atp1b3	GO:0032781	positive regulation of ATP-dependent activity	BP	17	27	62.963
P97371	PSME1_MOUSE	Psme1	GO:0061136	regulation of proteasomal protein catabolic process	BP	10	20	50
P97372	PSME2_MOUSE	Psme2	GO:0061136	regulation of proteasomal protein catabolic process	BP	10	20	50
P97379	G3BP2_MOUSE	G3bp2	GO:0034063	stress granule assembly	BP	14	23	60.8696
P97379	G3BP2_MOUSE	G3bp2	GO:0062029	positive regulation of stress granule assembly	BP	4	4	100
P97449	AMPN_MOUSE	Anpep	GO:0043171	peptide catabolic process	BP	9	16	56.25
P97450	ATP5J_MOUSE	Atp5pf	GO:0046034	ATP metabolic process	BP	25	42	59.5238
P97450	ATP5J_MOUSE	Atp5pf	GO:0042776	proton motive force-driven mitochondrial ATP synthesis	BP	13	14	92.8571
P97461	RS5_MOUSE	Rps5	GO:0000028	ribosomal small subunit assembly	BP	12	17	70.5882
P97478	COQ7_MOUSE	Coq7	GO:0070584	mitochondrion morphogenesis	BP	19	35	54.2857
P97478	COQ7_MOUSE	Coq7	GO:0022904	respiratory electron transport chain	BP	16	25	64
P97478	COQ7_MOUSE	Coq7	GO:0042775	mitochondrial ATP synthesis coupled electron transport	BP	11	14	78.5714
P97493	THIOM_MOUSE	Txn2	GO:0045454	cell redox homeostasis	BP	18	33	54.5455
P97494	GSH1_MOUSE	Gclc	GO:0006536	glutamate metabolic process	BP	12	16	75
P97494	GSH1_MOUSE	Gclc	GO:0045454	cell redox homeostasis	BP	18	33	54.5455
P97494	GSH1_MOUSE	Gclc	GO:0006749	glutathione metabolic process	BP	34	67	50.7463
P97494	GSH1_MOUSE	Gclc	GO:0046685	response to arsenic-containing substance	BP	5	7	71.4286
P97501	FMO3_MOUSE	Fmo3	GO:0042412	taurine biosynthetic process	BP	4	8	50
P97742	CPT1A_MOUSE	Cpt1a	GO:0009437	carnitine metabolic process	BP	5	9	55.5556
P97742	CPT1A_MOUSE	Cpt1a	GO:0032000	positive regulation of fatty acid beta-oxidation	BP	7	12	58.3333
P97765	WBP2_MOUSE	Wbp2	GO:0050847	progesterone receptor signaling pathway	BP	6	12	50
P97807	FUMH_MOUSE	Fh	GO:0006108	malate metabolic process	BP	5	8	62.5
P97855	G3BP1_MOUSE	G3bp1	GO:0034063	stress granule assembly	BP	14	23	60.8696
P97855	G3BP1_MOUSE	G3bp1	GO:0062029	positive regulation of stress granule assembly	BP	4	4	100
P97865	PEX7_MOUSE	Pex7	GO:0016558	protein import into peroxisome matrix	BP	8	15	53.3333
P97865	PEX7_MOUSE	Pex7	GO:0006625	protein targeting to peroxisome	BP	9	10	90
P97872	FMO5_MOUSE	Fmo5	GO:0070995	NADPH oxidation	BP	8	9	88.8889
P98064	MASP1_MOUSE	Masp1	GO:1903028	positive regulation of opsonization	BP	4	8	50
P99028	QCR6_MOUSE	Uqcrh	GO:0006122	mitochondrial electron transport, ubiquinol to cytochrome c	BP	9	13	69.2308
P99029	PRDX5_MOUSE	Prdx5	GO:0045454	cell redox homeostasis	BP	18	33	54.5455
P99029	PRDX5_MOUSE	Prdx5	GO:0070995	NADPH oxidation	BP	8	9	88.8889
P99029	PRDX5_MOUSE	Prdx5	GO:0051354	negative regulation of oxidoreductase activity	BP	4	6	66.6667
Q00519	XDH_MOUSE	Xdh	GO:0009115	xanthine catabolic process	BP	4	4	100
Q00519	XDH_MOUSE	Xdh	GO:0000255	allantoin metabolic process	BP	9	12	75
Q00519	XDH_MOUSE	Xdh	GO:0016226	iron-sulfur cluster assembly	BP	17	32	53.125
Q00519	XDH_MOUSE	Xdh	GO:0006148	inosine catabolic process	BP	5	5	100
Q00519	XDH_MOUSE	Xdh	GO:0006149	deoxyinosine catabolic process	BP	5	5	100
Q00519	XDH_MOUSE	Xdh	GO:0006154	adenosine catabolic process	BP	6	7	85.7143
Q00519	XDH_MOUSE	Xdh	GO:0006157	deoxyadenosine catabolic process	BP	6	6	100
Q00519	XDH_MOUSE	Xdh	GO:0006161	deoxyguanosine catabolic process	BP	6	6	100
Q00519	XDH_MOUSE	Xdh	GO:0006196	AMP catabolic process	BP	7	10	70
Q00519	XDH_MOUSE	Xdh	GO:0006204	IMP catabolic process	BP	6	8	75
Q00519	XDH_MOUSE	Xdh	GO:0009114	hypoxanthine catabolic process	BP	4	4	100
Q00519	XDH_MOUSE	Xdh	GO:0043605	amide catabolic process	BP	11	14	78.5714
Q00519	XDH_MOUSE	Xdh	GO:0046038	GMP catabolic process	BP	8	9	88.8889
Q00519	XDH_MOUSE	Xdh	GO:0046055	dGMP catabolic process	BP	8	10	80
Q00519	XDH_MOUSE	Xdh	GO:0046059	dAMP catabolic process	BP	6	7	85.7143
Q00623	APOA1_MOUSE	Apoa1	GO:0018158	protein oxidation	BP	5	7	71.4286
Q00623	APOA1_MOUSE	Apoa1	GO:0033344	cholesterol efflux	BP	17	30	56.6667
Q00623	APOA1_MOUSE	Apoa1	GO:1905920	positive regulation of CoA-transferase activity	BP	6	8	75
Q00623	APOA1_MOUSE	Apoa1	GO:0006656	phosphatidylcholine biosynthetic process	BP	11	20	55
Q00623	APOA1_MOUSE	Apoa1	GO:0090205	positive regulation of cholesterol metabolic process	BP	8	12	66.6667
Q00623	APOA1_MOUSE	Apoa1	GO:0070508	cholesterol import	BP	6	7	85.7143
Q00623	APOA1_MOUSE	Apoa1	GO:0043691	reverse cholesterol transport	BP	10	18	55.5556
Q00623	APOA1_MOUSE	Apoa1	GO:0051345	positive regulation of hydrolase activity	BP	4	5	80
Q00623	APOA1_MOUSE	Apoa1	GO:0060192	negative regulation of lipase activity	BP	4	4	100
Q00623	APOA1_MOUSE	Apoa1	GO:0034375	high-density lipoprotein particle remodeling	BP	7	11	63.6364
Q00623	APOA1_MOUSE	Apoa1	GO:0033700	phospholipid efflux	BP	7	14	50
Q00623	APOA1_MOUSE	Apoa1	GO:0042158	lipoprotein biosynthetic process	BP	4	6	66.6667
Q00623	APOA1_MOUSE	Apoa1	GO:0008211	glucocorticoid metabolic process	BP	5	7	71.4286
Q01339	APOH_MOUSE	Apoh	GO:0010898	positive regulation of triglyceride catabolic process	BP	6	10	60
Q01339	APOH_MOUSE	Apoh	GO:0051006	positive regulation of lipoprotein lipase activity	BP	5	9	55.5556
Q01339	APOH_MOUSE	Apoh	GO:0051918	negative regulation of fibrinolysis	BP	4	7	57.1429
Q01339	APOH_MOUSE	Apoh	GO:0031639	plasminogen activation	BP	7	12	58.3333
Q01339	APOH_MOUSE	Apoh	GO:0034197	triglyceride transport	BP	4	4	100
Q01853	TERA_MOUSE	Vcp	GO:0030970	retrograde protein transport, ER to cytosol	BP	11	15	73.3333
Q01853	TERA_MOUSE	Vcp	GO:2001171	positive regulation of ATP biosynthetic process	BP	8	13	61.5385
Q01853	TERA_MOUSE	Vcp	GO:0006734	NADH metabolic process	BP	14	19	73.6842
Q02248	CTNB1_MOUSE	Ctnnb1	GO:1990314	cellular response to insulin-like growth factor stimulus	BP	5	8	62.5
Q02248	CTNB1_MOUSE	Ctnnb1	GO:0060440	trachea formation	BP	5	7	71.4286
Q02257	PLAK_MOUSE	Jup	GO:0098911	regulation of ventricular cardiac muscle cell action potential	BP	5	9	55.5556
Q02257	PLAK_MOUSE	Jup	GO:0086073	bundle of His cell-Purkinje myocyte adhesion involved in cell communication	BP	5	6	83.3333
Q02357	ANK1_MOUSE	Ank1	GO:0010638	positive regulation of organelle organization	BP	4	4	100
Q03160	GRB7_MOUSE	Grb7	GO:0034063	stress granule assembly	BP	14	23	60.8696
Q03249	GALT_MOUSE	Galt	GO:0033499	galactose catabolic process via UDP-galactose	BP	4	4	100
Q03265	ATPA_MOUSE	Atp5f1a	GO:0046034	ATP metabolic process	BP	25	42	59.5238
Q03265	ATPA_MOUSE	Atp5f1a	GO:0042776	proton motive force-driven mitochondrial ATP synthesis	BP	13	14	92.8571
Q03311	CHLE_MOUSE	Bche	GO:0007584	response to nutrient	BP	16	30	53.3333
Q03958	PFD6_MOUSE	Pfdn6	GO:0051131	chaperone-mediated protein complex assembly	BP	9	18	50
Q03958	PFD6_MOUSE	Pfdn6	GO:1905907	negative regulation of amyloid fibril formation	BP	8	15	53.3333
Q05421	CP2E1_MOUSE	Cyp2e1	GO:0002933	lipid hydroxylation	BP	6	7	85.7143
Q05793	PGBM_MOUSE	Hspg2	GO:1905907	negative regulation of amyloid fibril formation	BP	8	15	53.3333
Q05816	FABP5_MOUSE	Fabp5	GO:0006656	phosphatidylcholine biosynthetic process	BP	11	20	55
Q05915	GCH1_MOUSE	Gch1	GO:0006729	tetrahydrobiopterin biosynthetic process	BP	6	11	54.5455
Q05920	PYC_MOUSE	Pc	GO:0006090	pyruvate metabolic process	BP	9	17	52.9412
Q05920	PYC_MOUSE	Pc	GO:0019076	viral release from host cell	BP	10	15	66.6667
Q05920	PYC_MOUSE	Pc	GO:0006107	oxaloacetate metabolic process	BP	10	13	76.9231
Q05920	PYC_MOUSE	Pc	GO:0006734	NADH metabolic process	BP	14	19	73.6842
Q05920	PYC_MOUSE	Pc	GO:0006739	NADP metabolic process	BP	10	14	71.4286
Q05920	PYC_MOUSE	Pc	GO:0044794	positive regulation by host of viral process	BP	6	10	60
Q06185	ATP5I_MOUSE	Atp5me	GO:0046034	ATP metabolic process	BP	25	42	59.5238
Q06185	ATP5I_MOUSE	Atp5me	GO:0042776	proton motive force-driven mitochondrial ATP synthesis	BP	13	14	92.8571
Q06770	CBG_MOUSE	Serpina6	GO:0008211	glucocorticoid metabolic process	BP	5	7	71.4286
Q06890	CLUS_MOUSE	Clu	GO:1905907	negative regulation of amyloid fibril formation	BP	8	15	53.3333
Q06890	CLUS_MOUSE	Clu	GO:0061077	chaperone-mediated protein folding	BP	20	32	62.5
Q06890	CLUS_MOUSE	Clu	GO:1901214	regulation of neuron death	BP	9	18	50
Q06890	CLUS_MOUSE	Clu	GO:0051131	chaperone-mediated protein complex assembly	BP	9	18	50
Q07076	ANXA7_MOUSE	Anxa7	GO:0061025	membrane fusion	BP	9	17	52.9412
Q07076	ANXA7_MOUSE	Anxa7	GO:0007207	phospholipase C-activating G protein-coupled acetylcholine receptor signaling pathway	BP	5	10	50
Q07113	MPRI_MOUSE	Igf2r	GO:0044794	positive regulation by host of viral process	BP	6	10	60
Q07417	ACADS_MOUSE	Acads	GO:0033539	fatty acid beta-oxidation using acyl-CoA dehydrogenase	BP	12	16	75
Q07456	AMBP_MOUSE	Ambp	GO:0020027	hemoglobin metabolic process	BP	5	7	71.4286
Q08857	CD36_MOUSE	Cd36	GO:0042953	lipoprotein transport	BP	9	17	52.9412
Q08857	CD36_MOUSE	Cd36	GO:0034383	low-density lipoprotein particle clearance	BP	6	8	75
Q08857	CD36_MOUSE	Cd36	GO:0071404	cellular response to low-density lipoprotein particle stimulus	BP	11	20	55
Q08857	CD36_MOUSE	Cd36	GO:0070508	cholesterol import	BP	6	7	85.7143
Q08857	CD36_MOUSE	Cd36	GO:0030299	intestinal cholesterol absorption	BP	6	7	85.7143
Q08857	CD36_MOUSE	Cd36	GO:0034197	triglyceride transport	BP	4	4	100
Q08857	CD36_MOUSE	Cd36	GO:0015909	long-chain fatty acid transport	BP	7	12	58.3333
Q08857	CD36_MOUSE	Cd36	GO:0035634	response to stilbenoid	BP	11	22	50
Q0GNC1	INF2_MOUSE	Inf2	GO:0090140	regulation of mitochondrial fission	BP	6	9	66.6667
Q0VGB7	PP4R2_MOUSE	Ppp4r2	GO:2000779	regulation of double-strand break repair	BP	4	7	57.1429
Q0VGU4	VGF_MOUSE	Vgf	GO:0006091	generation of precursor metabolites and energy	BP	8	13	61.5385
Q11011	PSA_MOUSE	Npepps	GO:0043171	peptide catabolic process	BP	9	16	56.25
Q14C51	PTCD3_MOUSE	Ptcd3	GO:0032543	mitochondrial translation	BP	22	38	57.8947
Q283N4	URAD_MOUSE	Urad	GO:0000255	allantoin metabolic process	BP	9	12	75
Q283N4	URAD_MOUSE	Urad	GO:0006148	inosine catabolic process	BP	5	5	100
Q283N4	URAD_MOUSE	Urad	GO:0006149	deoxyinosine catabolic process	BP	5	5	100
Q283N4	URAD_MOUSE	Urad	GO:0006154	adenosine catabolic process	BP	6	7	85.7143
Q283N4	URAD_MOUSE	Urad	GO:0006157	deoxyadenosine catabolic process	BP	6	6	100
Q283N4	URAD_MOUSE	Urad	GO:0006161	deoxyguanosine catabolic process	BP	6	6	100
Q283N4	URAD_MOUSE	Urad	GO:0006196	AMP catabolic process	BP	7	10	70
Q283N4	URAD_MOUSE	Urad	GO:0006204	IMP catabolic process	BP	6	8	75
Q283N4	URAD_MOUSE	Urad	GO:0009114	hypoxanthine catabolic process	BP	4	4	100
Q283N4	URAD_MOUSE	Urad	GO:0009115	xanthine catabolic process	BP	4	4	100
Q283N4	URAD_MOUSE	Urad	GO:0043605	amide catabolic process	BP	11	14	78.5714
Q283N4	URAD_MOUSE	Urad	GO:0046038	GMP catabolic process	BP	8	9	88.8889
Q283N4	URAD_MOUSE	Urad	GO:0046055	dGMP catabolic process	BP	8	10	80
Q283N4	URAD_MOUSE	Urad	GO:0046059	dAMP catabolic process	BP	6	7	85.7143
Q3B7Z2	OSBP1_MOUSE	Osbp	GO:0015918	sterol transport	BP	5	7	71.4286
Q3B7Z2	OSBP1_MOUSE	Osbp	GO:0035627	ceramide transport	BP	4	7	57.1429
Q3KNM2	MARH5_MOUSE	Marchf5	GO:0090140	regulation of mitochondrial fission	BP	6	9	66.6667
Q3KNM2	MARH5_MOUSE	Marchf5	GO:0070585	protein localization to mitochondrion	BP	7	11	63.6364
Q3TAS6	EMC10_MOUSE	Emc10	GO:0071816	tail-anchored membrane protein insertion into ER membrane	BP	13	17	76.4706
Q3TAS6	EMC10_MOUSE	Emc10	GO:0045050	protein insertion into ER membrane by stop-transfer membrane-anchor sequence	BP	9	10	90
Q3TDN2	FAF2_MOUSE	Faf2	GO:0030970	retrograde protein transport, ER to cytosol	BP	11	15	73.3333
Q3THK7	GUAA_MOUSE	Gmps	GO:0006177	GMP biosynthetic process	BP	8	15	53.3333
Q3THK7	GUAA_MOUSE	Gmps	GO:0032263	GMP salvage	BP	7	10	70
Q3TIU4	PDE12_MOUSE	Pde12	GO:0090324	negative regulation of oxidative phosphorylation	BP	4	7	57.1429
Q3TIV5	ZC3HF_MOUSE	Zc3h15	GO:0002181	cytoplasmic translation	BP	35	49	71.4286
Q3TL44	NLRX1_MOUSE	Nlrx1	GO:0039536	negative regulation of RIG-I signaling pathway	BP	4	8	50
Q3TLH4	PRC2C_MOUSE	Prrc2c	GO:0034063	stress granule assembly	BP	14	23	60.8696
Q3TNA1	XYLB_MOUSE	Xylb	GO:0019640	glucuronate catabolic process to xylulose 5-phosphate	BP	5	5	100
Q3TWW8	SRSF6_MOUSE	Srsf6	GO:0000380	alternative mRNA splicing, via spliceosome	BP	12	20	60
Q3TWW8	SRSF6_MOUSE	Srsf6	GO:0048025	negative regulation of mRNA splicing, via spliceosome	BP	14	26	53.8462
Q3U0B3	DHR11_MOUSE	Dhrs11	GO:0006703	estrogen biosynthetic process	BP	5	9	55.5556
Q3U1J4	DDB1_MOUSE	Ddb1	GO:0019076	viral release from host cell	BP	10	15	66.6667
Q3U1J4	DDB1_MOUSE	Ddb1	GO:0051702	biological process involved in interaction with symbiont	BP	5	6	83.3333
Q3U3R4	LMF1_MOUSE	Lmf1	GO:0051006	positive regulation of lipoprotein lipase activity	BP	5	9	55.5556
Q3U3R4	LMF1_MOUSE	Lmf1	GO:0090207	regulation of triglyceride metabolic process	BP	7	11	63.6364
Q3U3R4	LMF1_MOUSE	Lmf1	GO:0034382	chylomicron remnant clearance	BP	4	6	66.6667
Q3UEB3	PUF60_MOUSE	Puf60	GO:0000380	alternative mRNA splicing, via spliceosome	BP	12	20	60
Q3UIU2	NDUB6_MOUSE	Ndufb6	GO:0042775	mitochondrial ATP synthesis coupled electron transport	BP	11	14	78.5714
Q3UIU2	NDUB6_MOUSE	Ndufb6	GO:0032981	mitochondrial respiratory chain complex I assembly	BP	44	61	72.1311
Q3ULD5	MCCB_MOUSE	Mccc2	GO:0006552	leucine catabolic process	BP	5	10	50
Q3ULF4	SPG7_MOUSE	Spg7	GO:0034982	mitochondrial protein processing	BP	5	7	71.4286
Q3ULF4	SPG7_MOUSE	Spg7	GO:0046902	regulation of mitochondrial membrane permeability	BP	7	14	50
Q3ULJ0	GPD1L_MOUSE	Gpd1l	GO:0006116	NADH oxidation	BP	5	6	83.3333
Q3ULJ0	GPD1L_MOUSE	Gpd1l	GO:0019674	NAD metabolic process	BP	6	6	100
Q3ULJ0	GPD1L_MOUSE	Gpd1l	GO:0006734	NADH metabolic process	BP	14	19	73.6842
Q3UMR5	MCU_MOUSE	Mcu	GO:0051561	positive regulation of mitochondrial calcium ion concentration	BP	8	11	72.7273
Q3UNX5	ACSM3_MOUSE	Acsm3	GO:0006637	acyl-CoA metabolic process	BP	20	28	71.4286
Q3UPF5	ZCCHV_MOUSE	Zc3hav1	GO:0032781	positive regulation of ATP-dependent activity	BP	17	27	62.963
Q3UQN2	FCHO2_MOUSE	Fcho2	GO:0048268	clathrin coat assembly	BP	9	15	60
Q3UQN2	FCHO2_MOUSE	Fcho2	GO:0010324	membrane invagination	BP	4	6	66.6667
Q3UZZ6	ST1D1_MOUSE	Sult1d1	GO:0006584	catecholamine metabolic process	BP	5	8	62.5
Q3V384	AFG1L_MOUSE	Afg1l	GO:0035694	mitochondrial protein catabolic process	BP	4	7	57.1429
Q4LDG0	S27A5_MOUSE	Slc27a5	GO:0000038	very long-chain fatty acid metabolic process	BP	18	22	81.8182
Q4LDG0	S27A5_MOUSE	Slc27a5	GO:0006642	triglyceride mobilization	BP	4	5	80
Q4LDG0	S27A5_MOUSE	Slc27a5	GO:0006699	bile acid biosynthetic process	BP	13	17	76.4706
Q4PZA2	ECE1_MOUSE	Ece1	GO:0010815	bradykinin catabolic process	BP	5	7	71.4286
Q501J6	DDX17_MOUSE	Ddx17	GO:0000380	alternative mRNA splicing, via spliceosome	BP	12	20	60
Q52KI8	SRRM1_MOUSE	Srrm1	GO:0048024	regulation of mRNA splicing, via spliceosome	BP	9	17	52.9412
Q570Y9	DPTOR_MOUSE	Deptor	GO:0045792	negative regulation of cell size	BP	7	13	53.8462
Q571E4	GALNS_MOUSE	Galns	GO:0030207	chondroitin sulfate catabolic process	BP	4	6	66.6667
Q59J78	NDUF2_MOUSE	Ndufaf2	GO:0032981	mitochondrial respiratory chain complex I assembly	BP	44	61	72.1311
Q5BL07	PEX1_MOUSE	Pex1	GO:0016558	protein import into peroxisome matrix	BP	8	15	53.3333
Q5BL07	PEX1_MOUSE	Pex1	GO:0016562	protein import into peroxisome matrix, receptor recycling	BP	4	7	57.1429
Q5BL07	PEX1_MOUSE	Pex1	GO:0006625	protein targeting to peroxisome	BP	9	10	90
Q5FWK3	RHG01_MOUSE	Arhgap1	GO:0033572	transferrin transport	BP	7	12	58.3333
Q5SUC9	SCO1_MOUSE	Sco1	GO:1904959	regulation of cytochrome-c oxidase activity	BP	4	5	80
Q5SUR0	PUR4_MOUSE	Pfas	GO:0006177	GMP biosynthetic process	BP	8	15	53.3333
Q5SUR0	PUR4_MOUSE	Pfas	GO:0097294	'de novo' XMP biosynthetic process	BP	7	8	87.5
Q5SUR0	PUR4_MOUSE	Pfas	GO:0044208	'de novo' AMP biosynthetic process	BP	8	15	53.3333
Q5SW19	CLU_MOUSE	Cluh	GO:0048312	intracellular distribution of mitochondria	BP	8	12	66.6667
Q5SWU9	ACACA_MOUSE	Acaca	GO:0006084	acetyl-CoA metabolic process	BP	9	11	81.8182
Q5U458	DJC11_MOUSE	Dnajc11	GO:0042407	cristae formation	BP	11	15	73.3333
Q5YD48	A1CF_MOUSE	A1cf	GO:0016556	mRNA modification	BP	4	8	50
Q60575	KIF1B_MOUSE	Kif1b	GO:0047497	mitochondrion transport along microtubule	BP	4	7	57.1429
Q60597	ODO1_MOUSE	Ogdh	GO:0006103	2-oxoglutarate metabolic process	BP	16	20	80
Q60597	ODO1_MOUSE	Ogdh	GO:0006104	succinyl-CoA metabolic process	BP	6	7	85.7143
Q60597	ODO1_MOUSE	Ogdh	GO:0006734	NADH metabolic process	BP	14	19	73.6842
Q60597	ODO1_MOUSE	Ogdh	GO:0006091	generation of precursor metabolites and energy	BP	8	13	61.5385
Q60598	SRC8_MOUSE	Cttn	GO:0098885	modification of postsynaptic actin cytoskeleton	BP	4	6	66.6667
Q60648	SAP3_MOUSE	Gm2a	GO:0006689	ganglioside catabolic process	BP	4	7	57.1429
Q60648	SAP3_MOUSE	Gm2a	GO:0009313	oligosaccharide catabolic process	BP	7	11	63.6364
Q60648	SAP3_MOUSE	Gm2a	GO:0051651	maintenance of location in cell	BP	4	6	66.6667
Q60649	CLPB_MOUSE	Clpb	GO:0039529	RIG-I signaling pathway	BP	6	8	75
Q60668	HNRPD_MOUSE	Hnrnpd	GO:2000767	positive regulation of cytoplasmic translation	BP	10	14	71.4286
Q60668	HNRPD_MOUSE	Hnrnpd	GO:0070934	CRD-mediated mRNA stabilization	BP	7	10	70
Q60668	HNRPD_MOUSE	Hnrnpd	GO:1900152	negative regulation of nuclear-transcribed mRNA catabolic process, deadenylation-dependent decay	BP	7	8	87.5
Q60749	KHDR1_MOUSE	Khdrbs1	GO:0048024	regulation of mRNA splicing, via spliceosome	BP	9	17	52.9412
Q60759	GCDH_MOUSE	Gcdh	GO:0033539	fatty acid beta-oxidation using acyl-CoA dehydrogenase	BP	12	16	75
Q60759	GCDH_MOUSE	Gcdh	GO:0006637	acyl-CoA metabolic process	BP	20	28	71.4286
Q60766	IRGM1_MOUSE	Irgm1	GO:0090140	regulation of mitochondrial fission	BP	6	9	66.6667
Q60766	IRGM1_MOUSE	Irgm1	GO:0061912	selective autophagy	BP	5	8	62.5
Q60766	IRGM1_MOUSE	Irgm1	GO:1901098	positive regulation of autophagosome maturation	BP	5	9	55.5556
Q60766	IRGM1_MOUSE	Irgm1	GO:0060335	positive regulation of type II interferon-mediated signaling pathway	BP	4	8	50
Q60766	IRGM1_MOUSE	Irgm1	GO:0061635	regulation of protein complex stability	BP	8	14	57.1429
Q60766	IRGM1_MOUSE	Irgm1	GO:0061739	protein lipidation involved in autophagosome assembly	BP	4	6	66.6667
Q60770	STXB3_MOUSE	Stxbp3	GO:0022615	protein to membrane docking	BP	5	5	100
Q60778	IKBB_MOUSE	Nfkbib	GO:0007253	cytoplasmic sequestering of NF-kappaB	BP	4	5	80
Q60823	AKT2_MOUSE	Akt2	GO:0009967	positive regulation of signal transduction	BP	7	14	50
Q60823	AKT2_MOUSE	Akt2	GO:0032000	positive regulation of fatty acid beta-oxidation	BP	7	12	58.3333
Q60823	AKT2_MOUSE	Akt2	GO:0033119	negative regulation of RNA splicing	BP	6	7	85.7143
Q60823	AKT2_MOUSE	Akt2	GO:0032287	peripheral nervous system myelin maintenance	BP	4	8	50
Q60855	RIPK1_MOUSE	Ripk1	GO:0060545	positive regulation of necroptotic process	BP	4	6	66.6667
Q60864	STIP1_MOUSE	Stip1	GO:0098761	cellular response to interleukin-7	BP	13	17	76.4706
Q60865	CAPR1_MOUSE	Caprin1	GO:0062029	positive regulation of stress granule assembly	BP	4	4	100
Q60930	VDAC2_MOUSE	Vdac2	GO:0097345	mitochondrial outer membrane permeabilization	BP	6	8	75
Q60932	VDAC1_MOUSE	Vdac1	GO:0006086	acetyl-CoA biosynthetic process from pyruvate	BP	8	9	88.8889
Q60953	PML_MOUSE	Pml	GO:2000779	regulation of double-strand break repair	BP	4	7	57.1429
Q60953	PML_MOUSE	Pml	GO:0071353	cellular response to interleukin-4	BP	12	24	50
Q60953	PML_MOUSE	Pml	GO:1901798	positive regulation of signal transduction by p53 class mediator	BP	6	11	54.5455
Q60991	CP7B1_MOUSE	Cyp7b1	GO:0006699	bile acid biosynthetic process	BP	13	17	76.4706
Q60991	CP7B1_MOUSE	Cyp7b1	GO:0033147	negative regulation of intracellular estrogen receptor signaling pathway	BP	7	14	50
Q60991	CP7B1_MOUSE	Cyp7b1	GO:0007586	digestion	BP	5	10	50
Q60994	ADIPO_MOUSE	Adipoq	GO:0009967	positive regulation of signal transduction	BP	7	14	50
Q60994	ADIPO_MOUSE	Adipoq	GO:0010642	negative regulation of platelet-derived growth factor receptor signaling pathway	BP	4	8	50
Q60994	ADIPO_MOUSE	Adipoq	GO:0034383	low-density lipoprotein particle clearance	BP	6	8	75
Q61009	SCRB1_MOUSE	Scarb1	GO:0070508	cholesterol import	BP	6	7	85.7143
Q61009	SCRB1_MOUSE	Scarb1	GO:0033344	cholesterol efflux	BP	17	30	56.6667
Q61009	SCRB1_MOUSE	Scarb1	GO:0006707	cholesterol catabolic process	BP	8	8	100
Q61035	HARS1_MOUSE	Hars1	GO:0032543	mitochondrial translation	BP	22	38	57.8947
Q61102	ABCB7_MOUSE	Abcb7	GO:0016226	iron-sulfur cluster assembly	BP	17	32	53.125
Q61133	GSTT2_MOUSE	Gstt2	GO:0006749	glutathione metabolic process	BP	34	67	50.7463
Q61147	CERU_MOUSE	Cp	GO:0046688	response to copper ion	BP	6	12	50
Q61171	PRDX2_MOUSE	Prdx2	GO:0019430	removal of superoxide radicals	BP	8	13	61.5385
Q61171	PRDX2_MOUSE	Prdx2	GO:0045454	cell redox homeostasis	BP	18	33	54.5455
Q61171	PRDX2_MOUSE	Prdx2	GO:0042743	hydrogen peroxide metabolic process	BP	4	8	50
Q61176	ARGI1_MOUSE	Arg1	GO:0006525	arginine metabolic process	BP	4	7	57.1429
Q61187	TS101_MOUSE	Tsg101	GO:0019076	viral release from host cell	BP	10	15	66.6667
Q61187	TS101_MOUSE	Tsg101	GO:1903543	positive regulation of exosomal secretion	BP	10	15	66.6667
Q61187	TS101_MOUSE	Tsg101	GO:0046755	viral budding	BP	5	8	62.5
Q61207	SAP_MOUSE	Psap	GO:1905146	lysosomal protein catabolic process	BP	6	12	50
Q61207	SAP_MOUSE	Psap	GO:0051345	positive regulation of hydrolase activity	BP	4	5	80
Q61247	A2AP_MOUSE	Serpinf2	GO:0051918	negative regulation of fibrinolysis	BP	4	7	57.1429
Q61249	IGBP1_MOUSE	Igbp1	GO:0035308	negative regulation of protein dephosphorylation	BP	6	11	54.5455
Q61268	APOC4_MOUSE	Apoc4	GO:0010890	positive regulation of sequestering of triglyceride	BP	5	6	83.3333
Q61285	ABCD2_MOUSE	Abcd2	GO:0042760	very long-chain fatty acid catabolic process	BP	6	7	85.7143
Q61285	ABCD2_MOUSE	Abcd2	GO:0032000	positive regulation of fatty acid beta-oxidation	BP	7	12	58.3333
Q61285	ABCD2_MOUSE	Abcd2	GO:0000038	very long-chain fatty acid metabolic process	BP	18	22	81.8182
Q61316	HSP74_MOUSE	Hspa4	GO:0051131	chaperone-mediated protein complex assembly	BP	9	18	50
Q61316	HSP74_MOUSE	Hspa4	GO:0045040	protein insertion into mitochondrial outer membrane	BP	6	6	100
Q61335	BAP31_MOUSE	Bcap31	GO:0006626	protein targeting to mitochondrion	BP	11	21	52.381
Q61335	BAP31_MOUSE	Bcap31	GO:1903071	positive regulation of ER-associated ubiquitin-dependent protein catabolic process	BP	5	6	83.3333
Q61335	BAP31_MOUSE	Bcap31	GO:0051561	positive regulation of mitochondrial calcium ion concentration	BP	8	11	72.7273
Q61387	COX7R_MOUSE	Cox7a2l	GO:0002082	regulation of oxidative phosphorylation	BP	8	14	57.1429
Q61503	5NTD_MOUSE	Nt5e	GO:0006196	AMP catabolic process	BP	7	10	70
Q61503	5NTD_MOUSE	Nt5e	GO:0140928	inhibition of non-skeletal tissue mineralization	BP	5	10	50
Q61503	5NTD_MOUSE	Nt5e	GO:0046034	ATP metabolic process	BP	25	42	59.5238
Q61510	TRI25_MOUSE	Trim25	GO:0019076	viral release from host cell	BP	10	15	66.6667
Q61578	ADRO_MOUSE	Fdxr	GO:0070995	NADPH oxidation	BP	8	9	88.8889
Q61584	FXR1_MOUSE	Fxr1	GO:0051664	nuclear pore localization	BP	4	5	80
Q61586	GPAT1_MOUSE	Gpam	GO:0006072	glycerol-3-phosphate metabolic process	BP	4	7	57.1429
Q61586	GPAT1_MOUSE	Gpam	GO:0019432	triglyceride biosynthetic process	BP	10	19	52.6316
Q61586	GPAT1_MOUSE	Gpam	GO:0006637	acyl-CoA metabolic process	BP	20	28	71.4286
Q61656	DDX5_MOUSE	Ddx5	GO:0000380	alternative mRNA splicing, via spliceosome	BP	12	20	60
Q61656	DDX5_MOUSE	Ddx5	GO:0031053	primary miRNA processing	BP	5	10	50
Q61694	3BHS5_MOUSE	Hsd3b5	GO:0035634	response to stilbenoid	BP	11	22	50
Q61753	SERA_MOUSE	Phgdh	GO:0019530	taurine metabolic process	BP	4	4	100
Q61753	SERA_MOUSE	Phgdh	GO:0006544	glycine metabolic process	BP	7	8	87.5
Q61753	SERA_MOUSE	Phgdh	GO:0006563	L-serine metabolic process	BP	7	7	100
Q61768	KINH_MOUSE	Kif5b	GO:0047497	mitochondrion transport along microtubule	BP	4	7	57.1429
Q61830	MRC1_MOUSE	Mrc1	GO:0071353	cellular response to interleukin-4	BP	12	24	50
Q61879	MYH10_MOUSE	Myh10	GO:1905274	regulation of modification of postsynaptic actin cytoskeleton	BP	5	8	62.5
Q61879	MYH10_MOUSE	Myh10	GO:0098885	modification of postsynaptic actin cytoskeleton	BP	4	6	66.6667
Q61879	MYH10_MOUSE	Myh10	GO:0007097	nuclear migration	BP	14	21	66.6667
Q61937	NPM_MOUSE	Npm1	GO:0000056	ribosomal small subunit export from nucleus	BP	4	7	57.1429
Q61937	NPM_MOUSE	Npm1	GO:0010824	regulation of centrosome duplication	BP	10	19	52.6316
Q61937	NPM_MOUSE	Npm1	GO:0044387	negative regulation of protein kinase activity by regulation of protein phosphorylation	BP	4	7	57.1429
Q61937	NPM_MOUSE	Npm1	GO:0048025	negative regulation of mRNA splicing, via spliceosome	BP	14	26	53.8462
Q61941	NNTM_MOUSE	Nnt	GO:0045454	cell redox homeostasis	BP	18	33	54.5455
Q61990	PCBP2_MOUSE	Pcbp2	GO:0075522	IRES-dependent viral translational initiation	BP	10	11	90.9091
Q62165	DAG1_MOUSE	Dag1	GO:0034453	microtubule anchoring	BP	5	7	71.4286
Q62167	DDX3X_MOUSE	Ddx3x	GO:0034063	stress granule assembly	BP	14	23	60.8696
Q62167	DDX3X_MOUSE	Ddx3x	GO:0010501	RNA secondary structure unwinding	BP	5	10	50
Q62167	DDX3X_MOUSE	Ddx3x	GO:0031053	primary miRNA processing	BP	5	10	50
Q62167	DDX3X_MOUSE	Ddx3x	GO:1903608	protein localization to cytoplasmic stress granule	BP	5	9	55.5556
Q62188	DPYL3_MOUSE	Dpysl3	GO:0006208	pyrimidine nucleobase catabolic process	BP	4	7	57.1429
Q62348	TSN_MOUSE	Tsn	GO:0030422	siRNA processing	BP	4	8	50
Q62433	NDRG1_MOUSE	Ndrg1	GO:0032287	peripheral nervous system myelin maintenance	BP	4	8	50
Q62465	VAT1_MOUSE	Vat1	GO:0010637	negative regulation of mitochondrial fusion	BP	5	8	62.5
Q63844	MK03_MOUSE	Mapk3	GO:0060020	Bergmann glial cell differentiation	BP	6	12	50
Q63844	MK03_MOUSE	Mapk3	GO:0060440	trachea formation	BP	5	7	71.4286
Q63886	UD11_MOUSE	Ugt1a1	GO:0008210	estrogen metabolic process	BP	20	40	50
Q63886	UD11_MOUSE	Ugt1a1	GO:0052697	xenobiotic glucuronidation	BP	4	5	80
Q63932	MP2K2_MOUSE	Map2k2	GO:0060440	trachea formation	BP	5	7	71.4286
Q64010	CRK_MOUSE	Crk	GO:1990314	cellular response to insulin-like growth factor stimulus	BP	5	8	62.5
Q64105	SPRE_MOUSE	Spr	GO:0006729	tetrahydrobiopterin biosynthetic process	BP	6	11	54.5455
Q64105	SPRE_MOUSE	Spr	GO:0050882	voluntary musculoskeletal movement	BP	4	7	57.1429
Q64133	AOFA_MOUSE	Maoa	GO:0006584	catecholamine metabolic process	BP	5	8	62.5
Q64133	AOFA_MOUSE	Maoa	GO:0009967	positive regulation of signal transduction	BP	7	14	50
Q64176	EST1E_MOUSE	Ces1e	GO:0090205	positive regulation of cholesterol metabolic process	BP	8	12	66.6667
Q64176	EST1E_MOUSE	Ces1e	GO:0120188	regulation of bile acid secretion	BP	5	9	55.5556
Q64176	EST1E_MOUSE	Ces1e	GO:0070857	regulation of bile acid biosynthetic process	BP	6	12	50
Q64176	EST1E_MOUSE	Ces1e	GO:0071404	cellular response to low-density lipoprotein particle stimulus	BP	11	20	55
Q64176	EST1E_MOUSE	Ces1e	GO:0043691	reverse cholesterol transport	BP	10	18	55.5556
Q64176	EST1E_MOUSE	Ces1e	GO:0051791	medium-chain fatty acid metabolic process	BP	9	13	69.2308
Q64191	ASPG_MOUSE	Aga	GO:0006517	protein deglycosylation	BP	4	7	57.1429
Q64213	SF01_MOUSE	Sf1	GO:0048024	regulation of mRNA splicing, via spliceosome	BP	9	17	52.9412
Q64285	CEL_MOUSE	Cel	GO:0030299	intestinal cholesterol absorption	BP	6	7	85.7143
Q64310	SURF4_MOUSE	Surf4	GO:0042953	lipoprotein transport	BP	9	17	52.9412
Q64310	SURF4_MOUSE	Surf4	GO:0010638	positive regulation of organelle organization	BP	4	4	100
Q64337	SQSTM_MOUSE	Sqstm1	GO:0061912	selective autophagy	BP	5	8	62.5
Q64337	SQSTM_MOUSE	Sqstm1	GO:0061635	regulation of protein complex stability	BP	8	14	57.1429
Q64339	ISG15_MOUSE	Isg15	GO:0070585	protein localization to mitochondrion	BP	7	11	63.6364
Q64373	B2CL1_MOUSE	Bcl2l1	GO:2001171	positive regulation of ATP biosynthetic process	BP	8	13	61.5385
Q64373	B2CL1_MOUSE	Bcl2l1	GO:0046902	regulation of mitochondrial membrane permeability	BP	7	14	50
Q64373	B2CL1_MOUSE	Bcl2l1	GO:0070584	mitochondrion morphogenesis	BP	19	35	54.2857
Q64373	B2CL1_MOUSE	Bcl2l1	GO:0097284	hepatocyte apoptotic process	BP	10	19	52.6316
Q64374	RGN_MOUSE	Rgn	GO:0019853	L-ascorbic acid biosynthetic process	BP	6	8	75
Q64374	RGN_MOUSE	Rgn	GO:0045723	positive regulation of fatty acid biosynthetic process	BP	7	13	53.8462
Q64374	RGN_MOUSE	Rgn	GO:0032781	positive regulation of ATP-dependent activity	BP	17	27	62.963
Q64378	FKBP5_MOUSE	Fkbp5	GO:0061077	chaperone-mediated protein folding	BP	20	32	62.5
Q64435	UD16_MOUSE	Ugt1a6	GO:0019853	L-ascorbic acid biosynthetic process	BP	6	8	75
Q64442	DHSO_MOUSE	Sord	GO:0019640	glucuronate catabolic process to xylulose 5-phosphate	BP	5	5	100
Q64442	DHSO_MOUSE	Sord	GO:0046686	response to cadmium ion	BP	7	14	50
Q64442	DHSO_MOUSE	Sord	GO:0046688	response to copper ion	BP	6	12	50
Q64446	ATP7B_MOUSE	Atp7b	GO:0015677	copper ion import	BP	4	8	50
Q64446	ATP7B_MOUSE	Atp7b	GO:0046688	response to copper ion	BP	6	12	50
Q64459	CP3AB_MOUSE	Cyp3a11	GO:0002933	lipid hydroxylation	BP	6	7	85.7143
Q64459	CP3AB_MOUSE	Cyp3a11	GO:0008210	estrogen metabolic process	BP	20	40	50
Q64459	CP3AB_MOUSE	Cyp3a11	GO:0009822	alkaloid catabolic process	BP	5	5	100
Q64459	CP3AB_MOUSE	Cyp3a11	GO:0042178	xenobiotic catabolic process	BP	22	28	78.5714
Q64464	CP3AD_MOUSE	Cyp3a13	GO:0002933	lipid hydroxylation	BP	6	7	85.7143
Q64464	CP3AD_MOUSE	Cyp3a13	GO:0008210	estrogen metabolic process	BP	20	40	50
Q64464	CP3AD_MOUSE	Cyp3a13	GO:0009822	alkaloid catabolic process	BP	5	5	100
Q64464	CP3AD_MOUSE	Cyp3a13	GO:0042178	xenobiotic catabolic process	BP	22	28	78.5714
Q64471	GSTT1_MOUSE	Gstt1	GO:0006749	glutathione metabolic process	BP	34	67	50.7463
Q64481	CP3AG_MOUSE	Cyp3a16	GO:0002933	lipid hydroxylation	BP	6	7	85.7143
Q64481	CP3AG_MOUSE	Cyp3a16	GO:0008210	estrogen metabolic process	BP	20	40	50
Q64481	CP3AG_MOUSE	Cyp3a16	GO:0009822	alkaloid catabolic process	BP	5	5	100
Q64481	CP3AG_MOUSE	Cyp3a16	GO:0042178	xenobiotic catabolic process	BP	22	28	78.5714
Q64505	CP7A1_MOUSE	Cyp7a1	GO:0006699	bile acid biosynthetic process	BP	13	17	76.4706
Q64505	CP7A1_MOUSE	Cyp7a1	GO:0006707	cholesterol catabolic process	BP	8	8	100
Q64505	CP7A1_MOUSE	Cyp7a1	GO:0070857	regulation of bile acid biosynthetic process	BP	6	12	50
Q64505	CP7A1_MOUSE	Cyp7a1	GO:0045542	positive regulation of cholesterol biosynthetic process	BP	6	11	54.5455
Q64516	GLPK_MOUSE	Gk	GO:0019432	triglyceride biosynthetic process	BP	10	19	52.6316
Q64520	KGUA_MOUSE	Guk1	GO:0006163	purine nucleotide metabolic process	BP	5	6	83.3333
Q64520	KGUA_MOUSE	Guk1	GO:0046034	ATP metabolic process	BP	25	42	59.5238
Q64521	GPDM_MOUSE	Gpd2	GO:0006072	glycerol-3-phosphate metabolic process	BP	4	7	57.1429
Q64521	GPDM_MOUSE	Gpd2	GO:0006734	NADH metabolic process	BP	14	19	73.6842
Q64669	NQO1_MOUSE	Nqo1	GO:0042373	vitamin K metabolic process	BP	6	6	100
Q64669	NQO1_MOUSE	Nqo1	GO:0019430	removal of superoxide radicals	BP	8	13	61.5385
Q64669	NQO1_MOUSE	Nqo1	GO:0006116	NADH oxidation	BP	5	6	83.3333
Q64669	NQO1_MOUSE	Nqo1	GO:0070995	NADPH oxidation	BP	8	9	88.8889
Q64685	SIAT1_MOUSE	St6gal1	GO:1900024	regulation of substrate adhesion-dependent cell spreading	BP	4	5	80
Q64727	VINC_MOUSE	Vcl	GO:0043297	apical junction assembly	BP	4	8	50
Q64737	PUR2_MOUSE	Gart	GO:0006177	GMP biosynthetic process	BP	8	15	53.3333
Q64737	PUR2_MOUSE	Gart	GO:0097294	'de novo' XMP biosynthetic process	BP	7	8	87.5
Q64737	PUR2_MOUSE	Gart	GO:0044208	'de novo' AMP biosynthetic process	BP	8	15	53.3333
Q64737	PUR2_MOUSE	Gart	GO:0006544	glycine metabolic process	BP	7	8	87.5
Q68ED2	GRM7_MOUSE	Grm7	GO:1901214	regulation of neuron death	BP	9	18	50
Q68FD5	CLH1_MOUSE	Cltc	GO:0048268	clathrin coat assembly	BP	9	15	60
Q68FD5	CLH1_MOUSE	Cltc	GO:0150093	amyloid-beta clearance by transcytosis	BP	6	7	85.7143
Q68FD5	CLH1_MOUSE	Cltc	GO:0033572	transferrin transport	BP	7	12	58.3333
Q68FE6	RIPR1_MOUSE	Ripor1	GO:0051683	establishment of Golgi localization	BP	6	8	75
Q69ZN7	MYOF_MOUSE	Myof	GO:0061025	membrane fusion	BP	9	17	52.9412
Q69ZN7	MYOF_MOUSE	Myof	GO:0033292	T-tubule organization	BP	4	8	50
Q6A4J8	UBP7_MOUSE	Usp7	GO:0035520	monoubiquitinated protein deubiquitination	BP	4	8	50
Q6AW69	CGNL1_MOUSE	Cgnl1	GO:0150105	protein localization to cell-cell junction	BP	4	7	57.1429
Q6GQS1	SCMC3_MOUSE	Slc25a23	GO:0051561	positive regulation of mitochondrial calcium ion concentration	BP	8	11	72.7273
Q6GQS1	SCMC3_MOUSE	Slc25a23	GO:0002082	regulation of oxidative phosphorylation	BP	8	14	57.1429
Q6GQS1	SCMC3_MOUSE	Slc25a23	GO:0043457	regulation of cellular respiration	BP	5	8	62.5
Q6GQT9	NOMO1_MOUSE	Nomo1	GO:0160063	multi-pass transmembrane protein insertion into ER membrane	BP	5	7	71.4286
Q6NVF9	CPSF6_MOUSE	Cpsf6	GO:0051262	protein tetramerization	BP	10	19	52.6316
Q6P1B1	XPP1_MOUSE	Xpnpep1	GO:0010815	bradykinin catabolic process	BP	5	7	71.4286
Q6P3A8	ODBB_MOUSE	Bckdhb	GO:0007584	response to nutrient	BP	16	30	53.3333
Q6P3A8	ODBB_MOUSE	Bckdhb	GO:0009083	branched-chain amino acid catabolic process	BP	11	15	73.3333
Q6P5F9	XPO1_MOUSE	Xpo1	GO:0000056	ribosomal small subunit export from nucleus	BP	4	7	57.1429
Q6P5F9	XPO1_MOUSE	Xpo1	GO:0032434	regulation of proteasomal ubiquitin-dependent protein catabolic process	BP	7	13	53.8462
Q6P5F9	XPO1_MOUSE	Xpo1	GO:0010824	regulation of centrosome duplication	BP	10	19	52.6316
Q6P6M5	PX11C_MOUSE	Pex11g	GO:0016559	peroxisome fission	BP	7	9	77.7778
Q6P8U6	LIPP_MOUSE	Pnlip	GO:0030299	intestinal cholesterol absorption	BP	6	7	85.7143
Q6PB44	PTN23_MOUSE	Ptpn23	GO:0043328	protein transport to vacuole involved in ubiquitin-dependent protein catabolic process via the multivesicular body sorting pathway	BP	5	10	50
Q6PB44	PTN23_MOUSE	Ptpn23	GO:2000643	positive regulation of early endosome to late endosome transport	BP	5	9	55.5556
Q6PDE7	GGT6_MOUSE	Ggt6	GO:0006749	glutathione metabolic process	BP	34	67	50.7463
Q6PDM2	SRSF1_MOUSE	Srsf1	GO:0000380	alternative mRNA splicing, via spliceosome	BP	12	20	60
Q6PDN3	MYLK_MOUSE	Mylk	GO:0035865	cellular response to potassium ion	BP	4	8	50
Q6PGC1	DHX29_MOUSE	Dhx29	GO:0001731	formation of translation preinitiation complex	BP	7	9	77.7778
Q6PGL7	WASC2_MOUSE	Washc2	GO:0036010	protein localization to endosome	BP	6	12	50
Q6Q899	RIGI_MOUSE	Rigi	GO:0002735	positive regulation of myeloid dendritic cell cytokine production	BP	4	7	57.1429
Q6Q899	RIGI_MOUSE	Rigi	GO:0039529	RIG-I signaling pathway	BP	6	8	75
Q6TEK5	VKORL_MOUSE	Vkorc1l1	GO:0042373	vitamin K metabolic process	BP	6	6	100
Q6ZQ08	CNOT1_MOUSE	Cnot1	GO:0033147	negative regulation of intracellular estrogen receptor signaling pathway	BP	7	14	50
Q6ZWQ0	SYNE2_MOUSE	Syne2	GO:0007097	nuclear migration	BP	14	21	66.6667
Q6ZWR6	SYNE1_MOUSE	Syne1	GO:0007097	nuclear migration	BP	14	21	66.6667
Q6ZWU9	RS27_MOUSE	Rps27	GO:0000028	ribosomal small subunit assembly	BP	12	17	70.5882
Q6ZWY3	RS27L_MOUSE	Rps27l	GO:0000028	ribosomal small subunit assembly	BP	12	17	70.5882
Q71RI9	KAT3_MOUSE	Kyat3	GO:0006103	2-oxoglutarate metabolic process	BP	16	20	80
Q71RI9	KAT3_MOUSE	Kyat3	GO:0070189	kynurenine metabolic process	BP	4	4	100
Q71RI9	KAT3_MOUSE	Kyat3	GO:0097053	L-kynurenine catabolic process	BP	4	8	50
Q78IK4	MIC27_MOUSE	Apool	GO:0042407	cristae formation	BP	11	15	73.3333
Q78JT3	3HAO_MOUSE	Haao	GO:0034354	'de novo' NAD biosynthetic process from tryptophan	BP	5	9	55.5556
Q78JT3	3HAO_MOUSE	Haao	GO:0046686	response to cadmium ion	BP	7	14	50
Q791T5	MTCH1_MOUSE	Mtch1	GO:0045040	protein insertion into mitochondrial outer membrane	BP	6	6	100
Q791V5	MTCH2_MOUSE	Mtch2	GO:0045040	protein insertion into mitochondrial outer membrane	BP	6	6	100
Q791V5	MTCH2_MOUSE	Mtch2	GO:0070585	protein localization to mitochondrion	BP	7	11	63.6364
Q791V5	MTCH2_MOUSE	Mtch2	GO:0097284	hepatocyte apoptotic process	BP	10	19	52.6316
Q791V5	MTCH2_MOUSE	Mtch2	GO:0042775	mitochondrial ATP synthesis coupled electron transport	BP	11	14	78.5714
Q7M6Y3	PICAL_MOUSE	Picalm	GO:0097494	regulation of vesicle size	BP	4	6	66.6667
Q7M6Y3	PICAL_MOUSE	Picalm	GO:0150093	amyloid-beta clearance by transcytosis	BP	6	7	85.7143
Q7M6Y3	PICAL_MOUSE	Picalm	GO:0048268	clathrin coat assembly	BP	9	15	60
Q7TMF3	NDUAC_MOUSE	Ndufa12	GO:0042775	mitochondrial ATP synthesis coupled electron transport	BP	11	14	78.5714
Q7TMK9	HNRPQ_MOUSE	Syncrip	GO:0070934	CRD-mediated mRNA stabilization	BP	7	10	70
Q7TMK9	HNRPQ_MOUSE	Syncrip	GO:0016556	mRNA modification	BP	4	8	50
Q7TMK9	HNRPQ_MOUSE	Syncrip	GO:2000767	positive regulation of cytoplasmic translation	BP	10	14	71.4286
Q7TMK9	HNRPQ_MOUSE	Syncrip	GO:1900152	negative regulation of nuclear-transcribed mRNA catabolic process, deadenylation-dependent decay	BP	7	8	87.5
Q7TMY8	HUWE1_MOUSE	Huwe1	GO:0010637	negative regulation of mitochondrial fusion	BP	5	8	62.5
Q7TNV0	DEK_MOUSE	Dek	GO:2000779	regulation of double-strand break repair	BP	4	7	57.1429
Q7TPR4	ACTN1_MOUSE	Actn1	GO:0030865	cortical cytoskeleton organization	BP	5	8	62.5
Q7TPV4	MBB1A_MOUSE	Mybbp1a	GO:0022904	respiratory electron transport chain	BP	16	25	64
Q7TPZ8	CBPA1_MOUSE	Cpa1	GO:0046686	response to cadmium ion	BP	7	14	50
Q7TQH0	ATX2L_MOUSE	Atxn2l	GO:0034063	stress granule assembly	BP	14	23	60.8696
Q7TQH0	ATX2L_MOUSE	Atxn2l	GO:0016071	mRNA metabolic process	BP	4	7	57.1429
Q80U30	CL16A_MOUSE	Clec16a	GO:1901098	positive regulation of autophagosome maturation	BP	5	9	55.5556
Q80U63	MFN2_MOUSE	Mfn2	GO:0006626	protein targeting to mitochondrion	BP	11	21	52.381
Q80U63	MFN2_MOUSE	Mfn2	GO:0007006	mitochondrial membrane organization	BP	5	7	71.4286
Q80U63	MFN2_MOUSE	Mfn2	GO:0070584	mitochondrion morphogenesis	BP	19	35	54.2857
Q80U63	MFN2_MOUSE	Mfn2	GO:0048312	intracellular distribution of mitochondria	BP	8	12	66.6667
Q80U63	MFN2_MOUSE	Mfn2	GO:0045792	negative regulation of cell size	BP	7	13	53.8462
Q80U72	SCRIB_MOUSE	Scrib	GO:0099003	vesicle-mediated transport in synapse	BP	5	8	62.5
Q80VJ3	DNPH1_MOUSE	Dnph1	GO:0000255	allantoin metabolic process	BP	9	12	75
Q80VJ3	DNPH1_MOUSE	Dnph1	GO:0043605	amide catabolic process	BP	11	14	78.5714
Q80VJ3	DNPH1_MOUSE	Dnph1	GO:0046055	dGMP catabolic process	BP	8	10	80
Q80W21	GSTM7_MOUSE	Gstm7	GO:0018916	nitrobenzene metabolic process	BP	7	7	100
Q80W21	GSTM7_MOUSE	Gstm7	GO:0006749	glutathione metabolic process	BP	34	67	50.7463
Q80W21	GSTM7_MOUSE	Gstm7	GO:0070458	cellular detoxification of nitrogen compound	BP	8	8	100
Q80W21	GSTM7_MOUSE	Gstm7	GO:0051122	hepoxilin biosynthetic process	BP	7	14	50
Q80W21	GSTM7_MOUSE	Gstm7	GO:0042178	xenobiotic catabolic process	BP	22	28	78.5714
Q80WW9	DDRGK_MOUSE	Ddrgk1	GO:1990592	protein K69-linked ufmylation	BP	5	5	100
Q80WW9	DDRGK_MOUSE	Ddrgk1	GO:0071569	protein ufmylation	BP	6	6	100
Q80WW9	DDRGK_MOUSE	Ddrgk1	GO:0033146	regulation of intracellular estrogen receptor signaling pathway	BP	6	10	60
Q80X50	UBP2L_MOUSE	Ubap2l	GO:0062029	positive regulation of stress granule assembly	BP	4	4	100
Q80X50	UBP2L_MOUSE	Ubap2l	GO:0034063	stress granule assembly	BP	14	23	60.8696
Q80X71	T106B_MOUSE	Tmem106b	GO:1905146	lysosomal protein catabolic process	BP	6	12	50
Q80X71	T106B_MOUSE	Tmem106b	GO:0051345	positive regulation of hydrolase activity	BP	4	5	80
Q80X85	RT07_MOUSE	Mrps7	GO:0000028	ribosomal small subunit assembly	BP	12	17	70.5882
Q80X85	RT07_MOUSE	Mrps7	GO:0032543	mitochondrial translation	BP	22	38	57.8947
Q80XL6	ACD11_MOUSE	Acad11	GO:0033539	fatty acid beta-oxidation using acyl-CoA dehydrogenase	BP	12	16	75
Q80Y14	GLRX5_MOUSE	Glrx5	GO:0044571	[2Fe-2S] cluster assembly	BP	9	10	90
Q80YD1	SUV3_MOUSE	Supv3l1	GO:0070584	mitochondrion morphogenesis	BP	19	35	54.2857
Q810B6	ANFY1_MOUSE	Ankfy1	GO:0090160	Golgi to lysosome transport	BP	6	11	54.5455
Q810B6	ANFY1_MOUSE	Ankfy1	GO:0048549	positive regulation of pinocytosis	BP	4	6	66.6667
Q811D0	DLG1_MOUSE	Dlg1	GO:0031579	membrane raft organization	BP	4	6	66.6667
Q811U4	MFN1_MOUSE	Mfn1	GO:0070584	mitochondrion morphogenesis	BP	19	35	54.2857
Q811U4	MFN1_MOUSE	Mfn1	GO:0048312	intracellular distribution of mitochondria	BP	8	12	66.6667
Q8BFR5	EFTU_MOUSE	Tufm	GO:0070125	mitochondrial translational elongation	BP	4	5	80
Q8BFZ9	ERLN2_MOUSE	Erlin2	GO:0045540	regulation of cholesterol biosynthetic process	BP	4	8	50
Q8BG51	MIRO1_MOUSE	Rhot1	GO:0047497	mitochondrion transport along microtubule	BP	4	7	57.1429
Q8BG51	MIRO1_MOUSE	Rhot1	GO:0097345	mitochondrial outer membrane permeabilization	BP	6	8	75
Q8BGA8	ACSM5_MOUSE	Acsm5	GO:0006637	acyl-CoA metabolic process	BP	20	28	71.4286
Q8BGA9	OXA1L_MOUSE	Oxa1l	GO:0051262	protein tetramerization	BP	10	19	52.6316
Q8BGA9	OXA1L_MOUSE	Oxa1l	GO:0032981	mitochondrial respiratory chain complex I assembly	BP	44	61	72.1311
Q8BGA9	OXA1L_MOUSE	Oxa1l	GO:0051354	negative regulation of oxidoreductase activity	BP	4	6	66.6667
Q8BGD8	COA6_MOUSE	Coa6	GO:0008535	respiratory chain complex IV assembly	BP	4	7	57.1429
Q8BGD8	COA6_MOUSE	Coa6	GO:0042775	mitochondrial ATP synthesis coupled electron transport	BP	11	14	78.5714
Q8BGF9	S2544_MOUSE	Slc25a44	GO:0009083	branched-chain amino acid catabolic process	BP	11	15	73.3333
Q8BGG9	ACNT2_MOUSE	Acnat2	GO:0006637	acyl-CoA metabolic process	BP	20	28	71.4286
Q8BGH2	SAM50_MOUSE	Samm50	GO:0045040	protein insertion into mitochondrial outer membrane	BP	6	6	100
Q8BGH2	SAM50_MOUSE	Samm50	GO:0033108	mitochondrial respiratory chain complex assembly	BP	5	7	71.4286
Q8BGH2	SAM50_MOUSE	Samm50	GO:0042407	cristae formation	BP	11	15	73.3333
Q8BGI5	PEX26_MOUSE	Pex26	GO:0016558	protein import into peroxisome matrix	BP	8	15	53.3333
Q8BGI5	PEX26_MOUSE	Pex26	GO:0022615	protein to membrane docking	BP	5	5	100
Q8BGS1	E41L5_MOUSE	Epb41l5	GO:0051894	positive regulation of focal adhesion assembly	BP	14	28	50
Q8BGS7	CEPT1_MOUSE	Cept1	GO:0006656	phosphatidylcholine biosynthetic process	BP	11	20	55
Q8BGT5	ALAT2_MOUSE	Gpt2	GO:0006103	2-oxoglutarate metabolic process	BP	16	20	80
Q8BGX2	TIM29_MOUSE	Timm29	GO:0045039	protein insertion into mitochondrial inner membrane	BP	8	11	72.7273
Q8BH00	AL8A1_MOUSE	Aldh8a1	GO:0097053	L-kynurenine catabolic process	BP	4	8	50
Q8BH04	PCKGM_MOUSE	Pck2	GO:0006090	pyruvate metabolic process	BP	9	17	52.9412
Q8BH04	PCKGM_MOUSE	Pck2	GO:0006107	oxaloacetate metabolic process	BP	10	13	76.9231
Q8BH04	PCKGM_MOUSE	Pck2	GO:0006116	NADH oxidation	BP	5	6	83.3333
Q8BH24	TM9S4_MOUSE	Tm9sf4	GO:0070863	positive regulation of protein exit from endoplasmic reticulum	BP	5	9	55.5556
Q8BH43	WASF2_MOUSE	Wasf2	GO:0001667	ameboidal-type cell migration	BP	4	4	100
Q8BH43	WASF2_MOUSE	Wasf2	GO:0072673	lamellipodium morphogenesis	BP	4	7	57.1429
Q8BH59	S2512_MOUSE	Slc25a12	GO:2001171	positive regulation of ATP biosynthetic process	BP	8	13	61.5385
Q8BH86	GLUCM_MOUSE	Dglucy	GO:0006536	glutamate metabolic process	BP	12	16	75
Q8BHC4	DCAKD_MOUSE	Dcakd	GO:0015937	coenzyme A biosynthetic process	BP	7	10	70
Q8BHD7	PTBP3_MOUSE	Ptbp3	GO:0033119	negative regulation of RNA splicing	BP	6	7	85.7143
Q8BHD7	PTBP3_MOUSE	Ptbp3	GO:0048025	negative regulation of mRNA splicing, via spliceosome	BP	14	26	53.8462
Q8BHG1	NRDC_MOUSE	Nrdc	GO:0052548	regulation of endopeptidase activity	BP	4	6	66.6667
Q8BHI7	ELOV5_MOUSE	Elovl5	GO:0045723	positive regulation of fatty acid biosynthetic process	BP	7	13	53.8462
Q8BHJ5	TBL1R_MOUSE	Tbl1xr1	GO:0090207	regulation of triglyceride metabolic process	BP	7	11	63.6364
Q8BI72	CARF_MOUSE	Cdkn2aip	GO:0009967	positive regulation of signal transduction	BP	7	14	50
Q8BI84	TGO1_MOUSE	Mia3	GO:0042953	lipoprotein transport	BP	9	17	52.9412
Q8BIJ6	SYIM_MOUSE	Iars2	GO:0032543	mitochondrial translation	BP	22	38	57.8947
Q8BJ03	COX15_MOUSE	Cox15	GO:0008535	respiratory chain complex IV assembly	BP	4	7	57.1429
Q8BJF9	CHM2B_MOUSE	Chmp2b	GO:0019076	viral release from host cell	BP	10	15	66.6667
Q8BJF9	CHM2B_MOUSE	Chmp2b	GO:0010824	regulation of centrosome duplication	BP	10	19	52.6316
Q8BJF9	CHM2B_MOUSE	Chmp2b	GO:0039702	viral budding via host ESCRT complex	BP	6	12	50
Q8BJU0	SGTA_MOUSE	Sgta	GO:0006620	post-translational protein targeting to endoplasmic reticulum membrane	BP	9	15	60
Q8BJU0	SGTA_MOUSE	Sgta	GO:0071816	tail-anchored membrane protein insertion into ER membrane	BP	13	17	76.4706
Q8BJU0	SGTA_MOUSE	Sgta	GO:1903071	positive regulation of ER-associated ubiquitin-dependent protein catabolic process	BP	5	6	83.3333
Q8BJU0	SGTA_MOUSE	Sgta	GO:0061077	chaperone-mediated protein folding	BP	20	32	62.5
Q8BJW6	EIF2A_MOUSE	Eif2a	GO:0009967	positive regulation of signal transduction	BP	7	14	50
Q8BK30	NDUV3_MOUSE	Ndufv3	GO:0042775	mitochondrial ATP synthesis coupled electron transport	BP	11	14	78.5714
Q8BK64	AHSA1_MOUSE	Ahsa1	GO:0032781	positive regulation of ATP-dependent activity	BP	17	27	62.963
Q8BK67	RCC2_MOUSE	Rcc2	GO:1900027	regulation of ruffle assembly	BP	5	9	55.5556
Q8BKC5	IPO5_MOUSE	Ipo5	GO:0006607	NLS-bearing protein import into nucleus	BP	6	11	54.5455
Q8BKX1	BAIP2_MOUSE	Baiap2	GO:1905274	regulation of modification of postsynaptic actin cytoskeleton	BP	5	8	62.5
Q8BKZ9	ODPX_MOUSE	Pdhx	GO:0006086	acetyl-CoA biosynthetic process from pyruvate	BP	8	9	88.8889
Q8BL66	EEA1_MOUSE	Eea1	GO:0044788	modulation by host of viral process	BP	6	8	75
Q8BL97	SRSF7_MOUSE	Srsf7	GO:0048025	negative regulation of mRNA splicing, via spliceosome	BP	14	26	53.8462
Q8BM72	HSP13_MOUSE	Hspa13	GO:0042026	protein refolding	BP	12	16	75
Q8BMF4	ODP2_MOUSE	Dlat	GO:0006086	acetyl-CoA biosynthetic process from pyruvate	BP	8	9	88.8889
Q8BNI4	DERL2_MOUSE	Derl2	GO:1904153	negative regulation of retrograde protein transport, ER to cytosol	BP	6	9	66.6667
Q8BNI4	DERL2_MOUSE	Derl2	GO:0030970	retrograde protein transport, ER to cytosol	BP	11	15	73.3333
Q8BP67	RL24_MOUSE	Rpl24	GO:0002181	cytoplasmic translation	BP	35	49	71.4286
Q8BRT1	CLAP2_MOUSE	Clasp2	GO:0034453	microtubule anchoring	BP	5	7	71.4286
Q8BTM8	FLNA_MOUSE	Flna	GO:1902396	protein localization to bicellular tight junction	BP	4	6	66.6667
Q8BTV2	CPSF7_MOUSE	Cpsf7	GO:0051262	protein tetramerization	BP	10	19	52.6316
Q8BTY1	KAT1_MOUSE	Kyat1	GO:0070189	kynurenine metabolic process	BP	4	4	100
Q8BTY1	KAT1_MOUSE	Kyat1	GO:0006090	pyruvate metabolic process	BP	9	17	52.9412
Q8BTY1	KAT1_MOUSE	Kyat1	GO:0097053	L-kynurenine catabolic process	BP	4	8	50
Q8BU14	SEC62_MOUSE	Sec62	GO:0031204	post-translational protein targeting to membrane, translocation	BP	6	10	60
Q8BU14	SEC62_MOUSE	Sec62	GO:0006620	post-translational protein targeting to endoplasmic reticulum membrane	BP	9	15	60
Q8BU33	HACL2_MOUSE	Ilvbl	GO:0001561	fatty acid alpha-oxidation	BP	6	7	85.7143
Q8BUE4	FSP1_MOUSE	Aifm2	GO:0042373	vitamin K metabolic process	BP	6	6	100
Q8BVI4	DHPR_MOUSE	Qdpr	GO:0006729	tetrahydrobiopterin biosynthetic process	BP	6	11	54.5455
Q8BVZ1	PLIN5_MOUSE	Plin5	GO:0010890	positive regulation of sequestering of triglyceride	BP	5	6	83.3333
Q8BVZ1	PLIN5_MOUSE	Plin5	GO:0032000	positive regulation of fatty acid beta-oxidation	BP	7	12	58.3333
Q8BVZ1	PLIN5_MOUSE	Plin5	GO:0060192	negative regulation of lipase activity	BP	4	4	100
Q8BVZ1	PLIN5_MOUSE	Plin5	GO:0010884	positive regulation of lipid storage	BP	5	10	50
Q8BWF0	SSDH_MOUSE	Aldh5a1	GO:0006105	succinate metabolic process	BP	6	7	85.7143
Q8BWF0	SSDH_MOUSE	Aldh5a1	GO:0006536	glutamate metabolic process	BP	12	16	75
Q8BWN8	ACOT4_MOUSE	Acot4	GO:0006637	acyl-CoA metabolic process	BP	20	28	71.4286
Q8BWN8	ACOT4_MOUSE	Acot4	GO:0000038	very long-chain fatty acid metabolic process	BP	18	22	81.8182
Q8BWN8	ACOT4_MOUSE	Acot4	GO:0006104	succinyl-CoA metabolic process	BP	6	7	85.7143
Q8BWN8	ACOT4_MOUSE	Acot4	GO:0043648	dicarboxylic acid metabolic process	BP	4	4	100
Q8BWT1	THIM_MOUSE	Acaa2	GO:0006084	acetyl-CoA metabolic process	BP	9	11	81.8182
Q8BWY3	ERF1_MOUSE	Etf1	GO:0006449	regulation of translational termination	BP	4	5	80
Q8BX02	KANK2_MOUSE	Kank2	GO:0033147	negative regulation of intracellular estrogen receptor signaling pathway	BP	7	14	50
Q8BY87	UBP47_MOUSE	Usp47	GO:0035520	monoubiquitinated protein deubiquitination	BP	4	8	50
Q8BYB9	PGLT1_MOUSE	Poglut1	GO:0060537	muscle tissue development	BP	4	5	80
Q8BYK6	YTHD3_MOUSE	Ythdf3	GO:0070925	organelle assembly	BP	4	6	66.6667
Q8BYK6	YTHD3_MOUSE	Ythdf3	GO:0034063	stress granule assembly	BP	14	23	60.8696
Q8BYU6	TOIP2_MOUSE	Tor1aip2	GO:0032781	positive regulation of ATP-dependent activity	BP	17	27	62.963
Q8BYU6	TOIP2_MOUSE	Tor1aip2	GO:0090435	protein localization to nuclear envelope	BP	5	9	55.5556
Q8BZB2	COAC_MOUSE	Ppcdc	GO:0015937	coenzyme A biosynthetic process	BP	7	10	70
Q8C025	CHPT1_MOUSE	Chpt1	GO:0006656	phosphatidylcholine biosynthetic process	BP	11	20	55
Q8C0J2	A16L1_MOUSE	Atg16l1	GO:0061739	protein lipidation involved in autophagosome assembly	BP	4	6	66.6667
Q8C0N2	GPAT3_MOUSE	Gpat3	GO:0006072	glycerol-3-phosphate metabolic process	BP	4	7	57.1429
Q8C0N2	GPAT3_MOUSE	Gpat3	GO:0019432	triglyceride biosynthetic process	BP	10	19	52.6316
Q8C165	P20D1_MOUSE	Pm20d1	GO:0043605	amide catabolic process	BP	11	14	78.5714
Q8C165	P20D1_MOUSE	Pm20d1	GO:0022904	respiratory electron transport chain	BP	16	25	64
Q8C2E7	WASC5_MOUSE	Washc5	GO:0097494	regulation of vesicle size	BP	4	6	66.6667
Q8C5H8	NAKD2_MOUSE	Nadk2	GO:0019674	NAD metabolic process	BP	6	6	100
Q8C5W0	CLMN_MOUSE	Clmn	GO:0007097	nuclear migration	BP	14	21	66.6667
Q8C6I2	SDHF2_MOUSE	Sdhaf2	GO:0006121	mitochondrial electron transport, succinate to ubiquinone	BP	4	5	80
Q8C7G5	APOA5_MOUSE	Apoa5	GO:0010898	positive regulation of triglyceride catabolic process	BP	6	10	60
Q8C7G5	APOA5_MOUSE	Apoa5	GO:0051006	positive regulation of lipoprotein lipase activity	BP	5	9	55.5556
Q8C7G5	APOA5_MOUSE	Apoa5	GO:0045723	positive regulation of fatty acid biosynthetic process	BP	7	13	53.8462
Q8C7G5	APOA5_MOUSE	Apoa5	GO:0034372	very-low-density lipoprotein particle remodeling	BP	4	6	66.6667
Q8C7G5	APOA5_MOUSE	Apoa5	GO:0033344	cholesterol efflux	BP	17	30	56.6667
Q8C7G5	APOA5_MOUSE	Apoa5	GO:0033700	phospholipid efflux	BP	7	14	50
Q8C7X2	EMC1_MOUSE	Emc1	GO:0071816	tail-anchored membrane protein insertion into ER membrane	BP	13	17	76.4706
Q8C7X2	EMC1_MOUSE	Emc1	GO:0045050	protein insertion into ER membrane by stop-transfer membrane-anchor sequence	BP	9	10	90
Q8CAK1	CAF17_MOUSE	Iba57	GO:0016226	iron-sulfur cluster assembly	BP	17	32	53.125
Q8CAK3	SHFL_MOUSE	Shfl	GO:0006449	regulation of translational termination	BP	4	5	80
Q8CAQ8	MIC60_MOUSE	Immt	GO:0042407	cristae formation	BP	11	15	73.3333
Q8CAS9	PARP9_MOUSE	Parp9	GO:0060335	positive regulation of type II interferon-mediated signaling pathway	BP	4	8	50
Q8CBW3	ABI1_MOUSE	Abi1	GO:0072673	lamellipodium morphogenesis	BP	4	7	57.1429
Q8CCJ3	UFL1_MOUSE	Ufl1	GO:1990592	protein K69-linked ufmylation	BP	5	5	100
Q8CCJ3	UFL1_MOUSE	Ufl1	GO:0032434	regulation of proteasomal ubiquitin-dependent protein catabolic process	BP	7	13	53.8462
Q8CCJ3	UFL1_MOUSE	Ufl1	GO:0071569	protein ufmylation	BP	6	6	100
Q8CCJ3	UFL1_MOUSE	Ufl1	GO:0033146	regulation of intracellular estrogen receptor signaling pathway	BP	6	10	60
Q8CFX1	G6PE_MOUSE	H6pd	GO:0006739	NADP metabolic process	BP	10	14	71.4286
Q8CG50	RAB43_MOUSE	Rab43	GO:0019068	virion assembly	BP	4	6	66.6667
Q8CGA0	PPM1F_MOUSE	Ppm1f	GO:0044387	negative regulation of protein kinase activity by regulation of protein phosphorylation	BP	4	7	57.1429
Q8CGA0	PPM1F_MOUSE	Ppm1f	GO:0051894	positive regulation of focal adhesion assembly	BP	14	28	50
Q8CGK3	LONM_MOUSE	Lonp1	GO:0051131	chaperone-mediated protein complex assembly	BP	9	18	50
Q8CGY8	OGT1_MOUSE	Ogt	GO:0006111	regulation of gluconeogenesis	BP	7	14	50
Q8CGY8	OGT1_MOUSE	Ogt	GO:0048312	intracellular distribution of mitochondria	BP	8	12	66.6667
Q8CHG3	GCC2_MOUSE	Gcc2	GO:0034453	microtubule anchoring	BP	5	7	71.4286
Q8CHK3	MBOA7_MOUSE	Mboat7	GO:0090207	regulation of triglyceride metabolic process	BP	7	11	63.6364
Q8CHR6	DPYD_MOUSE	Dpyd	GO:0006208	pyrimidine nucleobase catabolic process	BP	4	7	57.1429
Q8CHR6	DPYD_MOUSE	Dpyd	GO:0006248	CMP catabolic process	BP	4	7	57.1429
Q8CHR6	DPYD_MOUSE	Dpyd	GO:0006249	dCMP catabolic process	BP	5	8	62.5
Q8CHR6	DPYD_MOUSE	Dpyd	GO:0046050	UMP catabolic process	BP	4	7	57.1429
Q8CHR6	DPYD_MOUSE	Dpyd	GO:0046079	dUMP catabolic process	BP	4	7	57.1429
Q8CHR6	DPYD_MOUSE	Dpyd	GO:0007584	response to nutrient	BP	16	30	53.3333
Q8CHR6	DPYD_MOUSE	Dpyd	GO:0046074	dTMP catabolic process	BP	5	7	71.4286
Q8CI59	STEA3_MOUSE	Steap3	GO:0015677	copper ion import	BP	4	8	50
Q8CI95	OSB11_MOUSE	Osbpl11	GO:0010890	positive regulation of sequestering of triglyceride	BP	5	6	83.3333
Q8CIB5	FERM2_MOUSE	Fermt2	GO:0051894	positive regulation of focal adhesion assembly	BP	14	28	50
Q8CIB5	FERM2_MOUSE	Fermt2	GO:0034334	adherens junction maintenance	BP	4	6	66.6667
Q8CIM3	D2HDH_MOUSE	D2hgdh	GO:0006108	malate metabolic process	BP	5	8	62.5
Q8CIN4	PAK2_MOUSE	Pak2	GO:0150105	protein localization to cell-cell junction	BP	4	7	57.1429
Q8CJG0	AGO2_MOUSE	Ago2	GO:0010501	RNA secondary structure unwinding	BP	5	10	50
Q8CJG0	AGO2_MOUSE	Ago2	GO:0030422	siRNA processing	BP	4	8	50
Q8CJG1	AGO1_MOUSE	Ago1	GO:0010501	RNA secondary structure unwinding	BP	5	10	50
Q8JZK9	HMCS1_MOUSE	Hmgcs1	GO:0006084	acetyl-CoA metabolic process	BP	9	11	81.8182
Q8JZK9	HMCS1_MOUSE	Hmgcs1	GO:0071404	cellular response to low-density lipoprotein particle stimulus	BP	11	20	55
Q8JZN5	ACAD9_MOUSE	Acad9	GO:0051791	medium-chain fatty acid metabolic process	BP	9	13	69.2308
Q8JZN5	ACAD9_MOUSE	Acad9	GO:0032981	mitochondrial respiratory chain complex I assembly	BP	44	61	72.1311
Q8JZN7	MIRO2_MOUSE	Rhot2	GO:0047497	mitochondrion transport along microtubule	BP	4	7	57.1429
Q8JZN7	MIRO2_MOUSE	Rhot2	GO:0097345	mitochondrial outer membrane permeabilization	BP	6	8	75
Q8JZQ2	AFG32_MOUSE	Afg3l2	GO:0034982	mitochondrial protein processing	BP	5	7	71.4286
Q8JZQ2	AFG32_MOUSE	Afg3l2	GO:0042407	cristae formation	BP	11	15	73.3333
Q8JZQ9	EIF3B_MOUSE	Eif3b	GO:0075522	IRES-dependent viral translational initiation	BP	10	11	90.9091
Q8JZQ9	EIF3B_MOUSE	Eif3b	GO:0075525	viral translational termination-reinitiation	BP	5	5	100
Q8JZR0	ACSL5_MOUSE	Acsl5	GO:0032000	positive regulation of fatty acid beta-oxidation	BP	7	12	58.3333
Q8JZV7	NAGA_MOUSE	Amdhd2	GO:0019262	N-acetylneuraminate catabolic process	BP	5	10	50
Q8JZV9	DHRS6_MOUSE	Bdh2	GO:0042168	heme metabolic process	BP	7	9	77.7778
Q8JZX4	SPF45_MOUSE	Rbm17	GO:0000380	alternative mRNA splicing, via spliceosome	BP	12	20	60
Q8K009	AL1L2_MOUSE	Aldh1l2	GO:0046655	folic acid metabolic process	BP	5	7	71.4286
Q8K010	OPLA_MOUSE	Oplah	GO:0006749	glutathione metabolic process	BP	34	67	50.7463
Q8K0D5	EFGM_MOUSE	Gfm1	GO:0070125	mitochondrial translational elongation	BP	4	5	80
Q8K0E8	FIBB_MOUSE	Fgb	GO:0072378	blood coagulation, fibrin clot formation	BP	4	8	50
Q8K0E8	FIBB_MOUSE	Fgb	GO:0090277	positive regulation of peptide hormone secretion	BP	4	8	50
Q8K0E8	FIBB_MOUSE	Fgb	GO:0051258	protein polymerization	BP	8	16	50
Q8K0E8	FIBB_MOUSE	Fgb	GO:0042730	fibrinolysis	BP	9	16	56.25
Q8K0E8	FIBB_MOUSE	Fgb	GO:0031639	plasminogen activation	BP	7	12	58.3333
Q8K0G8	ESRP2_MOUSE	Esrp2	GO:0000380	alternative mRNA splicing, via spliceosome	BP	12	20	60
Q8K0R6	GLTD2_MOUSE	Gltpd2	GO:0035627	ceramide transport	BP	4	7	57.1429
Q8K0Z7	TACO1_MOUSE	Taco1	GO:1904959	regulation of cytochrome-c oxidase activity	BP	4	5	80
Q8K157	GALM_MOUSE	Galm	GO:0033499	galactose catabolic process via UDP-galactose	BP	4	4	100
Q8K1E0	STX5_MOUSE	Stx5	GO:0048280	vesicle fusion with Golgi apparatus	BP	5	9	55.5556
Q8K1M6	DNM1L_MOUSE	Dnm1l	GO:0043653	mitochondrial fragmentation involved in apoptotic process	BP	6	12	50
Q8K1M6	DNM1L_MOUSE	Dnm1l	GO:0016559	peroxisome fission	BP	7	9	77.7778
Q8K1M6	DNM1L_MOUSE	Dnm1l	GO:0070584	mitochondrion morphogenesis	BP	19	35	54.2857
Q8K1M6	DNM1L_MOUSE	Dnm1l	GO:0010637	negative regulation of mitochondrial fusion	BP	5	8	62.5
Q8K1M6	DNM1L_MOUSE	Dnm1l	GO:0048312	intracellular distribution of mitochondria	BP	8	12	66.6667
Q8K1M6	DNM1L_MOUSE	Dnm1l	GO:0061025	membrane fusion	BP	9	17	52.9412
Q8K1M6	DNM1L_MOUSE	Dnm1l	GO:0070585	protein localization to mitochondrion	BP	7	11	63.6364
Q8K1R3	PNPT1_MOUSE	Pnpt1	GO:0070584	mitochondrion morphogenesis	BP	19	35	54.2857
Q8K1R3	PNPT1_MOUSE	Pnpt1	GO:0043457	regulation of cellular respiration	BP	5	8	62.5
Q8K1Z0	COQ9_MOUSE	Coq9	GO:0006120	mitochondrial electron transport, NADH to ubiquinone	BP	16	21	76.1905
Q8K211	COPT1_MOUSE	Slc31a1	GO:0015677	copper ion import	BP	4	8	50
Q8K215	LYRM4_MOUSE	Lyrm4	GO:0016226	iron-sulfur cluster assembly	BP	17	32	53.125
Q8K215	LYRM4_MOUSE	Lyrm4	GO:0044572	[4Fe-4S] cluster assembly	BP	5	5	100
Q8K215	LYRM4_MOUSE	Lyrm4	GO:0044571	[2Fe-2S] cluster assembly	BP	9	10	90
Q8K224	NAT10_MOUSE	Nat10	GO:0010824	regulation of centrosome duplication	BP	10	19	52.6316
Q8K273	EMC5_MOUSE	Mmgt1	GO:0071816	tail-anchored membrane protein insertion into ER membrane	BP	13	17	76.4706
Q8K273	EMC5_MOUSE	Mmgt1	GO:0045050	protein insertion into ER membrane by stop-transfer membrane-anchor sequence	BP	9	10	90
Q8K2B3	SDHA_MOUSE	Sdha	GO:0006121	mitochondrial electron transport, succinate to ubiquinone	BP	4	5	80
Q8K2B3	SDHA_MOUSE	Sdha	GO:0006105	succinate metabolic process	BP	6	7	85.7143
Q8K2B3	SDHA_MOUSE	Sdha	GO:0022904	respiratory electron transport chain	BP	16	25	64
Q8K2C7	OS9_MOUSE	Os9	GO:0030970	retrograde protein transport, ER to cytosol	BP	11	15	73.3333
Q8K2C7	OS9_MOUSE	Os9	GO:1904153	negative regulation of retrograde protein transport, ER to cytosol	BP	6	9	66.6667
Q8K2C8	GPAT4_MOUSE	Gpat4	GO:0006637	acyl-CoA metabolic process	BP	20	28	71.4286
Q8K2C8	GPAT4_MOUSE	Gpat4	GO:0006656	phosphatidylcholine biosynthetic process	BP	11	20	55
Q8K2C8	GPAT4_MOUSE	Gpat4	GO:0019432	triglyceride biosynthetic process	BP	10	19	52.6316
Q8K2C9	HACD3_MOUSE	Hacd3	GO:0030497	fatty acid elongation	BP	4	8	50
Q8K2I3	FMO2_MOUSE	Fmo2	GO:0070995	NADPH oxidation	BP	8	9	88.8889
Q8K2I3	FMO2_MOUSE	Fmo2	GO:0006739	NADP metabolic process	BP	10	14	71.4286
Q8K2I3	FMO2_MOUSE	Fmo2	GO:0009404	toxin metabolic process	BP	5	9	55.5556
Q8K2I4	MANBA_MOUSE	Manba	GO:0009313	oligosaccharide catabolic process	BP	7	11	63.6364
Q8K2Y7	RM47_MOUSE	Mrpl47	GO:0032543	mitochondrial translation	BP	22	38	57.8947
Q8K370	ACD10_MOUSE	Acad10	GO:0033539	fatty acid beta-oxidation using acyl-CoA dehydrogenase	BP	12	16	75
Q8K3A0	HSC20_MOUSE	Hscb	GO:0044571	[2Fe-2S] cluster assembly	BP	9	10	90
Q8K3A0	HSC20_MOUSE	Hscb	GO:0016226	iron-sulfur cluster assembly	BP	17	32	53.125
Q8K3J1	NDUS8_MOUSE	Ndufs8	GO:0006120	mitochondrial electron transport, NADH to ubiquinone	BP	16	21	76.1905
Q8K3J1	NDUS8_MOUSE	Ndufs8	GO:0032981	mitochondrial respiratory chain complex I assembly	BP	44	61	72.1311
Q8K3K7	PLCB_MOUSE	Agpat2	GO:0019432	triglyceride biosynthetic process	BP	10	19	52.6316
Q8K440	ABC8B_MOUSE	Abca8b	GO:0033344	cholesterol efflux	BP	17	30	56.6667
Q8K442	ABC8A_MOUSE	Abca8a	GO:0033344	cholesterol efflux	BP	17	30	56.6667
Q8K4H1	KFA_MOUSE	Afmid	GO:0019441	tryptophan catabolic process to kynurenine	BP	4	7	57.1429
Q8K4H1	KFA_MOUSE	Afmid	GO:0034354	'de novo' NAD biosynthetic process from tryptophan	BP	5	9	55.5556
Q8K4M5	COMD1_MOUSE	Commd1	GO:0032434	regulation of proteasomal ubiquitin-dependent protein catabolic process	BP	7	13	53.8462
Q8K4M5	COMD1_MOUSE	Commd1	GO:1904109	positive regulation of cholesterol import	BP	4	4	100
Q8K4M5	COMD1_MOUSE	Commd1	GO:0034383	low-density lipoprotein particle clearance	BP	6	8	75
Q8QZR1	ATTY_MOUSE	Tat	GO:0006572	tyrosine catabolic process	BP	5	10	50
Q8QZR1	ATTY_MOUSE	Tat	GO:0006103	2-oxoglutarate metabolic process	BP	16	20	80
Q8QZR1	ATTY_MOUSE	Tat	GO:0006536	glutamate metabolic process	BP	12	16	75
Q8QZS1	HIBCH_MOUSE	Hibch	GO:0006574	valine catabolic process	BP	4	7	57.1429
Q8QZS1	HIBCH_MOUSE	Hibch	GO:0009083	branched-chain amino acid catabolic process	BP	11	15	73.3333
Q8QZT1	THIL_MOUSE	Acat1	GO:0015937	coenzyme A biosynthetic process	BP	7	10	70
Q8QZT1	THIL_MOUSE	Acat1	GO:0006085	acetyl-CoA biosynthetic process	BP	5	7	71.4286
Q8QZT1	THIL_MOUSE	Acat1	GO:0006550	isoleucine catabolic process	BP	4	5	80
Q8QZY1	EIF3L_MOUSE	Eif3l	GO:0075525	viral translational termination-reinitiation	BP	5	5	100
Q8QZY2	GLCTK_MOUSE	Glyctk	GO:0006001	fructose catabolic process	BP	5	5	100
Q8R015	BL1S5_MOUSE	Bloc1s5	GO:0035646	endosome to melanosome transport	BP	5	10	50
Q8R050	ERF3A_MOUSE	Gspt1	GO:0006449	regulation of translational termination	BP	4	5	80
Q8R059	GALE_MOUSE	Gale	GO:0033499	galactose catabolic process via UDP-galactose	BP	4	4	100
Q8R086	SUOX_MOUSE	Suox	GO:0007584	response to nutrient	BP	16	30	53.3333
Q8R0F3	SUMF1_MOUSE	Sumf1	GO:0018158	protein oxidation	BP	5	7	71.4286
Q8R0F8	FAHD1_MOUSE	Fahd1	GO:0006090	pyruvate metabolic process	BP	9	17	52.9412
Q8R0V5	I23O2_MOUSE	Ido2	GO:0019441	tryptophan catabolic process to kynurenine	BP	4	7	57.1429
Q8R0V5	I23O2_MOUSE	Ido2	GO:0034354	'de novo' NAD biosynthetic process from tryptophan	BP	5	9	55.5556
Q8R0X7	SGPL1_MOUSE	Sgpl1	GO:0008210	estrogen metabolic process	BP	20	40	50
Q8R0Y6	AL1L1_MOUSE	Aldh1l1	GO:0046655	folic acid metabolic process	BP	5	7	71.4286
Q8R180	ERO1A_MOUSE	Ero1a	GO:0034975	protein folding in endoplasmic reticulum	BP	5	6	83.3333
Q8R180	ERO1A_MOUSE	Ero1a	GO:0045454	cell redox homeostasis	BP	18	33	54.5455
Q8R180	ERO1A_MOUSE	Ero1a	GO:0022417	protein maturation by protein folding	BP	5	9	55.5556
Q8R1F5	HYI_MOUSE	Hyi	GO:0046487	glyoxylate metabolic process	BP	4	5	80
Q8R1I1	QCR9_MOUSE	Uqcr10	GO:0006122	mitochondrial electron transport, ubiquinol to cytochrome c	BP	9	13	69.2308
Q8R1K1	UBAC2_MOUSE	Ubac2	GO:1904153	negative regulation of retrograde protein transport, ER to cytosol	BP	6	9	66.6667
Q8R1Q9	RBSK_MOUSE	Rbks	GO:0006753	nucleoside phosphate metabolic process	BP	5	6	83.3333
Q8R238	SDSL_MOUSE	Sdsl	GO:0006565	L-serine catabolic process	BP	5	5	100
Q8R242	DIAC_MOUSE	Ctbs	GO:0009313	oligosaccharide catabolic process	BP	7	11	63.6364
Q8R2E9	ERO1B_MOUSE	Ero1b	GO:0034975	protein folding in endoplasmic reticulum	BP	5	6	83.3333
Q8R2E9	ERO1B_MOUSE	Ero1b	GO:0045454	cell redox homeostasis	BP	18	33	54.5455
Q8R2E9	ERO1B_MOUSE	Ero1b	GO:0022417	protein maturation by protein folding	BP	5	9	55.5556
Q8R2Q4	RRF2M_MOUSE	Gfm2	GO:0032543	mitochondrial translation	BP	22	38	57.8947
Q8R2Y0	ABHD6_MOUSE	Abhd6	GO:0046464	acylglycerol catabolic process	BP	5	6	83.3333
Q8R317	UBQL1_MOUSE	Ubqln1	GO:1903071	positive regulation of ER-associated ubiquitin-dependent protein catabolic process	BP	5	6	83.3333
Q8R3F5	FABD_MOUSE	Mcat	GO:0032787	monocarboxylic acid metabolic process	BP	4	7	57.1429
Q8R3P0	ACY2_MOUSE	Aspa	GO:0006531	aspartate metabolic process	BP	6	8	75
Q8R3V5	SHLB2_MOUSE	Sh3glb2	GO:0098884	postsynaptic neurotransmitter receptor internalization	BP	5	6	83.3333
Q8R404	MIC13_MOUSE	Micos13	GO:0042407	cristae formation	BP	11	15	73.3333
Q8R4H7	NAGS_MOUSE	Nags	GO:0006526	arginine biosynthetic process	BP	4	8	50
Q8R4H7	NAGS_MOUSE	Nags	GO:0006536	glutamate metabolic process	BP	12	16	75
Q8R4R6	NUP35_MOUSE	Nup35	GO:0006607	NLS-bearing protein import into nucleus	BP	6	11	54.5455
Q8R5H1	UBP15_MOUSE	Usp15	GO:0035520	monoubiquitinated protein deubiquitination	BP	4	8	50
Q8R5J9	PRAF3_MOUSE	Arl6ip5	GO:0006749	glutathione metabolic process	BP	34	67	50.7463
Q8VBT2	SDHL_MOUSE	Sds	GO:0006565	L-serine catabolic process	BP	5	5	100
Q8VBT2	SDHL_MOUSE	Sds	GO:0042866	pyruvate biosynthetic process	BP	6	6	100
Q8VBV7	CSN8_MOUSE	Cops8	GO:0000338	protein deneddylation	BP	8	13	61.5385
Q8VC12	HUTU_MOUSE	Uroc1	GO:0006548	histidine catabolic process	BP	4	5	80
Q8VC12	HUTU_MOUSE	Uroc1	GO:0006547	histidine metabolic process	BP	4	8	50
Q8VC12	HUTU_MOUSE	Uroc1	GO:0019556	histidine catabolic process to glutamate and formamide	BP	4	7	57.1429
Q8VC12	HUTU_MOUSE	Uroc1	GO:0019557	histidine catabolic process to glutamate and formate	BP	4	7	57.1429
Q8VC97	BUP1_MOUSE	Upb1	GO:0006248	CMP catabolic process	BP	4	7	57.1429
Q8VC97	BUP1_MOUSE	Upb1	GO:0006249	dCMP catabolic process	BP	5	8	62.5
Q8VC97	BUP1_MOUSE	Upb1	GO:0046050	UMP catabolic process	BP	4	7	57.1429
Q8VC97	BUP1_MOUSE	Upb1	GO:0046079	dUMP catabolic process	BP	4	7	57.1429
Q8VC97	BUP1_MOUSE	Upb1	GO:0046074	dTMP catabolic process	BP	5	7	71.4286
Q8VCC2	EST1_MOUSE	Ces1	GO:0090205	positive regulation of cholesterol metabolic process	BP	8	12	66.6667
Q8VCC2	EST1_MOUSE	Ces1	GO:0120188	regulation of bile acid secretion	BP	5	9	55.5556
Q8VCC2	EST1_MOUSE	Ces1	GO:0070857	regulation of bile acid biosynthetic process	BP	6	12	50
Q8VCC2	EST1_MOUSE	Ces1	GO:0043691	reverse cholesterol transport	BP	10	18	55.5556
Q8VCC2	EST1_MOUSE	Ces1	GO:0071404	cellular response to low-density lipoprotein particle stimulus	BP	11	20	55
Q8VCC2	EST1_MOUSE	Ces1	GO:0051791	medium-chain fatty acid metabolic process	BP	9	13	69.2308
Q8VCC2	EST1_MOUSE	Ces1	GO:0090207	regulation of triglyceride metabolic process	BP	7	11	63.6364
Q8VCF0	MAVS_MOUSE	Mavs	GO:0070585	protein localization to mitochondrion	BP	7	11	63.6364
Q8VCF0	MAVS_MOUSE	Mavs	GO:0002735	positive regulation of myeloid dendritic cell cytokine production	BP	4	7	57.1429
Q8VCF0	MAVS_MOUSE	Mavs	GO:0051262	protein tetramerization	BP	10	19	52.6316
Q8VCF0	MAVS_MOUSE	Mavs	GO:0039529	RIG-I signaling pathway	BP	6	8	75
Q8VCH0	THIKB_MOUSE	Acaa1b	GO:0000038	very long-chain fatty acid metabolic process	BP	18	22	81.8182
Q8VCH0	THIKB_MOUSE	Acaa1b	GO:0033540	fatty acid beta-oxidation using acyl-CoA oxidase	BP	6	7	85.7143
Q8VCH6	DHC24_MOUSE	Dhcr24	GO:0031639	plasminogen activation	BP	7	12	58.3333
Q8VCI5	PEX19_MOUSE	Pex19	GO:0045046	protein import into peroxisome membrane	BP	4	5	80
Q8VCI5	PEX19_MOUSE	Pex19	GO:0016557	peroxisome membrane biogenesis	BP	4	4	100
Q8VCI5	PEX19_MOUSE	Pex19	GO:0016559	peroxisome fission	BP	7	9	77.7778
Q8VCI5	PEX19_MOUSE	Pex19	GO:0006625	protein targeting to peroxisome	BP	9	10	90
Q8VCI5	PEX19_MOUSE	Pex19	GO:0061077	chaperone-mediated protein folding	BP	20	32	62.5
Q8VCL2	SCO2_MOUSE	Sco2	GO:0008535	respiratory chain complex IV assembly	BP	4	7	57.1429
Q8VCL2	SCO2_MOUSE	Sco2	GO:0022904	respiratory electron transport chain	BP	16	25	64
Q8VCM7	FIBG_MOUSE	Fgg	GO:0090277	positive regulation of peptide hormone secretion	BP	4	8	50
Q8VCM7	FIBG_MOUSE	Fgg	GO:0072378	blood coagulation, fibrin clot formation	BP	4	8	50
Q8VCM7	FIBG_MOUSE	Fgg	GO:0051258	protein polymerization	BP	8	16	50
Q8VCM7	FIBG_MOUSE	Fgg	GO:0042730	fibrinolysis	BP	9	16	56.25
Q8VCM7	FIBG_MOUSE	Fgg	GO:0031639	plasminogen activation	BP	7	12	58.3333
Q8VCM8	NCLN_MOUSE	Ncln	GO:0160063	multi-pass transmembrane protein insertion into ER membrane	BP	5	7	71.4286
Q8VCM8	NCLN_MOUSE	Ncln	GO:0061635	regulation of protein complex stability	BP	8	14	57.1429
Q8VCN5	CGL_MOUSE	Cth	GO:0006749	glutathione metabolic process	BP	34	67	50.7463
Q8VCT4	EST1D_MOUSE	Ces1d	GO:0090205	positive regulation of cholesterol metabolic process	BP	8	12	66.6667
Q8VCT4	EST1D_MOUSE	Ces1d	GO:0120188	regulation of bile acid secretion	BP	5	9	55.5556
Q8VCT4	EST1D_MOUSE	Ces1d	GO:0070857	regulation of bile acid biosynthetic process	BP	6	12	50
Q8VCT4	EST1D_MOUSE	Ces1d	GO:0071404	cellular response to low-density lipoprotein particle stimulus	BP	11	20	55
Q8VCT4	EST1D_MOUSE	Ces1d	GO:0043691	reverse cholesterol transport	BP	10	18	55.5556
Q8VCT4	EST1D_MOUSE	Ces1d	GO:0051791	medium-chain fatty acid metabolic process	BP	9	13	69.2308
Q8VCT4	EST1D_MOUSE	Ces1d	GO:0034379	very-low-density lipoprotein particle assembly	BP	6	9	66.6667
Q8VCT4	EST1D_MOUSE	Ces1d	GO:0046464	acylglycerol catabolic process	BP	5	6	83.3333
Q8VCX1	AK1D1_MOUSE	Akr1d1	GO:0006699	bile acid biosynthetic process	BP	13	17	76.4706
Q8VCX1	AK1D1_MOUSE	Akr1d1	GO:0006707	cholesterol catabolic process	BP	8	8	100
Q8VCX1	AK1D1_MOUSE	Akr1d1	GO:0007586	digestion	BP	5	10	50
Q8VDC1	FYCO1_MOUSE	Fyco1	GO:1901098	positive regulation of autophagosome maturation	BP	5	9	55.5556
Q8VDD5	MYH9_MOUSE	Myh9	GO:0051894	positive regulation of focal adhesion assembly	BP	14	28	50
Q8VDD8	WASH1_MOUSE	Washc1	GO:1904109	positive regulation of cholesterol import	BP	4	4	100
Q8VDD8	WASH1_MOUSE	Washc1	GO:0034383	low-density lipoprotein particle clearance	BP	6	8	75
Q8VDG5	PPCS_MOUSE	Ppcs	GO:0015937	coenzyme A biosynthetic process	BP	7	10	70
Q8VDG5	PPCS_MOUSE	Ppcs	GO:0006085	acetyl-CoA biosynthetic process	BP	5	7	71.4286
Q8VDK1	NIT1_MOUSE	Nit1	GO:0043605	amide catabolic process	BP	11	14	78.5714
Q8VDP4	CCAR2_MOUSE	Ccar2	GO:0043653	mitochondrial fragmentation involved in apoptotic process	BP	6	12	50
Q8VDQ8	SIR2_MOUSE	Sirt2	GO:0045723	positive regulation of fatty acid biosynthetic process	BP	7	13	53.8462
Q8VDS8	STX18_MOUSE	Stx18	GO:0090158	endoplasmic reticulum membrane organization	BP	4	7	57.1429
Q8VE47	UBA5_MOUSE	Uba5	GO:0071569	protein ufmylation	BP	6	6	100
Q8VE47	UBA5_MOUSE	Uba5	GO:1990592	protein K69-linked ufmylation	BP	5	5	100
Q8VE47	UBA5_MOUSE	Uba5	GO:0033146	regulation of intracellular estrogen receptor signaling pathway	BP	6	10	60
Q8VE47	UBA5_MOUSE	Uba5	GO:0061912	selective autophagy	BP	5	8	62.5
Q8VE62	PAIP1_MOUSE	Paip1	GO:2000767	positive regulation of cytoplasmic translation	BP	10	14	71.4286
Q8VE62	PAIP1_MOUSE	Paip1	GO:0070934	CRD-mediated mRNA stabilization	BP	7	10	70
Q8VE62	PAIP1_MOUSE	Paip1	GO:1900152	negative regulation of nuclear-transcribed mRNA catabolic process, deadenylation-dependent decay	BP	7	8	87.5
Q8VE62	PAIP1_MOUSE	Paip1	GO:0044794	positive regulation by host of viral process	BP	6	10	60
Q8VE70	PDC10_MOUSE	Pdcd10	GO:0051683	establishment of Golgi localization	BP	6	8	75
Q8VE97	SRSF4_MOUSE	Srsf4	GO:0048025	negative regulation of mRNA splicing, via spliceosome	BP	14	26	53.8462
Q8VEA4	MIA40_MOUSE	Chchd4	GO:0022417	protein maturation by protein folding	BP	5	9	55.5556
Q8VEA4	MIA40_MOUSE	Chchd4	GO:0033108	mitochondrial respiratory chain complex assembly	BP	5	7	71.4286
Q8VEH8	ERLEC_MOUSE	Erlec1	GO:0030970	retrograde protein transport, ER to cytosol	BP	11	15	73.3333
Q8VEH8	ERLEC_MOUSE	Erlec1	GO:1904153	negative regulation of retrograde protein transport, ER to cytosol	BP	6	9	66.6667
Q8VEK0	CC50A_MOUSE	Tmem30a	GO:0070863	positive regulation of protein exit from endoplasmic reticulum	BP	5	9	55.5556
Q8VEK0	CC50A_MOUSE	Tmem30a	GO:0036010	protein localization to endosome	BP	6	12	50
Q8VEK3	HNRPU_MOUSE	Hnrnpu	GO:0070934	CRD-mediated mRNA stabilization	BP	7	10	70
Q8VEK3	HNRPU_MOUSE	Hnrnpu	GO:0033673	negative regulation of kinase activity	BP	6	12	50
Q8VEK3	HNRPU_MOUSE	Hnrnpu	GO:2000767	positive regulation of cytoplasmic translation	BP	10	14	71.4286
Q8VEK3	HNRPU_MOUSE	Hnrnpu	GO:1900152	negative regulation of nuclear-transcribed mRNA catabolic process, deadenylation-dependent decay	BP	7	8	87.5
Q8VEK3	HNRPU_MOUSE	Hnrnpu	GO:0016071	mRNA metabolic process	BP	4	7	57.1429
Q8VH51	RBM39_MOUSE	Rbm39	GO:0048024	regulation of mRNA splicing, via spliceosome	BP	9	17	52.9412
Q8VHE0	SEC63_MOUSE	Sec63	GO:0006620	post-translational protein targeting to endoplasmic reticulum membrane	BP	9	15	60
Q8VHE0	SEC63_MOUSE	Sec63	GO:0031204	post-translational protein targeting to membrane, translocation	BP	6	10	60
Q8VHG0	FMO4_MOUSE	Fmo4	GO:0042178	xenobiotic catabolic process	BP	22	28	78.5714
Q8VI36	PAXI_MOUSE	Pxn	GO:0060396	growth hormone receptor signaling pathway	BP	4	8	50
Q8VI47	MRP2_MOUSE	Abcc2	GO:0042178	xenobiotic catabolic process	BP	22	28	78.5714
Q8VIJ6	SFPQ_MOUSE	Sfpq	GO:0000380	alternative mRNA splicing, via spliceosome	BP	12	20	60
Q8WTY4	CPIN1_MOUSE	Ciapin1	GO:0016226	iron-sulfur cluster assembly	BP	17	32	53.125
Q91V01	MBOA5_MOUSE	Lpcat3	GO:0006656	phosphatidylcholine biosynthetic process	BP	11	20	55
Q91V01	MBOA5_MOUSE	Lpcat3	GO:0090158	endoplasmic reticulum membrane organization	BP	4	7	57.1429
Q91V01	MBOA5_MOUSE	Lpcat3	GO:0045540	regulation of cholesterol biosynthetic process	BP	4	8	50
Q91V01	MBOA5_MOUSE	Lpcat3	GO:0034379	very-low-density lipoprotein particle assembly	BP	6	9	66.6667
Q91V12	BACH_MOUSE	Acot7	GO:0006637	acyl-CoA metabolic process	BP	20	28	71.4286
Q91V12	BACH_MOUSE	Acot7	GO:0009062	fatty acid catabolic process	BP	8	12	66.6667
Q91V12	BACH_MOUSE	Acot7	GO:0015937	coenzyme A biosynthetic process	BP	7	10	70
Q91V12	BACH_MOUSE	Acot7	GO:0051792	medium-chain fatty acid biosynthetic process	BP	5	6	83.3333
Q91V12	BACH_MOUSE	Acot7	GO:0036114	medium-chain fatty-acyl-CoA catabolic process	BP	4	4	100
Q91V16	ETFR1_MOUSE	Etfrf1	GO:0022904	respiratory electron transport chain	BP	16	25	64
Q91V81	RBM42_MOUSE	Rbm42	GO:0048025	negative regulation of mRNA splicing, via spliceosome	BP	14	26	53.8462
Q91V92	ACLY_MOUSE	Acly	GO:0006085	acetyl-CoA biosynthetic process	BP	5	7	71.4286
Q91V92	ACLY_MOUSE	Acly	GO:0006084	acetyl-CoA metabolic process	BP	9	11	81.8182
Q91V92	ACLY_MOUSE	Acly	GO:0006101	citrate metabolic process	BP	4	7	57.1429
Q91V92	ACLY_MOUSE	Acly	GO:0006107	oxaloacetate metabolic process	BP	10	13	76.9231
Q91VA0	ACSM1_MOUSE	Acsm1	GO:0006637	acyl-CoA metabolic process	BP	20	28	71.4286
Q91VA6	PDIP2_MOUSE	Poldip2	GO:0051894	positive regulation of focal adhesion assembly	BP	14	28	50
Q91VA6	PDIP2_MOUSE	Poldip2	GO:0070584	mitochondrion morphogenesis	BP	19	35	54.2857
Q91VD9	NDUS1_MOUSE	Ndufs1	GO:0032981	mitochondrial respiratory chain complex I assembly	BP	44	61	72.1311
Q91VD9	NDUS1_MOUSE	Ndufs1	GO:0006120	mitochondrial electron transport, NADH to ubiquinone	BP	16	21	76.1905
Q91VD9	NDUS1_MOUSE	Ndufs1	GO:0046034	ATP metabolic process	BP	25	42	59.5238
Q91VE0	S27A4_MOUSE	Slc27a4	GO:0007584	response to nutrient	BP	16	30	53.3333
Q91VE0	S27A4_MOUSE	Slc27a4	GO:0042760	very long-chain fatty acid catabolic process	BP	6	7	85.7143
Q91VE0	S27A4_MOUSE	Slc27a4	GO:0000038	very long-chain fatty acid metabolic process	BP	18	22	81.8182
Q91VE0	S27A4_MOUSE	Slc27a4	GO:0015909	long-chain fatty acid transport	BP	7	12	58.3333
Q91VF2	HNMT_MOUSE	Hnmt	GO:0046500	S-adenosylmethionine metabolic process	BP	5	9	55.5556
Q91VR2	ATPG_MOUSE	Atp5f1c	GO:0046034	ATP metabolic process	BP	25	42	59.5238
Q91VR2	ATPG_MOUSE	Atp5f1c	GO:0042776	proton motive force-driven mitochondrial ATP synthesis	BP	13	14	92.8571
Q91VR5	DDX1_MOUSE	Ddx1	GO:0002735	positive regulation of myeloid dendritic cell cytokine production	BP	4	7	57.1429
Q91VR5	DDX1_MOUSE	Ddx1	GO:1903608	protein localization to cytoplasmic stress granule	BP	5	9	55.5556
Q91VS7	MGST1_MOUSE	Mgst1	GO:0006749	glutathione metabolic process	BP	34	67	50.7463
Q91W50	CSDE1_MOUSE	Csde1	GO:0034063	stress granule assembly	BP	14	23	60.8696
Q91W50	CSDE1_MOUSE	Csde1	GO:2000767	positive regulation of cytoplasmic translation	BP	10	14	71.4286
Q91W50	CSDE1_MOUSE	Csde1	GO:0070934	CRD-mediated mRNA stabilization	BP	7	10	70
Q91W50	CSDE1_MOUSE	Csde1	GO:0075522	IRES-dependent viral translational initiation	BP	10	11	90.9091
Q91W50	CSDE1_MOUSE	Csde1	GO:1900152	negative regulation of nuclear-transcribed mRNA catabolic process, deadenylation-dependent decay	BP	7	8	87.5
Q91W86	VPS11_MOUSE	Vps11	GO:2000643	positive regulation of early endosome to late endosome transport	BP	5	9	55.5556
Q91W86	VPS11_MOUSE	Vps11	GO:0033147	negative regulation of intracellular estrogen receptor signaling pathway	BP	7	14	50
Q91WD5	NDUS2_MOUSE	Ndufs2	GO:0006120	mitochondrial electron transport, NADH to ubiquinone	BP	16	21	76.1905
Q91WD5	NDUS2_MOUSE	Ndufs2	GO:0032981	mitochondrial respiratory chain complex I assembly	BP	44	61	72.1311
Q91WD5	NDUS2_MOUSE	Ndufs2	GO:0042775	mitochondrial ATP synthesis coupled electron transport	BP	11	14	78.5714
Q91WN4	KMO_MOUSE	Kmo	GO:0070189	kynurenine metabolic process	BP	4	4	100
Q91WN4	KMO_MOUSE	Kmo	GO:0019674	NAD metabolic process	BP	6	6	100
Q91WN4	KMO_MOUSE	Kmo	GO:0034354	'de novo' NAD biosynthetic process from tryptophan	BP	5	9	55.5556
Q91WS0	CISD1_MOUSE	Cisd1	GO:0043457	regulation of cellular respiration	BP	5	8	62.5
Q91WS4	BHMT2_MOUSE	Bhmt2	GO:0046500	S-adenosylmethionine metabolic process	BP	5	9	55.5556
Q91WT9	CBS_MOUSE	Cbs	GO:0006563	L-serine metabolic process	BP	7	7	100
Q91WT9	CBS_MOUSE	Cbs	GO:0006565	L-serine catabolic process	BP	5	5	100
Q91WU0	EST1F_MOUSE	Ces1f	GO:0090205	positive regulation of cholesterol metabolic process	BP	8	12	66.6667
Q91WU0	EST1F_MOUSE	Ces1f	GO:0120188	regulation of bile acid secretion	BP	5	9	55.5556
Q91WU0	EST1F_MOUSE	Ces1f	GO:0070857	regulation of bile acid biosynthetic process	BP	6	12	50
Q91WU0	EST1F_MOUSE	Ces1f	GO:0071404	cellular response to low-density lipoprotein particle stimulus	BP	11	20	55
Q91WU0	EST1F_MOUSE	Ces1f	GO:0043691	reverse cholesterol transport	BP	10	18	55.5556
Q91WU0	EST1F_MOUSE	Ces1f	GO:0051791	medium-chain fatty acid metabolic process	BP	9	13	69.2308
Q91WU2	S22A7_MOUSE	Slc22a7	GO:0035634	response to stilbenoid	BP	11	22	50
Q91WU5	AS3MT_MOUSE	As3mt	GO:0009404	toxin metabolic process	BP	5	9	55.5556
Q91WU5	AS3MT_MOUSE	As3mt	GO:0046685	response to arsenic-containing substance	BP	5	7	71.4286
Q91X34	BAAT_MOUSE	Baat	GO:0006637	acyl-CoA metabolic process	BP	20	28	71.4286
Q91X34	BAAT_MOUSE	Baat	GO:0019530	taurine metabolic process	BP	4	4	100
Q91X34	BAAT_MOUSE	Baat	GO:0006544	glycine metabolic process	BP	7	8	87.5
Q91X34	BAAT_MOUSE	Baat	GO:0006699	bile acid biosynthetic process	BP	13	17	76.4706
Q91X52	DCXR_MOUSE	Dcxr	GO:0019640	glucuronate catabolic process to xylulose 5-phosphate	BP	5	5	100
Q91X52	DCXR_MOUSE	Dcxr	GO:0006739	NADP metabolic process	BP	10	14	71.4286
Q91X72	HEMO_MOUSE	Hpx	GO:0042168	heme metabolic process	BP	7	9	77.7778
Q91X72	HEMO_MOUSE	Hpx	GO:0020027	hemoglobin metabolic process	BP	5	7	71.4286
Q91X72	HEMO_MOUSE	Hpx	GO:0060335	positive regulation of type II interferon-mediated signaling pathway	BP	4	8	50
Q91XC9	PEX16_MOUSE	Pex16	GO:0016557	peroxisome membrane biogenesis	BP	4	4	100
Q91XC9	PEX16_MOUSE	Pex16	GO:0016558	protein import into peroxisome matrix	BP	8	15	53.3333
Q91XC9	PEX16_MOUSE	Pex16	GO:0006625	protein targeting to peroxisome	BP	9	10	90
Q91XC9	PEX16_MOUSE	Pex16	GO:0045046	protein import into peroxisome membrane	BP	4	5	80
Q91XC9	PEX16_MOUSE	Pex16	GO:0022615	protein to membrane docking	BP	5	5	100
Q91XD4	FTCD_MOUSE	Ftcd	GO:0006547	histidine metabolic process	BP	4	8	50
Q91XD4	FTCD_MOUSE	Ftcd	GO:0006548	histidine catabolic process	BP	4	5	80
Q91XD4	FTCD_MOUSE	Ftcd	GO:0019556	histidine catabolic process to glutamate and formamide	BP	4	7	57.1429
Q91XD4	FTCD_MOUSE	Ftcd	GO:0019557	histidine catabolic process to glutamate and formate	BP	4	7	57.1429
Q91XD6	VPS36_MOUSE	Vps36	GO:0043328	protein transport to vacuole involved in ubiquitin-dependent protein catabolic process via the multivesicular body sorting pathway	BP	5	10	50
Q91XE0	GLYAT_MOUSE	Glyat	GO:0006544	glycine metabolic process	BP	7	8	87.5
Q91XE0	GLYAT_MOUSE	Glyat	GO:0032787	monocarboxylic acid metabolic process	BP	4	7	57.1429
Q91Y97	ALDOB_MOUSE	Aldob	GO:0030388	fructose 1,6-bisphosphate metabolic process	BP	6	12	50
Q91Y97	ALDOB_MOUSE	Aldob	GO:0006001	fructose catabolic process	BP	5	5	100
Q91Y97	ALDOB_MOUSE	Aldob	GO:0006000	fructose metabolic process	BP	4	5	80
Q91Y97	ALDOB_MOUSE	Aldob	GO:0006116	NADH oxidation	BP	5	6	83.3333
Q91Y97	ALDOB_MOUSE	Aldob	GO:0032781	positive regulation of ATP-dependent activity	BP	17	27	62.963
Q91Y97	ALDOB_MOUSE	Aldob	GO:0061615	glycolytic process through fructose-6-phosphate	BP	4	5	80
Q91YI0	ARLY_MOUSE	Asl	GO:0006526	arginine biosynthetic process	BP	4	8	50
Q91YI0	ARLY_MOUSE	Asl	GO:0006525	arginine metabolic process	BP	4	7	57.1429
Q91YM4	FAKD4_MOUSE	Tbrg4	GO:0016071	mRNA metabolic process	BP	4	7	57.1429
Q91YP2	NEUL_MOUSE	Nln	GO:0043171	peptide catabolic process	BP	9	16	56.25
Q91YP2	NEUL_MOUSE	Nln	GO:0006111	regulation of gluconeogenesis	BP	7	14	50
Q91YR7	PRP6_MOUSE	Prpf6	GO:0000244	spliceosomal tri-snRNP complex assembly	BP	5	10	50
Q91YT0	NDUV1_MOUSE	Ndufv1	GO:0006120	mitochondrial electron transport, NADH to ubiquinone	BP	16	21	76.1905
Q91YT0	NDUV1_MOUSE	Ndufv1	GO:0042775	mitochondrial ATP synthesis coupled electron transport	BP	11	14	78.5714
Q91YT7	YTHD2_MOUSE	Ythdf2	GO:0070925	organelle assembly	BP	4	6	66.6667
Q91YT7	YTHD2_MOUSE	Ythdf2	GO:0034063	stress granule assembly	BP	14	23	60.8696
Q91YW3	DNJC3_MOUSE	Dnajc3	GO:0034975	protein folding in endoplasmic reticulum	BP	5	6	83.3333
Q91YX5	LGAT1_MOUSE	Lpgat1	GO:0019432	triglyceride biosynthetic process	BP	10	19	52.6316
Q91YX5	LGAT1_MOUSE	Lpgat1	GO:0045723	positive regulation of fatty acid biosynthetic process	BP	7	13	53.8462
Q91Z53	GRHPR_MOUSE	Grhpr	GO:0043648	dicarboxylic acid metabolic process	BP	4	4	100
Q91Z53	GRHPR_MOUSE	Grhpr	GO:0046487	glyoxylate metabolic process	BP	4	5	80
Q91ZE0	TMLH_MOUSE	Tmlhe	GO:0045329	carnitine biosynthetic process	BP	4	4	100
Q91ZE0	TMLH_MOUSE	Tmlhe	GO:0051354	negative regulation of oxidoreductase activity	BP	4	6	66.6667
Q91ZH7	ABHD3_MOUSE	Abhd3	GO:0051792	medium-chain fatty acid biosynthetic process	BP	5	6	83.3333
Q91ZH7	ABHD3_MOUSE	Abhd3	GO:0051793	medium-chain fatty acid catabolic process	BP	4	4	100
Q91ZP3	LPIN1_MOUSE	Lpin1	GO:0019432	triglyceride biosynthetic process	BP	10	19	52.6316
Q91ZP3	LPIN1_MOUSE	Lpin1	GO:0009062	fatty acid catabolic process	BP	8	12	66.6667
Q91ZP3	LPIN1_MOUSE	Lpin1	GO:0006642	triglyceride mobilization	BP	4	5	80
Q91ZR2	SNX18_MOUSE	Snx18	GO:0061912	selective autophagy	BP	5	8	62.5
Q91ZV0	MIA2_MOUSE	Mia2	GO:0042953	lipoprotein transport	BP	9	17	52.9412
Q91ZX7	LRP1_MOUSE	Lrp1	GO:0150093	amyloid-beta clearance by transcytosis	BP	6	7	85.7143
Q91ZX7	LRP1_MOUSE	Lrp1	GO:1904109	positive regulation of cholesterol import	BP	4	4	100
Q920E5	FPPS_MOUSE	Fdps	GO:0045542	positive regulation of cholesterol biosynthetic process	BP	6	11	54.5455
Q921G7	ETFD_MOUSE	Etfdh	GO:0033539	fatty acid beta-oxidation using acyl-CoA dehydrogenase	BP	12	16	75
Q921H8	THIKA_MOUSE	Acaa1a	GO:0000038	very long-chain fatty acid metabolic process	BP	18	22	81.8182
Q921H8	THIKA_MOUSE	Acaa1a	GO:0007584	response to nutrient	BP	16	30	53.3333
Q921H8	THIKA_MOUSE	Acaa1a	GO:0033540	fatty acid beta-oxidation using acyl-CoA oxidase	BP	6	7	85.7143
Q921L3	TMCO1_MOUSE	Tmco1	GO:0160063	multi-pass transmembrane protein insertion into ER membrane	BP	5	7	71.4286
Q921M7	CYRIB_MOUSE	Cyrib	GO:0090140	regulation of mitochondrial fission	BP	6	9	66.6667
Q921T2	TOIP1_MOUSE	Tor1aip1	GO:0032781	positive regulation of ATP-dependent activity	BP	17	27	62.963
Q921T2	TOIP1_MOUSE	Tor1aip1	GO:0090435	protein localization to nuclear envelope	BP	5	9	55.5556
Q922Q1	MARC2_MOUSE	Mtarc2	GO:0070458	cellular detoxification of nitrogen compound	BP	8	8	100
Q922U1	PRPF3_MOUSE	Prpf3	GO:0000244	spliceosomal tri-snRNP complex assembly	BP	5	10	50
Q923B6	STEA4_MOUSE	Steap4	GO:0015677	copper ion import	BP	4	8	50
Q923D2	BLVRB_MOUSE	Blvrb	GO:0042167	heme catabolic process	BP	4	4	100
Q924T2	RT02_MOUSE	Mrps2	GO:0032543	mitochondrial translation	BP	22	38	57.8947
Q924Y0	BODG_MOUSE	Bbox1	GO:0045329	carnitine biosynthetic process	BP	4	4	100
Q93092	TALDO_MOUSE	Taldo1	GO:0006002	fructose 6-phosphate metabolic process	BP	7	14	50
Q99020	ROAA_MOUSE	Hnrnpab	GO:0016556	mRNA modification	BP	4	8	50
Q99J08	S14L2_MOUSE	Sec14l2	GO:0045542	positive regulation of cholesterol biosynthetic process	BP	6	11	54.5455
Q99J39	DCMC_MOUSE	Mlycd	GO:0006085	acetyl-CoA biosynthetic process	BP	5	7	71.4286
Q99J39	DCMC_MOUSE	Mlycd	GO:2001294	malonyl-CoA catabolic process	BP	4	4	100
Q99J39	DCMC_MOUSE	Mlycd	GO:0031998	regulation of fatty acid beta-oxidation	BP	6	6	100
Q99J47	DRS7B_MOUSE	Dhrs7b	GO:0006656	phosphatidylcholine biosynthetic process	BP	11	20	55
Q99J56	DERL1_MOUSE	Derl1	GO:0030970	retrograde protein transport, ER to cytosol	BP	11	15	73.3333
Q99J83	ATG5_MOUSE	Atg5	GO:0061684	chaperone-mediated autophagy	BP	5	7	71.4286
Q99J83	ATG5_MOUSE	Atg5	GO:0061739	protein lipidation involved in autophagosome assembly	BP	4	6	66.6667
Q99JB2	STML2_MOUSE	Stoml2	GO:0034982	mitochondrial protein processing	BP	5	7	71.4286
Q99JB2	STML2_MOUSE	Stoml2	GO:0042776	proton motive force-driven mitochondrial ATP synthesis	BP	13	14	92.8571
Q99JT9	MTND_MOUSE	Adi1	GO:0019509	L-methionine salvage from methylthioadenosine	BP	4	5	80
Q99JV5	STAR4_MOUSE	Stard4	GO:0070508	cholesterol import	BP	6	7	85.7143
Q99JV5	STAR4_MOUSE	Stard4	GO:0090205	positive regulation of cholesterol metabolic process	BP	8	12	66.6667
Q99JW4	LIMS1_MOUSE	Lims1	GO:0051894	positive regulation of focal adhesion assembly	BP	14	28	50
Q99JW4	LIMS1_MOUSE	Lims1	GO:0097284	hepatocyte apoptotic process	BP	10	19	52.6316
Q99JX3	GORS2_MOUSE	Gorasp2	GO:0070925	organelle assembly	BP	4	6	66.6667
Q99JY8	PLPP3_MOUSE	Plpp3	GO:0060020	Bergmann glial cell differentiation	BP	6	12	50
Q99K23	UFSP2_MOUSE	Ufsp2	GO:0033146	regulation of intracellular estrogen receptor signaling pathway	BP	6	10	60
Q99K67	AASS_MOUSE	Aass	GO:0006091	generation of precursor metabolites and energy	BP	8	13	61.5385
Q99KB8	GLO2_MOUSE	Hagh	GO:0006749	glutathione metabolic process	BP	34	67	50.7463
Q99KD5	UN45A_MOUSE	Unc45a	GO:0061077	chaperone-mediated protein folding	BP	20	32	62.5
Q99KF1	TMED9_MOUSE	Tmed9	GO:0010638	positive regulation of organelle organization	BP	4	4	100
Q99KI0	ACON_MOUSE	Aco2	GO:0006101	citrate metabolic process	BP	4	7	57.1429
Q99KI0	ACON_MOUSE	Aco2	GO:0006102	isocitrate metabolic process	BP	6	9	66.6667
Q99KI3	EMC3_MOUSE	Emc3	GO:0071816	tail-anchored membrane protein insertion into ER membrane	BP	13	17	76.4706
Q99KI3	EMC3_MOUSE	Emc3	GO:0045050	protein insertion into ER membrane by stop-transfer membrane-anchor sequence	BP	9	10	90
Q99KN2	CIAO1_MOUSE	Ciao1	GO:0016226	iron-sulfur cluster assembly	BP	17	32	53.125
Q99KN9	EPN4_MOUSE	Clint1	GO:0048268	clathrin coat assembly	BP	9	15	60
Q99KP3	CRYL1_MOUSE	Cryl1	GO:0019640	glucuronate catabolic process to xylulose 5-phosphate	BP	5	5	100
Q99KP6	PRP19_MOUSE	Prpf19	GO:0000244	spliceosomal tri-snRNP complex assembly	BP	5	10	50
Q99KR7	PPIF_MOUSE	Ppif	GO:0090324	negative regulation of oxidative phosphorylation	BP	4	7	57.1429
Q99KR7	PPIF_MOUSE	Ppif	GO:0046902	regulation of mitochondrial membrane permeability	BP	7	14	50
Q99KU0	VMP1_MOUSE	Vmp1	GO:0042953	lipoprotein transport	BP	9	17	52.9412
Q99KU0	VMP1_MOUSE	Vmp1	GO:0016240	autophagosome membrane docking	BP	5	7	71.4286
Q99KV1	DJB11_MOUSE	Dnajb11	GO:0016556	mRNA modification	BP	4	8	50
Q99KV1	DJB11_MOUSE	Dnajb11	GO:0032781	positive regulation of ATP-dependent activity	BP	17	27	62.963
Q99KY4	GAK_MOUSE	Gak	GO:0090160	Golgi to lysosome transport	BP	6	11	54.5455
Q99L13	3HIDH_MOUSE	Hibadh	GO:0006574	valine catabolic process	BP	4	7	57.1429
[truncated: 662 more rows]

## Sheet: BlueModule
AnnotationID	AnnotationName	Ratio2Hubs	Ratio2BGs	Pval	AdjPval	Qval	MappedHub	nMappedHubs
GO:0006105	succinate metabolic process	4/53	6/1414	2.50308e-05	0.0020275	0.00189707	Aldh5a1/Sdha/Suclg1/Suclg2	4
GO:0006101	citrate metabolic process	3/53	4/1414	0.000193992	0.00785669	0.00735129	Aco1/Aco2/Cs	3
GO:0006107	oxaloacetate metabolic process	4/53	10/1414	0.000313134	0.00845462	0.00791076	Mdh1/Pc/Cs/Nit2	4
GO:0006104	succinyl-CoA metabolic process	2/53	6/1414	0.018776	0.304171	0.284604	Suclg1/Suclg2	2
GO:0039529	RIG-I signaling pathway	2/53	6/1414	0.018776	0.304171	0.284604	Phb2/Phb1	2
GO:0045454	cell redox homeostasis	3/53	18/1414	0.0272451	0.30776	0.287963	Prdx3/Prdx1/Txnrd2	3
GO:0006086	acetyl-CoA biosynthetic process from pyruvate	2/53	8/1414	0.0334002	0.30776	0.287963	Pdha1/Pdhb	2
GO:0006084	acetyl-CoA metabolic process	2/53	9/1414	0.0419253	0.30776	0.287963	Acaa2/Cs	2
GO:0006090	pyruvate metabolic process	2/53	9/1414	0.0419253	0.30776	0.287963	Pdha1/Pc	2
GO:0006739	NADP metabolic process	2/53	10/1414	0.0511679	0.30776	0.287963	Mdh1/Pc	2
GO:0033539	fatty acid beta-oxidation using acyl-CoA dehydrogenase	2/53	12/1414	0.0715548	0.30776	0.287963	Acadvl/Etfdh	2
GO:0042026	protein refolding	2/53	12/1414	0.0715548	0.30776	0.287963	Hspa9/Dnaja1	2
GO:0006734	NADH metabolic process	2/53	14/1414	0.0940945	0.30776	0.287963	Mdh1/Pc	2
GO:0006749	glutathione metabolic process	3/53	34/1414	0.131687	0.30776	0.287963	Oplah/Mgst1/Gstz1	3
GO:0001667	ameboidal-type cell migration	1/53	4/1414	0.14185	0.30776	0.287963	Cap1	1
GO:0006000	fructose metabolic process	1/53	4/1414	0.14185	0.30776	0.287963	Aldob	1
GO:0006121	mitochondrial electron transport, succinate to ubiquinone	1/53	4/1414	0.14185	0.30776	0.287963	Sdha	1
GO:0006545	glycine biosynthetic process	1/53	4/1414	0.14185	0.30776	0.287963	Shmt1	1
GO:0006550	isoleucine catabolic process	1/53	4/1414	0.14185	0.30776	0.287963	Hsd17b10	1
GO:0006574	valine catabolic process	1/53	4/1414	0.14185	0.30776	0.287963	Aldh6a1	1
GO:0016556	mRNA modification	1/53	4/1414	0.14185	0.30776	0.287963	Hnrnpab	1
GO:0044830	modulation by host of viral RNA genome replication	1/53	4/1414	0.14185	0.30776	0.287963	Phb1	1
GO:0046487	glyoxylate metabolic process	1/53	4/1414	0.14185	0.30776	0.287963	Hoga1	1
GO:0050882	voluntary musculoskeletal movement	1/53	4/1414	0.14185	0.30776	0.287963	Spr	1
GO:0051353	positive regulation of oxidoreductase activity	1/53	4/1414	0.14185	0.30776	0.287963	Lgals9	1
GO:0060545	positive regulation of necroptotic process	1/53	4/1414	0.14185	0.30776	0.287963	Aifm1	1
GO:0061615	glycolytic process through fructose-6-phosphate	1/53	4/1414	0.14185	0.30776	0.287963	Aldob	1
GO:1904959	regulation of cytochrome-c oxidase activity	1/53	4/1414	0.14185	0.30776	0.287963	Phb2	1
GO:0000038	very long-chain fatty acid metabolic process	2/53	18/1414	0.144023	0.30776	0.287963	Hsd17b4/Acaa1a	2
GO:0008210	estrogen metabolic process	2/53	20/1414	0.170721	0.30776	0.287963	Hsd17b10/Hsd17b4	2
GO:0006001	fructose catabolic process	1/53	5/1414	0.174107	0.30776	0.287963	Aldob	1
GO:0006108	malate metabolic process	1/53	5/1414	0.174107	0.30776	0.287963	Mdh1	1
GO:0006116	NADH oxidation	1/53	5/1414	0.174107	0.30776	0.287963	Aldob	1
GO:0006565	L-serine catabolic process	1/53	5/1414	0.174107	0.30776	0.287963	Shmt1	1
GO:0006572	tyrosine catabolic process	1/53	5/1414	0.174107	0.30776	0.287963	Gstz1	1
GO:0009437	carnitine metabolic process	1/53	5/1414	0.174107	0.30776	0.287963	Cpt2	1
GO:0019262	N-acetylneuraminate catabolic process	1/53	5/1414	0.174107	0.30776	0.287963	Hoga1	1
GO:0032732	positive regulation of interleukin-1 production	1/53	5/1414	0.174107	0.30776	0.287963	Lgals9	1
GO:0033108	mitochondrial respiratory chain complex assembly	1/53	5/1414	0.174107	0.30776	0.287963	Aifm1	1
GO:0046655	folic acid metabolic process	1/53	5/1414	0.174107	0.30776	0.287963	Shmt1	1
GO:0046755	viral budding	1/53	5/1414	0.174107	0.30776	0.287963	Pdcd6ip	1
GO:0090559	regulation of membrane permeability	1/53	5/1414	0.174107	0.30776	0.287963	Pdcd6ip	1
GO:0006102	isocitrate metabolic process	1/53	6/1414	0.205173	0.30776	0.287963	Aco2	1
GO:0006729	tetrahydrobiopterin biosynthetic process	1/53	6/1414	0.205173	0.30776	0.287963	Spr	1
GO:0019674	NAD metabolic process	1/53	6/1414	0.205173	0.30776	0.287963	Mdh1	1
GO:0030388	fructose 1,6-bisphosphate metabolic process	1/53	6/1414	0.205173	0.30776	0.287963	Aldob	1
GO:0033540	fatty acid beta-oxidation using acyl-CoA oxidase	1/53	6/1414	0.205173	0.30776	0.287963	Acaa1a	1
GO:0033673	negative regulation of kinase activity	1/53	6/1414	0.205173	0.30776	0.287963	Prdx3	1
GO:0039702	viral budding via host ESCRT complex	1/53	6/1414	0.205173	0.30776	0.287963	Pdcd6ip	1
GO:0042866	pyruvate biosynthetic process	1/53	6/1414	0.205173	0.30776	0.287963	Hoga1	1
GO:0044794	positive regulation by host of viral process	1/53	6/1414	0.205173	0.30776	0.287963	Pc	1
GO:0050847	progesterone receptor signaling pathway	1/53	6/1414	0.205173	0.30776	0.287963	Phb1	1
GO:0110095	cellular detoxification of aldehyde	1/53	6/1414	0.205173	0.30776	0.287963	Aldh2	1
GO:1905920	positive regulation of CoA-transferase activity	1/53	6/1414	0.205173	0.30776	0.287963	Dbi	1
GO:0032981	mitochondrial respiratory chain complex I assembly	3/53	44/1414	0.225967	0.312172	0.29209	Ndufa10/Ndufb10/Aifm1	3
GO:0006002	fructose 6-phosphate metabolic process	1/53	7/1414	0.235092	0.312172	0.29209	Taldo1	1
GO:0006544	glycine metabolic process	1/53	7/1414	0.235092	0.312172	0.29209	Shmt1	1
GO:0006563	L-serine metabolic process	1/53	7/1414	0.235092	0.312172	0.29209	Shmt1	1
GO:0032434	regulation of proteasomal ubiquitin-dependent protein catabolic process	1/53	7/1414	0.235092	0.312172	0.29209	Rad23b	1
GO:0033147	negative regulation of intracellular estrogen receptor signaling pathway	1/53	7/1414	0.235092	0.312172	0.29209	Phb2	1
GO:0070585	protein localization to mitochondrion	1/53	7/1414	0.235092	0.312172	0.29209	Dnaja1	1
GO:0046034	ATP metabolic process	2/53	25/1414	0.240263	0.313891	0.2937	Ola1/Ak3	2
GO:0009062	fatty acid catabolic process	1/53	8/1414	0.263905	0.334005	0.31252	Acadvl	1
GO:0019430	removal of superoxide radicals	1/53	8/1414	0.263905	0.334005	0.31252	Prdx1	1
GO:0006122	mitochondrial electron transport, ubiquinol to cytochrome c	1/53	9/1414	0.291653	0.357938	0.334912	Uqcrc1	1
GO:1904851	positive regulation of establishment of protein localization to telomere	1/53	9/1414	0.291653	0.357938	0.334912	Cct8	1
GO:0010824	regulation of centrosome duplication	1/53	10/1414	0.318374	0.368404	0.344705	Pdcd6ip	1
GO:0019076	viral release from host cell	1/53	10/1414	0.318374	0.368404	0.344705	Pc	1
GO:0061621	canonical glycolysis	1/53	10/1414	0.318374	0.368404	0.344705	Tpi1	1
GO:1903543	positive regulation of exosomal secretion	1/53	10/1414	0.318374	0.368404	0.344705	Pdcd6ip	1
GO:0006536	glutamate metabolic process	1/53	12/1414	0.368882	0.414992	0.388296	Aldh5a1	1
GO:0071353	cellular response to interleukin-4	1/53	12/1414	0.368882	0.414992	0.388296	Shpk	1
GO:0002181	cytoplasmic translation	2/53	35/1414	0.380705	0.422426	0.395253	Rpl10a/Rpl8	2
GO:0006699	bile acid biosynthetic process	1/53	13/1414	0.39274	0.424159	0.396874	Hsd17b10	1
GO:0098761	cellular response to interleukin-7	1/53	13/1414	0.39274	0.424159	0.396874	Rad23b	1
GO:0006120	mitochondrial electron transport, NADH to ubiquinone	1/53	16/1414	0.459129	0.476788	0.446118	Ndufa10	1
GO:0007584	response to nutrient	1/53	16/1414	0.459129	0.476788	0.446118	Acaa1a	1
GO:0022904	respiratory electron transport chain	1/53	16/1414	0.459129	0.476788	0.446118	Sdha	1
GO:0016226	iron-sulfur cluster assembly	1/53	17/1414	0.479634	0.48563	0.454391	Hspa9	1
GO:0032781	positive regulation of ATP-dependent activity	1/53	17/1414	0.479634	0.48563	0.454391	Aldob	1
GO:0061077	chaperone-mediated protein folding	1/53	20/1414	0.536681	0.536681	0.502157	Cct8	1

## Sheet: PinkModule
AnnotationID	AnnotationName	Ratio2Hubs	Ratio2BGs	Pval	AdjPval	Qval	MappedHub	nMappedHubs
GO:0000028	ribosomal small subunit assembly	5/10	12/1414	4.17943e-09	2.9256e-08	8.7988e-09	Rpsa/Rps14/Rps6/Rps25/Rps19	5
GO:0002181	cytoplasmic translation	6/10	35/1414	2.88985e-08	1.01145e-07	3.04195e-08	Rpsa/Rpl26/Rps14/Rps6/Rpl11/Rpl38	6
GO:0031204	post-translational protein targeting to membrane, translocation	1/10	6/1414	0.0417622	0.0584671	0.0175841	Hspa5	1
GO:0033119	negative regulation of RNA splicing	1/10	6/1414	0.0417622	0.0584671	0.0175841	Rps13	1
GO:1901798	positive regulation of signal transduction by p53 class mediator	1/10	6/1414	0.0417622	0.0584671	0.0175841	Rpl11	1
GO:0042026	protein refolding	1/10	12/1414	0.0819482	0.0819482	0.0246461	Hspa5	1
GO:0071353	cellular response to interleukin-4	1/10	12/1414	0.0819482	0.0819482	0.0246461	Hspa5	1

## Sheet: BrownModule
AnnotationID	AnnotationName	Ratio2Hubs	Ratio2BGs	Pval	AdjPval	Qval	MappedHub	nMappedHubs
GO:0006104	succinyl-CoA metabolic process	3/36	6/1414	0.000288013	0.00532858	0.00436258	Ogdh/Dlst/Sucla2	3
GO:0046034	ATP metabolic process	5/36	25/1414	0.000295711	0.00532858	0.00436258	Atp5f1b/Hspa8/Atp5mg/Atp5po/Ak2	5
GO:0006734	NADH metabolic process	4/36	14/1414	0.000296032	0.00532858	0.00436258	Mdh2/Vcp/Ogdh/Dlst	4
GO:0006103	2-oxoglutarate metabolic process	4/36	16/1414	0.000518915	0.00700535	0.00573537	Idh1/Got2/Ogdh/Dlst	4
GO:0000056	ribosomal small subunit export from nucleus	2/36	4/1414	0.0036634	0.0395647	0.0323922	Ran/Rps15	2
GO:0006108	malate metabolic process	2/36	5/1414	0.00600795	0.0540716	0.0442691	Mdh2/Fh	2
GO:1904851	positive regulation of establishment of protein localization to telomere	2/36	9/1414	0.020282	0.156461	0.128097	Cct2/Cct3	2
GO:0006107	oxaloacetate metabolic process	2/36	10/1414	0.02495	0.168412	0.137881	Got2/Mdh2	2
GO:0033539	fatty acid beta-oxidation using acyl-CoA dehydrogenase	2/36	12/1414	0.0354431	0.185514	0.151883	Acadl/Etfa	2
GO:0042026	protein refolding	2/36	12/1414	0.0354431	0.185514	0.151883	Hspa8/Hspd1	2
GO:0042776	proton motive force-driven mitochondrial ATP synthesis	2/36	13/1414	0.0412254	0.185514	0.151883	Atp5f1b/Atp5po	2
GO:0098761	cellular response to interleukin-7	2/36	13/1414	0.0412254	0.185514	0.151883	Atp5f1b/Hspd1	2
GO:0022904	respiratory electron transport chain	2/36	16/1414	0.060474	0.215396	0.176347	Etfa/Ndufa5	2
GO:0061077	chaperone-mediated protein folding	2/36	20/1414	0.0898933	0.215396	0.176347	Cct2/Cct3	2
GO:0006526	arginine biosynthetic process	1/36	4/1414	0.0981153	0.215396	0.176347	Otc	1
GO:0043648	dicarboxylic acid metabolic process	1/36	4/1414	0.0981153	0.215396	0.176347	Got2	1
GO:0048549	positive regulation of pinocytosis	1/36	4/1414	0.0981153	0.215396	0.176347	Actn4	1
GO:0052697	xenobiotic glucuronidation	1/36	4/1414	0.0981153	0.215396	0.176347	Ugt2b17	1
GO:0090666	scaRNA localization to Cajal body	1/36	4/1414	0.0981153	0.215396	0.176347	Cct2	1
GO:1902396	protein localization to bicellular tight junction	1/36	4/1414	0.0981153	0.215396	0.176347	Actn4	1
GO:1904874	positive regulation of telomerase RNA localization to Cajal body	1/36	4/1414	0.0981153	0.215396	0.176347	Cct2	1
GO:0032981	mitochondrial respiratory chain complex I assembly	3/36	44/1414	0.098391	0.215396	0.176347	Ndufa5/Ndufb9/Ndufab1	3
GO:0006552	leucine catabolic process	1/36	5/1414	0.121142	0.215396	0.176347	Hmgcl	1
GO:0006572	tyrosine catabolic process	1/36	5/1414	0.121142	0.215396	0.176347	Fah	1
GO:0019640	glucuronate catabolic process to xylulose 5-phosphate	1/36	5/1414	0.121142	0.215396	0.176347	Akr1a1	1
GO:0043457	regulation of cellular respiration	1/36	5/1414	0.121142	0.215396	0.176347	Cisd1	1
GO:0051702	biological process involved in interaction with symbiont	1/36	5/1414	0.121142	0.215396	0.176347	Hspd1	1
GO:0061684	chaperone-mediated autophagy	1/36	5/1414	0.121142	0.215396	0.176347	Hspa8	1
GO:0070863	positive regulation of protein exit from endoplasmic reticulum	1/36	5/1414	0.121142	0.215396	0.176347	Sar1b	1
GO:0006102	isocitrate metabolic process	1/36	6/1414	0.143597	0.215396	0.176347	Idh1	1
GO:0006105	succinate metabolic process	1/36	6/1414	0.143597	0.215396	0.176347	Sucla2	1
GO:0006531	aspartate metabolic process	1/36	6/1414	0.143597	0.215396	0.176347	Got2	1
GO:0019853	L-ascorbic acid biosynthetic process	1/36	6/1414	0.143597	0.215396	0.176347	Akr1a1	1
GO:0045542	positive regulation of cholesterol biosynthetic process	1/36	6/1414	0.143597	0.215396	0.176347	Sec14l2	1
GO:0110095	cellular detoxification of aldehyde	1/36	6/1414	0.143597	0.215396	0.176347	Akr1a1	1
GO:1901798	positive regulation of signal transduction by p53 class mediator	1/36	6/1414	0.143597	0.215396	0.176347	Rps15	1
GO:0031639	plasminogen activation	1/36	7/1414	0.165494	0.241531	0.197745	Pgk1	1
GO:0006091	generation of precursor metabolites and energy	1/36	8/1414	0.186846	0.252242	0.206514	Ogdh	1
GO:0009062	fatty acid catabolic process	1/36	8/1414	0.186846	0.252242	0.206514	Acadl	1
GO:2001171	positive regulation of ATP biosynthetic process	1/36	8/1414	0.186846	0.252242	0.206514	Vcp	1
GO:0042953	lipoprotein transport	1/36	9/1414	0.207666	0.26079	0.213512	Sar1b	1
GO:0044571	[2Fe-2S] cluster assembly	1/36	9/1414	0.207666	0.26079	0.213512	Ndufab1	1
GO:0051131	chaperone-mediated protein complex assembly	1/36	9/1414	0.207666	0.26079	0.213512	Cct2	1
GO:0006739	NADP metabolic process	1/36	10/1414	0.227968	0.273561	0.223968	Idh1	1
GO:0061621	canonical glycolysis	1/36	10/1414	0.227968	0.273561	0.223968	Pgk1	1
GO:0030970	retrograde protein transport, ER to cytosol	1/36	11/1414	0.247764	0.290853	0.238125	Vcp	1
GO:0000028	ribosomal small subunit assembly	1/36	12/1414	0.267065	0.294317	0.240961	Rps15	1
GO:0006536	glutamate metabolic process	1/36	12/1414	0.267065	0.294317	0.240961	Got2	1
GO:0071353	cellular response to interleukin-4	1/36	12/1414	0.267065	0.294317	0.240961	Hsp90ab1	1
GO:0045454	cell redox homeostasis	1/36	18/1414	0.373157	0.40301	0.32995	Prdx6	1
GO:0006637	acyl-CoA metabolic process	1/36	20/1414	0.405082	0.420662	0.344402	Hmgcl	1
GO:0008210	estrogen metabolic process	1/36	20/1414	0.405082	0.420662	0.344402	Ugt2b17	1
GO:0032543	mitochondrial translation	1/36	22/1414	0.435423	0.443639	0.363213	Iars2	1
GO:0006749	glutathione metabolic process	1/36	34/1414	0.588264	0.588264	0.48162	Idh1	1

## Sheet: SalmonModule
AnnotationID	AnnotationName	Ratio2Hubs	Ratio2BGs	Pval	AdjPval	Qval	MappedHub	nMappedHubs
GO:0048024	regulation of mRNA splicing, via spliceosome	1/1	9/1414	0.00636492	0.00990099		Srsf10	1
GO:0048025	negative regulation of mRNA splicing, via spliceosome	1/1	14/1414	0.00990099	0.00990099		Srsf10	1

## Sheet: BlackModule
AnnotationID	AnnotationName	Ratio2Hubs	Ratio2BGs	Pval	AdjPval	Qval	MappedHub	nMappedHubs
GO:0045454	cell redox homeostasis	3/17	18/1414	0.00105498	0.0390344	0.0288732	Prdx4/Txn/Gsr	3
GO:1904851	positive regulation of establishment of protein localization to telomere	2/17	9/1414	0.00466334	0.0862718	0.0638141	Tcp1/Cct5	2
GO:0061077	chaperone-mediated protein folding	2/17	20/1414	0.0227693	0.108105	0.0799642	Tcp1/Cct5	2
GO:0001667	ameboidal-type cell migration	1/17	4/1414	0.0472795	0.108105	0.0799642	Cenpv	1
GO:0007044	cell-substrate junction assembly	1/17	4/1414	0.0472795	0.108105	0.0799642	Tln1	1
GO:0009114	hypoxanthine catabolic process	1/17	4/1414	0.0472795	0.108105	0.0799642	Urah	1
GO:0009115	xanthine catabolic process	1/17	4/1414	0.0472795	0.108105	0.0799642	Urah	1
GO:0045329	carnitine biosynthetic process	1/17	4/1414	0.0472795	0.108105	0.0799642	Bbox1	1
GO:0046826	negative regulation of protein export from nucleus	1/17	4/1414	0.0472795	0.108105	0.0799642	Txn	1
GO:0090666	scaRNA localization to Cajal body	1/17	4/1414	0.0472795	0.108105	0.0799642	Tcp1	1
GO:1904874	positive regulation of telomerase RNA localization to Cajal body	1/17	4/1414	0.0472795	0.108105	0.0799642	Tcp1	1
GO:0006148	inosine catabolic process	1/17	5/1414	0.0587662	0.108105	0.0799642	Urah	1
GO:0006149	deoxyinosine catabolic process	1/17	5/1414	0.0587662	0.108105	0.0799642	Urah	1
GO:0006572	tyrosine catabolic process	1/17	5/1414	0.0587662	0.108105	0.0799642	Hgd	1
GO:0022417	protein maturation by protein folding	1/17	5/1414	0.0587662	0.108105	0.0799642	Prdx4	1
GO:0048280	vesicle fusion with Golgi apparatus	1/17	5/1414	0.0587662	0.108105	0.0799642	Sec22b	1
GO:0099003	vesicle-mediated transport in synapse	1/17	5/1414	0.0587662	0.108105	0.0799642	Sacm1l	1
GO:0006154	adenosine catabolic process	1/17	6/1414	0.0701224	0.108105	0.0799642	Urah	1
GO:0006157	deoxyadenosine catabolic process	1/17	6/1414	0.0701224	0.108105	0.0799642	Urah	1
GO:0006161	deoxyguanosine catabolic process	1/17	6/1414	0.0701224	0.108105	0.0799642	Urah	1
GO:0006204	IMP catabolic process	1/17	6/1414	0.0701224	0.108105	0.0799642	Urah	1
GO:0033540	fatty acid beta-oxidation using acyl-CoA oxidase	1/17	6/1414	0.0701224	0.108105	0.0799642	Acox2	1
GO:0046059	dAMP catabolic process	1/17	6/1414	0.0701224	0.108105	0.0799642	Urah	1
GO:0150093	amyloid-beta clearance by transcytosis	1/17	6/1414	0.0701224	0.108105	0.0799642	Cltc	1
GO:0006196	AMP catabolic process	1/17	7/1414	0.0813496	0.111479	0.0824597	Urah	1
GO:0015937	coenzyme A biosynthetic process	1/17	7/1414	0.0813496	0.111479	0.0824597	Coasy	1
GO:0033572	transferrin transport	1/17	7/1414	0.0813496	0.111479	0.0824597	Cltc	1
GO:0046038	GMP catabolic process	1/17	8/1414	0.0924492	0.117952	0.0872479	Urah	1
GO:0046055	dGMP catabolic process	1/17	8/1414	0.0924492	0.117952	0.0872479	Urah	1
GO:0000255	allantoin metabolic process	1/17	9/1414	0.103422	0.119582	0.0884534	Urah	1
GO:0043171	peptide catabolic process	1/17	9/1414	0.103422	0.119582	0.0884534	Lta4h	1
GO:0048268	clathrin coat assembly	1/17	9/1414	0.103422	0.119582	0.0884534	Cltc	1
GO:0043605	amide catabolic process	1/17	11/1414	0.124995	0.140146	0.103664	Urah	1
GO:0006699	bile acid biosynthetic process	1/17	13/1414	0.146079	0.158968	0.117587	Acox2	1
GO:0000038	very long-chain fatty acid metabolic process	1/17	18/1414	0.196716	0.207957	0.153823	Acox2	1
GO:0006749	glutathione metabolic process	1/17	34/1414	0.34042	0.349877	0.258799	Gsr	1
GO:0032981	mitochondrial respiratory chain complex I assembly	1/17	44/1414	0.417552	0.417552	0.308858	Ndufa9	1

## Sheet: TurquoiseModule
AnnotationID	AnnotationName	Ratio2Hubs	Ratio2BGs	Pval	AdjPval	Qval	MappedHub	nMappedHubs
GO:0044788	modulation by host of viral process	2/37	6/1414	0.00935678	0.24687	0.238907	Cdc42/Eea1	2
GO:0033700	phospholipid efflux	2/37	7/1414	0.0128844	0.24687	0.238907	Apoa2/Apoa5	2
GO:0061025	membrane fusion	2/37	9/1414	0.0213699	0.24687	0.238907	Nsfl1c/Uso1	2
GO:0075522	IRES-dependent viral translational initiation	2/37	10/1414	0.0262759	0.24687	0.238907	Eif3a/Pcbp2	2
GO:0006626	protein targeting to mitochondrion	2/37	11/1414	0.0315912	0.24687	0.238907	Fis1/Tomm70	2
GO:0033344	cholesterol efflux	2/37	17/1414	0.0708183	0.24687	0.238907	Apoa2/Apoa5	2
GO:0016562	protein import into peroxisome matrix, receptor recycling	1/37	4/1414	0.100733	0.24687	0.238907	Usp9x	1
GO:0030497	fatty acid elongation	1/37	4/1414	0.100733	0.24687	0.238907	Tecr	1
GO:0034372	very-low-density lipoprotein particle remodeling	1/37	4/1414	0.100733	0.24687	0.238907	Apoa5	1
GO:0035520	monoubiquitinated protein deubiquitination	1/37	4/1414	0.100733	0.24687	0.238907	Usp9x	1
GO:0048102	autophagic cell death	1/37	4/1414	0.100733	0.24687	0.238907	Lamp1	1
GO:0048549	positive regulation of pinocytosis	1/37	4/1414	0.100733	0.24687	0.238907	Cdc42	1
GO:0051099	positive regulation of binding	1/37	4/1414	0.100733	0.24687	0.238907	Anxa2	1
GO:0051353	positive regulation of oxidoreductase activity	1/37	4/1414	0.100733	0.24687	0.238907	Fdx1	1
GO:0052548	regulation of endopeptidase activity	1/37	4/1414	0.100733	0.24687	0.238907	Psma3	1
GO:0060192	negative regulation of lipase activity	1/37	4/1414	0.100733	0.24687	0.238907	Apoa2	1
GO:0032543	mitochondrial translation	2/37	22/1414	0.110935	0.24687	0.238907	Mrps12/Mrps34	2
GO:0000244	spliceosomal tri-snRNP complex assembly	1/37	5/1414	0.124331	0.24687	0.238907	Prpf19	1
GO:0006552	leucine catabolic process	1/37	5/1414	0.124331	0.24687	0.238907	Auh	1
GO:0018158	protein oxidation	1/37	5/1414	0.124331	0.24687	0.238907	Apoa2	1
GO:0031053	primary miRNA processing	1/37	5/1414	0.124331	0.24687	0.238907	Srrt	1
GO:0051006	positive regulation of lipoprotein lipase activity	1/37	5/1414	0.124331	0.24687	0.238907	Apoa5	1
GO:0061684	chaperone-mediated autophagy	1/37	5/1414	0.124331	0.24687	0.238907	Bag3	1
GO:0075525	viral translational termination-reinitiation	1/37	5/1414	0.124331	0.24687	0.238907	Eif3a	1
GO:0090435	protein localization to nuclear envelope	1/37	5/1414	0.124331	0.24687	0.238907	Tor1aip1	1
GO:1990592	protein K69-linked ufmylation	1/37	5/1414	0.124331	0.24687	0.238907	Ufm1	1
GO:0001561	fatty acid alpha-oxidation	1/37	6/1414	0.147326	0.24687	0.238907	Hacl1	1
GO:0006607	NLS-bearing protein import into nucleus	1/37	6/1414	0.147326	0.24687	0.238907	Kpnb1	1
GO:0010898	positive regulation of triglyceride catabolic process	1/37	6/1414	0.147326	0.24687	0.238907	Apoa5	1
GO:0033146	regulation of intracellular estrogen receptor signaling pathway	1/37	6/1414	0.147326	0.24687	0.238907	Ufm1	1
GO:0042180	cellular ketone metabolic process	1/37	6/1414	0.147326	0.24687	0.238907	Dhrs4	1
GO:0043653	mitochondrial fragmentation involved in apoptotic process	1/37	6/1414	0.147326	0.24687	0.238907	Fis1	1
GO:0051683	establishment of Golgi localization	1/37	6/1414	0.147326	0.24687	0.238907	Cdc42	1
GO:0060020	Bergmann glial cell differentiation	1/37	6/1414	0.147326	0.24687	0.238907	Ptpn11	1
GO:0071569	protein ufmylation	1/37	6/1414	0.147326	0.24687	0.238907	Ufm1	1
GO:0090160	Golgi to lysosome transport	1/37	6/1414	0.147326	0.24687	0.238907	Lamp1	1
GO:1905920	positive regulation of CoA-transferase activity	1/37	6/1414	0.147326	0.24687	0.238907	Apoa2	1
GO:0009967	positive regulation of signal transduction	1/37	7/1414	0.169733	0.256669	0.24839	Ptpn11	1
GO:0016559	peroxisome fission	1/37	7/1414	0.169733	0.256669	0.24839	Fis1	1
GO:0034375	high-density lipoprotein particle remodeling	1/37	7/1414	0.169733	0.256669	0.24839	Apoa2	1
GO:0045723	positive regulation of fatty acid biosynthetic process	1/37	7/1414	0.169733	0.256669	0.24839	Apoa5	1
GO:0045039	protein insertion into mitochondrial inner membrane	1/37	8/1414	0.191566	0.263936	0.255422	Tomm70	1
GO:0048312	intracellular distribution of mitochondria	1/37	8/1414	0.191566	0.263936	0.255422	Synj2bp	1
GO:0051561	positive regulation of mitochondrial calcium ion concentration	1/37	8/1414	0.191566	0.263936	0.255422	Fis1	1
GO:0070995	NADPH oxidation	1/37	8/1414	0.191566	0.263936	0.255422	Fdx1	1
GO:0006625	protein targeting to peroxisome	1/37	9/1414	0.212841	0.27492	0.266051	Hacl1	1
GO:0042730	fibrinolysis	1/37	9/1414	0.212841	0.27492	0.266051	Anxa2	1
GO:1901214	regulation of neuron death	1/37	9/1414	0.212841	0.27492	0.266051	Rras2	1
GO:0002181	cytoplasmic translation	2/37	35/1414	0.232348	0.289627	0.280285	Rpl18/Rpl15	2
GO:0043691	reverse cholesterol transport	1/37	10/1414	0.23357	0.289627	0.280285	Apoa2	1
GO:0006656	phosphatidylcholine biosynthetic process	1/37	11/1414	0.253768	0.296861	0.287285	Apoa2	1
GO:0009083	branched-chain amino acid catabolic process	1/37	11/1414	0.253768	0.296861	0.287285	Auh	1
GO:0042407	cristae formation	1/37	11/1414	0.253768	0.296861	0.287285	Apool	1
GO:0000028	ribosomal small subunit assembly	1/37	12/1414	0.273448	0.313959	0.303831	Rps5	1
GO:0042776	proton motive force-driven mitochondrial ATP synthesis	1/37	13/1414	0.292622	0.329865	0.319224	Atp5f1d	1
GO:0007097	nuclear migration	1/37	14/1414	0.311304	0.338611	0.327688	Cdc42	1
GO:0051894	positive regulation of focal adhesion assembly	1/37	14/1414	0.311304	0.338611	0.327688	Ptpn11	1
GO:0032781	positive regulation of ATP-dependent activity	1/37	17/1414	0.364514	0.389653	0.377084	Tor1aip1	1
GO:0070584	mitochondrion morphogenesis	1/37	19/1414	0.397742	0.417967	0.404484	Fis1	1
GO:0006637	acyl-CoA metabolic process	1/37	20/1414	0.413716	0.427507	0.413716	Acnat1	1
GO:0046034	ATP metabolic process	1/37	25/1414	0.487601	0.495595	0.479608	Atp5f1d	1
GO:0032981	mitochondrial respiratory chain complex I assembly	1/37	44/1414	0.694264	0.694264	0.671869	Ndufb3	1

## Sheet: TanModule
AnnotationID	AnnotationName	Ratio2Hubs	Ratio2BGs	Pval	AdjPval	Qval	MappedHub	nMappedHubs
GO:0033499	galactose catabolic process via UDP-galactose	1/4	4/1414	0.0112794	0.0422529	0.00741279	Galt	1
GO:0031053	primary miRNA processing	1/4	5/1414	0.0140843	0.0422529	0.00741279	Ddx5	1
GO:0006122	mitochondrial electron transport, ubiquinol to cytochrome c	1/4	9/1414	0.0252442	0.0435709	0.00764401	Uqcrh	1
GO:0000380	alternative mRNA splicing, via spliceosome	1/4	12/1414	0.0335517	0.0435709	0.00764401	Ddx5	1
GO:0042776	proton motive force-driven mitochondrial ATP synthesis	1/4	13/1414	0.0363091	0.0435709	0.00764401	Atp5me	1
GO:0046034	ATP metabolic process	1/4	25/1414	0.068939	0.068939	0.0120946	Atp5me	1

## Sheet: YellowModule
AnnotationID	AnnotationName	Ratio2Hubs	Ratio2BGs	Pval	AdjPval	Qval	MappedHub	nMappedHubs
GO:0002735	positive regulation of myeloid dendritic cell cytokine production	1/14	4/1414	0.0390605	0.0785449	0.0359473	Ddx1	1
GO:0030043	actin filament fragmentation	1/14	4/1414	0.0390605	0.0785449	0.0359473	Wdr1	1
GO:0030497	fatty acid elongation	1/14	4/1414	0.0390605	0.0785449	0.0359473	Hacd3	1
GO:0031579	membrane raft organization	1/14	4/1414	0.0390605	0.0785449	0.0359473	Ppt1	1
GO:0043297	apical junction assembly	1/14	4/1414	0.0390605	0.0785449	0.0359473	Wdr1	1
GO:0046826	negative regulation of protein export from nucleus	1/14	4/1414	0.0390605	0.0785449	0.0359473	Rangap1	1
GO:0048549	positive regulation of pinocytosis	1/14	4/1414	0.0390605	0.0785449	0.0359473	Ppt1	1
GO:0030865	cortical cytoskeleton organization	1/14	5/1414	0.0486017	0.0785449	0.0359473	Wdr1	1
GO:0033108	mitochondrial respiratory chain complex assembly	1/14	5/1414	0.0486017	0.0785449	0.0359473	Samm50	1
GO:0034982	mitochondrial protein processing	1/14	5/1414	0.0486017	0.0785449	0.0359473	Stoml2	1
GO:0035646	endosome to melanosome transport	1/14	5/1414	0.0486017	0.0785449	0.0359473	Ap1m1	1
GO:1903608	protein localization to cytoplasmic stress granule	1/14	5/1414	0.0486017	0.0785449	0.0359473	Ddx1	1
GO:2000643	positive regulation of early endosome to late endosome transport	1/14	5/1414	0.0486017	0.0785449	0.0359473	Rab21	1
GO:0035308	negative regulation of protein dephosphorylation	1/14	6/1414	0.058055	0.0785449	0.0359473	Ywhab	1
GO:0036010	protein localization to endosome	1/14	6/1414	0.058055	0.0785449	0.0359473	Vps35	1
GO:0043653	mitochondrial fragmentation involved in apoptotic process	1/14	6/1414	0.058055	0.0785449	0.0359473	Vps35	1
GO:0045040	protein insertion into mitochondrial outer membrane	1/14	6/1414	0.058055	0.0785449	0.0359473	Samm50	1
GO:0006620	post-translational protein targeting to endoplasmic reticulum membrane	1/14	9/1414	0.0858939	0.103977	0.0475866	Bag6	1
GO:0043171	peptide catabolic process	1/14	9/1414	0.0858939	0.103977	0.0475866	Npepps	1
GO:0042407	cristae formation	1/14	11/1414	0.104027	0.119631	0.0547508	Samm50	1
GO:0042776	proton motive force-driven mitochondrial ATP synthesis	1/14	13/1414	0.121825	0.127362	0.0582894	Stoml2	1
GO:0071816	tail-anchored membrane protein insertion into ER membrane	1/14	13/1414	0.121825	0.127362	0.0582894	Bag6	1
GO:0045454	cell redox homeostasis	1/14	18/1414	0.164894	0.164894	0.0754665	Apex1	1

[truncated: 2 more sheets: GreenyellowModule, PurpleModule]
