# Supplementary material for: Lifespan-extending interventions induce consistent patterns of fatty acid oxidation in mouse livers
Source: Commun Biol. 2023 Jul 22;6:768. doi: 10.1038/s42003-023-05128-y (PMC10363145; doi:10.1038/s42003-023-05128-y)
Supplement: Supplementary file 7 — Supplementary Data 4 [file 42003_2023_5128_MOESM7_ESM.xlsx]

## Sheet: README
Supplementary Data 4. DIRAC analysis of the LC-M001 proteomics data using WGCNA-identified modules.
This .xlsx file contains the Differential Rank Conservation (DIRAC) results of the LC-M001 liver proteomics data using Weighted Gene Co-expression Network Analysis (WGCNA)-identified modules, corresponding to Fig. 3f–i and Supplementary Fig. 3e, f.
In this file, each sample group is abbreviated as follows, Ctrl: control, Aca: acarbose, 17aE2: 17α-estradiol, and Rapa: rapamycin.
All processing and null hypothesis testing were performed using Python (version 3.9.7) with Python NumPy (version 1.21.3), pandas (version 1.3.4), SciPy (version 1.7.1) and statsmodels (version 0.13.0) libraries.
ModuleMetadata
This sheet contains metadata for the examined modules, which were retrieved using WGCNA on the LC-M001 liver proteomics data.
– ModuleID: Module ID.
– ModuleName: Module name.
– ModuleType: Module type.
– MappedAnalyteIDs: UniProt IDs of analytes which were included in the preprocessed dataset and mapped to this module. Each ID is concatenated with the separator “;".
– MappedAnalyteGeneLabels: Gene labels corresponding to the UniProt IDs of the MappedAnalyteIDs column. Gene label corresponds to Gene Symbol which was retrived using the UniProt API (Jan 26, 2021), with two exceptions: (1) only the representative Gene Symbol with “(+)" when multiple Gene Symbols were mapped to the UniProt ID (e.g., P62806), (2) “n/a" with UniProt name when no Gene Symbol was map…
– nAnalytes: The number of analytes which were included in the preprocessed dataset and mapped to this module.
– nBackgrounds: The number of background proteins (i.e., all the proteins that were annotated to this module in the used database).
– Coverage: nAnalytes/nBackgrounds [%].
– Source: Source of module metadata.
RCImedian
This sheet contains group statistics and test summary of the overall distribution of rank conservation indexes (RCIs), corresponding to Fig. 3f.
Differences in overall RCI distribution between control and each intervention were assessed using two-sided Mann–Whitney U-tests.
– ModuleID: Module ID (dummy column in this sheet).
– ModuleName: Module name (dummy collumn in this sheet).
– [Group]_N: The sample size of Group (i.e., The number of examined modules).
– [Group]_RCImedian: The median of RCIs in Group.
– [Group]_RCImad: The median absolute deviation (MAD) of RCIs in Group.
– [Group1]-vs-[Group2]_Ustat: The U-statistic for Group1 vs. Group2 in the Mann–Whitney U-test. Group1 and Group2 correspond to the contrast and baseline groups, respectively (i.e., positive value indicates an increase in Group1 compared to Group2, and vice versa).
– [Group1]-vs-[Group2]_Pval: The P-value for Group1 vs. Group2 in the Mann–Whitney U-test.
– [Group1]-vs-[Group2]_AdjPval: The adjusted P-value for Group1 vs. Group2 in the Mann–Whitney U-test (i.e., adjusted multiple testing across 3 comparisons with the Benjamini–Hochberg method).
RCI
This sheet contains group statistics and test summary of the mean of rank matching scores (RMSs) under the own group's rank consensus (i.e., RCI), corresponding to Fig. 3g, h and Supplementary Fig. 3e.
The intervention effect on RCI was assessed using Analysis of Variance (ANOVA; RMS ~ intervention) for each module, followed by the post hoc comparisons for RCI between control and each intervention using two-sided Welch’s t-tests.
– ModuleID: Module ID.
– ModuleName: Module name.
– [Group]_N: The sample size of Group (i.e., The number of assesssed mice).
– [Group]_RMSmean: The mean of RMSs (i.e., RCI) in Group.
– [Group]_RMSsem: The standard error of the RMS mean (i.e., RCI) in Group.
– ANOVA_N: The total sample size in the ANOVA.
– ANOVA_DoF: The degrees of freedom for between-groups and within-groups, respectively, in the ANOVA.
– ANOVA_Fstat: The F-statistic for intervention in the ANOVA.
– ANOVA_Pval: The P-value for intervention in the ANOVA.
– ANOVA_AdjPval: The adjusted P-value for intervention in the ANOVA (i.e., adjusted multiple testing across 6 modules with the Benjamini–Hochberg method).
– [Group1]-vs-[Group2]_DoF: The degrees of freedom for Group1 vs. Group2 in the Welch's t-test.
– [Group1]-vs-[Group2]_tStat: The t-statistic for Group1 vs. Group2 in the Welch's t-test. Group1 and Group2 correspond to the contrast and baseline groups, respectively (i.e., positive value indicates an increase in Group1 compared to Group2, and vice versa).
– [Group1]-vs-[Group2]_Pval: The P-value for Group1 vs. Group2 in the Welch's t-test.
– [Group1]-vs-[Group2]_AdjPval: The adjusted P-value for Group1 vs. Group2 in the Welch's t-test (i.e., adjusted multiple testing across 3 comparisons with the Benjamini–Hochberg method).
[ConsensusGroup]-fixed-RMSmean
This sheet contains group statistics and test summary of the mean of rank matching scores (RMSs) under the ConsensusGroup's rank consensus, corresponding to Fig. 3i and Supplementary Fig. 3f.
Differences in the mean of RMSs between control and each intervention were assessed for each rank consensus using two-sided Welch's t-tests.
The sample group corresponding to the rank consensus group was excluded from these tests (See Methods in the paper); hence, columns for the Welch's t-test are different between ConsensusGroup sheets.
– ModuleID: Module ID.
– ModuleName: Module name.
– [Group]_N: The sample size of Group (i.e., The number of assesssed mice).
– [Group]_RMSmean: The mean of RMSs in Group.
– [Group]_RMSsem: The standard error of the RMS mean in Group.
– [Group1]-vs-[Group2]_DoF: The degrees of freedom for Group1 vs. Group2 in the Welch's t-test.
– [Group1]-vs-[Group2]_tStat: The t-statistic for Group1 vs. Group2 in the Welch's t-test. Group1 and Group2 correspond to the contrast and baseline groups, respectively (i.e., positive value indicates an increase in Group1 compared to Group2, and vice versa).
– [Group1]-vs-[Group2]_Pval: The P-value for Group1 vs. Group2 in the Welch's t-test.
– [Group1]-vs-[Group2]_AdjPval: The adjusted P-value for Group1 vs. Group2 in the Welch's t-test (i.e., adjusted multiple testing across 6 (2 comparisons × 3 rank consensus) comparisons with the Benjamini–Hochberg method).

## Sheet: ModuleMetadata
ModuleID	ModuleName	ModuleType	MappedAnalyteIDs	MappedAnalyteGeneLabels	nAnalytes	nBackgrounds	Coverage	Source
Black	Black WGCNA-module	Data-driven	A6X935;E9Q414;O08547;O08663;O08807;O08966;O09061;O09159;O09173;O35488;O35593;O35643;O35943;O54734;O54749;O55029;O55131;O55135;O70251;O70325;O70475;O70503;O88441;O88456;O88587;O88696;O89079;P00186;P00375;P03921;P07901;P10605;P10639;P11714;P11930;P11983;P12367;P14685;P15116;P16332;P16546;P17427;P19258;P19639;P23591;P24527;P24549;P26039;P28798;P28843;P31001;P31649;P31651;P32921;P35762;P40936;P42208;…	Itih4;Apob;Sec22b;Metap2;Prdx4;Slc22a1;Psmb1;Man2b1;Hgd;Slc27a2;Psmd14;Ap1b1;Fxn;Ddost;Cyp2j5;Copb2;Septin7;Eif6;Eef1b;Gpx4;Ugdh;Hsd17b12;Mtx2;Capns1;Comt;Clpp;Cope;Cyp1a2;Dhfr;Mtnd5;Hsp90aa1;Ctsb;Txn;Cyp2d9;Nudt19;Tcp1;Prkar2a;Psmd3;Cdh2;Mmut;Sptan1;Ap2a2;Mpv17;Gstm3;Gfus;Lta4h;Aldh1a1;Tln1;Grn;Dpp4;Des;Slc6a13;Slc6a12;Wars1;Cd81;Inmt;Septin2;Stat1;Man1a1;Capza1;Capzb;Gsr;Tdo2;Psma2;Gdi1;Atp6v1a…	272	369	73.7127	WGCNA
Blue	Blue WGCNA-module	Data-driven	A2AS89;A2ATU0;A4Q9E8;B2RX12;B7ZMP1;E9PV24;E9Q4Z2;O08573;O08583;O08600;O08601;O08677;O08749;O08756;O08810;O08914;O08997;O09131;O09158;O09172;O09174;O35129;O35344;O35381;O35423;O35459;O35490;O35678;O35728;O35737;O35945;O35972;O54782;O54984;O54988;O55003;O55022;O55023;O55137;O70133;O70194;O70310;O88455;O88833;O88908;O88962;O89023;P00329;P00405;P00920;P01027;P01898;P01901;P01942;P03930;P04919;P05201;…	Agmat;Dhtkd1;Ttll6;Abcc3;Xpnpep3;Fga;Acacb;Lgals9;Alyref;Endog;Mttp;Kng1;Dld;Hsd17b10;Eftud2;Faah;Atox1;Gsto1;Cyp3a25;Gclm;Amacr;Phb2;Kpna3;Anp32a;Agxt;Ech1;Bhmt;Mgll;Cyp4a14;Hnrnph1;Aldh1a7;Mrpl23;Man2b2;Get3;Slk;Bnip3;Pgrmc1;Impa1;Acot1;Dhx9;Eif3d;Nmt1;Dhcr7;Cyp4a10;Soat2;Cyp8b1;Tpp1;Adh1;Mtco2;Ca2;C3;H2-Q10;H2-K1;Hba;Mtatp8;Slc4a1;Got1;Ldha;Gpi;Ctsl;Me1;Alb;Serpina3k;Apoe;Sod1;Itgb1;P4hb;Ndufb…	632	787	80.305	WGCNA
Brown	Brown WGCNA-module	Data-driven	A2AJL3;B1AR13;D3YXK2;O08709;O08715;O08795;O35114;O35166;O35215;O35226;O35386;O35660;O35887;O35969;O54909;O55125;O55143;O55222;O88271;O88428;O88451;O88545;O88653;O88668;O88685;O88736;O88792;O88844;O88851;O88986;P00397;P00493;P01029;P01887;P05202;P05784;P08030;P08032;P08249;P09405;P09411;P09671;P10107;P10518;P10649;P11352;P11499;P11679;P11725;P12791;P12815;P14824;P16045;P16460;P16858;P17439;P17717;…	Fggy;Cisd3;Safb;Prdx6;Akap1;Prkcsh;Scarb2;Gosr2;Ddt;Psmd4;Phyh;Gstm6;Calu;Gamt;Rdh16;Nipsnap1;Atp2a2;Ilk;Cfdp1;Papss2;Rdh7;Cops6;Lamtor3;Creg1;Psmc3;Hsd17b7;F11r;Idh1;Rbbp9;Gcat;Mtco1;Hprt1;C4b;B2m;Got2;Krt18;Aprt;Spta1;Mdh2;Ncl;Pgk1;Sod2;Anxa1;Alad;Gstm1;Gpx1;Hsp90ab1;Krt8;Otc;Cyp2b10;Pdcd6;Anxa6;Lgals1;Ass1;Gapdh;Gba;Ugt2b17;Ppia;Ctsd;Gstp1;Cox4i1;Hexb;Cbx3;Pnp;Ces1c;Cyp2d10;Gsta4;Impdh2;U2af2;…	412	589	69.9491	WGCNA
Pink	Pink WGCNA-module	Data-driven	A3KMP2;O08539;O08705;O08917;O09164;O09167;O35286;O35551;O70492;O88569;P05063;P05132;P08003;P08113;P09528;P10922;P11087;P11609;P14094;P14115;P14131;P14206;P16675;P17225;P20029;P21278;P22315;P24369;P25444;P27659;P27773;P28653;P29391;P29416;P35979;P39054;P43274;P46735;P46935;P47911;P47962;P49312;P54726;P56959;P57776;P60867;P61161;P61255;P61358;P61971;P62082;P62242;P62259;P62264;P62267;P62301;P62315;…	Ttc38;Bin1;Slc10a1;Flot1;Sod3;Rpl21;Dhx15;Rabep1;Snx3;Hnrnpa2b1;Aldoc;Prkaca;Pdia4;Hsp90b1;Fth1;H1-0;Col1a1;Cd1d1;Atp1b1;Rpl27a;Rps16;Rpsa;Ctsa;Ptbp1;Hspa5;Gna11;Fech;Ppib;Rps2;Rpl3;Pdia3;Bgn;Ftl1;Hexa;Rpl12;Dnm2;H1-4;Myo1b;Nedd4;Rpl6;Rpl5;Hnrnpa1;Rad23a;Fus;Eef1d;Rps20;Actr2;Rpl26;Rpl27;Nutf2;Rps7;Rps8;Ywhae;Rps14;Rps23;Rps13;Snrpd1;Rps6;H4c1(+);Rpl23;Rps25;Gnb1;Rps3;Rac1;Rps17;Rps10;Rpl22;Tubb4…	132	174	75.8621	WGCNA
Salmon	Salmon WGCNA-module	Data-driven	O08529;O89110;P06909;P34022;P51885;P61202;P62869;P70195;P70362;Q3UIU2;Q61703;Q8BFW7;Q8BJU0;Q8BRF7;Q8BVA5;Q8K1N1;Q8K297;Q8R1V4;Q8VBT0;Q8VI47;Q91V41;Q91XL9;Q99JT9;Q99K01;Q99KJ8;Q99PG0;Q9CQN7;Q9CWJ9;Q9D8P4;Q9DAR7;Q9DAU1;Q9EP72;Q9JHU4;Q9JK38;Q9QUM9;Q9QYA2;Q9R190;Q9WUL7	Capn2;Casp8;Cfh;Ranbp1;Lum;Cops2;Elob;Psmb7;Ufd1;Ndufb6;Itih2;Lpp;Sgta;Scfd1;Ldah;Pnpla8;Colgalt1;Tmed4;Tmx1;Abcc2;Rab14;Osbpl1a;Adi1;Pdxdc1;Dctn2;Aadac;Mrpl41;Atic;Mrpl17;Dcps;Cnpy3;Emc7;Dync1h1;Gnpnat1;Psma6;Tomm40;Mta2;Arl3	38	68	55.8824	WGCNA
Turquoise	Turquoise WGCNA-module	Data-driven	A0JNU3;A2ADY9;A2AKK5;A2BDX3;B2RXS4;E9PVA8;E9Q557;E9Q7G0;F6ZDS4;O08638;O08788;O09044;O35075;O35295;O35326;O35465;O35604;O35609;O35680;O35685;O35711;O35841;O35857;O35955;O54754;O54950;O54983;O55111;O55142;O55234;O70303;O70400;O70404;O70435;O70570;O70591;O88487;O88533;O88544;O88712;O89017;P00687;P01837;P01869;P03899;P06537;P06728;P06802;P07309;P07356;P08122;P08207;P09813;P10711;P11438;P11688;P11881;…	Aspg;Ddi2;Acnat1;Mocs3;Plxnb2;Gcn1;Dsp;Numa1;Tpr;Myh11;Dctn1;Snap23;Vps26c;Purb;Srsf5;Fkbp8;Npc1;Scamp3;Mrps12;Nudc;Ppfibp2;Api5;Timm44;Psmb10;Aox1;Prkag1;Crym;Dsg2;Rpl35a;Psmb5;Cideb;Pdlim1;Vamp8;Psma3;Pigr;Pfdn2;Dync1i2;Ddc;Cops4;Ctbp1;Lgmn;Amy1;Igkc;Ighg1;Mtnd3;Nr3c1;Apoa4;Enpp1;Ttr;Anxa2;Col4a2;S100a10;Apoa2;Tcea1;Lamp1;Itga5;Itpr1;Apcs;Rpl7a;Umps;Icam1;Ca1;Rpl7;Slc2a2;Insr;Bpgm;Ca3;Bsg;Sdc1;…	479	835	57.3653	WGCNA

## Sheet: RCImedian
ModuleID	ModuleName	Ctrl_N	Ctrl_RCImedian	Ctrl_RCImad	Aca_N	Aca_RCImedian	Aca_RCImad	17aE2_N	17aE2_RCImedian	17aE2_RCImad	Rapa_N	Rapa_RCImedian	Rapa_RCImad	Aca-vs-Ctrl_Ustat	Aca-vs-Ctrl_Pval	Aca-vs-Ctrl_AdjPval	17aE2-vs-Ctrl_Ustat	17aE2-vs-Ctrl_Pval	17aE2-vs-Ctrl_AdjPval	Rapa-vs-Ctrl_Ustat	Rapa-vs-Ctrl_Pval	Rapa-vs-Ctrl_AdjPval
All	General pattern	6	0.588086	0.00777951	6	0.688326	0.00208089	6	0.703472	0.00618123	6	0.708802	0.0151009	36	0.0021645	0.0021645	36	0.0021645	0.0021645	36	0.0021645	0.0021645

## Sheet: RCI
ModuleID	ModuleName	Ctrl_N	Ctrl_RMSmean	Ctrl_RMSsem	Aca_N	Aca_RMSmean	Aca_RMSsem	17aE2_N	17aE2_RMSmean	17aE2_RMSsem	Rapa_N	Rapa_RMSmean	Rapa_RMSsem	ANOVA_N	ANOVA_DoF	ANOVA_Fstat	ANOVA_Pval	ANOVA_AdjPval	Aca-vs-Ctrl_DoF	Aca-vs-Ctrl_tStat	Aca-vs-Ctrl_Pval	Aca-vs-Ctrl_AdjPval	17aE2-vs-Ctrl_DoF	17aE2-vs-Ctrl_tStat	17aE2-vs-Ctrl_Pval	17aE2-vs-Ctrl_AdjPval	Rapa-vs-Ctrl_DoF	Rapa-vs-Ctrl_tStat	Rapa-vs-Ctrl_Pval	Rapa-vs-Ctrl_AdjPval
Black	Black WGCNA-module	12	0.576392	0.0033047	12	0.687609	0.0109979	12	0.720039	0.00889475	12	0.71435	0.0160184	48	(3, 44)	38.3786	2.40608e-12	1.44365e-11	12.9703	9.68477	2.65619e-07	3.98428e-07	13.98	15.1386	4.59602e-10	1.37881e-09	11.9347	8.43485	2.26146e-06	2.26146e-06
Blue	Blue WGCNA-module	12	0.578543	0.00290429	12	0.688223	0.0120055	12	0.703324	0.00646589	12	0.690749	0.0153785	48	(3, 44)	31.3955	5.22128e-11	1.56638e-10	12.2831	8.87965	1.07129e-06	1.60693e-06	15.265	17.604	1.48982e-11	4.46945e-11	11.7837	7.16952	1.25255e-05	1.25255e-05
Turquoise	Turquoise WGCNA-module	12	0.587669	0.00627727	12	0.691733	0.011211	12	0.703621	0.00891399	12	0.718499	0.0155677	48	(3, 44)	29.0749	1.60908e-10	3.21816e-10	17.28	8.09912	2.74835e-07	4.12253e-07	19.7565	10.6354	1.26989e-09	3.80968e-09	14.4849	7.7942	1.48716e-06	1.48716e-06
Brown	Brown WGCNA-module	12	0.588503	0.0074583	12	0.68843	0.0131961	12	0.698058	0.00675015	12	0.703254	0.015013	48	(3, 44)	23.6294	2.89576e-09	4.34364e-09	17.377	6.5924	4.09225e-06	4.09225e-06	21.7846	10.8909	2.79973e-10	8.3992e-10	16.1178	6.84526	3.78477e-06	4.09225e-06
Pink	Pink WGCNA-module	12	0.590649	0.0118321	12	0.690416	0.0172236	12	0.706396	0.0121633	12	0.719475	0.0127496	48	(3, 44)	18.389	7.02837e-08	8.43404e-08	19.4913	4.7744	0.0001235	0.0001235	21.9833	6.82111	7.50888e-07	1.12633e-06	21.8784	7.40637	2.14473e-07	6.4342e-07
Salmon	Salmon WGCNA-module	12	0.596017	0.0207374	12	0.645567	0.0147255	12	0.696657	0.0148553	12	0.688359	0.0139059	48	(3, 44)	8.04981	0.00021967	0.00021967	19.8444	1.94817	0.0656787	0.0656787	19.9363	3.94524	0.000803675	0.00225077	19.2288	3.69838	0.00150051	0.00225077

## Sheet: Ctrl-fixed-RMSmean
ModuleID	ModuleName	Ctrl_N	Ctrl_RMSmean	Ctrl_RMSsem	Aca_N	Aca_RMSmean	Aca_RMSsem	17aE2_N	17aE2_RMSmean	17aE2_RMSsem	Rapa_N	Rapa_RMSmean	Rapa_RMSsem
Black	Black WGCNA-module	12	0.576392	0.0033047	12	0.516822	0.00418591	12	0.512822	0.00416203	12	0.51332	0.00290275
Blue	Blue WGCNA-module	12	0.578543	0.00290429	12	0.51182	0.0046646	12	0.51877	0.00304871	12	0.513385	0.00337162
Turquoise	Turquoise WGCNA-module	12	0.587669	0.00627727	12	0.548799	0.00563692	12	0.547115	0.00500955	12	0.538504	0.00435804
Brown	Brown WGCNA-module	12	0.588503	0.0074583	12	0.538777	0.00634948	12	0.537926	0.00574035	12	0.525126	0.00627148
Pink	Pink WGCNA-module	12	0.590649	0.0118321	12	0.536337	0.00761357	12	0.538033	0.00689846	12	0.522872	0.0058792
Salmon	Salmon WGCNA-module	12	0.596017	0.0207374	12	0.523234	0.0154151	12	0.550379	0.0139489	12	0.551565	0.00970018

## Sheet: Aca-fixed-RMSmean
ModuleID	ModuleName	Ctrl_N	Ctrl_RMSmean	Ctrl_RMSsem	Aca_N	Aca_RMSmean	Aca_RMSsem	17aE2_N	17aE2_RMSmean	17aE2_RMSsem	Rapa_N	Rapa_RMSmean	Rapa_RMSsem	17aE2-vs-Ctrl_DoF	17aE2-vs-Ctrl_tStat	17aE2-vs-Ctrl_Pval	17aE2-vs-Ctrl_AdjPval	Rapa-vs-Ctrl_DoF	Rapa-vs-Ctrl_tStat	Rapa-vs-Ctrl_Pval	Rapa-vs-Ctrl_AdjPval
Black	Black WGCNA-module	12	0.509619	0.0141314	12	0.687609	0.0109979	12	0.608207	0.00736944	12	0.605028	0.00812526	16.571	6.18595	1.11691e-05	2.23383e-05	17.5566	5.85307	1.68526e-05	2.5279e-05
Blue	Blue WGCNA-module	12	0.50949	0.0145815	12	0.688223	0.0120055	12	0.553489	0.00799471	12	0.550378	0.0133932	17.0653	2.64581	0.0169494	0.0254241	21.8429	2.06514	0.050979	0.050979
Turquoise	Turquoise WGCNA-module	12	0.528286	0.0233866	12	0.691733	0.011211	12	0.602954	0.0140895	12	0.601443	0.0133165	18.0556	2.73478	0.0135807	0.0143627	17.4544	2.71836	0.0143627	0.0143627
Brown	Brown WGCNA-module	12	0.524528	0.0111976	12	0.68843	0.0131961	12	0.567277	0.0113779	12	0.56692	0.0114418	21.9944	2.67789	0.0137447	0.0205888	21.9898	2.64795	0.0146968	0.0205888
Pink	Pink WGCNA-module	12	0.519923	0.0216471	12	0.690416	0.0172236	12	0.593589	0.0136928	12	0.609502	0.0156499	18.5878	2.87598	0.00982569	0.00982569	20.0314	3.35354	0.00315717	0.00473576
Salmon	Salmon WGCNA-module	12	0.516596	0.0153853	12	0.645567	0.0147255	12	0.563656	0.0102906	12	0.577881	0.00855302	19.2009	2.54248	0.0197712	0.0296568	17.2063	3.48154	0.00281394	0.00844183

## Sheet: 17aE2-fixed-RMSmean
ModuleID	ModuleName	Ctrl_N	Ctrl_RMSmean	Ctrl_RMSsem	Aca_N	Aca_RMSmean	Aca_RMSsem	17aE2_N	17aE2_RMSmean	17aE2_RMSsem	Rapa_N	Rapa_RMSmean	Rapa_RMSsem	Aca-vs-Ctrl_DoF	Aca-vs-Ctrl_tStat	Aca-vs-Ctrl_Pval	Aca-vs-Ctrl_AdjPval	Rapa-vs-Ctrl_DoF	Rapa-vs-Ctrl_tStat	Rapa-vs-Ctrl_Pval	Rapa-vs-Ctrl_AdjPval
Black	Black WGCNA-module	12	0.504486	0.0103018	12	0.587937	0.0140768	12	0.720039	0.00889475	12	0.612105	0.0126943	20.1562	4.78401	0.000110895	0.000133075	21.1056	6.58283	1.5722e-06	9.43318e-06
Blue	Blue WGCNA-module	12	0.509612	0.00818905	12	0.548573	0.0112301	12	0.703324	0.00646589	12	0.585613	0.0105849	20.1197	2.80319	0.0109383	0.0218765	20.6947	5.67893	1.29861e-05	3.89583e-05
Turquoise	Turquoise WGCNA-module	12	0.524073	0.0131295	12	0.594894	0.0155162	12	0.703621	0.00891399	12	0.636618	0.00956735	21.4135	3.48431	0.00216516	0.00433032	20.1125	6.92775	9.68046e-07	5.80827e-06
Brown	Brown WGCNA-module	12	0.518799	0.0117603	12	0.555801	0.013531	12	0.698058	0.00675015	12	0.619428	0.0103679	21.581	2.06395	0.0512515	0.0512515	21.6596	6.41851	1.99832e-06	5.99496e-06
Pink	Pink WGCNA-module	12	0.518207	0.0159339	12	0.583719	0.016772	12	0.706396	0.0121633	12	0.641964	0.0121627	21.9424	2.83183	0.0097222	0.00982569	20.5697	6.1738	4.37688e-06	2.62613e-05
Salmon	Salmon WGCNA-module	12	0.529398	0.0223593	12	0.546468	0.0268534	12	0.696657	0.0148553	12	0.613442	0.01391	21.3011	0.488496	0.63019	0.63019	18.4053	3.19161	0.00494894	0.00989789

## Sheet: Rapa-fixed-RMSmean
ModuleID	ModuleName	Ctrl_N	Ctrl_RMSmean	Ctrl_RMSsem	Aca_N	Aca_RMSmean	Aca_RMSsem	17aE2_N	17aE2_RMSmean	17aE2_RMSsem	Rapa_N	Rapa_RMSmean	Rapa_RMSsem	Aca-vs-Ctrl_DoF	Aca-vs-Ctrl_tStat	Aca-vs-Ctrl_Pval	Aca-vs-Ctrl_AdjPval	17aE2-vs-Ctrl_DoF	17aE2-vs-Ctrl_tStat	17aE2-vs-Ctrl_Pval	17aE2-vs-Ctrl_AdjPval
Black	Black WGCNA-module	12	0.506512	0.0137673	12	0.59022	0.0152524	12	0.616532	0.012159	12	0.71435	0.0160184	21.7731	4.07403	0.000512272	0.000512272	21.669	5.98983	5.31228e-06	1.59368e-05
Blue	Blue WGCNA-module	12	0.509518	0.00913085	12	0.543186	0.0100253	12	0.590198	0.00725692	12	0.690749	0.0153785	21.8106	2.48288	0.0212179	0.0254615	20.9332	6.91734	7.9373e-07	4.76238e-06
Turquoise	Turquoise WGCNA-module	12	0.519834	0.01589	12	0.591642	0.0160375	12	0.628712	0.012271	12	0.718499	0.0155677	21.9981	3.18067	0.00432475	0.00648712	20.678	5.42314	2.34091e-05	7.02272e-05
Brown	Brown WGCNA-module	12	0.512384	0.0128478	12	0.554474	0.00993705	12	0.621366	0.00573531	12	0.703254	0.015013	20.6922	2.59138	0.0171573	0.0205888	15.2166	7.74581	1.16547e-06	5.99496e-06
Pink	Pink WGCNA-module	12	0.51119	0.0197156	12	0.594128	0.0112811	12	0.634821	0.0164878	12	0.719475	0.0127496	17.5056	3.65126	0.00189755	0.00379511	21.3324	4.81034	9.02346e-05	0.000270704
Salmon	Salmon WGCNA-module	12	0.51944	0.0210557	12	0.567093	0.0195121	12	0.619606	0.0167052	12	0.688359	0.0139059	21.8737	1.66	0.111184	0.13342	20.9183	3.72674	0.00125288	0.00751727
