# Supplementary material for: Lifespan-extending interventions induce consistent patterns of fatty acid oxidation in mouse livers
Source: Commun Biol. 2023 Jul 22;6:768. doi: 10.1038/s42003-023-05128-y (PMC10363145; doi:10.1038/s42003-023-05128-y)
Supplement: Supplementary file 8 — Supplementary Data 5 [file 42003_2023_5128_MOESM8_ESM.xlsx]

## Sheet: README
Supplementary Data 5. DIRAC analysis of the M001-related transcriptomics data.
This .xlsx file contains the Differential Rank Conservation (DIRAC) results of the M001-related liver transcriptomics data using Gene Ontology Biological Process (GOBP)-defined modules, corresponding to Fig. 4a and Supplementary Fig. 4.
In this file, each sample group is abbreviated as follows, Ctrl1: control, Aca: acarbose, Rapa: rapamycin, and CRdiet: calorie restriction diet.
All processing and null hypothesis testing were performed using Python (version 3.9.7) with Python NumPy (version 1.21.3), pandas (version 1.3.4), SciPy (version 1.7.1) and statsmodels (version 0.13.0) libraries.
ModuleMetadata
This sheet contains metadata for the examined modules, which were retrieved using R org.Mm.eg.db package (version 3.14.0).
– ModuleID: Module ID.
– ModuleName: Module name. This name was retrieved from the go-basic.obo file (http://purl.obolibrary.org/obo/go/go-basic.obo; Feb 15, 2023).
– ModuleType: Module type.
– MappedAnalyteIDs: Ensembl IDs of analytes which were included in the preprocessed dataset and mapped to this module. Each ID is concatenated with the separator “;".
– MappedAnalyteGeneLabels: Gene labels corresponding to the Ensembl IDs of the MappedAnalyteIDs column. Gene label corresponds to Gene Symbol which was retrived using R ensembldb package (version 2.18.4; EnsDb version 105), with a exception: Ensembl ID itself when no Gene Symbol was mapped to the Ensembl ID (e.g., ENSMUSG00000003178). Each label is concatenated with the separator “;".
– nAnalytes: The number of analytes which were included in the preprocessed dataset and mapped to this module.
– nBackgrounds: The number of background genes (i.e., all the genes that were annotated to this module in the used database).
– Coverage: nAnalytes/nBackgrounds [%].
– Source: Source of module metadata.
RCImedian
This sheet contains group statistics and test summary of the overall distribution of rank conservation indexes (RCIs), corresponding to Fig. 4a.
Differences in overall RCI distribution between control and each intervention were assessed using two-sided Mann–Whitney U-tests.
– ModuleID: Module ID (dummy column in this sheet).
– ModuleName: Module name (dummy collumn in this sheet).
– [Group]_N: The sample size of Group (i.e., The number of examined modules).
– [Group]_RCImedian: The median of RCIs in Group.
– [Group]_RCImad: The median absolute deviation (MAD) of RCIs in Group.
– [Group1]-vs-[Group2]_Ustat: The U-statistic for Group1 vs. Group2 in the Mann–Whitney U-test. Group1 and Group2 correspond to the contrast and baseline groups, respectively (i.e., positive value indicates an increase in Group1 compared to Group2, and vice versa).
– [Group1]-vs-[Group2]_Pval: The P-value for Group1 vs. Group2 in the Mann–Whitney U-test.
– [Group1]-vs-[Group2]_AdjPval: The adjusted P-value for Group1 vs. Group2 in the Mann–Whitney U-test (i.e., adjusted multiple testing across 3 comparisons with the Benjamini–Hochberg method).
RCI
This sheet contains group statistics and test summary of the mean of rank matching scores (RMSs) under the own group's rank consensus (i.e., RCI), corresponding to Supplementary Fig. 4a–c.
The intervention effect on RCI was assessed using Analysis of Variance (ANOVA; RMS ~ intervention) for each module, followed by the post hoc comparisons for RCI between control and each intervention using two-sided Welch’s t-tests.
– ModuleID: Module ID.
– ModuleName: Module name. This name was retrieved from the go-basic.obo file (http://purl.obolibrary.org/obo/go/go-basic.obo; Feb 15, 2023).
– [Group]_N: The sample size of Group (i.e., The number of assesssed mice).
– [Group]_RMSmean: The mean of RMSs (i.e., RCI) in Group.
– [Group]_RMSsem: The standard error of the RMS mean (i.e., RCI) in Group.
– ANOVA_N: The total sample size in the ANOVA.
– ANOVA_DoF: The degrees of freedom for between-groups and within-groups, respectively, in the ANOVA.
– ANOVA_Fstat: The F-statistic for intervention in the ANOVA.
– ANOVA_Pval: The P-value for intervention in the ANOVA.
– ANOVA_AdjPval: The adjusted P-value for intervention in the ANOVA (i.e., adjusted multiple testing across 3,912 modules with the Benjamini–Hochberg method). This simple adjustment approach is based on a conservative assumption (See Methods in the paper).
– [Group1]-vs-[Group2]_DoF: The degrees of freedom for Group1 vs. Group2 in the Welch's t-test.
– [Group1]-vs-[Group2]_tStat: The t-statistic for Group1 vs. Group2 in the Welch's t-test. Group1 and Group2 correspond to the contrast and baseline groups, respectively (i.e., positive value indicates an increase in Group1 compared to Group2, and vice versa).
– [Group1]-vs-[Group2]_Pval: The P-value for Group1 vs. Group2 in the Welch's t-test.
– [Group1]-vs-[Group2]_AdjPval: The adjusted P-value for Group1 vs. Group2 in the Welch's t-test (i.e., adjusted multiple testing across 3 comparisons with the Benjamini–Hochberg method).
[ConsensusGroup]-fixed-RMSmean
This sheet contains group statistics and test summary of the mean of rank matching scores (RMSs) under the ConsensusGroup's rank consensus, corresponding to Supplementary Fig. 4b, d.
Differences in the mean of RMSs between control and each intervention were assessed for each rank consensus using two-sided Welch's t-tests.
The sample group corresponding to the rank consensus group was excluded from these tests (See Methods in the paper); hence, columns for the Welch's t-test are different between ConsensusGroup sheets.
– ModuleID: Module ID.
– ModuleName: Module name. This name was retrieved from the go-basic.obo file (http://purl.obolibrary.org/obo/go/go-basic.obo; Feb 15, 2023).
– [Group]_N: The sample size of Group (i.e., The number of assesssed mice).
– [Group]_RMSmean: The mean of RMSs in Group.
– [Group]_RMSsem: The standard error of the RMS mean in Group.
– [Group1]-vs-[Group2]_DoF: The degrees of freedom for Group1 vs. Group2 in the Welch's t-test.
– [Group1]-vs-[Group2]_tStat: The t-statistic for Group1 vs. Group2 in the Welch's t-test. Group1 and Group2 correspond to the contrast and baseline groups, respectively (i.e., positive value indicates an increase in Group1 compared to Group2, and vice versa).
– [Group1]-vs-[Group2]_Pval: The P-value for Group1 vs. Group2 in the Welch's t-test.
– [Group1]-vs-[Group2]_AdjPval: The adjusted P-value for Group1 vs. Group2 in the Welch's t-test (i.e., adjusted multiple testing across 6 (2 comparisons × 3 rank consensus) comparisons with the Benjamini–Hochberg method).

## Sheet: ModuleMetadata
ModuleID	ModuleName	ModuleType	MappedAnalyteIDs	MappedAnalyteGeneLabels	nAnalytes	nBackgrounds	Coverage	Source
GO:0000002	mitochondrial genome maintenance	Gene Ontology (Biological Process)	ENSMUSG00000033845;ENSMUSG00000019699;ENSMUSG00000027424;ENSMUSG00000028982;ENSMUSG00000030557;ENSMUSG00000030879;ENSMUSG00000032449;ENSMUSG00000022615;ENSMUSG00000038084;ENSMUSG00000022889	Mrpl15;Akt3;Mgme1;Slc25a33;Mef2a;Mrpl17;Slc25a36;Tymp;Opa1;Mrpl39	10	12	83.3333	R org.Mm.eg.db package (ver. 3.14.0)
GO:0000012	single strand break repair	Gene Ontology (Biological Process)	ENSMUSG00000034349;ENSMUSG00000028411;ENSMUSG00000028312;ENSMUSG00000030051;ENSMUSG00000051768;ENSMUSG00000020063;ENSMUSG00000049717;ENSMUSG00000054051;ENSMUSG00000021694;ENSMUSG00000021177	Smc4;Aptx;Smc2;Aplf;Xrcc1;Sirt1;Lig4;Ercc6;Ercc8;Tdp1	10	12	83.3333	R org.Mm.eg.db package (ver. 3.14.0)
GO:0000027	ribosomal large subunit assembly	Gene Ontology (Biological Process)	ENSMUSG00000061024;ENSMUSG00000008682;ENSMUSG00000058006;ENSMUSG00000059291;ENSMUSG00000028741;ENSMUSG00000029066;ENSMUSG00000058558;ENSMUSG00000067274;ENSMUSG00000029614;ENSMUSG00000038279;ENSMUSG00000041560;ENSMUSG00000038510;ENSMUSG00000004100;ENSMUSG00000058546;ENSMUSG00000020692;ENSMUSG00000022247;ENSMUSG00000022557;ENSMUSG00000060036;ENSMUSG00000052752	Rrs1;Rpl10;Mdn1;Rpl11;Mrto4;Mrpl20;Rpl5;Rplp0;Rpl6;Nop2;Nop53;Rpf2;Ppan;Rpl23a;Nle1;Brix1;Bop1;Rpl3;Traf7	19	23	82.6087	R org.Mm.eg.db package (ver. 3.14.0)
GO:0000028	ribosomal small subunit assembly	Gene Ontology (Biological Process)	ENSMUSG00000090733;ENSMUSG00000012848;ENSMUSG00000040952;ENSMUSG00000030611;ENSMUSG00000032834;ENSMUSG00000063457;ENSMUSG00000009927;ENSMUSG00000036781;ENSMUSG00000032518;ENSMUSG00000020832;ENSMUSG00000046756;ENSMUSG00000018040;ENSMUSG00000044533;ENSMUSG00000067288;ENSMUSG00000024608	Rps27;Rps5;Rps19;Mrps11;Pwp2;Rps15;Rps25;Rps27l;Rpsa;Eral1;Mrps7;Rrp7a;Rps2;Rps28;Rps14	15	16	93.75	R org.Mm.eg.db package (ver. 3.14.0)
GO:0000038	very long-chain fatty acid metabolic process	Gene Ontology (Biological Process)	ENSMUSG00000059316;ENSMUSG00000027359;ENSMUSG00000031378;ENSMUSG00000040374;ENSMUSG00000028127;ENSMUSG00000005069;ENSMUSG00000030382;ENSMUSG00000018796;ENSMUSG00000021751;ENSMUSG00000010651;ENSMUSG00000036138;ENSMUSG00000020777;ENSMUSG00000021364;ENSMUSG00000021226;ENSMUSG00000072949;ENSMUSG00000052392;ENSMUSG00000021228;ENSMUSG00000055782;ENSMUSG00000024507	Slc27a4;Slc27a2;Abcd1;Pex2;Abcd3;Pex5;Slc27a5;Acsl1;Acox2;Acaa1b;Acaa1a;Acox1;Elovl2;Acot2;Acot1;Acot4;Acot3;Abcd2;Hsd17b4	19	22	86.3636	R org.Mm.eg.db package (ver. 3.14.0)
GO:0000045	autophagosome assembly	Gene Ontology (Biological Process)	ENSMUSG00000025907;ENSMUSG00000004768;ENSMUSG00000061815;ENSMUSG00000033124;ENSMUSG00000026289;ENSMUSG00000026280;ENSMUSG00000027244;ENSMUSG00000040506;ENSMUSG00000027455;ENSMUSG00000027602;ENSMUSG00000038375;ENSMUSG00000039382;ENSMUSG00000050148;ENSMUSG00000027739;ENSMUSG00000040412;ENSMUSG00000028243;ENSMUSG00000028211;ENSMUSG00000028879;ENSMUSG00000029512;ENSMUSG00000029467;ENSMUSG00000029578;…	Rb1cc1;Rab23;Rufy4;Atg9a;Atg16l1;Atg4b;Atg13;Ambra1;Nsfl1c;Map1lc3a;Trp53inp2;Wdr45;Ubqln2;Rab33b;Elapor1;Ubxn2b;Trp53inp1;Stx12;Ulk1;Atp2a2;Wipi2;Rab43;Rab7;Atg7;Gabarapl1;Tmem41b;Bag3;Ctsd;Epm2a;Atg5;Gabarapl2;Map1lc3b;Atg14;Rab1a;Irgm1;Igtp;Ulk2;Gabarap;Emc6;Vmp1;Becn1;Wipi1;Wdr45b;Ubqln1;Ubxn2a;Psen1;Atg2b;Pacs2;Atg101;Atg3;Pik3c3;Sting1;Atg12;Tcirg1;Rab1b;Atg2a	56	60	93.3333	R org.Mm.eg.db package (ver. 3.14.0)
GO:0000050	urea cycle	Gene Ontology (Biological Process)	ENSMUSG00000025991;ENSMUSG00000026526;ENSMUSG00000076441;ENSMUSG00000031173;ENSMUSG00000029104;ENSMUSG00000025533;ENSMUSG00000034957;ENSMUSG00000019987;ENSMUSG00000048217	Cps1;Fh1;Ass1;Otc;Htt;Asl;Cebpa;Arg1;Nags	9	10	90	R org.Mm.eg.db package (ver. 3.14.0)
GO:0000052	citrulline metabolic process	Gene Ontology (Biological Process)	ENSMUSG00000076441;ENSMUSG00000028194;ENSMUSG00000029104;ENSMUSG00000007039	Ass1;Ddah1;Htt;Ddah2	4	4	100	R org.Mm.eg.db package (ver. 3.14.0)
GO:0000054	ribosomal subunit export from nucleus	Gene Ontology (Biological Process)	ENSMUSG00000027613;ENSMUSG00000029430;ENSMUSG00000058355;ENSMUSG00000020290;ENSMUSG00000022538	Eif6;Ran;Abce1;Xpo1;Lsg1	5	7	71.4286	R org.Mm.eg.db package (ver. 3.14.0)
GO:0000055	ribosomal large subunit export from nucleus	Gene Ontology (Biological Process)	ENSMUSG00000061024;ENSMUSG00000027787;ENSMUSG00000029415;ENSMUSG00000029430;ENSMUSG00000020290;ENSMUSG00000057113;ENSMUSG00000040667	Rrs1;Nmd3;Sdad1;Ran;Xpo1;Npm1;Nup88	7	9	77.7778	R org.Mm.eg.db package (ver. 3.14.0)
GO:0000056	ribosomal small subunit export from nucleus	Gene Ontology (Biological Process)	ENSMUSG00000029430;ENSMUSG00000019814;ENSMUSG00000063457;ENSMUSG00000019297;ENSMUSG00000020290;ENSMUSG00000057113;ENSMUSG00000040667	Ran;Ltv1;Rps15;Nop9;Xpo1;Npm1;Nup88	7	9	77.7778	R org.Mm.eg.db package (ver. 3.14.0)
GO:0000076	DNA replication checkpoint signaling	Gene Ontology (Biological Process)	ENSMUSG00000038569;ENSMUSG00000036875;ENSMUSG00000039994;ENSMUSG00000006585;ENSMUSG00000032397	Rad9b;Dna2;Timeless;Cdt1;Tipin	5	7	71.4286	R org.Mm.eg.db package (ver. 3.14.0)
GO:0000077	DNA damage checkpoint signaling	Gene Ontology (Biological Process)	ENSMUSG00000040843;ENSMUSG00000037461;ENSMUSG00000004085;ENSMUSG00000005102;ENSMUSG00000043909;ENSMUSG00000027490;ENSMUSG00000028224;ENSMUSG00000029238;ENSMUSG00000043733;ENSMUSG00000038569;ENSMUSG00000048668;ENSMUSG00000061589;ENSMUSG00000054051;ENSMUSG00000032119;ENSMUSG00000032267;ENSMUSG00000034218;ENSMUSG00000032397;ENSMUSG00000032409;ENSMUSG00000025646;ENSMUSG00000020413;ENSMUSG00000021635;…	Tiprl;Ints7;Map3k20;Eif2ak4;Trp53bp1;E2f1;Nbn;Clock;Ptpn11;Rad9b;Rhno1;Dot1l;Ercc6;Hinfp;Usp28;Atm;Tipin;Atr;Atrip;Hus1;Rad17;Rad1;Donson;Mapk14;Cdc5l;Prpf19	26	32	81.25	R org.Mm.eg.db package (ver. 3.14.0)
GO:0000079	regulation of cyclin-dependent protein serine/threonine kinase activity	Gene Ontology (Biological Process)	ENSMUSG00000033159;ENSMUSG00000027487;ENSMUSG00000027829;ENSMUSG00000028551;ENSMUSG00000063015;ENSMUSG00000029385;ENSMUSG00000029580;ENSMUSG00000000184;ENSMUSG00000003031;ENSMUSG00000002068;ENSMUSG00000030528;ENSMUSG00000030983;ENSMUSG00000070348;ENSMUSG00000096472;ENSMUSG00000020326;ENSMUSG00000018669;ENSMUSG00000021149;ENSMUSG00000021548;ENSMUSG00000021103;ENSMUSG00000072082;ENSMUSG00000023067;…	Cnppd1;Cdk5rap1;Ccnl1;Cdkn2c;Ccni;Ccng2;Actb;Ccnd2;Cdkn1b;Ccne1;Blm;Bccip;Ccnd1;Cdkn2d;Ccng1;Cdk5rap3;Gtpbp4;Ccnh;Mnat1;Ccnf;Cdkn1a;Ccnd3;Ccny;Ccnj	24	35	68.5714	R org.Mm.eg.db package (ver. 3.14.0)
GO:0000082	G1/S transition of mitotic cell cycle	Gene Ontology (Biological Process)	ENSMUSG00000033364;ENSMUSG00000026836;ENSMUSG00000027490;ENSMUSG00000031155;ENSMUSG00000041229;ENSMUSG00000027552;ENSMUSG00000053819;ENSMUSG00000028161;ENSMUSG00000028156;ENSMUSG00000028333;ENSMUSG00000028495;ENSMUSG00000028551;ENSMUSG00000028693;ENSMUSG00000028680;ENSMUSG00000028896;ENSMUSG00000000184;ENSMUSG00000003031;ENSMUSG00000002068;ENSMUSG00000043866;ENSMUSG00000070348;ENSMUSG00000040021;…	Usp37;Acvr1;E2f1;Pim2;Phf8;E2f5;Camk2d;Ppp3ca;Eif4e;Anp32b;Rps6;Cdkn2c;Nasp;Plk3;Rcc1;Ccnd2;Cdkn1b;Ccne1;Taf10;Ccnd1;Lats1;Cdk4;Cdk2;Eif4ebp1;Rhou;Itgb1;Camk2g;Lats2;Rb1;Cdkn2d;Hinfp;Cdc25a;Camk2b;Crlf3;Rps6kb1;Inhba;E2f3;Plk2;Mnat1;Acvr1b;Cdkn1a;Tcf19;Rbbp8;Cables1;Nfatc1;Cacul1	46	61	75.4098	R org.Mm.eg.db package (ver. 3.14.0)
GO:0000083	regulation of transcription involved in G1/S transition of mitotic cell cycle	Gene Ontology (Biological Process)	ENSMUSG00000026437;ENSMUSG00000031065;ENSMUSG00000028969;ENSMUSG00000020015;ENSMUSG00000014859;ENSMUSG00000032119;ENSMUSG00000033054;ENSMUSG00000057469;ENSMUSG00000020653;ENSMUSG00000025612;ENSMUSG00000024002	Cdk18;Cdk16;Cdk5;Cdk17;E2f4;Hinfp;Npat;E2f6;Klf11;Bach1;Brd4	11	13	84.6154	R org.Mm.eg.db package (ver. 3.14.0)
GO:0000086	G2/M transition of mitotic cell cycle	Gene Ontology (Biological Process)	ENSMUSG00000051177;ENSMUSG00000027425;ENSMUSG00000004891;ENSMUSG00000040584;ENSMUSG00000028970;ENSMUSG00000019370;ENSMUSG00000030752;ENSMUSG00000040021;ENSMUSG00000000296;ENSMUSG00000033313;ENSMUSG00000022124;ENSMUSG00000066892;ENSMUSG00000007656;ENSMUSG00000032477;ENSMUSG00000020525;ENSMUSG00000048445;ENSMUSG00000035509;ENSMUSG00000001175;ENSMUSG00000037343;ENSMUSG00000022559;ENSMUSG00000023067;…	Plcb1;Kat14;Nes;Abcb1a;Abcb1b;Calm3;Kdm8;Lats1;Tpd52l1;Fbxl8;Fbxl3;Fbxl12;Arpp19;Cdc25a;Ppm1d;Ccdc57;Fbxl21;Calm1;Taf2;Fbxl6;Cdkn1a;Fbxl17;Calm2;Ccny;Fbxl15	25	44	56.8182	R org.Mm.eg.db package (ver. 3.14.0)
GO:0000122	negative regulation of transcription by RNA polymerase II	Gene Ontology (Biological Process)	ENSMUSG00000005886;ENSMUSG00000037447;ENSMUSG00000025959;ENSMUSG00000004364;ENSMUSG00000026222;ENSMUSG00000026305;ENSMUSG00000067071;ENSMUSG00000055866;ENSMUSG00000034292;ENSMUSG00000026313;ENSMUSG00000026380;ENSMUSG00000026436;ENSMUSG00000054387;ENSMUSG00000070643;ENSMUSG00000020423;ENSMUSG00000041483;ENSMUSG00000026361;ENSMUSG00000006005;ENSMUSG00000026484;ENSMUSG00000026694;ENSMUSG00000005677;…	Ncoa2;Arid5a;Klf7;Cul3;Sp100;Lrrfip1;Hes6;Per2;Traf3ip1;Hdac4;Tfcp2l1;Elk4;Mdm4;Sox13;Btg2;Zfp281;Cdc73;Tpr;Rnf2;Eef1aknmt;Nr1i3;Ifi207;Ifi204;Zbtb18;Hnrnpu;Psen2;Smyd2;Prox1;Atf3;Taf3;Bmi1;Ehmt1;Nacc2;Notch1;Rxra;Eng;Phf19;Dab2ip;Nr6a1;Zeb2;Rif1;Sp5;Cir1;Atf2;Spi1;Nr1h3;Phf21a;Cry2;Traf6;Hipk3;Dnajc17;Dll4;Rtf1;Myef2;Eid1;Cops2;Zc3h8;Il1b;Pcna;Bmp2;Gzf1;Zfp120;Trib3;Id1;Dnmt3b;Cbfa2t2;E2f1;Rbl1;…	602	928	64.8707	R org.Mm.eg.db package (ver. 3.14.0)
GO:0000132	establishment of mitotic spindle orientation	Gene Ontology (Biological Process)	ENSMUSG00000043760;ENSMUSG00000027455;ENSMUSG00000037211;ENSMUSG00000028059;ENSMUSG00000027883;ENSMUSG00000028243;ENSMUSG00000039298;ENSMUSG00000029177;ENSMUSG00000029104;ENSMUSG00000029910;ENSMUSG00000031865;ENSMUSG00000066306;ENSMUSG00000048782;ENSMUSG00000030983;ENSMUSG00000039842;ENSMUSG00000025809;ENSMUSG00000032264;ENSMUSG00000020271;ENSMUSG00000018736;ENSMUSG00000020745;ENSMUSG00000022678;…	Pkhd1;Nsfl1c;Spry1;Arhgef2;Gpsm2;Ubxn2b;Cdk5rap2;Cenpa;Htt;Mad2l1;Dctn1;Numa1;Insc;Bccip;Mcph1;Itgb1;Zw10;Fbxw11;Ndel1;Pafah1b1;Nde1;Dynlt1b	22	32	68.75	R org.Mm.eg.db package (ver. 3.14.0)
GO:0000165	MAPK cascade	Gene Ontology (Biological Process)	ENSMUSG00000026074;ENSMUSG00000026177;ENSMUSG00000013698;ENSMUSG00000038855;ENSMUSG00000043535;ENSMUSG00000027104;ENSMUSG00000058620;ENSMUSG00000027398;ENSMUSG00000001127;ENSMUSG00000027692;ENSMUSG00000027784;ENSMUSG00000028163;ENSMUSG00000028284;ENSMUSG00000061288;ENSMUSG00000032959;ENSMUSG00000029458;ENSMUSG00000002413;ENSMUSG00000000441;ENSMUSG00000002603;ENSMUSG00000044786;ENSMUSG00000030557;…	Map4k4;Slc11a1;Pea15a;Itpkb;Setx;Atf2;Adra2b;Il1b;Araf;Tnik;Ppm1l;Nfkb1;Map3k7;Taok3;Pebp1;Brap;Braf;Raf1;Tgfb1;Zfp36;Mef2a;Mapk3;Taok2;Map3k5;Map2k2;Map2k7;Tlr3;Plvap;Smad1;Pabpn1;Ptk2b;Il18;Map2k5;Smad3;Map2k1;Rhbdd3;Map2k3;Mapk7;Map2k4;Mink1;Ywhae;Taok1;Nf1;Map2k6;Mef2c;Map3k1;Zfp36l1;Myc;Ptk2;Hsf1;Mapk11;Shank3;Mapk1;Map3k4;Mapk14;Zfp36l2;Map3k11;Men1	58	80	72.5	R org.Mm.eg.db package (ver. 3.14.0)
GO:0000183	rDNA heterochromatin formation	Gene Ontology (Biological Process)	ENSMUSG00000039231;ENSMUSG00000030888;ENSMUSG00000038214;ENSMUSG00000020063;ENSMUSG00000040054;ENSMUSG00000031715;ENSMUSG00000020923	Suv39h1;Rrp8;Bend3;Sirt1;Baz2a;Smarca5;Ubtf	7	7	100	R org.Mm.eg.db package (ver. 3.14.0)
GO:0000184	nuclear-transcribed mRNA catabolic process, nonsense-mediated decay	Gene Ontology (Biological Process)	ENSMUSG00000042772;ENSMUSG00000043241;ENSMUSG00000027580;ENSMUSG00000036572;ENSMUSG00000071723;ENSMUSG00000001415;ENSMUSG00000038374;ENSMUSG00000028330;ENSMUSG00000028609;ENSMUSG00000028675;ENSMUSG00000017264;ENSMUSG00000041477;ENSMUSG00000006019;ENSMUSG00000002210;ENSMUSG00000030655;ENSMUSG00000064030;ENSMUSG00000058301;ENSMUSG00000021962;ENSMUSG00000038290;ENSMUSG00000020495;ENSMUSG00000078676;…	Smg7;Upf2;Helz2;Upf3b;Gspt2;Smg5;Rbm8a;Ncbp1;Magoh;Pnrc2;Exosc10;Dcp1b;Dhx34;Smg9;Smg1;Pym1;Upf1;Dcp1a;Smg6;Smg8;Casc3;Eif4a3;Pabpc1;Eif3e;Gspt1;Parn;Ncbp2;Pnldc1;Rnps1;Etf1;Dcp2;Ctif	32	35	91.4286	R org.Mm.eg.db package (ver. 3.14.0)
GO:0000209	protein polyubiquitination	Gene Ontology (Biological Process)	ENSMUSG00000025939;ENSMUSG00000042807;ENSMUSG00000004364;ENSMUSG00000026219;ENSMUSG00000047496;ENSMUSG00000040423;ENSMUSG00000047539;ENSMUSG00000026792;ENSMUSG00000075376;ENSMUSG00000027011;ENSMUSG00000027078;ENSMUSG00000002109;ENSMUSG00000027164;ENSMUSG00000027300;ENSMUSG00000027466;ENSMUSG00000027598;ENSMUSG00000006418;ENSMUSG00000031161;ENSMUSG00000016308;ENSMUSG00000025261;ENSMUSG00000042997;…	Ube2w;Hecw2;Cul3;Trip12;Rnf152;Rc3h1;Fbxo28;Lrsam1;Rc3h2;Ube2e3;Ube2l6;Ddb2;Traf6;Ubox5;Rbck1;Itch;Rnf114;Hdac6;Ube2a;Huwe1;Nhlrc3;Trim2;Rusc1;Ube2q1;Ube2d3;Wwp1;Ube2j1;Topors;Ube2r2;Trim14;Rnf20;Trim32;Rnf19b;Mul1;Ube4b;Ube2j2;Ankib1;Ube3c;Tmem129;Ube2k;Chfr;Ube3b;Smurf1;Ube2h;Marchf8;Klhl42;Ube2s;Irf2bp1;Trim21;Trim68;Trim34a;Trim12a;Trim12c;Trim30a;Trim30d;Trim3;Sash1;Shprh;Rnf217;Traf3ip2;Hac…	133	171	77.7778	R org.Mm.eg.db package (ver. 3.14.0)
GO:0000212	meiotic spindle organization	Gene Ontology (Biological Process)	ENSMUSG00000027496;ENSMUSG00000031229;ENSMUSG00000035198;ENSMUSG00000041415;ENSMUSG00000022443	Aurka;Atrx;Tubg1;Dicer1;Myh9	5	9	55.5556	R org.Mm.eg.db package (ver. 3.14.0)
GO:0000226	microtubule cytoskeleton organization	Gene Ontology (Biological Process)	ENSMUSG00000026131;ENSMUSG00000058407;ENSMUSG00000052062;ENSMUSG00000033257;ENSMUSG00000026202;ENSMUSG00000064302;ENSMUSG00000041570;ENSMUSG00000026696;ENSMUSG00000026490;ENSMUSG00000036752;ENSMUSG00000026933;ENSMUSG00000090100;ENSMUSG00000027263;ENSMUSG00000027394;ENSMUSG00000027496;ENSMUSG00000001134;ENSMUSG00000068876;ENSMUSG00000033502;ENSMUSG00000039298;ENSMUSG00000038047;ENSMUSG00000028556;…	Dst;Txndc9;Pard3b;Ttll4;Tuba4a;Clasp1;Camsap2;Vamp4;Cdc42bpa;Tubb4b;Camsap1;Ttbk2;Tubgcp4;Ttl;Aurka;Uxt;Cgn;Cdc14a;Cdk5rap2;Haus6;Dock7;Map7d1;Prkcz;Tuba8;Gapdh;Eml2;Mark4;Tubgcp5;Wee1;Tacc2;Bccip;Tubgcp2;Map7;Pcnt;Gas2l3;Camsap3;Tubgcp3;Tacc1;Map1s;Dync1li2;Ranbp10;Pard3;Atxn7;Tbcel;Sik3;Zpr1;Bbs4;Map4;Clasp2;Dync1li1;Ndel1;Gabarap;Pafah1b1;Taok1;Tubd1;Cnp;Tubg1;Mapt;Tbcd;Tbce;Tubb2a;Cdc14b;Kif2…	88	140	62.8571	R org.Mm.eg.db package (ver. 3.14.0)
GO:0000237	leptotene	Gene Ontology (Biological Process)	ENSMUSG00000025925;ENSMUSG00000026187;ENSMUSG00000032498;ENSMUSG00000020390	Terf1;Xrcc5;Mlh1;Ube2b	4	6	66.6667	R org.Mm.eg.db package (ver. 3.14.0)
GO:0000244	spliceosomal tri-snRNP complex assembly	Gene Ontology (Biological Process)	ENSMUSG00000027628;ENSMUSG00000002455;ENSMUSG00000015748;ENSMUSG00000018974;ENSMUSG00000008373;ENSMUSG00000032612;ENSMUSG00000020850;ENSMUSG00000007050;ENSMUSG00000024735	Aar2;Prpf6;Prpf3;Sart3;Prpf31;Usp4;Prpf8;Lsm2;Prpf19	9	9	100	R org.Mm.eg.db package (ver. 3.14.0)
GO:0000245	spliceosomal complex assembly	Gene Ontology (Biological Process)	ENSMUSG00000025982;ENSMUSG00000001767;ENSMUSG00000031370;ENSMUSG00000028330;ENSMUSG00000062604;ENSMUSG00000035125;ENSMUSG00000020211;ENSMUSG00000032580;ENSMUSG00000044068;ENSMUSG00000060121;ENSMUSG00000033228;ENSMUSG00000004865;ENSMUSG00000019432;ENSMUSG00000055760;ENSMUSG00000024735	Sf3b1;Crnkl1;Zrsr2;Ncbp1;Srpk2;Gcfc2;Sf3a2;Rbm5;Zrsr1;Gemin2;Scaf11;Srpk1;Ddx39b;Gemin6;Prpf19	15	17	88.2353	R org.Mm.eg.db package (ver. 3.14.0)
GO:0000255	allantoin metabolic process	Gene Ontology (Biological Process)	ENSMUSG00000017697;ENSMUSG00000028186;ENSMUSG00000075543;ENSMUSG00000025481;ENSMUSG00000020736;ENSMUSG00000040658;ENSMUSG00000024066;ENSMUSG00000058624;ENSMUSG00000025041	Ada;Uox;Urad;Urah;Nt5c;Dnph1;Xdh;Gda;Nt5c2	9	12	75	R org.Mm.eg.db package (ver. 3.14.0)
GO:0000266	mitochondrial fission	Gene Ontology (Biological Process)	ENSMUSG00000026150;ENSMUSG00000027601;ENSMUSG00000046671;ENSMUSG00000041241;ENSMUSG00000019054;ENSMUSG00000004748;ENSMUSG00000042148;ENSMUSG00000020593;ENSMUSG00000022412;ENSMUSG00000022789;ENSMUSG00000048731;ENSMUSG00000024259	Mff;Mtfr1;Mtfr1l;Mul1;Fis1;Mtfp1;Cox10;Lpin1;Mief1;Dnm1l;Ggnbp1;Slc25a46	12	15	80	R org.Mm.eg.db package (ver. 3.14.0)
GO:0000278	mitotic cell cycle	Gene Ontology (Biological Process)	ENSMUSG00000045210;ENSMUSG00000026202;ENSMUSG00000004364;ENSMUSG00000053333;ENSMUSG00000026484;ENSMUSG00000036752;ENSMUSG00000027263;ENSMUSG00000038241;ENSMUSG00000027496;ENSMUSG00000031347;ENSMUSG00000027937;ENSMUSG00000028214;ENSMUSG00000028495;ENSMUSG00000028680;ENSMUSG00000047777;ENSMUSG00000028933;ENSMUSG00000029253;ENSMUSG00000014668;ENSMUSG00000030061;ENSMUSG00000048930;ENSMUSG00000030137;…	Vcpip1;Tuba4a;Cul3;Dis3l2;Rnf2;Tubb4b;Tubgcp4;Cep250;Aurka;Cetn2;Jtb;Gem;Rps6;Plk3;Phf13;Xrcc2;Cenpc1;Chfr;Uba3;Tada3;Tuba8;Ncapd2;Tubgcp5;Wee1;Abraxas2;Tubgcp2;Lats1;Plk5;Ppp1r12a;Dctn2;Tubgcp3;Mcph1;Ednra;E2f4;Cenpt;Cdt1;Nek4;Wapl;Setdb2;Nudt15;Zw10;Snx33;Map2k1;Usp3;Arpp19;Azi2;Nup88;Mis12;Zfp830;Tada2a;Tubd1;Cltc;Tubg1;Recql5;Tbcd;Tubb2a;Nup153;Plk2;Snx18;Nrde2;Dync1h1;Tubgcp6;Tuba1b;Tuba1a;T…	72	112	64.2857	R org.Mm.eg.db package (ver. 3.14.0)
GO:0000281	mitotic cytokinesis	Gene Ontology (Biological Process)	ENSMUSG00000026088;ENSMUSG00000027363;ENSMUSG00000038467;ENSMUSG00000027937;ENSMUSG00000002233;ENSMUSG00000028832;ENSMUSG00000029177;ENSMUSG00000029518;ENSMUSG00000029428;ENSMUSG00000034930;ENSMUSG00000006906;ENSMUSG00000069601;ENSMUSG00000001833;ENSMUSG00000032733;ENSMUSG00000025235;ENSMUSG00000032504;ENSMUSG00000020315;ENSMUSG00000020900;ENSMUSG00000002058;ENSMUSG00000042364;ENSMUSG00000054364;…	Mitd1;Usp8;Chmp4b;Jtb;Rhoc;Stmn1;Cenpa;Rab35;Stx2;Rtkn;Stambp;Ank3;Septin7;Snx33;Bbs4;Pdcd6ip;Sptbn1;Myh10;Unc119;Snx18;Rhob;Rock2;Zfyve26;Son;Snx9;Daxx;Cul7;Spast;Rock1;Apc;Cfl1;Incenp;Arl3	33	49	67.3469	R org.Mm.eg.db package (ver. 3.14.0)
GO:0000288	nuclear-transcribed mRNA catabolic process, deadenylation-dependent decay	Gene Ontology (Biological Process)	ENSMUSG00000040423;ENSMUSG00000075376;ENSMUSG00000034724;ENSMUSG00000044786;ENSMUSG00000036550;ENSMUSG00000043702;ENSMUSG00000021127;ENSMUSG00000045817;ENSMUSG00000024258	Rc3h1;Rc3h2;Cnot6l;Zfp36;Cnot1;Pde12;Zfp36l1;Zfp36l2;Polr2d	9	10	90	R org.Mm.eg.db package (ver. 3.14.0)
GO:0000289	nuclear-transcribed mRNA poly(A) tail shortening	Gene Ontology (Biological Process)	ENSMUSG00000034724;ENSMUSG00000029647;ENSMUSG00000035632;ENSMUSG00000044786;ENSMUSG00000020166;ENSMUSG00000005682;ENSMUSG00000031601;ENSMUSG00000021838;ENSMUSG00000032498;ENSMUSG00000020362;ENSMUSG00000022685;ENSMUSG00000073460	Cnot6l;Pan3;Cnot3;Zfp36;Cnot2;Pan2;Cnot7;Samd4;Mlh1;Cnot6;Parn;Pnldc1	12	14	85.7143	R org.Mm.eg.db package (ver. 3.14.0)
GO:0000290	deadenylation-dependent decapping of nuclear-transcribed mRNA	Gene Ontology (Biological Process)	ENSMUSG00000023087;ENSMUSG00000029647;ENSMUSG00000041477;ENSMUSG00000037296;ENSMUSG00000031601;ENSMUSG00000021962;ENSMUSG00000032040;ENSMUSG00000024472;ENSMUSG00000046139	Noct;Pan3;Dcp1b;Lsm1;Cnot7;Dcp1a;Dcps;Dcp2;Patl1	9	10	90	R org.Mm.eg.db package (ver. 3.14.0)
GO:0000302	response to reactive oxygen species	Gene Ontology (Biological Process)	ENSMUSG00000026701;ENSMUSG00000027187;ENSMUSG00000028691;ENSMUSG00000028680;ENSMUSG00000033405;ENSMUSG00000010047;ENSMUSG00000010051;ENSMUSG00000063856;ENSMUSG00000010025;ENSMUSG00000050965;ENSMUSG00000021109;ENSMUSG00000037787;ENSMUSG00000022982;ENSMUSG00000006818	Prdx6;Cat;Prdx1;Plk3;Nudt15;Hyal2;Hyal1;Gpx1;Aldh3a2;Prkca;Hif1a;Coa8;Sod1;Sod2	14	20	70	R org.Mm.eg.db package (ver. 3.14.0)
GO:0000303	response to superoxide	Gene Ontology (Biological Process)	ENSMUSG00000033685;ENSMUSG00000054051;ENSMUSG00000022982;ENSMUSG00000006818	Ucp2;Ercc6;Sod1;Sod2	4	5	80	R org.Mm.eg.db package (ver. 3.14.0)
GO:0000320	re-entry into mitotic cell cycle	Gene Ontology (Biological Process)	ENSMUSG00000070348;ENSMUSG00000022346;ENSMUSG00000022812;ENSMUSG00000072082	Ccnd1;Myc;Gsk3b;Ccnf	4	4	100	R org.Mm.eg.db package (ver. 3.14.0)
GO:0000338	protein deneddylation	Gene Ontology (Biological Process)	ENSMUSG00000025917;ENSMUSG00000026240;ENSMUSG00000034432;ENSMUSG00000026849;ENSMUSG00000027206;ENSMUSG00000035297;ENSMUSG00000019494;ENSMUSG00000030127;ENSMUSG00000019373;ENSMUSG00000025156	Cops5;Cops7b;Cops8;Tor1a;Cops2;Cops4;Cops6;Cops7a;Cops3;Gps1	10	10	100	R org.Mm.eg.db package (ver. 3.14.0)
GO:0000375	RNA splicing, via transesterification reactions	Gene Ontology (Biological Process)	ENSMUSG00000037197;ENSMUSG00000028809;ENSMUSG00000028676;ENSMUSG00000020211;ENSMUSG00000005150;ENSMUSG00000032469;ENSMUSG00000020409;ENSMUSG00000033228	Rbm17;Srrm1;Srsf10;Sf3a2;Wdr83;Dbr1;Slu7;Scaf11	8	8	100	R org.Mm.eg.db package (ver. 3.14.0)
GO:0000380	alternative mRNA splicing, via spliceosome	Gene Ontology (Biological Process)	ENSMUSG00000042699;ENSMUSG00000037197;ENSMUSG00000016921;ENSMUSG00000031157;ENSMUSG00000027763;ENSMUSG00000034544;ENSMUSG00000092607;ENSMUSG00000028820;ENSMUSG00000029538;ENSMUSG00000029439;ENSMUSG00000030224;ENSMUSG00000084128;ENSMUSG00000020409;ENSMUSG00000020719;ENSMUSG00000041297;ENSMUSG00000002524;ENSMUSG00000033565;ENSMUSG00000055065;ENSMUSG00000046434;ENSMUSG00000059208	Dhx9;Rbm17;Srsf6;Pqbp1;Mbnl1;Rsrc1;Scnm1;Sfpq;Srsf9;Sfswap;Strap;Esrp2;Slu7;Ddx5;Cdk13;Puf60;Rbfox2;Ddx17;Hnrnpa1;Hnrnpm	20	22	90.9091	R org.Mm.eg.db package (ver. 3.14.0)
GO:0000381	regulation of alternative mRNA splicing, via spliceosome	Gene Ontology (Biological Process)	ENSMUSG00000039630;ENSMUSG00000002107;ENSMUSG00000005506;ENSMUSG00000016921;ENSMUSG00000031060;ENSMUSG00000031134;ENSMUSG00000000838;ENSMUSG00000027680;ENSMUSG00000027763;ENSMUSG00000038374;ENSMUSG00000048109;ENSMUSG00000028609;ENSMUSG00000043962;ENSMUSG00000028790;ENSMUSG00000029249;ENSMUSG00000035851;ENSMUSG00000063919;ENSMUSG00000015165;ENSMUSG00000006498;ENSMUSG00000035011;ENSMUSG00000039810;…	Hnrnpu;Celf2;Celf1;Srsf6;Rbm10;Rbmx;Fmr1;Fxr1;Mbnl1;Rbm8a;Rbm15;Magoh;Thrap3;Khdrbs1;Rest;Ythdc1;Srrm4;Hnrnpl;Ptbp1;Zbtb7a;Zc3h10;Sap18;Mbnl2;Raver1;Rbm7;Rbm15b;Rbm5;Fxr2;Nsrp1;Ddx5;Srsf2;Fam172a;Rbm25;Khdrbs3;Puf60;Rbfox2;Ddx17;Tra2b;Dyrk1a;Wtap;Rnps1;Malat1	42	59	71.1864	R org.Mm.eg.db package (ver. 3.14.0)
GO:0000387	spliceosomal snRNP assembly	Gene Ontology (Biological Process)	ENSMUSG00000090553;ENSMUSG00000027404;ENSMUSG00000027905;ENSMUSG00000018974;ENSMUSG00000057278;ENSMUSG00000030224;ENSMUSG00000040824;ENSMUSG00000044709;ENSMUSG00000025439;ENSMUSG00000020180;ENSMUSG00000020018;ENSMUSG00000031848;ENSMUSG00000060098;ENSMUSG00000023110;ENSMUSG00000037275;ENSMUSG00000021645;ENSMUSG00000060121;ENSMUSG00000024217;ENSMUSG00000055760;ENSMUSG00000002477	Snrpe;Snrpb;Ddx20;Sart3;Snrpg;Strap;Snrpd2;Gemin7;Clns1a;Snrpd3;Snrpf;Lsm4;Prmt7;Prmt5;Gemin5;Smn1;Gemin2;Snrpc;Gemin6;Snrpd1	20	24	83.3333	R org.Mm.eg.db package (ver. 3.14.0)
GO:0000395	mRNA 5'-splice site recognition	Gene Ontology (Biological Process)	ENSMUSG00000028484;ENSMUSG00000029439;ENSMUSG00000035597;ENSMUSG00000024217	Psip1;Sfswap;Prpf39;Snrpc	4	6	66.6667	R org.Mm.eg.db package (ver. 3.14.0)
GO:0000398	mRNA splicing, via spliceosome	Gene Ontology (Biological Process)	ENSMUSG00000025982;ENSMUSG00000090553;ENSMUSG00000037197;ENSMUSG00000026851;ENSMUSG00000061136;ENSMUSG00000027014;ENSMUSG00000040383;ENSMUSG00000048222;ENSMUSG00000068479;ENSMUSG00000003660;ENSMUSG00000027404;ENSMUSG00000008333;ENSMUSG00000001767;ENSMUSG00000016921;ENSMUSG00000002455;ENSMUSG00000031148;ENSMUSG00000031060;ENSMUSG00000067873;ENSMUSG00000031370;ENSMUSG00000034544;ENSMUSG00000027998;…	Sf3b1;Snrpe;Rbm17;BC005624;Prpf40a;Cwc22;Aqr;Mfap1b;Mfap1a;Snrnp200;Snrpb;Snrpb2;Crnkl1;Srsf6;Prpf6;Gpkow;Rbm10;Htatsf1;Zrsr2;Rsrc1;Plrg1;Prpf3;Sf3b4;Rbm8a;Bcas2;Rnpc3;Mettl14;Smu1;Prpf4;Prpf38a;Ppie;Sf3a3;Snip1;Srsf4;Syf2;Srrm1;Srsf10;Ythdc1;Sart3;Srsf9;Rbm19;Snrnp35;Bud31;Lsm8;Tra2a;Hnrnpa2b1;Lsm5;Gcfc2;Snrpg;Lsm3;Prpf31;U2af2;Snrpd2;Snrpa;U2af1l4;Snrnp70;Snrpn;Snrpa1;Sf3b5;Cdc40;Snrpd3;Sf3a2;L…	131	152	86.1842	R org.Mm.eg.db package (ver. 3.14.0)
GO:0000413	protein peptidyl-prolyl isomerization	Gene Ontology (Biological Process)	ENSMUSG00000026035;ENSMUSG00000042133;ENSMUSG00000032966;ENSMUSG00000027804;ENSMUSG00000060288;ENSMUSG00000028651;ENSMUSG00000030357;ENSMUSG00000015757;ENSMUSG00000003226;ENSMUSG00000021868;ENSMUSG00000032171;ENSMUSG00000032383;ENSMUSG00000032525;ENSMUSG00000071866;ENSMUSG00000021713;ENSMUSG00000021715;ENSMUSG00000022771;ENSMUSG00000024222;ENSMUSG00000024007;ENSMUSG00000024538	Ppil3;Ppig;Fkbp1a;Ppid;Ppih;Ppie;Fkbp4;Ppil4;Ranbp2;Ppif;Pin1;Ppib;Nktr;Ppia;Ppwd1;Cwc27;Ppil2;Fkbp5;Ppil1;Ppic	20	23	86.9565	R org.Mm.eg.db package (ver. 3.14.0)
GO:0000422	autophagy of mitochondrion	Gene Ontology (Biological Process)	ENSMUSG00000025907;ENSMUSG00000033124;ENSMUSG00000026270;ENSMUSG00000040506;ENSMUSG00000027602;ENSMUSG00000039382;ENSMUSG00000025040;ENSMUSG00000031198;ENSMUSG00000028165;ENSMUSG00000028756;ENSMUSG00000029512;ENSMUSG00000029592;ENSMUSG00000019054;ENSMUSG00000029578;ENSMUSG00000030314;ENSMUSG00000030161;ENSMUSG00000038160;ENSMUSG00000001786;ENSMUSG00000031950;ENSMUSG00000031812;ENSMUSG00000004798;…	Rb1cc1;Atg9a;Capn10;Ambra1;Map1lc3a;Wdr45;Fundc1;Fundc2;Cisd2;Pink1;Ulk1;Usp30;Fis1;Wipi2;Atg7;Gabarapl1;Atg5;Fbxo7;Gabarapl2;Map1lc3b;Ulk2;Gabarap;Becn1;Wipi1;Wdr45b;Atg2b;Atg3;Prkn;Slc25a46;Atg12;Atg2a	31	34	91.1765	R org.Mm.eg.db package (ver. 3.14.0)
GO:0000423	mitophagy	Gene Ontology (Biological Process)	ENSMUSG00000027244;ENSMUSG00000040506;ENSMUSG00000009995;ENSMUSG00000028048;ENSMUSG00000029512;ENSMUSG00000004264;ENSMUSG00000037526;ENSMUSG00000015837;ENSMUSG00000035086;ENSMUSG00000022270;ENSMUSG00000023826	Atg13;Ambra1;Taz;Gba;Ulk1;Phb2;Atg14;Sqstm1;Becn1;Retreg1;Prkn	11	11	100	R org.Mm.eg.db package (ver. 3.14.0)
GO:0000447	endonucleolytic cleavage in ITS1 to separate SSU-rRNA from 5.8S rRNA and LSU-rRNA from tricistronic rRNA transcript (SSU-rRNA, 5.8S rRNA, LSU-rRNA)	Gene Ontology (Biological Process)	ENSMUSG00000061024;ENSMUSG00000039001;ENSMUSG00000019297;ENSMUSG00000035047;ENSMUSG00000036376;ENSMUSG00000021418;ENSMUSG00000021243;ENSMUSG00000024785	Rrs1;Rps21;Nop9;Kri1;Abt1;Rpp40;Fcf1;Rcl1	8	8	100	R org.Mm.eg.db package (ver. 3.14.0)
GO:0000454	snoRNA guided rRNA pseudouridine synthesis	Gene Ontology (Biological Process)	ENSMUSG00000027133;ENSMUSG00000031403;ENSMUSG00000028010;ENSMUSG00000014907;ENSMUSG00000001056	Nop10;Dkc1;Gar1;Naf1;Nhp2	5	5	100	R org.Mm.eg.db package (ver. 3.14.0)
GO:0000455	enzyme-directed rRNA pseudouridine synthesis	Gene Ontology (Biological Process)	ENSMUSG00000027324;ENSMUSG00000031403;ENSMUSG00000051169;ENSMUSG00000032044;ENSMUSG00000015126	Rpusd2;Dkc1;Rpusd3;Rpusd4;Tsr3	5	6	83.3333	R org.Mm.eg.db package (ver. 3.14.0)
GO:0000460	maturation of 5.8S rRNA	Gene Ontology (Biological Process)	ENSMUSG00000001305;ENSMUSG00000027613;ENSMUSG00000057421;ENSMUSG00000028187;ENSMUSG00000017264;ENSMUSG00000028948;ENSMUSG00000031578;ENSMUSG00000031843;ENSMUSG00000000581;ENSMUSG00000060739;ENSMUSG00000016018;ENSMUSG00000034259;ENSMUSG00000022672	Rrp15;Eif6;Las1l;Rpf1;Exosc10;Nol9;Mak16;Mphosph6;C1d;Nsa2;Mtrex;Exosc4;Prkdc	13	13	100	R org.Mm.eg.db package (ver. 3.14.0)
GO:0000462	maturation of SSU-rRNA from tricistronic rRNA transcript (SSU-rRNA, 5.8S rRNA, LSU-rRNA)	Gene Ontology (Biological Process)	ENSMUSG00000016181;ENSMUSG00000025264;ENSMUSG00000047675;ENSMUSG00000070697;ENSMUSG00000029480;ENSMUSG00000030138;ENSMUSG00000030400;ENSMUSG00000040952;ENSMUSG00000037563;ENSMUSG00000030611;ENSMUSG00000032977;ENSMUSG00000032834;ENSMUSG00000020228;ENSMUSG00000041438;ENSMUSG00000022204;ENSMUSG00000038335;ENSMUSG00000035575;ENSMUSG00000050244;ENSMUSG00000061458;ENSMUSG00000022300;ENSMUSG00000034345;…	Utp25;Tsr2;Rps8;Utp3;Dhx37;Bms1;Ercc2;Rps19;Rps16;Mrps11;Fam207a;Pwp2;Helb;Utp4;Ngdn;Tsr1;Utp6;Heatr1;Nol10;Dcaf13;Gtf2h5;Wdr46;Rrp36;Bysl;Rps14	25	25	100	R org.Mm.eg.db package (ver. 3.14.0)
GO:0000463	maturation of LSU-rRNA from tricistronic rRNA transcript (SSU-rRNA, 5.8S rRNA, LSU-rRNA)	Gene Ontology (Biological Process)	ENSMUSG00000043716;ENSMUSG00000026019;ENSMUSG00000026377;ENSMUSG00000001674;ENSMUSG00000062997;ENSMUSG00000074182;ENSMUSG00000038510;ENSMUSG00000020430;ENSMUSG00000020526;ENSMUSG00000020706;ENSMUSG00000021149;ENSMUSG00000022557;ENSMUSG00000039929;ENSMUSG00000063888	Rpl7;Wdr12;Nifk;Ddx18;Rpl35;Znhit6;Rpf2;Pes1;Znhit3;Ftsj3;Gtpbp4;Bop1;Urb1;Rpl7l1	14	14	100	R org.Mm.eg.db package (ver. 3.14.0)
GO:0000466	maturation of 5.8S rRNA from tricistronic rRNA transcript (SSU-rRNA, 5.8S rRNA, LSU-rRNA)	Gene Ontology (Biological Process)	ENSMUSG00000026019;ENSMUSG00000020430;ENSMUSG00000020706;ENSMUSG00000039929	Wdr12;Pes1;Ftsj3;Urb1	4	4	100	R org.Mm.eg.db package (ver. 3.14.0)
GO:0000467	exonucleolytic trimming to generate mature 3'-end of 5.8S rRNA from tricistronic rRNA transcript (SSU-rRNA, 5.8S rRNA, LSU-rRNA)	Gene Ontology (Biological Process)	ENSMUSG00000039356;ENSMUSG00000027714;ENSMUSG00000027752;ENSMUSG00000028322;ENSMUSG00000033423;ENSMUSG00000017264;ENSMUSG00000030929;ENSMUSG00000031527;ENSMUSG00000025785	Exosc2;Exosc9;Exosc8;Exosc3;Eri3;Exosc10;Eri2;Eri1;Exosc7	9	9	100	R org.Mm.eg.db package (ver. 3.14.0)
GO:0000470	maturation of LSU-rRNA	Gene Ontology (Biological Process)	ENSMUSG00000001305;ENSMUSG00000062647;ENSMUSG00000027613;ENSMUSG00000057421;ENSMUSG00000028187;ENSMUSG00000029486;ENSMUSG00000038279;ENSMUSG00000038510;ENSMUSG00000031578;ENSMUSG00000001056;ENSMUSG00000060739;ENSMUSG00000063480;ENSMUSG00000005846;ENSMUSG00000037805	Rrp15;Rpl7a;Eif6;Las1l;Rpf1;Mrpl1;Nop2;Rpf2;Mak16;Nhp2;Nsa2;Snu13;Rsl1d1;Rpl10a	14	15	93.3333	R org.Mm.eg.db package (ver. 3.14.0)
GO:0000480	endonucleolytic cleavage in 5'-ETS of tricistronic rRNA transcript (SSU-rRNA, 5.8S rRNA, LSU-rRNA)	Gene Ontology (Biological Process)	ENSMUSG00000019297;ENSMUSG00000036376;ENSMUSG00000021243;ENSMUSG00000022313;ENSMUSG00000040688;ENSMUSG00000024785	Nop9;Abt1;Fcf1;Utp23;Tbl3;Rcl1	6	6	100	R org.Mm.eg.db package (ver. 3.14.0)
GO:0000492	box C/D snoRNP assembly	Gene Ontology (Biological Process)	ENSMUSG00000074182;ENSMUSG00000030079;ENSMUSG00000003423;ENSMUSG00000003868;ENSMUSG00000020255;ENSMUSG00000022009;ENSMUSG00000020526;ENSMUSG00000078941;ENSMUSG00000063480	Znhit6;Ruvbl1;Pih1d1;Ruvbl2;Nopchap1;Nufip1;Znhit3;Ak6;Snu13	9	11	81.8182	R org.Mm.eg.db package (ver. 3.14.0)
GO:0000712	resolution of meiotic recombination intermediates	Gene Ontology (Biological Process)	ENSMUSG00000017485;ENSMUSG00000032498;ENSMUSG00000025144;ENSMUSG00000035367;ENSMUSG00000055884;ENSMUSG00000039738;ENSMUSG00000022545;ENSMUSG00000024155;ENSMUSG00000073436;ENSMUSG00000024906	Top2b;Mlh1;Cenpx;Rmi1;Fancm;Slx4;Ercc4;Meiob;Eme2;Mus81	10	17	58.8235	R org.Mm.eg.db package (ver. 3.14.0)
GO:0000720	pyrimidine dimer repair by nucleotide-excision repair	Gene Ontology (Biological Process)	ENSMUSG00000030094;ENSMUSG00000003549;ENSMUSG00000020063;ENSMUSG00000040681	Xpc;Ercc1;Sirt1;Hmgn1	4	4	100	R org.Mm.eg.db package (ver. 3.14.0)
GO:0000722	telomere maintenance via recombination	Gene Ontology (Biological Process)	ENSMUSG00000041147;ENSMUSG00000054226;ENSMUSG00000006281;ENSMUSG00000020380;ENSMUSG00000018841;ENSMUSG00000020608;ENSMUSG00000021287;ENSMUSG00000059586;ENSMUSG00000024943	Brca2;Tprkb;Tep1;Rad50;Rad51d;Smc6;Xrcc3;Nsmce2;Smc5	9	11	81.8182	R org.Mm.eg.db package (ver. 3.14.0)
GO:0000723	telomere maintenance	Gene Ontology (Biological Process)	ENSMUSG00000025925;ENSMUSG00000026187;ENSMUSG00000026222;ENSMUSG00000026496;ENSMUSG00000026648;ENSMUSG00000036202;ENSMUSG00000038685;ENSMUSG00000027845;ENSMUSG00000028224;ENSMUSG00000028884;ENSMUSG00000029676;ENSMUSG00000002068;ENSMUSG00000030528;ENSMUSG00000031072;ENSMUSG00000036875;ENSMUSG00000031583;ENSMUSG00000038000;ENSMUSG00000031921;ENSMUSG00000033430;ENSMUSG00000035960;ENSMUSG00000031928;…	Terf1;Xrcc5;Sp100;Parp1;Dclre1c;Rif1;Rtel1;Dclre1b;Nbn;Rpa2;Pot1a;Ccne1;Blm;LTO1;Dna2;Wrn;Acd;Terf2;Terf2ip;Apex1;Mre11a;Atm;Atr;Xrn1;Parp3;Hus1;Rad50;Ctc1;Rpa1;Rad51d;Fbxo4;Recql4;Xrcc6;Ercc4;Prkdc;Tnks2;Stn1	37	43	86.0465	R org.Mm.eg.db package (ver. 3.14.0)
GO:0000724	double-strand break repair via homologous recombination	Gene Ontology (Biological Process)	ENSMUSG00000026048;ENSMUSG00000026107;ENSMUSG00000026434;ENSMUSG00000058594;ENSMUSG00000044627;ENSMUSG00000026914;ENSMUSG00000034154;ENSMUSG00000068264;ENSMUSG00000027353;ENSMUSG00000027639;ENSMUSG00000028224;ENSMUSG00000028820;ENSMUSG00000028884;ENSMUSG00000028933;ENSMUSG00000035266;ENSMUSG00000039623;ENSMUSG00000041147;ENSMUSG00000042541;ENSMUSG00000012483;ENSMUSG00000030166;ENSMUSG00000030243;…	Ercc5;Nabp1;Nucks1;Fbh1;Swi5;Psmd14;Ino80;Ap5s1;Mcm8;Samhd1;Nbn;Sfpq;Rpa2;Xrcc2;Helq;Ap5z1;Brca2;Sem1;Rpa3;Rad52;Recql;Fan1;Blm;Nsmce1;Slx1b;Rev3l;Mcm9;Ube2n;Nabp2;Wrn;Rfwd3;Mre11a;Swsap1;H2ax;Atm;Morf4l1;Wdr48;Hus1;Zswim7;Rpa1;Rad51d;Brca1;Recql5;Rmi1;Smc6;Zfyve26;Exd2;Yy1;Xrcc3;Nsmce2;Tonsl;Recql4;Slx4;Ercc4;Spidr;Meiob;Rbbp8;Rnf138;Smc5;Poll;Sfr1	61	78	78.2051	R org.Mm.eg.db package (ver. 3.14.0)
GO:0000727	double-strand break repair via break-induced replication	Gene Ontology (Biological Process)	ENSMUSG00000041859;ENSMUSG00000026355;ENSMUSG00000029730;ENSMUSG00000002870;ENSMUSG00000031546;ENSMUSG00000005410;ENSMUSG00000022673;ENSMUSG00000024906	Mcm3;Mcm6;Mcm7;Mcm2;Gins4;Mcm5;Mcm4;Mus81	8	12	66.6667	R org.Mm.eg.db package (ver. 3.14.0)
GO:0000729	DNA double-strand break processing	Gene Ontology (Biological Process)	ENSMUSG00000029920;ENSMUSG00000034639;ENSMUSG00000030528;ENSMUSG00000036875;ENSMUSG00000074781;ENSMUSG00000032705;ENSMUSG00000022674	Smarcad1;Setmar;Blm;Dna2;Ube2n;Exd2;Ube2v2	7	7	100	R org.Mm.eg.db package (ver. 3.14.0)
GO:0000731	DNA synthesis involved in DNA repair	Gene Ontology (Biological Process)	ENSMUSG00000006678;ENSMUSG00000038644;ENSMUSG00000020063;ENSMUSG00000031583;ENSMUSG00000096472;ENSMUSG00000021400;ENSMUSG00000023953	Pola1;Pold1;Sirt1;Wrn;Cdkn2d;Wrnip1;Polh	7	10	70	R org.Mm.eg.db package (ver. 3.14.0)
GO:0000737	DNA catabolic process, endonucleolytic	Gene Ontology (Biological Process)	ENSMUSG00000058594;ENSMUSG00000052406;ENSMUSG00000019088;ENSMUSG00000034639;ENSMUSG00000003812;ENSMUSG00000025279;ENSMUSG00000035960;ENSMUSG00000024906	Fbh1;Rexo4;Dnase1l1;Setmar;Dnase2a;Dnase1l3;Apex1;Mus81	8	10	80	R org.Mm.eg.db package (ver. 3.14.0)
GO:0000902	cell morphogenesis	Gene Ontology (Biological Process)	ENSMUSG00000026027;ENSMUSG00000004364;ENSMUSG00000026380;ENSMUSG00000027002;ENSMUSG00000042548;ENSMUSG00000018209;ENSMUSG00000060090;ENSMUSG00000037475;ENSMUSG00000028059;ENSMUSG00000028656;ENSMUSG00000028745;ENSMUSG00000028864;ENSMUSG00000029106;ENSMUSG00000037890;ENSMUSG00000070733;ENSMUSG00000029381;ENSMUSG00000033540;ENSMUSG00000018974;ENSMUSG00000042121;ENSMUSG00000029468;ENSMUSG00000056602;…	Stradb;Cul3;Tfcp2l1;Nckap1;Asxl1;Stk4;Rp2;Thoc2;Arhgef2;Cap1;Capzb;Hgf;Add1;Wdr19;Fryl;Shroom3;Idua;Sart3;Ssh1;P2rx7;Fry;Itpr1;Atp2b2;Tgfb1;Cyfip1;Nox4;Dchs1;Sox6;Map7;Slc39a3;Klf2;Cdh5;Psmb10;Clu;Yap1;Smarca4;Sidt2;Rhoa;Thoc5;Egfr;Cyfip2;Shroom1;Med1;Cap2;Ap3b1;Cert1;Lratd1;Ahr;Ext1;Plec;Nckap1l;Tbccd1;Bcl6;Mapk14;Tbcc;Ss18;Csnk1a1;Unc93b1;Lipa;Hps1	60	103	58.2524	R org.Mm.eg.db package (ver. 3.14.0)
GO:0000904	cell morphogenesis involved in differentiation	Gene Ontology (Biological Process)	ENSMUSG00000026383;ENSMUSG00000042453;ENSMUSG00000052911;ENSMUSG00000006932;ENSMUSG00000022150;ENSMUSG00000022443;ENSMUSG00000049382	Epb41l5;Reln;Lamb2;Ctnnb1;Dab2;Myh9;Krt8	7	11	63.6364	R org.Mm.eg.db package (ver. 3.14.0)
GO:0000956	nuclear-transcribed mRNA catabolic process	Gene Ontology (Biological Process)	ENSMUSG00000040423;ENSMUSG00000027433;ENSMUSG00000027714;ENSMUSG00000043962;ENSMUSG00000041530;ENSMUSG00000028741;ENSMUSG00000017264;ENSMUSG00000034192;ENSMUSG00000006019;ENSMUSG00000035215;ENSMUSG00000037296;ENSMUSG00000058301;ENSMUSG00000031848;ENSMUSG00000032410;ENSMUSG00000020719;ENSMUSG00000020576;ENSMUSG00000034259;ENSMUSG00000040482	Rc3h1;Xrn2;Exosc9;Thrap3;Ago1;Mrto4;Exosc10;Lsm3;Dhx34;Lsm7;Lsm1;Upf1;Lsm4;Xrn1;Ddx5;Nbas;Exosc4;Dxo	18	19	94.7368	R org.Mm.eg.db package (ver. 3.14.0)
GO:0000963	mitochondrial RNA processing	Gene Ontology (Biological Process)	ENSMUSG00000025962;ENSMUSG00000027086;ENSMUSG00000079043;ENSMUSG00000028959;ENSMUSG00000000384;ENSMUSG00000021532	Fastkd2;Fastkd1;Fastkd5;Fastk;Tbrg4;Fastkd3	6	6	100	R org.Mm.eg.db package (ver. 3.14.0)
GO:0000972	transcription-dependent tethering of RNA polymerase II gene DNA at nuclear periphery	Gene Ontology (Biological Process)	ENSMUSG00000027509;ENSMUSG00000039509;ENSMUSG00000022142;ENSMUSG00000025223	Rae1;Nup133;Nup155;Ldb1	4	4	100	R org.Mm.eg.db package (ver. 3.14.0)
GO:0001503	ossification	Gene Ontology (Biological Process)	ENSMUSG00000006538;ENSMUSG00000040297;ENSMUSG00000026674;ENSMUSG00000027109;ENSMUSG00000027198;ENSMUSG00000027164;ENSMUSG00000027339;ENSMUSG00000027358;ENSMUSG00000008999;ENSMUSG00000027770;ENSMUSG00000028108;ENSMUSG00000014599;ENSMUSG00000068747;ENSMUSG00000028469;ENSMUSG00000028420;ENSMUSG00000046985;ENSMUSG00000029304;ENSMUSG00000001761;ENSMUSG00000031668;ENSMUSG00000004473;ENSMUSG00000038503;…	Ihh;Suco;Ddr2;Sp3;Ext2;Traf6;Rassf2;Bmp2;Bmp7;Dhx36;Ecm1;Csf1;Sort1;Npr2;Tmem38b;Tapt1;Spp1;Smo;Eif2ak3;Clec11a;Mesd;Ifitm1;Ccn2;Col13a1;Sbno2;Cbfb;Smpd3;Mapk8;Gdf10;Bmp4;Mmp14;Bmp1;Bmp5;Adamts7;Pth1r;Col1a1;Thra;Sox9;Rpl38;Gpld1;Bmp6;Pdlim7;Rsad2;Ext1;Sp1;Pam16;Ahsg;Twsg1;Pkdcc;Slc26a2;Ppargc1b;Tcirg1;Men1	53	105	50.4762	R org.Mm.eg.db package (ver. 3.14.0)
GO:0001505	regulation of neurotransmitter levels	Gene Ontology (Biological Process)	ENSMUSG00000026986;ENSMUSG00000029071;ENSMUSG00000032959;ENSMUSG00000034656	Hnmt;Dvl1;Pebp1;Cacna1a	4	7	57.1429	R org.Mm.eg.db package (ver. 3.14.0)
GO:0001510	RNA methylation	Gene Ontology (Biological Process)	ENSMUSG00000026707;ENSMUSG00000031171;ENSMUSG00000048109;ENSMUSG00000028114;ENSMUSG00000028233;ENSMUSG00000028706;ENSMUSG00000000916;ENSMUSG00000029726;ENSMUSG00000029557;ENSMUSG00000038279;ENSMUSG00000022160;ENSMUSG00000074102;ENSMUSG00000010554;ENSMUSG00000020706;ENSMUSG00000021595;ENSMUSG00000037525;ENSMUSG00000050312	Nsun6;Ftsj1;Rbm15;Mettl14;Tgs1;Nsun4;Nsun5;Mepce;Mrm2;Nop2;Mettl3;Rbm15b;Mettl16;Ftsj3;Nsun2;Bcdin3d;Nsun3	17	18	94.4444	R org.Mm.eg.db package (ver. 3.14.0)
GO:0001514	selenocysteine incorporation	Gene Ontology (Biological Process)	ENSMUSG00000035093;ENSMUSG00000028898;ENSMUSG00000029173;ENSMUSG00000033216;ENSMUSG00000063179;ENSMUSG00000035139	Secisbp2l;Trnau1ap;Sepsecs;Eefsec;Pstk;Secisbp2	6	7	85.7143	R org.Mm.eg.db package (ver. 3.14.0)
GO:0001516	prostaglandin biosynthetic process	Gene Ontology (Biological Process)	ENSMUSG00000015090;ENSMUSG00000026820;ENSMUSG00000047250;ENSMUSG00000017969;ENSMUSG00000029059;ENSMUSG00000039206;ENSMUSG00000029925;ENSMUSG00000033307;ENSMUSG00000071072;ENSMUSG00000036257;ENSMUSG00000024610	Ptgds;Ptges2;Ptgs1;Ptgis;Prxl2b;Daglb;Tbxas1;Mif;Ptges3;Pnpla8;Cd74	11	19	57.8947	R org.Mm.eg.db package (ver. 3.14.0)
GO:0001522	pseudouridine synthesis	Gene Ontology (Biological Process)	ENSMUSG00000039826;ENSMUSG00000027133;ENSMUSG00000027324;ENSMUSG00000031403;ENSMUSG00000028010;ENSMUSG00000051557;ENSMUSG00000057541;ENSMUSG00000029507;ENSMUSG00000051169;ENSMUSG00000014907;ENSMUSG00000032044;ENSMUSG00000020280;ENSMUSG00000033356;ENSMUSG00000025086	Trub2;Nop10;Rpusd2;Dkc1;Gar1;Pusl1;Pus7;Pus1;Rpusd3;Naf1;Rpusd4;Pus10;Pus7l;Trub1	14	16	87.5	R org.Mm.eg.db package (ver. 3.14.0)
GO:0001523	retinoid metabolic process	Gene Ontology (Biological Process)	ENSMUSG00000055301;ENSMUSG00000074207;ENSMUSG00000037797;ENSMUSG00000028138;ENSMUSG00000052914;ENSMUSG00000066026;ENSMUSG00000001642;ENSMUSG00000029762;ENSMUSG00000052131;ENSMUSG00000009281;ENSMUSG00000069456;ENSMUSG00000025350;ENSMUSG00000031845;ENSMUSG00000066441;ENSMUSG00000053279	Adh7;Adh1;Adh4;Adh5;Cyp2j6;Dhrs3;Akr1b3;Akr1b8;Akr1b7;Rarres2;Rdh16;Rdh5;Bco1;Rdh11;Aldh1a1	15	20	75	R org.Mm.eg.db package (ver. 3.14.0)
GO:0001525	angiogenesis	Gene Ontology (Biological Process)	ENSMUSG00000045216;ENSMUSG00000026078;ENSMUSG00000026029;ENSMUSG00000025969;ENSMUSG00000045005;ENSMUSG00000026193;ENSMUSG00000026234;ENSMUSG00000034353;ENSMUSG00000026365;ENSMUSG00000026473;ENSMUSG00000026923;ENSMUSG00000026921;ENSMUSG00000009621;ENSMUSG00000026814;ENSMUSG00000026883;ENSMUSG00000027087;ENSMUSG00000059588;ENSMUSG00000027314;ENSMUSG00000058620;ENSMUSG00000037514;ENSMUSG00000046020;…	Hs6st1;Pdcl3;Casp8;Nrp2;Fzd5;Fn1;Ncl;Ramp1;Cfh;Glul;Notch1;Egfl7;Vav2;Eng;Dab2ip;Itgav;Calcrl;Dll4;Adra2b;Pank2;Pofut1;Sox18;Flna;Prkx;Srpx2;Amot;Pik3ca;Naa15;Pdcd10;Sema4a;Efna1;Adam15;Shc1;Ecm1;S1pr1;Enpep;Aimp1;Map3k7;Shb;Col15a1;Tgfbr1;Tek;Jun;Angptl3;Lepr;Tie1;Zc3h12a;Wasf2;Clic4;Hspg2;Epha2;Krit1;Srpk2;Nos3;Rbpj;Kdr;Arhgap24;Kctd10;Ephb4;Pdgfa;Flt1;C1galt1;Cav1;Tspan12;Cald1;Epha1;Eif2ak3;D…	176	257	68.4825	R org.Mm.eg.db package (ver. 3.14.0)
GO:0001541	ovarian follicle development	Gene Ontology (Biological Process)	ENSMUSG00000007659;ENSMUSG00000056501;ENSMUSG00000039117;ENSMUSG00000039041;ENSMUSG00000079509;ENSMUSG00000028453;ENSMUSG00000043753;ENSMUSG00000029145;ENSMUSG00000005672;ENSMUSG00000062960;ENSMUSG00000029570;ENSMUSG00000006307;ENSMUSG00000003873;ENSMUSG00000092118;ENSMUSG00000025326;ENSMUSG00000019966;ENSMUSG00000031740;ENSMUSG00000021835;ENSMUSG00000034218;ENSMUSG00000046010;ENSMUSG00000041324;…	Bcl2l1;Cebpb;Taf4;Adrm1;Zfx;Fancg;Dmrta1;Eif2b4;Kit;Kdr;Lfng;Kmt2b;Bax;Fancf;Ube3a;Kitl;Mmp2;Bmp4;Atm;Zfp830;Inhba;Hnrnpk;Ahr;Immp2l;Eif2b2;Eif2b5;Sod1;Vegfa;Smad4;Ermp1	30	50	60	R org.Mm.eg.db package (ver. 3.14.0)
GO:0001542	ovulation from ovarian follicle	Gene Ontology (Biological Process)	ENSMUSG00000028978;ENSMUSG00000054932;ENSMUSG00000048756;ENSMUSG00000020063;ENSMUSG00000022893	Nos3;Afp;Foxo3;Sirt1;Adamts1	5	10	50	R org.Mm.eg.db package (ver. 3.14.0)
GO:0001553	luteinization	Gene Ontology (Biological Process)	ENSMUSG00000029231;ENSMUSG00000049791;ENSMUSG00000040268;ENSMUSG00000020097;ENSMUSG00000020919;ENSMUSG00000004043	Pdgfra;Fzd4;Plekha1;Sgpl1;Stat5b;Stat5a	6	9	66.6667	R org.Mm.eg.db package (ver. 3.14.0)
GO:0001556	oocyte maturation	Gene Ontology (Biological Process)	ENSMUSG00000051177;ENSMUSG00000034610;ENSMUSG00000040025;ENSMUSG00000041147;ENSMUSG00000041741;ENSMUSG00000048756;ENSMUSG00000059456;ENSMUSG00000035248;ENSMUSG00000022350;ENSMUSG00000023809;ENSMUSG00000024101	Plcb1;Tut4;Ythdf2;Brca2;Pde3a;Foxo3;Ptk2b;Tut7;Washc5;Rps6ka2;Washc1	11	22	50	R org.Mm.eg.db package (ver. 3.14.0)
GO:0001558	regulation of cell growth	Gene Ontology (Biological Process)	ENSMUSG00000026185;ENSMUSG00000026361;ENSMUSG00000005087;ENSMUSG00000037270;ENSMUSG00000028062;ENSMUSG00000028466;ENSMUSG00000029003;ENSMUSG00000028991;ENSMUSG00000039953;ENSMUSG00000036256;ENSMUSG00000008153;ENSMUSG00000074272;ENSMUSG00000030421;ENSMUSG00000014402;ENSMUSG00000030842;ENSMUSG00000042289;ENSMUSG00000055493;ENSMUSG00000003068;ENSMUSG00000020027;ENSMUSG00000023336;ENSMUSG00000068758;…	Igfbp5;Cdc73;Cd44;4932438A13Rik;Lamtor2;Creb3;Mad2l2;Mtor;Clstn1;Igfbp7;Clstn3;Ceacam1;Uri1;Tsg101;Lamtor1;Hsd3b7;Epm2a;Stk11;Socs2;Wfdc1;Il3ra;Bap1;Rb1;Dcun1d5;Xbp1;Igfbp3;Npm1;Pttg1;Igfbp4;Tmc8;Rptor;Csf2rb;Sbf1;Nubp1;Crkl;Gsk3b;Ddr1	37	52	71.1538	R org.Mm.eg.db package (ver. 3.14.0)
GO:0001561	fatty acid alpha-oxidation	Gene Ontology (Biological Process)	ENSMUSG00000026664;ENSMUSG00000027359;ENSMUSG00000027261;ENSMUSG00000032763;ENSMUSG00000021884;ENSMUSG00000020283	Phyh;Slc27a2;Hao1;Ilvbl;Hacl1;Pex13	6	6	100	R org.Mm.eg.db package (ver. 3.14.0)
GO:0001568	blood vessel development	Gene Ontology (Biological Process)	ENSMUSG00000026043;ENSMUSG00000067336;ENSMUSG00000066595;ENSMUSG00000026921;ENSMUSG00000026837;ENSMUSG00000039844;ENSMUSG00000027087;ENSMUSG00000046470;ENSMUSG00000033792;ENSMUSG00000025531;ENSMUSG00000044167;ENSMUSG00000062232;ENSMUSG00000041235;ENSMUSG00000044813;ENSMUSG00000028517;ENSMUSG00000033191;ENSMUSG00000050234;ENSMUSG00000006445;ENSMUSG00000029287;ENSMUSG00000018604;ENSMUSG00000029661;…	Col3a1;Bmpr2;Flvcr1;Egfl7;Col5a1;Rapgef1;Itgav;Sox18;Atp7a;Chm;Foxo1;Rapgef2;Chd7;Shb;Plpp3;Tie1;Gja4;Epha2;Tgfbr3;Tbx3;Col1a2;Antxr1;Ceacam1;Sphk2;Fzd4;Dhcr7;Cited2;Lama4;Mdm2;Gatad2a;Foxf1;Agt;Bmp4;Smarca4;Bmper;Ccm2;Col1a1;Map3k3;Jmjd6;Agtr1a;Mef2c;Ahr;Hif1a;Psen1;Ptk2;Crkl;Pkd1;Vegfa;Mib1;Pdgfrb;Tcf7l2	51	77	66.2338	R org.Mm.eg.db package (ver. 3.14.0)
GO:0001569	branching involved in blood vessel morphogenesis	Gene Ontology (Biological Process)	ENSMUSG00000006538;ENSMUSG00000026814;ENSMUSG00000026836;ENSMUSG00000027314;ENSMUSG00000018209;ENSMUSG00000048109;ENSMUSG00000006386;ENSMUSG00000062960;ENSMUSG00000029648;ENSMUSG00000030123;ENSMUSG00000061353;ENSMUSG00000031502;ENSMUSG00000031616;ENSMUSG00000031902;ENSMUSG00000025810;ENSMUSG00000072625;ENSMUSG00000031965;ENSMUSG00000032440;ENSMUSG00000006932;ENSMUSG00000033953;ENSMUSG00000020611;…	Ihh;Eng;Acvr1;Dll4;Stk4;Rbm15;Tek;Kdr;Flt1;Plxnd1;Cxcl12;Col4a1;Ednra;Nfatc3;Nrp1;Gdf2;Tbx20;Tgfbr2;Ctnnb1;Ppp3r1;Gna13;Ahr;Notch4;Vegfa;Srf	25	41	60.9756	R org.Mm.eg.db package (ver. 3.14.0)
GO:0001570	vasculogenesis	Gene Ontology (Biological Process)	ENSMUSG00000026921;ENSMUSG00000026814;ENSMUSG00000025314;ENSMUSG00000046470;ENSMUSG00000041688;ENSMUSG00000034640;ENSMUSG00000028086;ENSMUSG00000004233;ENSMUSG00000006386;ENSMUSG00000033191;ENSMUSG00000006445;ENSMUSG00000002221;ENSMUSG00000062960;ENSMUSG00000029287;ENSMUSG00000029276;ENSMUSG00000007655;ENSMUSG00000001761;ENSMUSG00000001632;ENSMUSG00000002603;ENSMUSG00000044562;ENSMUSG00000049791;…	Egfl7;Eng;Ptprj;Sox18;Amot;Tiparp;Fbxw7;Wars2;Tek;Tie1;Epha2;Paxip1;Kdr;Tgfbr3;Glmn;Cav1;Smo;Brpf1;Tgfb1;Rasip1;Fzd4;Cited2;Sgpl1;Junb;Foxf1;Zmiz1;Gdf2;Yap1;Smarca4;Tbx20;Myo1e;Setd2;Tgfbr2;Ctnnb1;Ccm2;Ramp2;Ntrk2;Zfp36l1;Ptk2;Hdac7;Heg1;Qk;Cul7;Hhex;Zfp950	45	71	63.3803	R org.Mm.eg.db package (ver. 3.14.0)
GO:0001578	microtubule bundle formation	Gene Ontology (Biological Process)	ENSMUSG00000064302;ENSMUSG00000009418;ENSMUSG00000014077;ENSMUSG00000027479;ENSMUSG00000039298;ENSMUSG00000049550;ENSMUSG00000053158;ENSMUSG00000066306;ENSMUSG00000019794;ENSMUSG00000019996;ENSMUSG00000019261;ENSMUSG00000046753;ENSMUSG00000058690;ENSMUSG00000034201;ENSMUSG00000021573;ENSMUSG00000036678;ENSMUSG00000024068	Clasp1;Nav1;Chp1;Mapre1;Cdk5rap2;Clip1;Fes;Numa1;Katna1;Map7;Map1s;Ccdc66;Ccser2;Gas2l1;Tppp;Aaas;Spast	17	34	50	R org.Mm.eg.db package (ver. 3.14.0)
GO:0001649	osteoblast differentiation	Gene Ontology (Biological Process)	ENSMUSG00000067336;ENSMUSG00000026185;ENSMUSG00000006538;ENSMUSG00000060743;ENSMUSG00000050199;ENSMUSG00000027358;ENSMUSG00000038375;ENSMUSG00000027803;ENSMUSG00000027778;ENSMUSG00000001419;ENSMUSG00000027951;ENSMUSG00000028195;ENSMUSG00000028284;ENSMUSG00000006445;ENSMUSG00000029304;ENSMUSG00000029287;ENSMUSG00000001761;ENSMUSG00000019857;ENSMUSG00000050953;ENSMUSG00000020053;ENSMUSG00000031681;…	Bmpr2;Igfbp5;Ihh;H3f3a;Lgr4;Bmp2;Trp53inp2;Wwtr1;Ift80;Mef2d;Adar;Ccn1;Map3k7;Epha2;Spp1;Tgfbr3;Smo;Asf1a;Gja1;Igf1;Smad1;Junb;Cbfb;Wwox;Gdf10;Gdf2;Bmpr1a;Bmp4;Smad3;Igfbp3;Nf1;Col1a1;Map2k6;H3f3b;Sirt7;Bmp6;Mef2c;Erh;Akt1;Mapk11;Hira;Chrd;Mapk14;Gabbr1;Smad4	45	80	56.25	R org.Mm.eg.db package (ver. 3.14.0)
GO:0001657	ureteric bud development	Gene Ontology (Biological Process)	ENSMUSG00000025934;ENSMUSG00000027187;ENSMUSG00000048482;ENSMUSG00000008999;ENSMUSG00000037211;ENSMUSG00000027796;ENSMUSG00000002603;ENSMUSG00000030849;ENSMUSG00000045680;ENSMUSG00000031565;ENSMUSG00000031681;ENSMUSG00000031665;ENSMUSG00000017491;ENSMUSG00000021835;ENSMUSG00000031963;ENSMUSG00000032402;ENSMUSG00000036867;ENSMUSG00000037992;ENSMUSG00000021540;ENSMUSG00000022770;ENSMUSG00000052516;…	Gsta3;Cat;Bdnf;Bmp7;Spry1;Smad9;Tgfb1;Fgfr2;Tcf21;Fgfr1;Smad1;Sall1;Rarb;Bmp4;Bmper;Smad3;Smad6;Rara;Smad5;Dlg1;Robo2;Smad7;Smad2	23	46	50	R org.Mm.eg.db package (ver. 3.14.0)
GO:0001666	response to hypoxia	Gene Ontology (Biological Process)	ENSMUSG00000042429;ENSMUSG00000026576;ENSMUSG00000026641;ENSMUSG00000026814;ENSMUSG00000026791;ENSMUSG00000035000;ENSMUSG00000027187;ENSMUSG00000027358;ENSMUSG00000068040;ENSMUSG00000017697;ENSMUSG00000017969;ENSMUSG00000027577;ENSMUSG00000025040;ENSMUSG00000031393;ENSMUSG00000025270;ENSMUSG00000027950;ENSMUSG00000015522;ENSMUSG00000053819;ENSMUSG00000006386;ENSMUSG00000057530;ENSMUSG00000029135;…	Adora1;Atp1b1;Usf1;Eng;Slc2a8;Dpp4;Cat;Bmp2;Tm9sf4;Ada;Ptgis;Chrna4;Fundc1;Mecp2;Alas2;Chrnb2;Arnt;Camk2d;Tek;Ece1;Fosl2;Cd38;Sod3;Kdr;Rest;Flt1;Cav1;Itpr1;Vhl;Raf1;Itpr2;Egln2;Wtip;Pak1;Ucp2;Prkcb;Bnip3;Cited2;Cd24a;Ddit4;Vegfc;Hmox1;Ednra;Wdr83;Mmp2;Nfatc3;Cbfa2t3;Egln1;Camk2g;Plau;Ang;Ajuba;Loxl2;Casp1;Birc2;Pin1;Hyou1;Il18;Cryab;Atm;Pml;Smad3;Scap;Limd1;Alkbh5;Pld2;Nf1;Adam17;Hif1a;Acot2;Ep30…	83	123	67.4797	R org.Mm.eg.db package (ver. 3.14.0)
GO:0001667	ameboidal-type cell migration	Gene Ontology (Biological Process)	ENSMUSG00000028656;ENSMUSG00000028868;ENSMUSG00000061353;ENSMUSG00000021994;ENSMUSG00000018509;ENSMUSG00000020745	Cap1;Wasf2;Cxcl12;Wnt5a;Cenpv;Pafah1b1	6	7	85.7143	R org.Mm.eg.db package (ver. 3.14.0)
GO:0001675	acrosome assembly	Gene Ontology (Biological Process)	ENSMUSG00000026159;ENSMUSG00000027465;ENSMUSG00000089911;ENSMUSG00000028830;ENSMUSG00000030059;ENSMUSG00000072770;ENSMUSG00000062300;ENSMUSG00000055319;ENSMUSG00000071359;ENSMUSG00000020745	Agfg1;Tbc1d20;Mfsd14a;AU040320;Tmf1;Acrbp;Nectin2;Sec23ip;Tbpl1;Pafah1b1	10	18	55.5556	R org.Mm.eg.db package (ver. 3.14.0)
GO:0001676	long-chain fatty acid metabolic process	Gene Ontology (Biological Process)	ENSMUSG00000032883;ENSMUSG00000026335;ENSMUSG00000059316;ENSMUSG00000027359;ENSMUSG00000031278;ENSMUSG00000025287;ENSMUSG00000027710;ENSMUSG00000028607;ENSMUSG00000002944;ENSMUSG00000030382;ENSMUSG00000018796;ENSMUSG00000031808;ENSMUSG00000021226;ENSMUSG00000072949;ENSMUSG00000052392;ENSMUSG00000021228;ENSMUSG00000041653;ENSMUSG00000024900;ENSMUSG00000024981	Acsl3;Pam;Slc27a4;Slc27a2;Acsl4;Acot9;Acad9;Cpt2;Cd36;Slc27a5;Acsl1;Slc27a1;Acot2;Acot1;Acot4;Acot3;Pnpla3;Cpt1a;Acsl5	19	24	79.1667	R org.Mm.eg.db package (ver. 3.14.0)
GO:0001678	intracellular glucose homeostasis	Gene Ontology (Biological Process)	ENSMUSG00000026434;ENSMUSG00000027882;ENSMUSG00000059434;ENSMUSG00000046079;ENSMUSG00000056493;ENSMUSG00000000628;ENSMUSG00000030087;ENSMUSG00000000441;ENSMUSG00000040891;ENSMUSG00000037012;ENSMUSG00000020063;ENSMUSG00000047638;ENSMUSG00000031834;ENSMUSG00000041798;ENSMUSG00000000120;ENSMUSG00000020889;ENSMUSG00000039275;ENSMUSG00000025877;ENSMUSG00000041417;ENSMUSG00000021109;ENSMUSG00000024985	Nucks1;Stxbp3;Gckr;Lrrc8d;Foxk1;Hk2;Klf15;Raf1;Foxa3;Hk1;Sirt1;Nr1h4;Pik3r2;Gck;Ngfr;Nr1d1;Foxk2;Hk3;Pik3r1;Hif1a;Tcf7l2	21	27	77.7778	R org.Mm.eg.db package (ver. 3.14.0)
GO:0001682	tRNA 5'-leader removal	Gene Ontology (Biological Process)	ENSMUSG00000068882;ENSMUSG00000036114;ENSMUSG00000060152;ENSMUSG00000029715;ENSMUSG00000030423;ENSMUSG00000023156;ENSMUSG00000021418;ENSMUSG00000021023;ENSMUSG00000022325;ENSMUSG00000024446;ENSMUSG00000024800	Ssb;Rpp25l;Pop5;Pop7;Pop4;Rpp14;Rpp40;Prorp;Pop1;Rpp21;Rpp30	11	13	84.6154	R org.Mm.eg.db package (ver. 3.14.0)
GO:0001701	in utero embryonic development	Gene Ontology (Biological Process)	ENSMUSG00000025921;ENSMUSG00000026043;ENSMUSG00000006538;ENSMUSG00000004364;ENSMUSG00000026254;ENSMUSG00000026383;ENSMUSG00000070644;ENSMUSG00000063659;ENSMUSG00000066595;ENSMUSG00000037434;ENSMUSG00000016481;ENSMUSG00000026739;ENSMUSG00000026923;ENSMUSG00000015846;ENSMUSG00000015337;ENSMUSG00000039262;ENSMUSG00000026874;ENSMUSG00000026836;ENSMUSG00000044308;ENSMUSG00000027109;ENSMUSG00000041777;…	Rdh10;Col3a1;Ihh;Cul3;Eif4e2;Epb41l5;Etnk2;Zbtb18;Flvcr1;Slc30a1;Cr1l;Bmi1;Notch1;Rxra;Endog;Prrc2b;Hc;Acvr1;Ubr3;Sp3;Cir1;Atf2;Nckap1;Traf6;Rcn1;Bcl2l11;Bmp2;Foxa2;H13;Bcl2l1;Eif2s2;Dhx35;Plcg1;Ada;Zfp335;Sox18;Usp9x;Kdm6a;Ube2a;Ocrl;Ar;Amot;Mbnl1;Ssr2;Adar;4933434E20Rik;Slc39a1;Chtop;Otud7b;Pdzk1;Notch2;Tent5c;Sec24d;Chd7;Nbn;Tgfbr1;Cpt2;Tie1;Ybx1;Inpp5b;Wdtc1;Syf2;Eno1;Icmt;Nos3;Xrcc2;Add1;Wdr…	236	332	71.0843	R org.Mm.eg.db package (ver. 3.14.0)
GO:0001702	gastrulation with mouth forming second	Gene Ontology (Biological Process)	ENSMUSG00000026484;ENSMUSG00000052155;ENSMUSG00000026836;ENSMUSG00000041688;ENSMUSG00000028517;ENSMUSG00000006215;ENSMUSG00000029201;ENSMUSG00000079494;ENSMUSG00000030004;ENSMUSG00000033634;ENSMUSG00000057103;ENSMUSG00000030201;ENSMUSG00000020170;ENSMUSG00000021944;ENSMUSG00000061393;ENSMUSG00000006932;ENSMUSG00000021488;ENSMUSG00000044548;ENSMUSG00000006958;ENSMUSG00000024515;ENSMUSG00000024913;…	Rnf2;Acvr2a;Acvr1;Amot;Plpp3;Zbtb17;Ugdh;Nat8f5;Nat8;Nat8f2;Nat8f1;Lrp6;Frs2;Gata4;Acvr2b;Ctnnb1;Nsd1;Dact1;Chrd;Smad4;Lrp5;Ldb1	22	26	84.6154	R org.Mm.eg.db package (ver. 3.14.0)
GO:0001707	mesoderm formation	Gene Ontology (Biological Process)	ENSMUSG00000067336;ENSMUSG00000026836;ENSMUSG00000027198;ENSMUSG00000008999;ENSMUSG00000028173;ENSMUSG00000028649;ENSMUSG00000036427;ENSMUSG00000042178;ENSMUSG00000020260;ENSMUSG00000020250;ENSMUSG00000005469;ENSMUSG00000021796;ENSMUSG00000021835;ENSMUSG00000066839;ENSMUSG00000032402;ENSMUSG00000009073;ENSMUSG00000020612;ENSMUSG00000041324;ENSMUSG00000006958;ENSMUSG00000015605;ENSMUSG00000024098;…	Bmpr2;Acvr1;Ext2;Bmp7;Wls;Macf1;Gpi1;Armc5;Pofut2;Txnrd1;Prkaca;Bmpr1a;Bmp4;Ecsit;Smad3;Nf2;Prkar1a;Inhba;Chrd;Srf;Twsg1;Smad2	22	40	55	R org.Mm.eg.db package (ver. 3.14.0)
GO:0001711	endodermal cell fate commitment	Gene Ontology (Biological Process)	ENSMUSG00000026361;ENSMUSG00000027304;ENSMUSG00000003437;ENSMUSG00000005609;ENSMUSG00000042487;ENSMUSG00000006932	Cdc73;Rtf1;Paf1;Ctr9;Leo1;Ctnnb1	6	7	85.7143	R org.Mm.eg.db package (ver. 3.14.0)
GO:0001731	formation of translation preinitiation complex	Gene Ontology (Biological Process)	ENSMUSG00000026427;ENSMUSG00000042814;ENSMUSG00000074656;ENSMUSG00000000355;ENSMUSG00000035150;ENSMUSG00000023106;ENSMUSG00000040731;ENSMUSG00000042426;ENSMUSG00000021282;ENSMUSG00000058655;ENSMUSG00000044533;ENSMUSG00000069049	Eif2d;Mcts2;Eif2s2;Mcts1;Eif2s3x;Denr;Eif4h;Dhx29;Eif5;Eif4b;Rps2;Eif2s3y	12	12	100	R org.Mm.eg.db package (ver. 3.14.0)
GO:0001732	formation of cytoplasmic translation initiation complex	Gene Ontology (Biological Process)	ENSMUSG00000074656;ENSMUSG00000021282;ENSMUSG00000016554;ENSMUSG00000024991	Eif2s2;Eif5;Eif3d;Eif3a	4	4	100	R org.Mm.eg.db package (ver. 3.14.0)
GO:0001736	establishment of planar polarity	Gene Ontology (Biological Process)	ENSMUSG00000000881;ENSMUSG00000060798;ENSMUSG00000011658;ENSMUSG00000036862;ENSMUSG00000033282;ENSMUSG00000021994;ENSMUSG00000061244;ENSMUSG00000001105;ENSMUSG00000021013;ENSMUSG00000039801;ENSMUSG00000022297;ENSMUSG00000016028	Dlg3;Intu;Fuz;Dchs1;Rpgrip1l;Wnt5a;Exoc5;Ift20;Ttc8;Cplane1;Fzd6;Celsr1	12	19	63.1579	R org.Mm.eg.db package (ver. 3.14.0)
GO:0001738	morphogenesis of a polarized epithelium	Gene Ontology (Biological Process)	ENSMUSG00000034292;ENSMUSG00000034101;ENSMUSG00000015647;ENSMUSG00000029580;ENSMUSG00000062825;ENSMUSG00000024421	Traf3ip1;Ctnnd1;Lama5;Actb;Actg1;Lama3	6	8	75	R org.Mm.eg.db package (ver. 3.14.0)
GO:0001756	somitogenesis	Gene Ontology (Biological Process)	ENSMUSG00000026383;ENSMUSG00000010609;ENSMUSG00000026640;ENSMUSG00000058835;ENSMUSG00000026872;ENSMUSG00000027002;ENSMUSG00000046020;ENSMUSG00000079487;ENSMUSG00000028933;ENSMUSG00000039191;ENSMUSG00000029390;ENSMUSG00000029570;ENSMUSG00000030201;ENSMUSG00000025491;ENSMUSG00000042812;ENSMUSG00000021994;ENSMUSG00000021796;ENSMUSG00000034218;ENSMUSG00000032402;ENSMUSG00000059552;ENSMUSG00000020692;…	Epb41l5;Psen2;Plxna2;Abi1;Zeb2;Nckap1;Pofut1;Med12;Xrcc2;Rbpj;Tmed2;Lfng;Lrp6;Ifitm1;Foxf1;Wnt5a;Bmpr1a;Atm;Smad3;Trp53;Nle1;Kat2a;Axin2;Psen1;Ep300;Prkdc;Poglut1;Dll1;Mib1	29	55	52.7273	R org.Mm.eg.db package (ver. 3.14.0)
GO:0001763	morphogenesis of a branching structure	Gene Ontology (Biological Process)	ENSMUSG00000006538;ENSMUSG00000002603;ENSMUSG00000045680;ENSMUSG00000058806;ENSMUSG00000042812;ENSMUSG00000044791;ENSMUSG00000015468	Ihh;Tgfb1;Tcf21;Col13a1;Foxf1;Setd2;Notch4	7	11	63.6364	R org.Mm.eg.db package (ver. 3.14.0)
GO:0001765	membrane raft assembly	Gene Ontology (Biological Process)	ENSMUSG00000041959;ENSMUSG00000061981;ENSMUSG00000022505;ENSMUSG00000059714;ENSMUSG00000039316	S100a10;Flot2;Emp2;Flot1;Rftn1	5	6	83.3333	R org.Mm.eg.db package (ver. 3.14.0)
GO:0001768	establishment of T cell polarity	Gene Ontology (Biological Process)	ENSMUSG00000063415;ENSMUSG00000019842;ENSMUSG00000020143;ENSMUSG00000022568;ENSMUSG00000022443	Cyp26b1;Traf3ip2;Dock2;Scrib;Myh9	5	9	55.5556	R org.Mm.eg.db package (ver. 3.14.0)
GO:0001771	immunological synapse formation	Gene Ontology (Biological Process)	ENSMUSG00000066877;ENSMUSG00000031207;ENSMUSG00000037706;ENSMUSG00000020143;ENSMUSG00000011877;ENSMUSG00000022770;ENSMUSG00000052085	Nck2;Msn;Cd81;Dock2;Git1;Dlg1;Dock8	7	12	58.3333	R org.Mm.eg.db package (ver. 3.14.0)
GO:0001775	cell activation	Gene Ontology (Biological Process)	ENSMUSG00000026193;ENSMUSG00000027995;ENSMUSG00000002603;ENSMUSG00000047139;ENSMUSG00000020053;ENSMUSG00000034330;ENSMUSG00000021457	Fn1;Tlr2;Tgfb1;Cd24a;Igf1;Plcg2;Syk	7	11	63.6364	R org.Mm.eg.db package (ver. 3.14.0)
GO:0001776	leukocyte homeostasis	Gene Ontology (Biological Process)	ENSMUSG00000027381;ENSMUSG00000003873;ENSMUSG00000057789;ENSMUSG00000024947	Bcl2l11;Bax;Bak1;Men1	4	8	50	R org.Mm.eg.db package (ver. 3.14.0)
GO:0001778	plasma membrane repair	Gene Ontology (Biological Process)	ENSMUSG00000037432;ENSMUSG00000031255;ENSMUSG00000068923;ENSMUSG00000033788;ENSMUSG00000030105;ENSMUSG00000037049;ENSMUSG00000031840;ENSMUSG00000018340;ENSMUSG00000020900;ENSMUSG00000022443;ENSMUSG00000048612	Fer1l5;Sytl4;Syt11;Dysf;Arl8b;Smpd1;Rab3a;Anxa6;Myh10;Myh9;Myof	11	15	73.3333	R org.Mm.eg.db package (ver. 3.14.0)
GO:0001779	natural killer cell differentiation	Gene Ontology (Biological Process)	ENSMUSG00000026395;ENSMUSG00000052534;ENSMUSG00000027109;ENSMUSG00000014361;ENSMUSG00000041272;ENSMUSG00000073889;ENSMUSG00000002602;ENSMUSG00000020167;ENSMUSG00000010054;ENSMUSG00000018654;ENSMUSG00000038909;ENSMUSG00000020919;ENSMUSG00000004043;ENSMUSG00000056749;ENSMUSG00000020644;ENSMUSG00000035247;ENSMUSG00000022827	Ptprc;Pbx1;Sp3;Mertk;Tox;Il11ra1;Axl;Tcf3;Tusc2;Ikzf1;Kat7;Stat5b;Stat5a;Nfil3;Id2;Hectd1;Rabl3	17	21	80.9524	R org.Mm.eg.db package (ver. 3.14.0)
GO:0001780	neutrophil homeostasis	Gene Ontology (Biological Process)	ENSMUSG00000026365;ENSMUSG00000026874;ENSMUSG00000028525;ENSMUSG00000042594;ENSMUSG00000062593;ENSMUSG00000031990;ENSMUSG00000032114;ENSMUSG00000021048;ENSMUSG00000024659	Cfh;Hc;Pde4b;Sh2b3;Gm49339;Jam3;Slc37a4;Mthfd1;Anxa1	9	12	75	R org.Mm.eg.db package (ver. 3.14.0)
GO:0001782	B cell homeostasis	Gene Ontology (Biological Process)	ENSMUSG00000038608;ENSMUSG00000040423;ENSMUSG00000075376;ENSMUSG00000027381;ENSMUSG00000004221;ENSMUSG00000042228;ENSMUSG00000039936;ENSMUSG00000058818;ENSMUSG00000003873;ENSMUSG00000019842;ENSMUSG00000031537;ENSMUSG00000031628;ENSMUSG00000057672;ENSMUSG00000040447;ENSMUSG00000021501;ENSMUSG00000005583;ENSMUSG00000019256;ENSMUSG00000021022;ENSMUSG00000034801;ENSMUSG00000022488;ENSMUSG00000057789;…	Dock10;Rc3h1;Rc3h2;Bcl2l11;Ikbkg;Lyn;Pik3cd;Pirb;Bax;Traf3ip2;Ikbkb;Casp3;Pkn1;Spns2;Caml;Mef2c;Ahr;Ppp2r3c;Sos2;Nckap1l;Bak1;Sos1	22	30	73.3333	R org.Mm.eg.db package (ver. 3.14.0)
GO:0001783	B cell apoptotic process	Gene Ontology (Biological Process)	ENSMUSG00000028191;ENSMUSG00000003873;ENSMUSG00000019842;ENSMUSG00000057672;ENSMUSG00000022346;ENSMUSG00000006134;ENSMUSG00000057789;ENSMUSG00000023915	Bcl10;Bax;Traf3ip2;Pkn1;Myc;Crkl;Bak1;Tnfrsf21	8	13	61.5385	R org.Mm.eg.db package (ver. 3.14.0)
GO:0001798	positive regulation of type IIa hypersensitivity	Gene Ontology (Biological Process)	ENSMUSG00000059498;ENSMUSG00000058715;ENSMUSG00000015947;ENSMUSG00000024164	Fcgr3;Fcer1g;Fcgr1;C3	4	6	66.6667	R org.Mm.eg.db package (ver. 3.14.0)
GO:0001816	cytokine production	Gene Ontology (Biological Process)	ENSMUSG00000031400;ENSMUSG00000062515;ENSMUSG00000034610;ENSMUSG00000033788;ENSMUSG00000023274;ENSMUSG00000030722;ENSMUSG00000031902;ENSMUSG00000003847;ENSMUSG00000055435;ENSMUSG00000052435;ENSMUSG00000032114;ENSMUSG00000039285;ENSMUSG00000002699;ENSMUSG00000067586;ENSMUSG00000059883;ENSMUSG00000033016;ENSMUSG00000024781	G6pdx;Fabp4;Tut4;Dysf;Cd4;Nfatc2ip;Nfatc3;Nfat5;Maf;Cebpe;Slc37a4;Azi2;Lcp2;S1pr3;Irak4;Nfatc1;Lipa	17	31	54.8387	R org.Mm.eg.db package (ver. 3.14.0)
GO:0001818	negative regulation of cytokine production	Gene Ontology (Biological Process)	ENSMUSG00000026177;ENSMUSG00000050199;ENSMUSG00000014361;ENSMUSG00000031438;ENSMUSG00000068923;ENSMUSG00000028163;ENSMUSG00000006445;ENSMUSG00000071337;ENSMUSG00000000440;ENSMUSG00000043832;ENSMUSG00000074272;ENSMUSG00000002602;ENSMUSG00000090958;ENSMUSG00000020077;ENSMUSG00000019943;ENSMUSG00000031652;ENSMUSG00000004558;ENSMUSG00000032336;ENSMUSG00000036398;ENSMUSG00000024098	Slc11a1;Lgr4;Mertk;Rnf128;Syt11;Nfkb1;Epha2;Tia1;Pparg;Clec4a3;Ceacam1;Axl;Lrrc32;Srgn;Atp2b1;N4bp1;Ndrg2;Nptn;Ppp1r11;Twsg1	20	39	51.2821	R org.Mm.eg.db package (ver. 3.14.0)
GO:0001819	positive regulation of cytokine production	Gene Ontology (Biological Process)	ENSMUSG00000026177;ENSMUSG00000079164;ENSMUSG00000026672;ENSMUSG00000026922;ENSMUSG00000027646;ENSMUSG00000027995;ENSMUSG00000042312;ENSMUSG00000028191;ENSMUSG00000028874;ENSMUSG00000002944;ENSMUSG00000029276;ENSMUSG00000029468;ENSMUSG00000043421;ENSMUSG00000030059;ENSMUSG00000023349;ENSMUSG00000057666;ENSMUSG00000046080;ENSMUSG00000003184;ENSMUSG00000057465;ENSMUSG00000033307;ENSMUSG00000031639;…	Slc11a1;Tlr5;Optn;Agpat2;Src;Tlr2;S100a13;Bcl10;Fgr;Cd36;Glmn;P2rx7;Hilpda;Tmf1;Clec4n;Gapdh;Clec9a;Irf3;Saa2;Mif;Tlr3;Agt;Wnt5a;Casp1;Cadm1;Scamp5;Peli1;Lgals9;Kat2a;Cd300c2;Agtr1a;Syk;Nfam1;Sod1;Agpat1;Flot1;Eif2ak2;Cd14;Ccdc88b;Il33	40	78	51.2821	R org.Mm.eg.db package (ver. 3.14.0)
GO:0001822	kidney development	Gene Ontology (Biological Process)	ENSMUSG00000043760;ENSMUSG00000034292;ENSMUSG00000026365;ENSMUSG00000026768;ENSMUSG00000026812;ENSMUSG00000026874;ENSMUSG00000057110;ENSMUSG00000034101;ENSMUSG00000027253;ENSMUSG00000027187;ENSMUSG00000044042;ENSMUSG00000027204;ENSMUSG00000027381;ENSMUSG00000006800;ENSMUSG00000008999;ENSMUSG00000015647;ENSMUSG00000055653;ENSMUSG00000050332;ENSMUSG00000034640;ENSMUSG00000047824;ENSMUSG00000040943;…	Pkhd1;Traf3ip1;Cfh;Itga8;Tsc1;Hc;Cntrl;Ctnnd1;Lrp4;Cat;Fmn1;Fbn1;Bcl2l11;Sulf2;Bmp7;Lama5;Gpc3;Amer1;Tiparp;Pygo2;Tet2;Tmem67;Tgfbr1;Invs;Pcsk9;Hspb11;Cyp4a12a;Cyp4a12b;Cyp4a14;Cyp4a10;Cyp4a31;Cyp4a32;Snx17;Wfs1;Cc2d2a;Pkd2;Cux1;C1galt1;Anxa4;Plxnd1;Bax;Aqp11;Dchs1;Cdkn1c;Tcf21;Traf3ip2;Tbc1d32;Sgpl1;Arid5b;Bicc1;Pcnt;Timeless;Nek1;Sall1;Rpgrip1l;Agt;Wnt5a;Bmp4;Ift88;Dync2h1;Myo1e;Pygo1;Nphp3;Rho…	102	151	67.5497	R org.Mm.eg.db package (ver. 3.14.0)
GO:0001824	blastocyst development	Gene Ontology (Biological Process)	ENSMUSG00000026576;ENSMUSG00000026509;ENSMUSG00000026622;ENSMUSG00000002102;ENSMUSG00000037475;ENSMUSG00000007613;ENSMUSG00000028693;ENSMUSG00000029062;ENSMUSG00000029287;ENSMUSG00000029556;ENSMUSG00000029655;ENSMUSG00000004268;ENSMUSG00000030291;ENSMUSG00000030603;ENSMUSG00000047517;ENSMUSG00000000902;ENSMUSG00000019470;ENSMUSG00000000740;ENSMUSG00000022174;ENSMUSG00000053110;ENSMUSG00000011958;…	Atp1b1;Capn2;Nek2;Psmc3;Thoc2;Tgfbr1;Nasp;Cdk11b;Tgfbr3;Hnf1a;N4bp2l2;Emg1;Med21;Psmc4;Dmbt1;Smarcb1;Xab2;Rpl13;Dad1;Yap1;Bnip2;Thoc5;Rrm2;G2e3	24	34	70.5882	R org.Mm.eg.db package (ver. 3.14.0)
GO:0001825	blastocyst formation	Gene Ontology (Biological Process)	ENSMUSG00000025982;ENSMUSG00000027660;ENSMUSG00000027671;ENSMUSG00000027800;ENSMUSG00000028397;ENSMUSG00000029020;ENSMUSG00000041264;ENSMUSG00000000811;ENSMUSG00000038279;ENSMUSG00000030516;ENSMUSG00000030530;ENSMUSG00000042323;ENSMUSG00000020458;ENSMUSG00000002052;ENSMUSG00000037361;ENSMUSG00000018040;ENSMUSG00000008976;ENSMUSG00000073460;ENSMUSG00000063888;ENSMUSG00000023988;ENSMUSG00000037236;…	Sf3b1;Skil;Actl6a;Tm4sf1;Kdm4c;Mfn2;Uspl1;Txnrd3;Nop2;Tjp1;Furin;Pbrm1;Rtn4;Supt6;Sf3b6;Rrp7a;Gabpa;Pnldc1;Rpl7l1;Bysl;Matr3;Wdr74;Mxi1	23	30	76.6667	R org.Mm.eg.db package (ver. 3.14.0)
GO:0001829	trophectodermal cell differentiation	Gene Ontology (Biological Process)	ENSMUSG00000027109;ENSMUSG00000017697;ENSMUSG00000059325;ENSMUSG00000035632;ENSMUSG00000005609;ENSMUSG00000039910;ENSMUSG00000020166;ENSMUSG00000052837;ENSMUSG00000036550;ENSMUSG00000000303;ENSMUSG00000053110;ENSMUSG00000001280;ENSMUSG00000015605;ENSMUSG00000023988	Sp3;Ada;Hopx;Cnot3;Ctr9;Cited2;Cnot2;Junb;Cnot1;Cdh1;Yap1;Sp1;Srf;Bysl	14	21	66.6667	R org.Mm.eg.db package (ver. 3.14.0)
GO:0001832	blastocyst growth	Gene Ontology (Biological Process)	ENSMUSG00000027304;ENSMUSG00000028224;ENSMUSG00000029547;ENSMUSG00000005609;ENSMUSG00000032187;ENSMUSG00000046010;ENSMUSG00000024486	Rtf1;Nbn;Ints1;Ctr9;Smarca4;Zfp830;Hbegf	7	10	70	R org.Mm.eg.db package (ver. 3.14.0)
GO:0001833	inner cell mass cell proliferation	Gene Ontology (Biological Process)	ENSMUSG00000027206;ENSMUSG00000027454;ENSMUSG00000015697;ENSMUSG00000025337;ENSMUSG00000029547;ENSMUSG00000041147;ENSMUSG00000047517;ENSMUSG00000031546;ENSMUSG00000032078;ENSMUSG00000018736;ENSMUSG00000042275;ENSMUSG00000024002;ENSMUSG00000023980;ENSMUSG00000024735	Cops2;Gins1;Setdb1;Sbds;Ints1;Brca2;Dmbt1;Gins4;Zpr1;Ndel1;Pelo;Brd4;Taf8;Prpf19	14	18	77.7778	R org.Mm.eg.db package (ver. 3.14.0)
GO:0001835	blastocyst hatching	Gene Ontology (Biological Process)	ENSMUSG00000039231;ENSMUSG00000040363;ENSMUSG00000016308;ENSMUSG00000025626;ENSMUSG00000031386;ENSMUSG00000027630;ENSMUSG00000040536;ENSMUSG00000040740;ENSMUSG00000042202;ENSMUSG00000037822;ENSMUSG00000066900;ENSMUSG00000061882;ENSMUSG00000005609;ENSMUSG00000000902;ENSMUSG00000031458;ENSMUSG00000031875;ENSMUSG00000033446;ENSMUSG00000032187;ENSMUSG00000000301;ENSMUSG00000034708;ENSMUSG00000021209;…	Suv39h1;Bcor;Ube2a;Phf6;Hcfc1;Tbl1xr1;Necab1;Slc25a34;Slc35e2;Smim14;Suds3;Ccdc62;Ctr9;Smarcb1;Coprs;Cmtm3;Lpar6;Smarca4;Pemt;Grn;Ppp4r4;Hs3st6;Rbbp8;Ndufa2	24	40	60	R org.Mm.eg.db package (ver. 3.14.0)
GO:0001836	release of cytochrome c from mitochondria	Gene Ontology (Biological Process)	ENSMUSG00000026150;ENSMUSG00000026278;ENSMUSG00000007659;ENSMUSG00000033792;ENSMUSG00000052684;ENSMUSG00000019054;ENSMUSG00000002797;ENSMUSG00000004446;ENSMUSG00000002083;ENSMUSG00000003438;ENSMUSG00000003873;ENSMUSG00000020366;ENSMUSG00000059552;ENSMUSG00000022789;ENSMUSG00000006818;ENSMUSG00000057789;ENSMUSG00000024959	Mff;Bok;Bcl2l1;Atp7a;Jun;Fis1;Ggct;Bid;Bbc3;Timm50;Bax;Mapk9;Trp53;Dnm1l;Sod2;Bak1;Bad	17	22	77.2727	R org.Mm.eg.db package (ver. 3.14.0)
GO:0001837	epithelial to mesenchymal transition	Gene Ontology (Biological Process)	ENSMUSG00000026383;ENSMUSG00000026923;ENSMUSG00000026814;ENSMUSG00000027358;ENSMUSG00000031328;ENSMUSG00000007613;ENSMUSG00000039158;ENSMUSG00000039191;ENSMUSG00000029287;ENSMUSG00000005566;ENSMUSG00000002603;ENSMUSG00000030849;ENSMUSG00000089736;ENSMUSG00000031565;ENSMUSG00000021782;ENSMUSG00000034205;ENSMUSG00000033953;ENSMUSG00000020358;ENSMUSG00000020846;ENSMUSG00000020719;ENSMUSG00000000567;…	Epb41l5;Notch1;Eng;Bmp2;Flna;Tgfbr1;Akna;Rbpj;Tgfbr3;Trim28;Tgfb1;Fgfr2;Tgfbr3l;Fgfr1;Dlg5;Loxl2;Ppp3r1;Hnrnpab;Rflnb;Ddx5;Sox9;Rock2;Hif1a;Ddx17;Snai2;Gsk3b;Notch4;Cul7;Trip10;Rock1;Nfatc1	31	41	75.6098	R org.Mm.eg.db package (ver. 3.14.0)
GO:0001841	neural tube formation	Gene Ontology (Biological Process)	ENSMUSG00000026029;ENSMUSG00000017858;ENSMUSG00000018209;ENSMUSG00000028284;ENSMUSG00000038564;ENSMUSG00000038593;ENSMUSG00000001632;ENSMUSG00000030652;ENSMUSG00000039910;ENSMUSG00000060733;ENSMUSG00000021466;ENSMUSG00000022329;ENSMUSG00000016619;ENSMUSG00000024294	Casp8;Ift52;Stk4;Map3k7;Ift172;Tctn1;Brpf1;Coq7;Cited2;Ipmk;Ptch1;Stk3;Nup50;Mib1	14	18	77.7778	R org.Mm.eg.db package (ver. 3.14.0)
GO:0001843	neural tube closure	Gene Ontology (Biological Process)	ENSMUSG00000004768;ENSMUSG00000026121;ENSMUSG00000026596;ENSMUSG00000026812;ENSMUSG00000026842;ENSMUSG00000000247;ENSMUSG00000026872;ENSMUSG00000027002;ENSMUSG00000027164;ENSMUSG00000017009;ENSMUSG00000037369;ENSMUSG00000079487;ENSMUSG00000001052;ENSMUSG00000028266;ENSMUSG00000028191;ENSMUSG00000005034;ENSMUSG00000066043;ENSMUSG00000007880;ENSMUSG00000029009;ENSMUSG00000029050;ENSMUSG00000038564;…	Rab23;Sema4c;Abl2;Tsc1;Abl1;Lhx2;Zeb2;Nckap1;Traf6;Sdc4;Kdm6a;Med12;Sec24b;Lmo4;Bcl10;Prkacb;Phactr4;Arid1a;Mthfr;Ski;Ift172;Cc2d2a;Lias;Shroom3;Glmn;Tmed2;Ift122;Cecr2;Lrp6;Arhgap35;Vasp;Tgfb1;Spint2;Fuz;Deaf1;Mthfd1l;Cited2;Apaf1;Dlc1;Prkaca;Sall1;Wnt5a;Bmp4;Bbs4;Setd2;Cobl;Dvl2;Pfn1;Mks1;Rara;Kat2a;Rala;Ptch1;Cdk20;Rock2;Rps7;Hectd1;Mthfd1;Fzd6;Scrib;Celsr1;Plxnb2;Prickle1;Rarg;Cluap1;Opa1;Tsc…	71	102	69.6078	R org.Mm.eg.db package (ver. 3.14.0)
GO:0001865	NK T cell differentiation	Gene Ontology (Biological Process)	ENSMUSG00000027104;ENSMUSG00000028076;ENSMUSG00000028042;ENSMUSG00000004207	Atf2;Cd1d1;Zbtb7b;Psap	4	7	57.1429	R org.Mm.eg.db package (ver. 3.14.0)
GO:0001867	complement activation, lectin pathway	Gene Ontology (Biological Process)	ENSMUSG00000026938;ENSMUSG00000028979;ENSMUSG00000037780;ENSMUSG00000036655;ENSMUSG00000022887;ENSMUSG00000024863	Fcna;Masp2;Mbl1;Colec11;Masp1;Mbl2	6	9	66.6667	R org.Mm.eg.db package (ver. 3.14.0)
GO:0001881	receptor recycling	Gene Ontology (Biological Process)	ENSMUSG00000026024;ENSMUSG00000074582;ENSMUSG00000044134;ENSMUSG00000038970;ENSMUSG00000035278;ENSMUSG00000021501;ENSMUSG00000077450;ENSMUSG00000024065	Als2;Arfgef2;Pheta1;Lmtk2;Plekhj1;Caml;Rab11b;Ehd3	8	11	72.7273	R org.Mm.eg.db package (ver. 3.14.0)
GO:0001886	endothelial cell morphogenesis	Gene Ontology (Biological Process)	ENSMUSG00000042745;ENSMUSG00000036885;ENSMUSG00000028339;ENSMUSG00000037242;ENSMUSG00000004846;ENSMUSG00000009376;ENSMUSG00000001435;ENSMUSG00000040040;ENSMUSG00000022025;ENSMUSG00000020717;ENSMUSG00000075254;ENSMUSG00000015468	Id1;Arhgef26;Col15a1;Clic4;Plod3;Met;Col18a1;Ift88;Cnmd;Pecam1;Heg1;Notch4	12	17	70.5882	R org.Mm.eg.db package (ver. 3.14.0)
GO:0001889	liver development	Gene Ontology (Biological Process)	ENSMUSG00000025907;ENSMUSG00000039377;ENSMUSG00000043241;ENSMUSG00000026923;ENSMUSG00000027109;ENSMUSG00000027104;ENSMUSG00000017697;ENSMUSG00000009406;ENSMUSG00000027665;ENSMUSG00000027878;ENSMUSG00000062908;ENSMUSG00000052684;ENSMUSG00000044254;ENSMUSG00000043207;ENSMUSG00000039662;ENSMUSG00000028864;ENSMUSG00000034462;ENSMUSG00000029287;ENSMUSG00000029556;ENSMUSG00000029482;ENSMUSG00000025533;…	Rb1cc1;Hlx;Upf2;Notch1;Sp3;Atf2;Ada;Elk1;Pik3ca;Notch2;Acadm;Jun;Pcsk9;Zmpste24;Icmt;Hgf;Pkd2;Tgfbr3;Hnf1a;Aacs;Asl;Met;Atg7;Vwf;Lsr;Cebpa;Taf10;Cited2;Sec63;Upb1;Klf1;Rpgrip1l;Hp;Ift88;Smarca4;Prkcsh;Hmbs;Cadm1;Pkm;Smad3;Onecut1;Rhbdd3;Xbp1;Cobl;Nf1;Hnf1b;Cdk5rap3;Med1;Stat5b;Jarid2;Ptcd2;Ahr;Arf6;Meg3;Mpst;Sp1;Atf7;Mrtfb;Hes1;Igf2r;Sod2;Pkd1;Gfer;Man2a1;Gata6;Proc;Onecut2;Rela;Hhex	69	74	93.2432	R org.Mm.eg.db package (ver. 3.14.0)
GO:0001890	placenta development	Gene Ontology (Biological Process)	ENSMUSG00000070644;ENSMUSG00000015846;ENSMUSG00000017697;ENSMUSG00000027878;ENSMUSG00000073988;ENSMUSG00000073889;ENSMUSG00000028495;ENSMUSG00000029556;ENSMUSG00000009376;ENSMUSG00000000440;ENSMUSG00000001930;ENSMUSG00000003031;ENSMUSG00000046179;ENSMUSG00000006205;ENSMUSG00000037664;ENSMUSG00000001783;ENSMUSG00000031844;ENSMUSG00000042323;ENSMUSG00000057367;ENSMUSG00000020782;ENSMUSG00000079036;…	Etnk2;Rxra;Ada;Notch2;Ttpa;Il11ra1;Rps6;Hnf1a;Met;Pparg;Vwf;Cdkn1b;E2f8;Htra1;Cdkn1c;Rtcb;Hsd17b2;Pbrm1;Birc2;Llgl2;Alkbh1;Ccdc134;Map3k4;Ccnf;Ppard;Mapk14;Hsp90ab1;Cul7;Birc6	29	49	59.1837	R org.Mm.eg.db package (ver. 3.14.0)
GO:0001892	embryonic placenta development	Gene Ontology (Biological Process)	ENSMUSG00000027109;ENSMUSG00000056501;ENSMUSG00000015522;ENSMUSG00000073988;ENSMUSG00000034462;ENSMUSG00000029390;ENSMUSG00000034957;ENSMUSG00000039910;ENSMUSG00000020122;ENSMUSG00000018160;ENSMUSG00000040481;ENSMUSG00000035247;ENSMUSG00000021109;ENSMUSG00000021255;ENSMUSG00000022556;ENSMUSG00000001280;ENSMUSG00000032855;ENSMUSG00000023990;ENSMUSG00000024140	Sp3;Cebpb;Arnt;Ttpa;Pkd2;Tmed2;Cebpa;Cited2;Egfr;Med1;Bptf;Hectd1;Hif1a;Esrrb;Hsf1;Sp1;Pkd1;Tfeb;Epas1	19	28	67.8571	R org.Mm.eg.db package (ver. 3.14.0)
GO:0001893	maternal placenta development	Gene Ontology (Biological Process)	ENSMUSG00000067336;ENSMUSG00000015846;ENSMUSG00000029390;ENSMUSG00000030551;ENSMUSG00000069565;ENSMUSG00000001729;ENSMUSG00000039656;ENSMUSG00000024997	Bmpr2;Rxra;Tmed2;Nr2f2;Dazap1;Akt1;Rxrb;Prdx3	8	11	72.7273	R org.Mm.eg.db package (ver. 3.14.0)
GO:0001894	tissue homeostasis	Gene Ontology (Biological Process)	ENSMUSG00000026043;ENSMUSG00000016494;ENSMUSG00000038375;ENSMUSG00000027523;ENSMUSG00000027803;ENSMUSG00000051675;ENSMUSG00000001642;ENSMUSG00000019997;ENSMUSG00000003068;ENSMUSG00000035569;ENSMUSG00000025809;ENSMUSG00000022105;ENSMUSG00000053110;ENSMUSG00000006932;ENSMUSG00000020532;ENSMUSG00000000567;ENSMUSG00000024620	Col3a1;Cd34;Trp53inp2;Gnas;Wwtr1;Trim32;Akr1b3;Ccn2;Stk11;Ankrd11;Itgb1;Rb1;Yap1;Ctnnb1;Acaca;Sox9;Pdgfrb	17	28	60.7143	R org.Mm.eg.db package (ver. 3.14.0)
GO:0001913	T cell mediated cytotoxicity	Gene Ontology (Biological Process)	ENSMUSG00000025630;ENSMUSG00000030560;ENSMUSG00000053219;ENSMUSG00000032359;ENSMUSG00000045827;ENSMUSG00000022570;ENSMUSG00000022505	Hprt;Ctsc;Raet1e;Ctsh;Serpinb9;Gfus;Emp2	7	12	58.3333	R org.Mm.eg.db package (ver. 3.14.0)
GO:0001916	positive regulation of T cell mediated cytotoxicity	Gene Ontology (Biological Process)	ENSMUSG00000026395;ENSMUSG00000060802;ENSMUSG00000041750;ENSMUSG00000028076;ENSMUSG00000029468;ENSMUSG00000037053;ENSMUSG00000031077;ENSMUSG00000019998;ENSMUSG00000015656;ENSMUSG00000022378;ENSMUSG00000061232;ENSMUSG00000024339;ENSMUSG00000073411;ENSMUSG00000079507;ENSMUSG00000035929;ENSMUSG00000073409;ENSMUSG00000060550;ENSMUSG00000067235;ENSMUSG00000053835;ENSMUSG00000067212;ENSMUSG00000056116;…	Ptprc;B2m;Cd1d2;Cd1d1;P2rx7;Azgp1;Fadd;Stx7;Hspa8;Cyrib;H2-K1;Tap2;H2-D1;H2-Q1;H2-Q4;H2-Q6;H2-Q7;H2-Q10;H2-T24;H2-T23;H2-T22;H2-Bl;H2-T10;H2-M3	24	45	53.3333	R org.Mm.eg.db package (ver. 3.14.0)
GO:0001919	regulation of receptor recycling	Gene Ontology (Biological Process)	ENSMUSG00000038844;ENSMUSG00000028419;ENSMUSG00000030842;ENSMUSG00000039976	Kif16b;Chmp5;Lamtor1;Tbc1d16	4	8	50	R org.Mm.eg.db package (ver. 3.14.0)
GO:0001921	positive regulation of receptor recycling	Gene Ontology (Biological Process)	ENSMUSG00000026433;ENSMUSG00000010609;ENSMUSG00000057530;ENSMUSG00000028955;ENSMUSG00000032812;ENSMUSG00000042105;ENSMUSG00000032231;ENSMUSG00000034187;ENSMUSG00000049115;ENSMUSG00000019969;ENSMUSG00000022150;ENSMUSG00000022568	Rab29;Psen2;Ece1;Vamp3;Arap1;Inpp5f;Anxa2;Nsf;Agtr1a;Psen1;Dab2;Scrib	12	16	75	R org.Mm.eg.db package (ver. 3.14.0)
GO:0001922	B-1 B cell homeostasis	Gene Ontology (Biological Process)	ENSMUSG00000026842;ENSMUSG00000005057;ENSMUSG00000019850;ENSMUSG00000019256;ENSMUSG00000021109	Abl1;Sh2b2;Tnfaip3;Ahr;Hif1a	5	5	100	R org.Mm.eg.db package (ver. 3.14.0)
GO:0001932	regulation of protein phosphorylation	Gene Ontology (Biological Process)	ENSMUSG00000070871;ENSMUSG00000026193;ENSMUSG00000044340;ENSMUSG00000038855;ENSMUSG00000027253;ENSMUSG00000027665;ENSMUSG00000061175;ENSMUSG00000027852;ENSMUSG00000028893;ENSMUSG00000028991;ENSMUSG00000029071;ENSMUSG00000041936;ENSMUSG00000004530;ENSMUSG00000004951;ENSMUSG00000029687;ENSMUSG00000048930;ENSMUSG00000041560;ENSMUSG00000054793;ENSMUSG00000055493;ENSMUSG00000020053;ENSMUSG00000040033;…	Ccnyl1;Fn1;Phlpp1;Itpkb;Lrp4;Pik3ca;Fnip2;Nras;Sesn2;Mtor;Dvl1;Agrn;Coro1c;Hspb1;Ezh2;Tada3;Nop53;Cadm4;Epm2a;Igf1;Stat2;Cdh5;Smpd3;Atg14;Pin1;Apoa1;Pml;Phip;Prkar2a;Hus1;Ppp2ca;Fnip1;Flcn;Arrb2;Tada2a;Ppp1r9b;Wnt9b;Socs3;Rptor;Nhlrc1;Ndufs4;Dicer1;Rictor;Ropn1l;Ptk2;Plxnb2;Axin1;Ppp2r5d;Fer;Ppp2r5b	50	75	66.6667	R org.Mm.eg.db package (ver. 3.14.0)
GO:0001933	negative regulation of protein phosphorylation	Gene Ontology (Biological Process)	ENSMUSG00000026176;ENSMUSG00000045658;ENSMUSG00000034292;ENSMUSG00000046062;ENSMUSG00000026483;ENSMUSG00000010609;ENSMUSG00000026883;ENSMUSG00000027030;ENSMUSG00000027006;ENSMUSG00000014077;ENSMUSG00000037902;ENSMUSG00000079037;ENSMUSG00000023070;ENSMUSG00000034160;ENSMUSG00000027803;ENSMUSG00000042228;ENSMUSG00000028300;ENSMUSG00000028416;ENSMUSG00000028517;ENSMUSG00000042677;ENSMUSG00000028991;…	Ctdsp1;Pid1;Traf3ip1;Ppp1r15b;Niban1;Psen2;Dab2ip;Stk39;Dnajc10;Chp1;Sirpa;Prnp;Rgn;Ogt;Wwtr1;Lyn;C9orf72;Bag1;Plpp3;Zc3h12a;Mtor;Tardbp;Park7;Dvl1;Ppargc1a;Paqr3;Gbp4;Coro1c;Pebp1;Rabgef1;Lrp6;Ppp5c;Cadm4;Tgfb1;Cib1;Arrb1;Cactin;Dusp6;Ctdsp2;Insr;Fkbp8;Pkn1;Pard6a;Terf2ip;Atg14;Ibtk;Ctdspl;Ppia;Igfbp3;Ppp2ca;Hspa4;Arrb2;Inpp5k;Cdk5rap3;Prkca;Zbed3;Ocln;Nnt;Psen1;Wars;Prkdc;Crkl;Prkn;Tsc2;Xdh;Imp…	68	103	66.0194	R org.Mm.eg.db package (ver. 3.14.0)
GO:0001934	positive regulation of protein phosphorylation	Gene Ontology (Biological Process)	ENSMUSG00000025907;ENSMUSG00000067336;ENSMUSG00000004451;ENSMUSG00000026483;ENSMUSG00000058594;ENSMUSG00000026842;ENSMUSG00000026814;ENSMUSG00000052155;ENSMUSG00000027104;ENSMUSG00000027249;ENSMUSG00000005102;ENSMUSG00000027398;ENSMUSG00000037523;ENSMUSG00000027358;ENSMUSG00000018209;ENSMUSG00000027523;ENSMUSG00000000838;ENSMUSG00000034160;ENSMUSG00000027692;ENSMUSG00000027680;ENSMUSG00000027765;…	Rb1cc1;Bmpr2;Ralb;Niban1;Fbh1;Abl1;Eng;Acvr2a;Atf2;F2;Eif2ak4;Il1b;Mavs;Bmp2;Stk4;Gnas;Fmr1;Ogt;Tnik;Fxr1;P2ry1;Efna1;Ngf;Ccn1;Lyn;Mob3b;Tesk1;Tek;Lepr;Mob3c;Eif4g3;Pink1;Mtor;Dvl1;Agrn;Fzd1;Hgf;Cdk5;Kdr;Mob1b;Grk3;Erp29;P2rx7;Camkk2;Cdk2ap1;Cldn3;Brat1;Rac1;Hmgb1;Hipk2;Rarres2;Mob1a;Raf1;Adipor2;Cd4;Ccnd2;Kras;Fiz1;Tgfb1;Akt2;Ppp1r15a;Fgf21;Slco3a1;Cib1;Pde8a;Pak1;Arrb1;Cln3;Mapk3;Hras;Mob2;Ccnd…	159	250	63.6	R org.Mm.eg.db package (ver. 3.14.0)
GO:0001935	endothelial cell proliferation	Gene Ontology (Biological Process)	ENSMUSG00000067336;ENSMUSG00000016494;ENSMUSG00000035725;ENSMUSG00000006386;ENSMUSG00000037936;ENSMUSG00000066551;ENSMUSG00000037214;ENSMUSG00000034205;ENSMUSG00000032083;ENSMUSG00000032462;ENSMUSG00000020484;ENSMUSG00000020715;ENSMUSG00000022770	Bmpr2;Cd34;Prkx;Tek;Scarb1;Hmgb1;Thap1;Loxl2;Apoa1;Pik3cb;Xbp1;Ern1;Dlg1	13	15	86.6667	R org.Mm.eg.db package (ver. 3.14.0)
GO:0001936	regulation of endothelial cell proliferation	Gene Ontology (Biological Process)	ENSMUSG00000006386;ENSMUSG00000033191;ENSMUSG00000062960;ENSMUSG00000021835	Tek;Tie1;Kdr;Bmp4	4	7	57.1429	R org.Mm.eg.db package (ver. 3.14.0)
GO:0001938	positive regulation of endothelial cell proliferation	Gene Ontology (Biological Process)	ENSMUSG00000026078;ENSMUSG00000067336;ENSMUSG00000019699;ENSMUSG00000010175;ENSMUSG00000026921;ENSMUSG00000027358;ENSMUSG00000037754;ENSMUSG00000028108;ENSMUSG00000027852;ENSMUSG00000028128;ENSMUSG00000052684;ENSMUSG00000028991;ENSMUSG00000039936;ENSMUSG00000054252;ENSMUSG00000062960;ENSMUSG00000004814;ENSMUSG00000000058;ENSMUSG00000007655;ENSMUSG00000010797;ENSMUSG00000033788;ENSMUSG00000061353;…	Pdcl3;Bmpr2;Akt3;Prox1;Egfl7;Bmp2;Ppp1r16b;Ecm1;Nras;F3;Jun;Mtor;Pik3cd;Fgfr3;Kdr;Ccl24;Cav2;Cav1;Wnt2;Dysf;Cxcl12;Prkd2;Emc10;Arg1;Sirt1;Vegfc;Hmgb2;Cdh13;Cyba;Wnt5a;Gdf2;Bmp4;Ang;Flt4;Nf1;Stat5a;Itgb3;Prkca;Rptor;Bmp6;Pdcd6;Aggf1;Akt1;Rictor;Acvrl1;Nr4a1;Vegfa;Lrg1;Mydgf;Vegfb	50	76	65.7895	R org.Mm.eg.db package (ver. 3.14.0)
GO:0001942	hair follicle development	Gene Ontology (Biological Process)	ENSMUSG00000026385;ENSMUSG00000010609;ENSMUSG00000000247;ENSMUSG00000027253;ENSMUSG00000050199;ENSMUSG00000015647;ENSMUSG00000046470;ENSMUSG00000031349;ENSMUSG00000059327;ENSMUSG00000028403;ENSMUSG00000043207;ENSMUSG00000039706;ENSMUSG00000025856;ENSMUSG00000011658;ENSMUSG00000030800;ENSMUSG00000034854;ENSMUSG00000020140;ENSMUSG00000060548;ENSMUSG00000020122;ENSMUSG00000000567;ENSMUSG00000041324;…	Dbi;Psen2;Lhx2;Lrp4;Lgr4;Lama5;Sox18;Nsdhl;Eda;Zdhhc21;Zmpste24;Ldb2;Pdgfa;Fuz;Prss8;Mfsd12;Lgr5;Tnfrsf19;Egfr;Sox9;Inhba;Sav1;Dicer1;Fzd6;Celsr1;Acvr1b;Sos1;Apc;Rela;Ldb1	30	54	55.5556	R org.Mm.eg.db package (ver. 3.14.0)
GO:0001944	vasculature development	Gene Ontology (Biological Process)	ENSMUSG00000045005;ENSMUSG00000006538;ENSMUSG00000002111;ENSMUSG00000046470;ENSMUSG00000028333;ENSMUSG00000025485;ENSMUSG00000039910;ENSMUSG00000045680;ENSMUSG00000001151;ENSMUSG00000003068;ENSMUSG00000031871;ENSMUSG00000021835;ENSMUSG00000006932;ENSMUSG00000000378;ENSMUSG00000020357;ENSMUSG00000021109;ENSMUSG00000075254;ENSMUSG00000015468;ENSMUSG00000023951;ENSMUSG00000024913;ENSMUSG00000024750	Fzd5;Ihh;Spi1;Sox18;Anp32b;Ric8a;Cited2;Tcf21;Pcnt;Stk11;Cdh5;Bmp4;Ctnnb1;Ccm2;Flt4;Hif1a;Heg1;Notch4;Vegfa;Lrp5;Zfand5	21	30	70	R org.Mm.eg.db package (ver. 3.14.0)
GO:0001945	lymph vessel development	Gene Ontology (Biological Process)	ENSMUSG00000010175;ENSMUSG00000046470;ENSMUSG00000062960;ENSMUSG00000030551;ENSMUSG00000001300;ENSMUSG00000020357;ENSMUSG00000021457;ENSMUSG00000075254;ENSMUSG00000024168;ENSMUSG00000046318	Prox1;Sox18;Kdr;Nr2f2;Efnb2;Flt4;Syk;Heg1;Tmem204;Ccbe1	10	14	71.4286	R org.Mm.eg.db package (ver. 3.14.0)
GO:0001946	lymphangiogenesis	Gene Ontology (Biological Process)	ENSMUSG00000067336;ENSMUSG00000026604;ENSMUSG00000010175;ENSMUSG00000046470;ENSMUSG00000021816;ENSMUSG00000061393;ENSMUSG00000020357;ENSMUSG00000045930;ENSMUSG00000000530;ENSMUSG00000023951;ENSMUSG00000046318;ENSMUSG00000033016	Bmpr2;Ptpn14;Prox1;Sox18;Ppp3cb;Acvr2b;Flt4;Clec14a;Acvrl1;Vegfa;Ccbe1;Nfatc1	12	14	85.7143	R org.Mm.eg.db package (ver. 3.14.0)
GO:0001947	heart looping	Gene Ontology (Biological Process)	ENSMUSG00000006538;ENSMUSG00000026923;ENSMUSG00000026814;ENSMUSG00000017858;ENSMUSG00000027878;ENSMUSG00000038564;ENSMUSG00000039191;ENSMUSG00000034462;ENSMUSG00000018604;ENSMUSG00000029390;ENSMUSG00000001761;ENSMUSG00000030201;ENSMUSG00000047248;ENSMUSG00000039910;ENSMUSG00000050953;ENSMUSG00000038193;ENSMUSG00000021994;ENSMUSG00000021944;ENSMUSG00000031965;ENSMUSG00000032402;ENSMUSG00000032558;…	Ihh;Notch1;Eng;Ift52;Notch2;Ift172;Rbpj;Pkd2;Tbx3;Tmed2;Smo;Lrp6;C2cd3;Cited2;Gja1;Hand2;Wnt5a;Gata4;Tbx20;Smad3;Nphp3;Tgfbr2;Kif3a;Mef2c;Hif1a;Psen1;Asb2;Cluap1;Arl13b;Dll1;Srf;Mib1;Kdm2a;Sufu	34	60	56.6667	R org.Mm.eg.db package (ver. 3.14.0)
GO:0001952	regulation of cell-matrix adhesion	Gene Ontology (Biological Process)	ENSMUSG00000026812;ENSMUSG00000032011;ENSMUSG00000043013;ENSMUSG00000032462;ENSMUSG00000020827;ENSMUSG00000020716;ENSMUSG00000022505;ENSMUSG00000003534;ENSMUSG00000045991	Tsc1;Thy1;Onecut1;Pik3cb;Mink1;Nf1;Emp2;Ddr1;Onecut2	9	13	69.2308	R org.Mm.eg.db package (ver. 3.14.0)
GO:0001953	negative regulation of cell-matrix adhesion	Gene Ontology (Biological Process)	ENSMUSG00000027276;ENSMUSG00000031012;ENSMUSG00000027750;ENSMUSG00000028041;ENSMUSG00000038007;ENSMUSG00000032068;ENSMUSG00000020716;ENSMUSG00000021549;ENSMUSG00000041417;ENSMUSG00000022425;ENSMUSG00000022508	Jag1;Cask;Postn;Adam15;Acer2;Plet1;Nf1;Rasa1;Pik3r1;Enpp2;Bcl6	11	19	57.8947	R org.Mm.eg.db package (ver. 3.14.0)
GO:0001954	positive regulation of cell-matrix adhesion	Gene Ontology (Biological Process)	ENSMUSG00000026383;ENSMUSG00000025314;ENSMUSG00000027356;ENSMUSG00000045103;ENSMUSG00000014599;ENSMUSG00000029053;ENSMUSG00000040274;ENSMUSG00000002944;ENSMUSG00000029859;ENSMUSG00000030538;ENSMUSG00000019820;ENSMUSG00000023235;ENSMUSG00000031557;ENSMUSG00000031520;ENSMUSG00000031841;ENSMUSG00000059456;ENSMUSG00000039952;ENSMUSG00000001552;ENSMUSG00000020689;ENSMUSG00000037966;ENSMUSG00000022505;…	Epb41l5;Ptprj;Fermt1;Dmd;Csf1;Prkcz;Cdk6;Cd36;Epha1;Cib1;Utrn;Ccl25;Plekha2;Vegfc;Cdh13;Ptk2b;Dag1;Jup;Itgb3;Ninj1;Emp2;Gsk3b	22	32	68.75	R org.Mm.eg.db package (ver. 3.14.0)
GO:0001955	blood vessel maturation	Gene Ontology (Biological Process)	ENSMUSG00000045092;ENSMUSG00000028476;ENSMUSG00000055204;ENSMUSG00000025408;ENSMUSG00000031740;ENSMUSG00000031871	S1pr1;Reck;Ankrd17;Ddit3;Mmp2;Cdh5	6	7	85.7143	R org.Mm.eg.db package (ver. 3.14.0)
GO:0001957	intramembranous ossification	Gene Ontology (Biological Process)	ENSMUSG00000070576;ENSMUSG00000031740;ENSMUSG00000011877;ENSMUSG00000001506;ENSMUSG00000000142	Mn1;Mmp2;Git1;Col1a1;Axin2	5	6	83.3333	R org.Mm.eg.db package (ver. 3.14.0)
GO:0001958	endochondral ossification	Gene Ontology (Biological Process)	ENSMUSG00000002881;ENSMUSG00000027523;ENSMUSG00000027778;ENSMUSG00000001419;ENSMUSG00000066324;ENSMUSG00000028763;ENSMUSG00000028766;ENSMUSG00000032737;ENSMUSG00000020003;ENSMUSG00000058806;ENSMUSG00000025402;ENSMUSG00000031906;ENSMUSG00000021835;ENSMUSG00000000957;ENSMUSG00000034135;ENSMUSG00000001506;ENSMUSG00000039004;ENSMUSG00000005583;ENSMUSG00000061731;ENSMUSG00000024039	Nab1;Gnas;Ift80;Mef2d;Bpnt2;Hspg2;Alpl;Inppl1;Pex7;Col13a1;Nab2;Smpd3;Bmp4;Mmp14;Sik3;Col1a1;Bmp6;Mef2c;Ext1;Cbs	20	34	58.8235	R org.Mm.eg.db package (ver. 3.14.0)
GO:0001960	negative regulation of cytokine-mediated signaling pathway	Gene Ontology (Biological Process)	ENSMUSG00000026395;ENSMUSG00000028108;ENSMUSG00000033295;ENSMUSG00000007655;ENSMUSG00000025494	Ptprc;Ecm1;Ptprf;Cav1;Sigirr	5	8	62.5	R org.Mm.eg.db package (ver. 3.14.0)
GO:0001961	positive regulation of cytokine-mediated signaling pathway	Gene Ontology (Biological Process)	ENSMUSG00000027189;ENSMUSG00000041135;ENSMUSG00000002602;ENSMUSG00000031451;ENSMUSG00000020745;ENSMUSG00000024610	Trim44;Ripk2;Axl;Gas6;Pafah1b1;Cd74	6	8	75	R org.Mm.eg.db package (ver. 3.14.0)
GO:0001967	suckling behavior	Gene Ontology (Biological Process)	ENSMUSG00000026103;ENSMUSG00000044308;ENSMUSG00000058318;ENSMUSG00000042572;ENSMUSG00000028444;ENSMUSG00000038193;ENSMUSG00000031996;ENSMUSG00000020283;ENSMUSG00000018442;ENSMUSG00000022892	Gls;Ubr3;Phf21a;Ube2q1;Cntfr;Hand2;Aplp2;Pex13;Derl2;App	10	17	58.8235	R org.Mm.eg.db package (ver. 3.14.0)
GO:0001973	G protein-coupled adenosine receptor signaling pathway	Gene Ontology (Biological Process)	ENSMUSG00000042429;ENSMUSG00000027765;ENSMUSG00000020178;ENSMUSG00000032562;ENSMUSG00000034837;ENSMUSG00000022840	Adora1;P2ry1;Adora2a;Gnai2;Gnat1;Adcy5	6	9	66.6667	R org.Mm.eg.db package (ver. 3.14.0)
GO:0001974	blood vessel remodeling	Gene Ontology (Biological Process)	ENSMUSG00000067336;ENSMUSG00000027009;ENSMUSG00000027314;ENSMUSG00000027276;ENSMUSG00000031328;ENSMUSG00000033792;ENSMUSG00000041235;ENSMUSG00000028978;ENSMUSG00000039191;ENSMUSG00000029287;ENSMUSG00000002602;ENSMUSG00000003873;ENSMUSG00000019880;ENSMUSG00000038160;ENSMUSG00000020053;ENSMUSG00000020184;ENSMUSG00000031616;ENSMUSG00000031902;ENSMUSG00000042323;ENSMUSG00000061393;ENSMUSG00000050541;…	Bmpr2;Itga4;Dll4;Jag1;Flna;Atp7a;Chd7;Nos3;Rbpj;Tgfbr3;Axl;Bax;Rspo3;Atg5;Igf1;Mdm2;Ednra;Nfatc3;Pbrm1;Acvr2b;Adra1b;Mef2c;Ahr;Ext1;Acvrl1;Bak1;Cbs;Vegfa;Epas1	29	46	63.0435	R org.Mm.eg.db package (ver. 3.14.0)
GO:0001998	angiotensin-mediated vasoconstriction involved in regulation of systemic arterial blood pressure	Gene Ontology (Biological Process)	ENSMUSG00000031400;ENSMUSG00000052520;ENSMUSG00000031980;ENSMUSG00000007815	G6pdx;Cyp2j5;Agt;Rhoa	4	4	100	R org.Mm.eg.db package (ver. 3.14.0)
GO:0002011	morphogenesis of an epithelial sheet	Gene Ontology (Biological Process)	ENSMUSG00000027162;ENSMUSG00000027276;ENSMUSG00000027878;ENSMUSG00000039952;ENSMUSG00000021754;ENSMUSG00000021112;ENSMUSG00000015605;ENSMUSG00000032796;ENSMUSG00000041225;ENSMUSG00000025199	Lin7c;Jag1;Notch2;Dag1;Map3k1;Pals1;Srf;Lama1;Arhgap12;Chuk	10	12	83.3333	R org.Mm.eg.db package (ver. 3.14.0)
GO:0002021	response to dietary excess	Gene Ontology (Biological Process)	ENSMUSG00000026365;ENSMUSG00000026819;ENSMUSG00000027630;ENSMUSG00000028524;ENSMUSG00000029167;ENSMUSG00000000440;ENSMUSG00000002985;ENSMUSG00000035367;ENSMUSG00000041653;ENSMUSG00000053436;ENSMUSG00000023959	Cfh;Slc25a25;Tbl1xr1;Sgip1;Ppargc1a;Pparg;Apoe;Rmi1;Pnpla3;Mapk14;Clic5	11	17	64.7059	R org.Mm.eg.db package (ver. 3.14.0)
GO:0002028	regulation of sodium ion transport	Gene Ontology (Biological Process)	ENSMUSG00000033161;ENSMUSG00000053819;ENSMUSG00000028978;ENSMUSG00000018965;ENSMUSG00000029468;ENSMUSG00000029470;ENSMUSG00000045962;ENSMUSG00000030409;ENSMUSG00000002603;ENSMUSG00000019194;ENSMUSG00000020893;ENSMUSG00000024042	Atp1a1;Camk2d;Nos3;Ywhah;P2rx7;P2rx4;Wnk1;Dmpk;Tgfb1;Scn1b;Per1;Sik1	12	23	52.1739	R org.Mm.eg.db package (ver. 3.14.0)
GO:0002040	sprouting angiogenesis	Gene Ontology (Biological Process)	ENSMUSG00000026923;ENSMUSG00000028070;ENSMUSG00000028476;ENSMUSG00000006386;ENSMUSG00000006699;ENSMUSG00000029648;ENSMUSG00000046179;ENSMUSG00000030770;ENSMUSG00000019880;ENSMUSG00000031486;ENSMUSG00000031520;ENSMUSG00000031841;ENSMUSG00000025810;ENSMUSG00000059456;ENSMUSG00000034205;ENSMUSG00000020357;ENSMUSG00000001240;ENSMUSG00000056962;ENSMUSG00000070327;ENSMUSG00000045930;ENSMUSG00000046034;…	Notch1;Naxe;Reck;Tek;Cdc42;Flt1;E2f8;Parva;Rspo3;Adgra2;Vegfc;Cdh13;Nrp1;Ptk2b;Loxl2;Flt4;Ramp2;Jmjd6;Rnf213;Clec14a;Otulin;Vegfa;Vegfb	23	33	69.697	R org.Mm.eg.db package (ver. 3.14.0)
GO:0002042	cell migration involved in sprouting angiogenesis	Gene Ontology (Biological Process)	ENSMUSG00000056050;ENSMUSG00000062960;ENSMUSG00000029710;ENSMUSG00000001300;ENSMUSG00000025810;ENSMUSG00000025809;ENSMUSG00000041445;ENSMUSG00000021340;ENSMUSG00000058022;ENSMUSG00000045930;ENSMUSG00000001729;ENSMUSG00000023034;ENSMUSG00000022883;ENSMUSG00000023951;ENSMUSG00000015605	Mia3;Kdr;Ephb4;Efnb2;Nrp1;Itgb1;Mmrn2;Gpld1;Adtrp;Clec14a;Akt1;Nr4a1;Robo1;Vegfa;Srf	15	19	78.9474	R org.Mm.eg.db package (ver. 3.14.0)
GO:0002043	blood vessel endothelial cell proliferation involved in sprouting angiogenesis	Gene Ontology (Biological Process)	ENSMUSG00000006445;ENSMUSG00000021835;ENSMUSG00000031963;ENSMUSG00000062352	Epha2;Bmp4;Bmper;Itgb1bp1	4	6	66.6667	R org.Mm.eg.db package (ver. 3.14.0)
GO:0002051	osteoblast fate commitment	Gene Ontology (Biological Process)	ENSMUSG00000026923;ENSMUSG00000031681;ENSMUSG00000040711;ENSMUSG00000021540;ENSMUSG00000024947	Notch1;Smad1;Sh3pxd2b;Smad5;Men1	5	6	83.3333	R org.Mm.eg.db package (ver. 3.14.0)
GO:0002053	positive regulation of mesenchymal cell proliferation	Gene Ontology (Biological Process)	ENSMUSG00000006538;ENSMUSG00000055980;ENSMUSG00000062960;ENSMUSG00000025856;ENSMUSG00000066551;ENSMUSG00000029563;ENSMUSG00000010797;ENSMUSG00000001761;ENSMUSG00000030067;ENSMUSG00000030201;ENSMUSG00000030849;ENSMUSG00000038894;ENSMUSG00000031565;ENSMUSG00000042812;ENSMUSG00000021994;ENSMUSG00000021796;ENSMUSG00000032440;ENSMUSG00000006932;ENSMUSG00000000567;ENSMUSG00000052957;ENSMUSG00000037169;…	Ihh;Irs1;Kdr;Pdgfa;Hmgb1;Foxp2;Wnt2;Smo;Foxp1;Lrp6;Fgfr2;Irs2;Fgfr1;Foxf1;Wnt5a;Bmpr1a;Tgfbr2;Ctnnb1;Sox9;Gas1;Mycn;Arhgap5;Myc;Chrd;Vegfa;Lrp5;Fbxw4	27	35	77.1429	R org.Mm.eg.db package (ver. 3.14.0)
GO:0002062	chondrocyte differentiation	Gene Ontology (Biological Process)	ENSMUSG00000037447;ENSMUSG00000026043;ENSMUSG00000027358;ENSMUSG00000027778;ENSMUSG00000001419;ENSMUSG00000008575;ENSMUSG00000028763;ENSMUSG00000038648;ENSMUSG00000041540;ENSMUSG00000002603;ENSMUSG00000051910;ENSMUSG00000031565;ENSMUSG00000042485;ENSMUSG00000021796;ENSMUSG00000021835;ENSMUSG00000022094;ENSMUSG00000022105;ENSMUSG00000031993;ENSMUSG00000032363;ENSMUSG00000032492;ENSMUSG00000050965;…	Arid5a;Col3a1;Bmp2;Ift80;Mef2d;Nfib;Hspg2;Creb3l2;Sox5;Tgfb1;Sox6;Fgfr1;Mustn1;Bmpr1a;Bmp4;Slc39a14;Rb1;Snx19;Adamts7;Pth1r;Prkca;Sox9;Gpld1;Mef2c;Ext1;Mapk14	26	48	54.1667	R org.Mm.eg.db package (ver. 3.14.0)
GO:0002063	chondrocyte development	Gene Ontology (Biological Process)	ENSMUSG00000067336;ENSMUSG00000056050;ENSMUSG00000006800;ENSMUSG00000028108;ENSMUSG00000066324;ENSMUSG00000031668;ENSMUSG00000032640;ENSMUSG00000031906;ENSMUSG00000000567;ENSMUSG00000001288	Bmpr2;Mia3;Sulf2;Ecm1;Bpnt2;Eif2ak3;Chsy1;Smpd3;Sox9;Rarg	10	20	50	R org.Mm.eg.db package (ver. 3.14.0)
GO:0002064	epithelial cell development	Gene Ontology (Biological Process)	ENSMUSG00000015850;ENSMUSG00000028413;ENSMUSG00000029381;ENSMUSG00000019768;ENSMUSG00000014859;ENSMUSG00000043013;ENSMUSG00000045991	Adamtsl4;B4galt1;Shroom3;Esr1;E2f4;Onecut1;Onecut2	7	14	50	R org.Mm.eg.db package (ver. 3.14.0)
GO:0002068	glandular epithelial cell development	Gene Ontology (Biological Process)	ENSMUSG00000017491;ENSMUSG00000037992;ENSMUSG00000025153;ENSMUSG00000001288	Rarb;Rara;Fasn;Rarg	4	4	100	R org.Mm.eg.db package (ver. 3.14.0)
GO:0002070	epithelial cell maturation	Gene Ontology (Biological Process)	ENSMUSG00000026380;ENSMUSG00000001642;ENSMUSG00000050953;ENSMUSG00000032244;ENSMUSG00000020484	Tfcp2l1;Akr1b3;Gja1;Fem1b;Xbp1	5	9	55.5556	R org.Mm.eg.db package (ver. 3.14.0)
GO:0002082	regulation of oxidative phosphorylation	Gene Ontology (Biological Process)	ENSMUSG00000031378;ENSMUSG00000033792;ENSMUSG00000028527;ENSMUSG00000028756;ENSMUSG00000028982;ENSMUSG00000074218;ENSMUSG00000025403;ENSMUSG00000032330;ENSMUSG00000022346;ENSMUSG00000024208;ENSMUSG00000046329;ENSMUSG00000024248	Abcd1;Atp7a;Ak4;Pink1;Slc25a33;Cox7a1;Shmt2;Cox7a2;Myc;Uqcc2;Slc25a23;Cox7a2l	12	12	100	R org.Mm.eg.db package (ver. 3.14.0)
GO:0002084	protein depalmitoylation	Gene Ontology (Biological Process)	ENSMUSG00000025903;ENSMUSG00000039246;ENSMUSG00000032046;ENSMUSG00000028657;ENSMUSG00000028670;ENSMUSG00000038459;ENSMUSG00000003346;ENSMUSG00000040396;ENSMUSG00000033157;ENSMUSG00000047368	Lypla1;Lyplal1;Abhd12;Ppt1;Lypla2;Abhd17c;Abhd17a;Abhd13;Abhd10;Abhd17b	10	10	100	R org.Mm.eg.db package (ver. 3.14.0)
GO:0002089	lens morphogenesis in camera-type eye	Gene Ontology (Biological Process)	ENSMUSG00000010175;ENSMUSG00000045180;ENSMUSG00000028121;ENSMUSG00000035517;ENSMUSG00000029050;ENSMUSG00000054252;ENSMUSG00000039910;ENSMUSG00000032012;ENSMUSG00000006932;ENSMUSG00000020160;ENSMUSG00000022656;ENSMUSG00000025229	Prox1;Shroom2;Bcar3;Tdrd7;Ski;Fgfr3;Cited2;Nectin1;Ctnnb1;Meis1;Nectin3;Pitx3	12	17	70.5882	R org.Mm.eg.db package (ver. 3.14.0)
GO:0002090	regulation of receptor internalization	Gene Ontology (Biological Process)	ENSMUSG00000027438;ENSMUSG00000025609;ENSMUSG00000048076;ENSMUSG00000034187;ENSMUSG00000059714	Napb;Mkln1;Arf1;Nsf;Flot1	5	8	62.5	R org.Mm.eg.db package (ver. 3.14.0)
GO:0002091	negative regulation of receptor internalization	Gene Ontology (Biological Process)	ENSMUSG00000000838;ENSMUSG00000028249;ENSMUSG00000029103;ENSMUSG00000041870;ENSMUSG00000042605;ENSMUSG00000031918;ENSMUSG00000037907;ENSMUSG00000044456	Fmr1;Sdcbp;Lrpap1;Ankrd13a;Atxn2;Mtmr2;Ankrd13b;Rin3	8	13	61.5385	R org.Mm.eg.db package (ver. 3.14.0)
GO:0002092	positive regulation of receptor internalization	Gene Ontology (Biological Process)	ENSMUSG00000000838;ENSMUSG00000044254;ENSMUSG00000056978;ENSMUSG00000050440;ENSMUSG00000018909;ENSMUSG00000069539;ENSMUSG00000025351;ENSMUSG00000005534;ENSMUSG00000034330;ENSMUSG00000025812;ENSMUSG00000060216;ENSMUSG00000057531;ENSMUSG00000021457;ENSMUSG00000090935;ENSMUSG00000022150;ENSMUSG00000068206;ENSMUSG00000022841;ENSMUSG00000023951;ENSMUSG00000023923;ENSMUSG00000013662	Fmr1;Pcsk9;Hamp2;Hamp;Arrb1;Scyl2;Cd63;Insr;Plcg2;Pard3;Arrb2;Dtnbp1;Syk;Synj2bp;Dab2;Pick1;Ap2m1;Vegfa;Tbc1d5;Atad1	20	31	64.5161	R org.Mm.eg.db package (ver. 3.14.0)
GO:0002093	auditory receptor cell morphogenesis	Gene Ontology (Biological Process)	ENSMUSG00000001052;ENSMUSG00000001847;ENSMUSG00000020319;ENSMUSG00000022568	Sec24b;Rac1;Wdpcp;Scrib	4	6	66.6667	R org.Mm.eg.db package (ver. 3.14.0)
GO:0002098	tRNA wobble uridine modification	Gene Ontology (Biological Process)	ENSMUSG00000069020;ENSMUSG00000027167;ENSMUSG00000074576;ENSMUSG00000028431;ENSMUSG00000038888;ENSMUSG00000039620;ENSMUSG00000007610;ENSMUSG00000049482;ENSMUSG00000021905;ENSMUSG00000022031;ENSMUSG00000025899;ENSMUSG00000032342;ENSMUSG00000054836;ENSMUSG00000018565;ENSMUSG00000024271	Urm1;Elp4;Mocs3;Elp1;Ctu1;Trmt9b;Gtpbp3;Ctu2;Dph3;Elp3;Alkbh8;Mto1;Elp6;Elp5;Elp2	15	15	100	R org.Mm.eg.db package (ver. 3.14.0)
GO:0002115	store-operated calcium entry	Gene Ontology (Biological Process)	ENSMUSG00000039156;ENSMUSG00000049686;ENSMUSG00000030987;ENSMUSG00000043964;ENSMUSG00000048200;ENSMUSG00000022519	Stim2;Orai1;Stim1;Orai3;Cracr2b;Srl	6	9	66.6667	R org.Mm.eg.db package (ver. 3.14.0)
GO:0002138	retinoic acid biosynthetic process	Gene Ontology (Biological Process)	ENSMUSG00000025921;ENSMUSG00000027068;ENSMUSG00000046402;ENSMUSG00000053279	Rdh10;Dhrs9;Rbp1;Aldh1a1	4	6	66.6667	R org.Mm.eg.db package (ver. 3.14.0)
GO:0002143	tRNA wobble position uridine thiolation	Gene Ontology (Biological Process)	ENSMUSG00000074576;ENSMUSG00000038888;ENSMUSG00000049482;ENSMUSG00000022386	Mocs3;Ctu1;Ctu2;Trmu	4	4	100	R org.Mm.eg.db package (ver. 3.14.0)
GO:0002155	regulation of thyroid hormone mediated signaling pathway	Gene Ontology (Biological Process)	ENSMUSG00000061119;ENSMUSG00000018501;ENSMUSG00000058756;ENSMUSG00000020647	Prcp;Ncor1;Thra;Ncoa1	4	5	80	R org.Mm.eg.db package (ver. 3.14.0)
GO:0002159	desmosome assembly	Gene Ontology (Biological Process)	ENSMUSG00000054065;ENSMUSG00000001552;ENSMUSG00000050965;ENSMUSG00000041957	Pkp3;Jup;Prkca;Pkp2	4	4	100	R org.Mm.eg.db package (ver. 3.14.0)
GO:0002181	cytoplasmic translation	Gene Ontology (Biological Process)	ENSMUSG00000073702;ENSMUSG00000027091;ENSMUSG00000040549;ENSMUSG00000039001;ENSMUSG00000031171;ENSMUSG00000079641;ENSMUSG00000079435;ENSMUSG00000039221;ENSMUSG00000059291;ENSMUSG00000028936;ENSMUSG00000047215;ENSMUSG00000067274;ENSMUSG00000029614;ENSMUSG00000057841;ENSMUSG00000059070;ENSMUSG00000019782;ENSMUSG00000093674;ENSMUSG00000025362;ENSMUSG00000045128;ENSMUSG00000012405;ENSMUSG00000007892;…	Rpl31;Zc3h15;Ckap5;Rps21;Ftsj1;Rpl39;Rpl36a;Rpl22l1;Rpl11;Rpl22;Rpl9;Rplp0;Rpl6;Rpl32;Rpl18;Rwdd1;Rpl41;Rps26;Rpl18a;Rpl15;Rplp1;Rpl29;Tma7;Rpsa;Drg1;Drg2;Rpl26;Rpl19;Rpl38;Rps23;Rps29;Rpl36al;Rpl30;Rpl8;Rpl35a;Rpl10a;Rps28;Rpl36;Rpl17	39	43	90.6977	R org.Mm.eg.db package (ver. 3.14.0)
GO:0002183	cytoplasmic translational initiation	Gene Ontology (Biological Process)	ENSMUSG00000027170;ENSMUSG00000028683;ENSMUSG00000028798;ENSMUSG00000059796;ENSMUSG00000022884	Eif3m;Eif2b3;Eif3i;Eif4a1;Eif4a2	5	5	100	R org.Mm.eg.db package (ver. 3.14.0)
GO:0002188	translation reinitiation	Gene Ontology (Biological Process)	ENSMUSG00000042814;ENSMUSG00000000355;ENSMUSG00000023106;ENSMUSG00000024991	Mcts2;Mcts1;Denr;Eif3a	4	4	100	R org.Mm.eg.db package (ver. 3.14.0)
GO:0002218	activation of innate immune response	Gene Ontology (Biological Process)	ENSMUSG00000026187;ENSMUSG00000073490;ENSMUSG00000073489;ENSMUSG00000090272;ENSMUSG00000039997;ENSMUSG00000037523;ENSMUSG00000027514;ENSMUSG00000031157;ENSMUSG00000031311;ENSMUSG00000028820;ENSMUSG00000066551;ENSMUSG00000066258;ENSMUSG00000057143;ENSMUSG00000030921;ENSMUSG00000057596;ENSMUSG00000020115;ENSMUSG00000021938;ENSMUSG00000042557;ENSMUSG00000048878;ENSMUSG00000021270;ENSMUSG00000022471;…	Xrcc5;Ifi207;Ifi204;Mndal;Ifi203;Mavs;Zbp1;Pqbp1;Nono;Sfpq;Hmgb1;Trim12a;Trim12c;Trim30a;Trim30d;Tbk1;Pspc1;Sin3a;Hexim1;Hsp90aa1;Xrcc6;Prkdc;Tomm70a;Matr3;Sting1	25	39	64.1026	R org.Mm.eg.db package (ver. 3.14.0)
GO:0002224	toll-like receptor signaling pathway	Gene Ontology (Biological Process)	ENSMUSG00000016528;ENSMUSG00000079164;ENSMUSG00000033777;ENSMUSG00000031309;ENSMUSG00000027995;ENSMUSG00000028191;ENSMUSG00000062545;ENSMUSG00000031639;ENSMUSG00000034330;ENSMUSG00000032577;ENSMUSG00000021686;ENSMUSG00000021277;ENSMUSG00000022901;ENSMUSG00000036908	Mapkapk2;Tlr5;Tlr13;Rps6ka3;Tlr2;Bcl10;Tlr12;Tlr3;Plcg2;Mapkapk3;Ap3b1;Traf3;Cd86;Unc93b1	14	23	60.8696	R org.Mm.eg.db package (ver. 3.14.0)
GO:0002230	positive regulation of defense response to virus by host	Gene Ontology (Biological Process)	ENSMUSG00000026104;ENSMUSG00000027189;ENSMUSG00000005102;ENSMUSG00000037523;ENSMUSG00000031157;ENSMUSG00000040296;ENSMUSG00000028466;ENSMUSG00000042677;ENSMUSG00000019842;ENSMUSG00000000791;ENSMUSG00000039199;ENSMUSG00000042682;ENSMUSG00000054051;ENSMUSG00000042557;ENSMUSG00000036986;ENSMUSG00000021270;ENSMUSG00000049502;ENSMUSG00000022906;ENSMUSG00000022752;ENSMUSG00000051682;ENSMUSG00000024349	Stat1;Trim44;Eif2ak4;Mavs;Pqbp1;Ddx58;Creb3;Zc3h12a;Traf3ip2;Il12rb1;Zdhhc1;Selenok;Ercc6;Sin3a;Pml;Hsp90aa1;Dtx3l;Parp9;Tomm70a;Treml4;Sting1	21	33	63.6364	R org.Mm.eg.db package (ver. 3.14.0)
GO:0002237	response to molecule of bacterial origin	Gene Ontology (Biological Process)	ENSMUSG00000060802;ENSMUSG00000027995;ENSMUSG00000019850;ENSMUSG00000047139;ENSMUSG00000024339;ENSMUSG00000016206;ENSMUSG00000051439	B2m;Tlr2;Tnfaip3;Cd24a;Tap2;H2-M3;Cd14	7	11	63.6364	R org.Mm.eg.db package (ver. 3.14.0)
GO:0002244	hematopoietic progenitor cell differentiation	Gene Ontology (Biological Process)	ENSMUSG00000061024;ENSMUSG00000026395;ENSMUSG00000040225;ENSMUSG00000010609;ENSMUSG00000025815;ENSMUSG00000027104;ENSMUSG00000037902;ENSMUSG00000028069;ENSMUSG00000027951;ENSMUSG00000028093;ENSMUSG00000028556;ENSMUSG00000061887;ENSMUSG00000028911;ENSMUSG00000040274;ENSMUSG00000070780;ENSMUSG00000029231;ENSMUSG00000005672;ENSMUSG00000062960;ENSMUSG00000029249;ENSMUSG00000025337;ENSMUSG00000029648;…	Rrs1;Ptprc;Prrc2c;Psen2;Dhtkd1;Atf2;Sirpa;Gpatch4;Adar;Acp6;Dock7;Ssbp3;Srsf4;Cdk6;Rbm47;Pdgfra;Kit;Kdr;Rest;Sbds;Flt1;Samd9l;Kcp;Herc6;Ppp4r2;Ptpn6;Zfp784;Zswim9;Tgfb1;Sipa1l3;Tmem143;Dock1;Cited2;Zbtb24;Eef2;4930430F08Rik;Arhgef7;Agpat5;Thsd1;Armc6;Slc7a6os;Smpd3;Bmp4;Sin3a;Pygo1;Hyal2;Flt4;Trp53;Inhba;Tent2;Ap3b1;Fst;Slc8a3;Psen1;Ston2;Eml1;Pld4;Ext1;Zfat;Apobec3;Atf7;Cebpd;Dact2;Ciao3;Csf1r;W…	66	105	62.8571	R org.Mm.eg.db package (ver. 3.14.0)
GO:0002260	lymphocyte homeostasis	Gene Ontology (Biological Process)	ENSMUSG00000025993;ENSMUSG00000027381;ENSMUSG00000027660;ENSMUSG00000040447;ENSMUSG00000019256;ENSMUSG00000034801;ENSMUSG00000024241	Slc40a1;Bcl2l11;Skil;Spns2;Ahr;Sos2;Sos1	7	12	58.3333	R org.Mm.eg.db package (ver. 3.14.0)
GO:0002262	myeloid cell homeostasis	Gene Ontology (Biological Process)	ENSMUSG00000003458;ENSMUSG00000038855;ENSMUSG00000027381;ENSMUSG00000050440;ENSMUSG00000003873;ENSMUSG00000021461;ENSMUSG00000022488;ENSMUSG00000022982;ENSMUSG00000057789	Ncstn;Itpkb;Bcl2l11;Hamp;Bax;Fancc;Nckap1l;Sod1;Bak1	9	11	81.8182	R org.Mm.eg.db package (ver. 3.14.0)
GO:0002265	astrocyte activation involved in immune response	Gene Ontology (Biological Process)	ENSMUSG00000040249;ENSMUSG00000034708;ENSMUSG00000019969;ENSMUSG00000022892	Lrp1;Grn;Psen1;App	4	4	100	R org.Mm.eg.db package (ver. 3.14.0)
GO:0002281	macrophage activation involved in immune response	Gene Ontology (Biological Process)	ENSMUSG00000037432;ENSMUSG00000026946;ENSMUSG00000016024;ENSMUSG00000027762;ENSMUSG00000066551;ENSMUSG00000033788;ENSMUSG00000030579;ENSMUSG00000035673;ENSMUSG00000034330;ENSMUSG00000010358;ENSMUSG00000021457;ENSMUSG00000047123;ENSMUSG00000045038;ENSMUSG00000024810	Fer1l5;Nmi;Lbp;Sucnr1;Hmgb1;Dysf;Tyrobp;Sbno2;Plcg2;Ifi35;Syk;Ticam1;Prkce;Il33	14	18	77.7778	R org.Mm.eg.db package (ver. 3.14.0)
GO:0002283	neutrophil activation involved in immune response	Gene Ontology (Biological Process)	ENSMUSG00000058715;ENSMUSG00000030579;ENSMUSG00000025279;ENSMUSG00000032508;ENSMUSG00000021457	Fcer1g;Tyrobp;Dnase1l3;Myd88;Syk	5	7	71.4286	R org.Mm.eg.db package (ver. 3.14.0)
GO:0002291	T cell activation via T cell receptor contact with antigen bound to MHC molecule on antigen presenting cell	Gene Ontology (Biological Process)	ENSMUSG00000026786;ENSMUSG00000039899;ENSMUSG00000030830;ENSMUSG00000037405	Apbb1ip;Fgl2;Itgal;Icam1	4	4	100	R org.Mm.eg.db package (ver. 3.14.0)
GO:0002314	germinal center B cell differentiation	Gene Ontology (Biological Process)	ENSMUSG00000002111;ENSMUSG00000017697;ENSMUSG00000001518;ENSMUSG00000041515	Spi1;Ada;Itfg2;Irf8	4	8	50	R org.Mm.eg.db package (ver. 3.14.0)
GO:0002315	marginal zone B cell differentiation	Gene Ontology (Biological Process)	ENSMUSG00000038608;ENSMUSG00000027878;ENSMUSG00000029570;ENSMUSG00000053175;ENSMUSG00000019850;ENSMUSG00000059456;ENSMUSG00000014773	Dock10;Notch2;Lfng;Bcl3;Tnfaip3;Ptk2b;Dll1	7	10	70	R org.Mm.eg.db package (ver. 3.14.0)
GO:0002318	myeloid progenitor cell differentiation	Gene Ontology (Biological Process)	ENSMUSG00000040943;ENSMUSG00000005672;ENSMUSG00000002413;ENSMUSG00000031990;ENSMUSG00000032114	Tet2;Kit;Braf;Jam3;Slc37a4	5	8	62.5	R org.Mm.eg.db package (ver. 3.14.0)
GO:0002327	immature B cell differentiation	Gene Ontology (Biological Process)	ENSMUSG00000002111;ENSMUSG00000005672;ENSMUSG00000051495;ENSMUSG00000035992;ENSMUSG00000024807	Spi1;Kit;Irf2bp2;Fnip1;Syvn1	5	6	83.3333	R org.Mm.eg.db package (ver. 3.14.0)
GO:0002337	B-1a B cell differentiation	Gene Ontology (Biological Process)	ENSMUSG00000035000;ENSMUSG00000032436;ENSMUSG00000038910;ENSMUSG00000033016	Dpp4;Cmtm7;Plcl2;Nfatc1	4	4	100	R org.Mm.eg.db package (ver. 3.14.0)
GO:0002357	defense response to tumor cell	Gene Ontology (Biological Process)	ENSMUSG00000002111;ENSMUSG00000028581;ENSMUSG00000035486;ENSMUSG00000005161;ENSMUSG00000039607;ENSMUSG00000021559	Spi1;Laptm5;Plk5;Prdx2;Rbms3;Dapk1	6	10	60	R org.Mm.eg.db package (ver. 3.14.0)
GO:0002376	immune system process	Gene Ontology (Biological Process)	ENSMUSG00000025779;ENSMUSG00000037447;ENSMUSG00000026117;ENSMUSG00000041439;ENSMUSG00000026187;ENSMUSG00000070034;ENSMUSG00000026288;ENSMUSG00000026390;ENSMUSG00000026399;ENSMUSG00000026405;ENSMUSG00000026365;ENSMUSG00000042699;ENSMUSG00000026471;ENSMUSG00000058715;ENSMUSG00000004707;ENSMUSG00000038147;ENSMUSG00000079164;ENSMUSG00000026638;ENSMUSG00000016481;ENSMUSG00000026648;ENSMUSG00000026672;…	Ly96;Arid5a;Zap70;Mfsd6;Xrcc5;Sp110;Inpp5d;Marco;Cd55;C4bp;Cfh;Dhx9;Mr1;Fcer1g;Ly9;Cd84;Tlr5;Irf6;Cr1l;Dclre1c;Optn;C8g;Fcna;Lcn2;Hc;Dab2ip;Ppp6c;Nmi;Ifih1;Serping1;Traf6;Lgr4;Eif2ak4;B2m;Mavs;Polr3f;Hck;Itch;Samhd1;Src;Lbp;Serinc3;Slpi;Zbp1;Ythdf1;Polr3k;Tfe3;Pqbp1;Ddx3x;Cfp;Hmgb3;Irak1;Nono;Tlr13;Pag1;Dhx36;Fgg;Fga;Fgb;Tlr2;Cd1d1;Cd5l;Sema4a;Arhgef2;Adar;Otud7b;Fcgr1;Polr3c;Csf1;Alpk1;Tifa;Cfi;…	322	500	64.4	R org.Mm.eg.db package (ver. 3.14.0)
GO:0002381	immunoglobulin production involved in immunoglobulin-mediated immune response	Gene Ontology (Biological Process)	ENSMUSG00000060802;ENSMUSG00000039899;ENSMUSG00000033467;ENSMUSG00000037649;ENSMUSG00000079547;ENSMUSG00000073421;ENSMUSG00000036594;ENSMUSG00000060586;ENSMUSG00000036322	B2m;Fgl2;Crlf2;H2-DMa;H2-DMb1;H2-Ab1;H2-Aa;H2-Eb1;H2-Ea	9	17	52.9412	R org.Mm.eg.db package (ver. 3.14.0)
GO:0002446	neutrophil mediated immunity	Gene Ontology (Biological Process)	ENSMUSG00000029004;ENSMUSG00000005103;ENSMUSG00000051256;ENSMUSG00000020681;ENSMUSG00000019726;ENSMUSG00000059883;ENSMUSG00000024300	Kmt2e;Wdr1;Jagn1;Ace;Lyst;Irak4;Myo1f	7	9	77.7778	R org.Mm.eg.db package (ver. 3.14.0)
GO:0002457	T cell antigen processing and presentation	Gene Ontology (Biological Process)	ENSMUSG00000037405;ENSMUSG00000051682;ENSMUSG00000039316;ENSMUSG00000056673	Icam1;Treml4;Rftn1;Kdm5d	4	5	80	R org.Mm.eg.db package (ver. 3.14.0)
GO:0002467	germinal center formation	Gene Ontology (Biological Process)	ENSMUSG00000053175;ENSMUSG00000005583;ENSMUSG00000052593;ENSMUSG00000043008;ENSMUSG00000022508;ENSMUSG00000025225	Bcl3;Mef2c;Adam17;Klhl6;Bcl6;Nfkb2	6	7	85.7143	R org.Mm.eg.db package (ver. 3.14.0)
GO:0002474	antigen processing and presentation of peptide antigen via MHC class I	Gene Ontology (Biological Process)	ENSMUSG00000026471;ENSMUSG00000060802;ENSMUSG00000061232;ENSMUSG00000024392;ENSMUSG00000073411;ENSMUSG00000060550;ENSMUSG00000067235;ENSMUSG00000067212	Mr1;B2m;H2-K1;Bag6;H2-D1;H2-Q7;H2-Q10;H2-T23	8	9	88.8889	R org.Mm.eg.db package (ver. 3.14.0)
GO:0002503	peptide antigen assembly with MHC class II protein complex	Gene Ontology (Biological Process)	ENSMUSG00000060802;ENSMUSG00000037649;ENSMUSG00000079547;ENSMUSG00000073421;ENSMUSG00000036594;ENSMUSG00000060586;ENSMUSG00000036322	B2m;H2-DMa;H2-DMb1;H2-Ab1;H2-Aa;H2-Eb1;H2-Ea	7	11	63.6364	R org.Mm.eg.db package (ver. 3.14.0)
GO:0002504	antigen processing and presentation of peptide or polysaccharide antigen via MHC class II	Gene Ontology (Biological Process)	ENSMUSG00000037649;ENSMUSG00000079547;ENSMUSG00000073421;ENSMUSG00000036594;ENSMUSG00000060586	H2-DMa;H2-DMb1;H2-Ab1;H2-Aa;H2-Eb1	5	5	100	R org.Mm.eg.db package (ver. 3.14.0)
GO:0002521	leukocyte differentiation	Gene Ontology (Biological Process)	ENSMUSG00000041272;ENSMUSG00000038387;ENSMUSG00000039910;ENSMUSG00000020644;ENSMUSG00000015605	Tox;Rras;Cited2;Id2;Srf	5	5	100	R org.Mm.eg.db package (ver. 3.14.0)
GO:0002526	acute inflammatory response	Gene Ontology (Biological Process)	ENSMUSG00000026836;ENSMUSG00000028413;ENSMUSG00000029380;ENSMUSG00000029613;ENSMUSG00000038745;ENSMUSG00000037440;ENSMUSG00000031722	Acvr1;B4galt1;Cxcl1;Eif2ak1;Nlrp6;Vnn1;Hp	7	14	50	R org.Mm.eg.db package (ver. 3.14.0)
GO:0002573	myeloid leukocyte differentiation	Gene Ontology (Biological Process)	ENSMUSG00000010609;ENSMUSG00000002111;ENSMUSG00000005672;ENSMUSG00000019969;ENSMUSG00000024986	Psen2;Spi1;Kit;Psen1;Hhex	5	6	83.3333	R org.Mm.eg.db package (ver. 3.14.0)
GO:0002634	regulation of germinal center formation	Gene Ontology (Biological Process)	ENSMUSG00000040423;ENSMUSG00000019850;ENSMUSG00000057672;ENSMUSG00000005583	Rc3h1;Tnfaip3;Pkn1;Mef2c	4	4	100	R org.Mm.eg.db package (ver. 3.14.0)
GO:0002639	positive regulation of immunoglobulin production	Gene Ontology (Biological Process)	ENSMUSG00000026395;ENSMUSG00000030067;ENSMUSG00000004264;ENSMUSG00000074272;ENSMUSG00000036427;ENSMUSG00000030798;ENSMUSG00000030895;ENSMUSG00000030748;ENSMUSG00000030805;ENSMUSG00000020484;ENSMUSG00000038845;ENSMUSG00000014905;ENSMUSG00000022901;ENSMUSG00000024810;ENSMUSG00000024990	Ptprc;Foxp1;Phb2;Ceacam1;Gpi1;Cd37;Hpx;Il4ra;Stx4a;Xbp1;Phb;Dnajb9;Cd86;Il33;Rbp4	15	30	50	R org.Mm.eg.db package (ver. 3.14.0)
GO:0002685	regulation of leukocyte migration	Gene Ontology (Biological Process)	ENSMUSG00000031906;ENSMUSG00000017776;ENSMUSG00000006134;ENSMUSG00000024659	Smpd3;Crk;Crkl;Anxa1	4	6	66.6667	R org.Mm.eg.db package (ver. 3.14.0)
GO:0002686	negative regulation of leukocyte migration	Gene Ontology (Biological Process)	ENSMUSG00000042429;ENSMUSG00000017697;ENSMUSG00000025340;ENSMUSG00000058022;ENSMUSG00000024810	Adora1;Ada;Rabgef1;Adtrp;Il33	5	6	83.3333	R org.Mm.eg.db package (ver. 3.14.0)
GO:0002693	positive regulation of cellular extravasation	Gene Ontology (Biological Process)	ENSMUSG00000034845;ENSMUSG00000037405;ENSMUSG00000031990;ENSMUSG00000032011;ENSMUSG00000020717	Plvap;Icam1;Jam3;Thy1;Pecam1	5	8	62.5	R org.Mm.eg.db package (ver. 3.14.0)
GO:0002725	negative regulation of T cell cytokine production	Gene Ontology (Biological Process)	ENSMUSG00000062593;ENSMUSG00000020101;ENSMUSG00000006611;ENSMUSG00000025880	Gm49339;Vsir;Hfe;Smad7	4	8	50	R org.Mm.eg.db package (ver. 3.14.0)
GO:0002726	positive regulation of T cell cytokine production	Gene Ontology (Biological Process)	ENSMUSG00000045005;ENSMUSG00000026399;ENSMUSG00000026942;ENSMUSG00000027164;ENSMUSG00000060802;ENSMUSG00000028284;ENSMUSG00000032688	Fzd5;Cd55;Traf2;Traf6;B2m;Map3k7;Malt1	7	11	63.6364	R org.Mm.eg.db package (ver. 3.14.0)
GO:0002735	positive regulation of myeloid dendritic cell cytokine production	Gene Ontology (Biological Process)	ENSMUSG00000037523;ENSMUSG00000027770;ENSMUSG00000040296;ENSMUSG00000020075;ENSMUSG00000037149;ENSMUSG00000047123	Mavs;Dhx36;Ddx58;Ddx21;Ddx1;Ticam1	6	6	100	R org.Mm.eg.db package (ver. 3.14.0)
GO:0002819	regulation of adaptive immune response	Gene Ontology (Biological Process)	ENSMUSG00000039384;ENSMUSG00000025498;ENSMUSG00000031659;ENSMUSG00000018899;ENSMUSG00000019256	Dusp10;Irf7;Adcy7;Irf1;Ahr	5	10	50	R org.Mm.eg.db package (ver. 3.14.0)
GO:0002821	positive regulation of adaptive immune response	Gene Ontology (Biological Process)	ENSMUSG00000005087;ENSMUSG00000005102;ENSMUSG00000031077;ENSMUSG00000020063;ENSMUSG00000033307;ENSMUSG00000024610	Cd44;Eif2ak4;Fadd;Sirt1;Mif;Cd74	6	9	66.6667	R org.Mm.eg.db package (ver. 3.14.0)
GO:0002829	negative regulation of type 2 immune response	Gene Ontology (Biological Process)	ENSMUSG00000002147;ENSMUSG00000022508;ENSMUSG00000063281;ENSMUSG00000024425	Stat6;Bcl6;Zfp35;Ndfip1	4	7	57.1429	R org.Mm.eg.db package (ver. 3.14.0)
GO:0002862	negative regulation of inflammatory response to antigenic stimulus	Gene Ontology (Biological Process)	ENSMUSG00000026656;ENSMUSG00000005779;ENSMUSG00000030751;ENSMUSG00000038745;ENSMUSG00000063856	Fcgr2b;Psmb4;Psma1;Nlrp6;Gpx1	5	10	50	R org.Mm.eg.db package (ver. 3.14.0)
GO:0002904	positive regulation of B cell apoptotic process	Gene Ontology (Biological Process)	ENSMUSG00000003873;ENSMUSG00000047139;ENSMUSG00000035992;ENSMUSG00000022346	Bax;Cd24a;Fnip1;Myc	4	5	80	R org.Mm.eg.db package (ver. 3.14.0)
GO:0002906	negative regulation of mature B cell apoptotic process	Gene Ontology (Biological Process)	ENSMUSG00000005087;ENSMUSG00000017697;ENSMUSG00000028191;ENSMUSG00000033307;ENSMUSG00000024610	Cd44;Ada;Bcl10;Mif;Cd74	5	5	100	R org.Mm.eg.db package (ver. 3.14.0)
GO:0002931	response to ischemia	Gene Ontology (Biological Process)	ENSMUSG00000055866;ENSMUSG00000007659;ENSMUSG00000014599;ENSMUSG00000029249;ENSMUSG00000029470;ENSMUSG00000007655;ENSMUSG00000063694;ENSMUSG00000000628;ENSMUSG00000038028;ENSMUSG00000030538;ENSMUSG00000030965;ENSMUSG00000037012;ENSMUSG00000074064;ENSMUSG00000021868;ENSMUSG00000032115;ENSMUSG00000032462;ENSMUSG00000020300;ENSMUSG00000059552;ENSMUSG00000054021;ENSMUSG00000020580;ENSMUSG00000022951;…	Per2;Bcl2l1;Csf1;Rest;P2rx4;Cav1;Cycs;Hk2;Tigar;Cib1;Abraxas2;Hk1;Mlycd;Ppif;Hyou1;Pik3cb;Cpeb4;Trp53;Sirt5;Rock2;Rcan1;Stub1;Egr1;Csf1r	24	39	61.5385	R org.Mm.eg.db package (ver. 3.14.0)
GO:0002934	desmosome organization	Gene Ontology (Biological Process)	ENSMUSG00000019851;ENSMUSG00000032012;ENSMUSG00000054889;ENSMUSG00000041957;ENSMUSG00000044393	Perp;Nectin1;Dsp;Pkp2;Dsg2	5	6	83.3333	R org.Mm.eg.db package (ver. 3.14.0)
GO:0003007	heart morphogenesis	Gene Ontology (Biological Process)	ENSMUSG00000015846;ENSMUSG00000026837;ENSMUSG00000032966;ENSMUSG00000042548;ENSMUSG00000037369;ENSMUSG00000031328;ENSMUSG00000009995;ENSMUSG00000041235;ENSMUSG00000043207;ENSMUSG00000028991;ENSMUSG00000028949;ENSMUSG00000029202;ENSMUSG00000018604;ENSMUSG00000029478;ENSMUSG00000029710;ENSMUSG00000001761;ENSMUSG00000036862;ENSMUSG00000005534;ENSMUSG00000031540;ENSMUSG00000031523;ENSMUSG00000038193;…	Rxra;Col5a1;Fkbp1a;Asxl1;Kdm6a;Flna;Taz;Chd7;Zmpste24;Mtor;Smarcd3;Pds5a;Tbx3;Ncor2;Ephb4;Smo;Dchs1;Insr;Kat6a;Dlc1;Hand2;Zmiz1;Pbrm1;Bmpr1a;Gata4;Epor;Xirp1;Dvl2;Tbx2;Gaa;Ptch1;Cert1;Asxl2;Nipbl;Tab1;Arid2;Mrtfb;Dvl3;Vegfa;Sos1;Uty	41	71	57.7465	R org.Mm.eg.db package (ver. 3.14.0)
GO:0003014	renal system process	Gene Ontology (Biological Process)	ENSMUSG00000039737;ENSMUSG00000009681;ENSMUSG00000057672;ENSMUSG00000031980;ENSMUSG00000021835;ENSMUSG00000038437;ENSMUSG00000021190;ENSMUSG00000022292	Prkrip1;Bcr;Pkn1;Agt;Bmp4;Mllt6;Lgmn;Rrm2b	8	10	80	R org.Mm.eg.db package (ver. 3.14.0)
GO:0003015	heart process	Gene Ontology (Biological Process)	ENSMUSG00000027803;ENSMUSG00000028636;ENSMUSG00000030562;ENSMUSG00000019843;ENSMUSG00000053110	Wwtr1;Ppcs;Nox4;Fyn;Yap1	5	7	71.4286	R org.Mm.eg.db package (ver. 3.14.0)
GO:0003016	respiratory system process	Gene Ontology (Biological Process)	ENSMUSG00000037369;ENSMUSG00000028138;ENSMUSG00000042608;ENSMUSG00000050989;ENSMUSG00000031840;ENSMUSG00000020357;ENSMUSG00000021686;ENSMUSG00000021764;ENSMUSG00000022285;ENSMUSG00000046318;ENSMUSG00000024750;ENSMUSG00000025188	Kdm6a;Adh5;Stk40;Selenon;Rab3a;Flt4;Ap3b1;Ndufs4;Ywhaz;Ccbe1;Zfand5;Hps1	12	17	70.5882	R org.Mm.eg.db package (ver. 3.14.0)
GO:0003056	regulation of vascular associated smooth muscle contraction	Gene Ontology (Biological Process)	ENSMUSG00000058620;ENSMUSG00000028403;ENSMUSG00000019943;ENSMUSG00000004936;ENSMUSG00000046159	Adra2b;Zdhhc21;Atp2b1;Map2k1;Chrm3	5	6	83.3333	R org.Mm.eg.db package (ver. 3.14.0)
GO:0003084	positive regulation of systemic arterial blood pressure	Gene Ontology (Biological Process)	ENSMUSG00000042429;ENSMUSG00000026814;ENSMUSG00000046447;ENSMUSG00000009281;ENSMUSG00000045962;ENSMUSG00000030551;ENSMUSG00000020123;ENSMUSG00000045875;ENSMUSG00000020681	Adora1;Eng;Camk2n1;Rarres2;Wnk1;Nr2f2;Avpr1a;Adra1a;Ace	9	15	60	R org.Mm.eg.db package (ver. 3.14.0)
GO:0003085	negative regulation of systemic arterial blood pressure	Gene Ontology (Biological Process)	ENSMUSG00000067336;ENSMUSG00000042429;ENSMUSG00000002944;ENSMUSG00000062960;ENSMUSG00000046410;ENSMUSG00000061119;ENSMUSG00000050730;ENSMUSG00000025235;ENSMUSG00000020439;ENSMUSG00000019256;ENSMUSG00000003541;ENSMUSG00000024589	Bmpr2;Adora1;Cd36;Kdr;Kcnk6;Prcp;Arhgap42;Bbs4;Smtn;Ahr;Ier3;Nedd4l	12	22	54.5455	R org.Mm.eg.db package (ver. 3.14.0)
GO:0003091	renal water homeostasis	Gene Ontology (Biological Process)	ENSMUSG00000039474;ENSMUSG00000001642;ENSMUSG00000022016;ENSMUSG00000022994	Wfs1;Akr1b3;Akap11;Adcy6	4	8	50	R org.Mm.eg.db package (ver. 3.14.0)
GO:0003094	glomerular filtration	Gene Ontology (Biological Process)	ENSMUSG00000006800;ENSMUSG00000042473;ENSMUSG00000067149;ENSMUSG00000004655;ENSMUSG00000030494;ENSMUSG00000031616;ENSMUSG00000032220;ENSMUSG00000022401;ENSMUSG00000056492	Sulf2;Tbc1d8b;Jchain;Aqp1;Rhpn2;Ednra;Myo1e;Xpnpep3;Adgrf5	9	14	64.2857	R org.Mm.eg.db package (ver. 3.14.0)
GO:0003139	secondary heart field specification	Gene Ontology (Biological Process)	ENSMUSG00000028949;ENSMUSG00000039191;ENSMUSG00000021994;ENSMUSG00000021835;ENSMUSG00000000142;ENSMUSG00000005583	Smarcd3;Rbpj;Wnt5a;Bmp4;Axin2;Mef2c	6	11	54.5455	R org.Mm.eg.db package (ver. 3.14.0)
GO:0003143	embryonic heart tube morphogenesis	Gene Ontology (Biological Process)	ENSMUSG00000026836;ENSMUSG00000045039;ENSMUSG00000055320;ENSMUSG00000053110;ENSMUSG00000031965;ENSMUSG00000022528	Acvr1;Megf8;Tead1;Yap1;Tbx20;Hes1	6	10	60	R org.Mm.eg.db package (ver. 3.14.0)
GO:0003148	outflow tract septum morphogenesis	Gene Ontology (Biological Process)	ENSMUSG00000067336;ENSMUSG00000025969;ENSMUSG00000026814;ENSMUSG00000030770;ENSMUSG00000030849;ENSMUSG00000025810;ENSMUSG00000017491;ENSMUSG00000021796;ENSMUSG00000021835;ENSMUSG00000031965;ENSMUSG00000036867;ENSMUSG00000032440;ENSMUSG00000000093;ENSMUSG00000037992;ENSMUSG00000003233;ENSMUSG00000022883;ENSMUSG00000052516;ENSMUSG00000005836;ENSMUSG00000024515	Bmpr2;Nrp2;Eng;Parva;Fgfr2;Nrp1;Rarb;Bmpr1a;Bmp4;Tbx20;Smad6;Tgfbr2;Tbx2;Rara;Dvl3;Robo1;Robo2;Gata6;Smad4	19	29	65.5172	R org.Mm.eg.db package (ver. 3.14.0)
GO:0003149	membranous septum morphogenesis	Gene Ontology (Biological Process)	ENSMUSG00000044674;ENSMUSG00000057406;ENSMUSG00000030849;ENSMUSG00000021835;ENSMUSG00000032440;ENSMUSG00000020644	Fzd1;Nsd2;Fgfr2;Bmp4;Tgfbr2;Id2	6	10	60	R org.Mm.eg.db package (ver. 3.14.0)
GO:0003151	outflow tract morphogenesis	Gene Ontology (Biological Process)	ENSMUSG00000067336;ENSMUSG00000026923;ENSMUSG00000027104;ENSMUSG00000001052;ENSMUSG00000052684;ENSMUSG00000032744;ENSMUSG00000066026;ENSMUSG00000044674;ENSMUSG00000039191;ENSMUSG00000029287;ENSMUSG00000018604;ENSMUSG00000030123;ENSMUSG00000039910;ENSMUSG00000049577;ENSMUSG00000021796;ENSMUSG00000021835;ENSMUSG00000021944;ENSMUSG00000032187;ENSMUSG00000031965;ENSMUSG00000032216;ENSMUSG00000032440;…	Bmpr2;Notch1;Atf2;Sec24b;Jun;Heyl;Dhrs3;Fzd1;Rbpj;Tgfbr3;Tbx3;Plxnd1;Cited2;Zfpm1;Bmpr1a;Bmp4;Gata4;Smarca4;Tbx20;Nedd4;Tgfbr2;Dvl2;Tbx2;Mef2c;Hif1a;Nipbl;Crkl;Hes1;Vegfa	29	57	50.8772	R org.Mm.eg.db package (ver. 3.14.0)
GO:0003157	endocardium development	Gene Ontology (Biological Process)	ENSMUSG00000026923;ENSMUSG00000018209;ENSMUSG00000039191;ENSMUSG00000062960;ENSMUSG00000022329	Notch1;Stk4;Rbpj;Kdr;Stk3	5	5	100	R org.Mm.eg.db package (ver. 3.14.0)
GO:0003170	heart valve development	Gene Ontology (Biological Process)	ENSMUSG00000054387;ENSMUSG00000030653;ENSMUSG00000020184;ENSMUSG00000036867;ENSMUSG00000000567;ENSMUSG00000035247;ENSMUSG00000049672;ENSMUSG00000037236;ENSMUSG00000033016	Mdm4;Gm45837;Mdm2;Smad6;Sox9;Hectd1;Zbtb14;Matr3;Nfatc1	9	12	75	R org.Mm.eg.db package (ver. 3.14.0)
GO:0003176	aortic valve development	Gene Ontology (Biological Process)	ENSMUSG00000067336;ENSMUSG00000027358;ENSMUSG00000028599;ENSMUSG00000039191;ENSMUSG00000030341;ENSMUSG00000031965;ENSMUSG00000033016	Bmpr2;Bmp2;Tnfrsf1b;Rbpj;Tnfrsf1a;Tbx20;Nfatc1	7	7	100	R org.Mm.eg.db package (ver. 3.14.0)
GO:0003177	pulmonary valve development	Gene Ontology (Biological Process)	ENSMUSG00000067336;ENSMUSG00000028599;ENSMUSG00000039191;ENSMUSG00000030341;ENSMUSG00000033016	Bmpr2;Tnfrsf1b;Rbpj;Tnfrsf1a;Nfatc1	5	5	100	R org.Mm.eg.db package (ver. 3.14.0)
GO:0003179	heart valve morphogenesis	Gene Ontology (Biological Process)	ENSMUSG00000028991;ENSMUSG00000008090;ENSMUSG00000002603;ENSMUSG00000000567;ENSMUSG00000033016	Mtor;Fgfrl1;Tgfb1;Sox9;Nfatc1	5	8	62.5	R org.Mm.eg.db package (ver. 3.14.0)
GO:0003180	aortic valve morphogenesis	Gene Ontology (Biological Process)	ENSMUSG00000026923;ENSMUSG00000027954;ENSMUSG00000033191;ENSMUSG00000028978;ENSMUSG00000029163;ENSMUSG00000002603;ENSMUSG00000021835;ENSMUSG00000021944;ENSMUSG00000022105;ENSMUSG00000031965;ENSMUSG00000036867;ENSMUSG00000000567;ENSMUSG00000022883;ENSMUSG00000052516;ENSMUSG00000033016	Notch1;Efna1;Tie1;Nos3;Emilin1;Tgfb1;Bmp4;Gata4;Rb1;Tbx20;Smad6;Sox9;Robo1;Robo2;Nfatc1	15	22	68.1818	R org.Mm.eg.db package (ver. 3.14.0)
GO:0003181	atrioventricular valve morphogenesis	Gene Ontology (Biological Process)	ENSMUSG00000054387;ENSMUSG00000026923;ENSMUSG00000026836;ENSMUSG00000027358;ENSMUSG00000028195;ENSMUSG00000032744;ENSMUSG00000020184;ENSMUSG00000049577;ENSMUSG00000021944;ENSMUSG00000032440	Mdm4;Notch1;Acvr1;Bmp2;Ccn1;Heyl;Mdm2;Zfpm1;Gata4;Tgfbr2	10	15	66.6667	R org.Mm.eg.db package (ver. 3.14.0)
GO:0003183	mitral valve morphogenesis	Gene Ontology (Biological Process)	ENSMUSG00000067336;ENSMUSG00000026836;ENSMUSG00000027954;ENSMUSG00000036862;ENSMUSG00000021796;ENSMUSG00000036867	Bmpr2;Acvr1;Efna1;Dchs1;Bmpr1a;Smad6	6	8	75	R org.Mm.eg.db package (ver. 3.14.0)
GO:0003184	pulmonary valve morphogenesis	Gene Ontology (Biological Process)	ENSMUSG00000026923;ENSMUSG00000027276;ENSMUSG00000027878;ENSMUSG00000032744;ENSMUSG00000028978;ENSMUSG00000021835;ENSMUSG00000036867;ENSMUSG00000022883;ENSMUSG00000052516;ENSMUSG00000033016	Notch1;Jag1;Notch2;Heyl;Nos3;Bmp4;Smad6;Robo1;Robo2;Nfatc1	10	15	66.6667	R org.Mm.eg.db package (ver. 3.14.0)
GO:0003192	mitral valve formation	Gene Ontology (Biological Process)	ENSMUSG00000026923;ENSMUSG00000036862;ENSMUSG00000049577;ENSMUSG00000021944	Notch1;Dchs1;Zfpm1;Gata4	4	5	80	R org.Mm.eg.db package (ver. 3.14.0)
GO:0003197	endocardial cushion development	Gene Ontology (Biological Process)	ENSMUSG00000067336;ENSMUSG00000026923;ENSMUSG00000039910;ENSMUSG00000018166;ENSMUSG00000042812;ENSMUSG00000021835;ENSMUSG00000021944;ENSMUSG00000032216;ENSMUSG00000040732;ENSMUSG00000033016	Bmpr2;Notch1;Cited2;Erbb3;Foxf1;Bmp4;Gata4;Nedd4;Erg;Nfatc1	10	15	66.6667	R org.Mm.eg.db package (ver. 3.14.0)
GO:0003198	epithelial to mesenchymal transition involved in endocardial cushion formation	Gene Ontology (Biological Process)	ENSMUSG00000026923;ENSMUSG00000026814;ENSMUSG00000032744;ENSMUSG00000039191;ENSMUSG00000022676;ENSMUSG00000024515	Notch1;Eng;Heyl;Rbpj;Snai2;Smad4	6	12	50	R org.Mm.eg.db package (ver. 3.14.0)
GO:0003203	endocardial cushion morphogenesis	Gene Ontology (Biological Process)	ENSMUSG00000054387;ENSMUSG00000026923;ENSMUSG00000026814;ENSMUSG00000026836;ENSMUSG00000027358;ENSMUSG00000032744;ENSMUSG00000028978;ENSMUSG00000020184;ENSMUSG00000021796;ENSMUSG00000031965;ENSMUSG00000000093;ENSMUSG00000000567;ENSMUSG00000000530	Mdm4;Notch1;Eng;Acvr1;Bmp2;Heyl;Nos3;Mdm2;Bmpr1a;Tbx20;Tbx2;Sox9;Acvrl1	13	18	72.2222	R org.Mm.eg.db package (ver. 3.14.0)
GO:0003208	cardiac ventricle morphogenesis	Gene Ontology (Biological Process)	ENSMUSG00000026923;ENSMUSG00000026814;ENSMUSG00000027314;ENSMUSG00000032744;ENSMUSG00000021109	Notch1;Eng;Dll4;Heyl;Hif1a	5	9	55.5556	R org.Mm.eg.db package (ver. 3.14.0)
GO:0003209	cardiac atrium morphogenesis	Gene Ontology (Biological Process)	ENSMUSG00000026923;ENSMUSG00000026814;ENSMUSG00000027314;ENSMUSG00000027474;ENSMUSG00000075254;ENSMUSG00000024241	Notch1;Eng;Dll4;Ccm2l;Heg1;Sos1	6	7	85.7143	R org.Mm.eg.db package (ver. 3.14.0)
GO:0003214	cardiac left ventricle morphogenesis	Gene Ontology (Biological Process)	ENSMUSG00000026923;ENSMUSG00000039191;ENSMUSG00000057177;ENSMUSG00000037852;ENSMUSG00000042812;ENSMUSG00000032440;ENSMUSG00000019256	Notch1;Rbpj;Gsk3a;Cpe;Foxf1;Tgfbr2;Ahr	7	13	53.8462	R org.Mm.eg.db package (ver. 3.14.0)
GO:0003222	ventricular trabecula myocardium morphogenesis	Gene Ontology (Biological Process)	ENSMUSG00000026923;ENSMUSG00000026814;ENSMUSG00000027314;ENSMUSG00000027474;ENSMUSG00000041235;ENSMUSG00000007613;ENSMUSG00000028960;ENSMUSG00000039191;ENSMUSG00000021796;ENSMUSG00000018160;ENSMUSG00000075254	Notch1;Eng;Dll4;Ccm2l;Chd7;Tgfbr1;Ube4b;Rbpj;Bmpr1a;Med1;Heg1	11	17	64.7059	R org.Mm.eg.db package (ver. 3.14.0)
GO:0003223	ventricular compact myocardium morphogenesis	Gene Ontology (Biological Process)	ENSMUSG00000007613;ENSMUSG00000029287;ENSMUSG00000021796;ENSMUSG00000006932;ENSMUSG00000054889	Tgfbr1;Tgfbr3;Bmpr1a;Ctnnb1;Dsp	5	8	62.5	R org.Mm.eg.db package (ver. 3.14.0)
GO:0003229	ventricular cardiac muscle tissue development	Gene Ontology (Biological Process)	ENSMUSG00000043207;ENSMUSG00000040734;ENSMUSG00000021944;ENSMUSG00000022371	Zmpste24;Ppp1r13l;Gata4;Col14a1	4	6	66.6667	R org.Mm.eg.db package (ver. 3.14.0)
GO:0003272	endocardial cushion formation	Gene Ontology (Biological Process)	ENSMUSG00000027358;ENSMUSG00000008999;ENSMUSG00000018604;ENSMUSG00000021796;ENSMUSG00000031965;ENSMUSG00000032179;ENSMUSG00000000093;ENSMUSG00000022883;ENSMUSG00000052516	Bmp2;Bmp7;Tbx3;Bmpr1a;Tbx20;Bmp5;Tbx2;Robo1;Robo2	9	10	90	R org.Mm.eg.db package (ver. 3.14.0)
GO:0003273	cell migration involved in endocardial cushion formation	Gene Ontology (Biological Process)	ENSMUSG00000026923;ENSMUSG00000026814;ENSMUSG00000036862;ENSMUSG00000022676	Notch1;Eng;Dchs1;Snai2	4	4	100	R org.Mm.eg.db package (ver. 3.14.0)
GO:0003279	cardiac septum development	Gene Ontology (Biological Process)	ENSMUSG00000057110;ENSMUSG00000029146;ENSMUSG00000030123;ENSMUSG00000011658;ENSMUSG00000030653;ENSMUSG00000040249;ENSMUSG00000021944;ENSMUSG00000031965;ENSMUSG00000020900;ENSMUSG00000035152;ENSMUSG00000039801;ENSMUSG00000022414;ENSMUSG00000049672;ENSMUSG00000054008;ENSMUSG00000024515;ENSMUSG00000024713	Cntrl;Snx17;Plxnd1;Fuz;Gm45837;Lrp1;Gata4;Tbx20;Myh10;Ap2b1;Cplane1;Tab1;Zbtb14;Ndst1;Smad4;Pcsk5	16	20	80	R org.Mm.eg.db package (ver. 3.14.0)
GO:0003281	ventricular septum development	Gene Ontology (Biological Process)	ENSMUSG00000054387;ENSMUSG00000057110;ENSMUSG00000028266;ENSMUSG00000028195;ENSMUSG00000001089;ENSMUSG00000030653;ENSMUSG00000030868;ENSMUSG00000039910;ENSMUSG00000020170;ENSMUSG00000020184;ENSMUSG00000053226;ENSMUSG00000031665;ENSMUSG00000021994;ENSMUSG00000021944;ENSMUSG00000033335;ENSMUSG00000032187;ENSMUSG00000036867;ENSMUSG00000020289;ENSMUSG00000035152;ENSMUSG00000035247;ENSMUSG00000021188;…	Mdm4;Cntrl;Lmo4;Ccn1;Luzp1;Gm45837;Dctn5;Cited2;Frs2;Mdm2;Dand5;Sall1;Wnt5a;Gata4;Dnm2;Smarca4;Smad6;Nprl3;Ap2b1;Hectd1;Trip11;Cplane1;Hes1;Heg1;Robo1;Ltbp1;Matr3;Sufu	28	42	66.6667	R org.Mm.eg.db package (ver. 3.14.0)
GO:0003283	atrial septum development	Gene Ontology (Biological Process)	ENSMUSG00000054387;ENSMUSG00000020184;ENSMUSG00000053226;ENSMUSG00000021994;ENSMUSG00000032558	Mdm4;Mdm2;Dand5;Wnt5a;Nphp3	5	9	55.5556	R org.Mm.eg.db package (ver. 3.14.0)
GO:0003323	type B pancreatic cell development	Gene Ontology (Biological Process)	ENSMUSG00000017950;ENSMUSG00000040274;ENSMUSG00000001761;ENSMUSG00000021994;ENSMUSG00000021835;ENSMUSG00000034908;ENSMUSG00000032179;ENSMUSG00000039004;ENSMUSG00000014773;ENSMUSG00000024122;ENSMUSG00000024304	Hnf4a;Cdk6;Smo;Wnt5a;Bmp4;Sidt2;Bmp5;Bmp6;Dll1;Pdpk1;Cdh2	11	17	64.7059	R org.Mm.eg.db package (ver. 3.14.0)
GO:0003331	positive regulation of extracellular matrix constituent secretion	Gene Ontology (Biological Process)	ENSMUSG00000027358;ENSMUSG00000031980;ENSMUSG00000021999;ENSMUSG00000090000	Bmp2;Agt;Cpb2;Ier3ip1	4	5	80	R org.Mm.eg.db package (ver. 3.14.0)
GO:0003332	negative regulation of extracellular matrix constituent secretion	Gene Ontology (Biological Process)	ENSMUSG00000026923;ENSMUSG00000028599;ENSMUSG00000030341;ENSMUSG00000058022	Notch1;Tnfrsf1b;Tnfrsf1a;Adtrp	4	4	100	R org.Mm.eg.db package (ver. 3.14.0)
GO:0003334	keratinocyte development	Gene Ontology (Biological Process)	ENSMUSG00000028576;ENSMUSG00000037600;ENSMUSG00000029135;ENSMUSG00000058056;ENSMUSG00000025278;ENSMUSG00000034584;ENSMUSG00000019761;ENSMUSG00000022565	Ift74;Kdf1;Fosl2;Palld;Flnb;Exph5;Krt10;Plec	8	13	61.5385	R org.Mm.eg.db package (ver. 3.14.0)
GO:0003344	pericardium morphogenesis	Gene Ontology (Biological Process)	ENSMUSG00000026923;ENSMUSG00000027314;ENSMUSG00000008999;ENSMUSG00000030201;ENSMUSG00000021994;ENSMUSG00000031965;ENSMUSG00000032179;ENSMUSG00000024241	Notch1;Dll4;Bmp7;Lrp6;Wnt5a;Tbx20;Bmp5;Sos1	8	8	100	R org.Mm.eg.db package (ver. 3.14.0)
GO:0003376	sphingosine-1-phosphate receptor signaling pathway	Gene Ontology (Biological Process)	ENSMUSG00000045092;ENSMUSG00000001847;ENSMUSG00000043895;ENSMUSG00000032462;ENSMUSG00000040447;ENSMUSG00000001729;ENSMUSG00000052397	S1pr1;Rac1;S1pr2;Pik3cb;Spns2;Akt1;Ezr	7	8	87.5	R org.Mm.eg.db package (ver. 3.14.0)
GO:0003382	epithelial cell morphogenesis	Gene Ontology (Biological Process)	ENSMUSG00000006538;ENSMUSG00000026383;ENSMUSG00000046532;ENSMUSG00000068876;ENSMUSG00000029401;ENSMUSG00000029392;ENSMUSG00000070473;ENSMUSG00000001847;ENSMUSG00000030583;ENSMUSG00000037876;ENSMUSG00000070047;ENSMUSG00000058056;ENSMUSG00000000303;ENSMUSG00000025278;ENSMUSG00000021754;ENSMUSG00000022568;ENSMUSG00000048826	Ihh;Epb41l5;Ar;Cgn;Rilpl2;Rilpl1;Cldn3;Rac1;Sipa1l3;Jmjd1c;Fat1;Palld;Cdh1;Flnb;Map3k1;Scrib;Dact2	17	25	68	R org.Mm.eg.db package (ver. 3.14.0)
GO:0003383	apical constriction	Gene Ontology (Biological Process)	ENSMUSG00000026383;ENSMUSG00000025812;ENSMUSG00000048285;ENSMUSG00000024290	Epb41l5;Pard3;Frmd6;Rock1	4	5	80	R org.Mm.eg.db package (ver. 3.14.0)
GO:0003400	regulation of COPII vesicle coating	Gene Ontology (Biological Process)	ENSMUSG00000045302;ENSMUSG00000020088;ENSMUSG00000020386;ENSMUSG00000063704	Preb;Sar1a;Sar1b;Mapk15	4	4	100	R org.Mm.eg.db package (ver. 3.14.0)
GO:0003406	retinal pigment epithelium development	Gene Ontology (Biological Process)	ENSMUSG00000006538;ENSMUSG00000026365;ENSMUSG00000028655;ENSMUSG00000038122;ENSMUSG00000017491;ENSMUSG00000018160;ENSMUSG00000001288	Ihh;Cfh;Mfsd2a;Tbc1d32;Rarb;Med1;Rarg	7	8	87.5	R org.Mm.eg.db package (ver. 3.14.0)
GO:0003413	chondrocyte differentiation involved in endochondral bone morphogenesis	Gene Ontology (Biological Process)	ENSMUSG00000006538;ENSMUSG00000000142;ENSMUSG00000000567;ENSMUSG00000021188	Ihh;Axin2;Sox9;Trip11	4	5	80	R org.Mm.eg.db package (ver. 3.14.0)
GO:0003416	endochondral bone growth	Gene Ontology (Biological Process)	ENSMUSG00000026674;ENSMUSG00000028108;ENSMUSG00000029122;ENSMUSG00000062960;ENSMUSG00000061731	Ddr2;Ecm1;Evc;Kdr;Ext1	5	9	55.5556	R org.Mm.eg.db package (ver. 3.14.0)
GO:0003417	growth plate cartilage development	Gene Ontology (Biological Process)	ENSMUSG00000027778;ENSMUSG00000043207;ENSMUSG00000017491;ENSMUSG00000032440;ENSMUSG00000037992;ENSMUSG00000001288	Ift80;Zmpste24;Rarb;Tgfbr2;Rara;Rarg	6	11	54.5455	R org.Mm.eg.db package (ver. 3.14.0)
GO:0005975	carbohydrate metabolic process	Gene Ontology (Biological Process)	ENSMUSG00000026005;ENSMUSG00000026000;ENSMUSG00000026200;ENSMUSG00000079434;ENSMUSG00000043019;ENSMUSG00000052423;ENSMUSG00000036646;ENSMUSG00000035778;ENSMUSG00000006494;ENSMUSG00000074916;ENSMUSG00000062646;ENSMUSG00000033059;ENSMUSG00000046020;ENSMUSG00000038312;ENSMUSG00000017929;ENSMUSG00000031387;ENSMUSG00000031400;ENSMUSG00000025059;ENSMUSG00000034055;ENSMUSG00000062070;ENSMUSG00000031266;…	Rpe;Lancl1;Glb1l;Neu2;Edem3;B4galt3;Man1b1;Ggta1;Pdk1;Chst14;Ganc;Pygb;Pofut1;Edem2;B4galt5;Renbp;G6pdx;Gk;Phka1;Pgk1;Gla;Pdha1;Phka2;Pklr;Man1a2;Amy1;Manba;Ctbs;B4galt1;Myorg;Galt;Gba2;Fggy;Pgm1;Fuca1;Gale;Pgd;H6pd;Khk;Gckr;Rbks;Ppp1cb;Man2b2;Pgm2;Klb;Ugdh;Stbd1;Idua;Mlec;Ppp1cc;Gusb;Mdh2;B3glct;Casd1;Pdk4;Lancl2;Hk2;Mogs;Edem1;Tpi1;Gapdh;Ldhb;Gsk3a;Akt2;Gpi1;Ldha;Uevld;Man2a2;Neu3;Pgm2l1;Phkg2;…	138	199	69.3467	R org.Mm.eg.db package (ver. 3.14.0)
GO:0005977	glycogen metabolic process	Gene Ontology (Biological Process)	ENSMUSG00000033059;ENSMUSG00000034055;ENSMUSG00000031295;ENSMUSG00000033400;ENSMUSG00000057722;ENSMUSG00000042608;ENSMUSG00000028944;ENSMUSG00000014956;ENSMUSG00000047963;ENSMUSG00000004455;ENSMUSG00000030244;ENSMUSG00000057177;ENSMUSG00000004056;ENSMUSG00000003865;ENSMUSG00000030815;ENSMUSG00000055493;ENSMUSG00000046794;ENSMUSG00000036879;ENSMUSG00000072494;ENSMUSG00000032114;ENSMUSG00000001891;…	Pygb;Phka1;Phka2;Agl;Lepr;Stk40;Prkag2;Ppp1cb;Stbd1;Ppp1cc;Gys2;Gsk3a;Akt2;Gys1;Phkg2;Epm2a;Ppp1r3b;Phkb;Ppp1r3e;Slc37a4;Ugp2;G6pc;Gaa;Nhlrc1;Il6st;Pygl;Akt1;Ppp1r2;Gsk3b;Gnmt;Pcdh12;Pygm;Ppp1r3c;Tcf7l2	34	39	87.1795	R org.Mm.eg.db package (ver. 3.14.0)
GO:0005978	glycogen biosynthetic process	Gene Ontology (Biological Process)	ENSMUSG00000055866;ENSMUSG00000019528;ENSMUSG00000062908;ENSMUSG00000030244;ENSMUSG00000004056;ENSMUSG00000003865;ENSMUSG00000030815;ENSMUSG00000055493;ENSMUSG00000071072;ENSMUSG00000041798;ENSMUSG00000001891;ENSMUSG00000020889;ENSMUSG00000044231;ENSMUSG00000001729;ENSMUSG00000022707;ENSMUSG00000067279	Per2;Gyg;Acadm;Gys2;Akt2;Gys1;Phkg2;Epm2a;Ptges3;Gck;Ugp2;Nr1d1;Nhlrc1;Akt1;Gbe1;Ppp1r3c	16	18	88.8889	R org.Mm.eg.db package (ver. 3.14.0)
GO:0005979	regulation of glycogen biosynthetic process	Gene Ontology (Biological Process)	ENSMUSG00000028991;ENSMUSG00000014956;ENSMUSG00000046794;ENSMUSG00000072494;ENSMUSG00000006127;ENSMUSG00000050423;ENSMUSG00000001729;ENSMUSG00000067279	Mtor;Ppp1cb;Ppp1r3b;Ppp1r3e;Inpp5k;Ppp1r3g;Akt1;Ppp1r3c	8	12	66.6667	R org.Mm.eg.db package (ver. 3.14.0)
GO:0005980	glycogen catabolic process	Gene Ontology (Biological Process)	ENSMUSG00000033059;ENSMUSG00000033400;ENSMUSG00000047963;ENSMUSG00000078650;ENSMUSG00000025579;ENSMUSG00000021069;ENSMUSG00000033065;ENSMUSG00000032648	Pygb;Agl;Stbd1;G6pc;Gaa;Pygl;Pfkm;Pygm	8	9	88.8889	R org.Mm.eg.db package (ver. 3.14.0)
GO:0005981	regulation of glycogen catabolic process	Gene Ontology (Biological Process)	ENSMUSG00000014956;ENSMUSG00000046794;ENSMUSG00000072494;ENSMUSG00000067279	Ppp1cb;Ppp1r3b;Ppp1r3e;Ppp1r3c	4	6	66.6667	R org.Mm.eg.db package (ver. 3.14.0)
GO:0006000	fructose metabolic process	Gene Ontology (Biological Process)	ENSMUSG00000025271;ENSMUSG00000028307;ENSMUSG00000029162;ENSMUSG00000030695;ENSMUSG00000069805	Pfkfb1;Aldob;Khk;Aldoa;Fbp1	5	9	55.5556	R org.Mm.eg.db package (ver. 3.14.0)
GO:0006002	fructose 6-phosphate metabolic process	Gene Ontology (Biological Process)	ENSMUSG00000000628;ENSMUSG00000029992;ENSMUSG00000025503;ENSMUSG00000037012;ENSMUSG00000020277;ENSMUSG00000041798;ENSMUSG00000038615;ENSMUSG00000021196;ENSMUSG00000025877;ENSMUSG00000069805;ENSMUSG00000033065;ENSMUSG00000052102	Hk2;Gfpt1;Taldo1;Hk1;Pfkl;Gck;Nfe2l1;Pfkp;Hk3;Fbp1;Pfkm;Gnpda1	12	14	85.7143	R org.Mm.eg.db package (ver. 3.14.0)
GO:0006003	fructose 2,6-bisphosphate metabolic process	Gene Ontology (Biological Process)	ENSMUSG00000026409;ENSMUSG00000026773;ENSMUSG00000025271;ENSMUSG00000038028;ENSMUSG00000041798	Pfkfb2;Pfkfb3;Pfkfb1;Tigar;Gck	5	6	83.3333	R org.Mm.eg.db package (ver. 3.14.0)
GO:0006004	fucose metabolic process	Gene Ontology (Biological Process)	ENSMUSG00000046020;ENSMUSG00000028673;ENSMUSG00000051950;ENSMUSG00000025466;ENSMUSG00000019810;ENSMUSG00000020260	Pofut1;Fuca1;B3glct;Fuom;Fuca2;Pofut2	6	6	100	R org.Mm.eg.db package (ver. 3.14.0)
GO:0006006	glucose metabolic process	Gene Ontology (Biological Process)	ENSMUSG00000026641;ENSMUSG00000026791;ENSMUSG00000006494;ENSMUSG00000062646;ENSMUSG00000027204;ENSMUSG00000027513;ENSMUSG00000031400;ENSMUSG00000031299;ENSMUSG00000027533;ENSMUSG00000027665;ENSMUSG00000027808;ENSMUSG00000025791;ENSMUSG00000035069;ENSMUSG00000037622;ENSMUSG00000028980;ENSMUSG00000029171;ENSMUSG00000052776;ENSMUSG00000042744;ENSMUSG00000000148;ENSMUSG00000019577;ENSMUSG00000059486;…	Usf1;Slc2a8;Pdk1;Ganc;Fbn1;Pck1;G6pdx;Pdha1;Fabp5;Pik3ca;Serp1;Pgm1;Oma1;Wdtc1;H6pd;Pgm2;Oas1a;Hectd4;Brat1;Pdk4;Kbtbd2;Hk2;Tpi1;Gapdh;Akt2;Gdpgp1;Pgm2l1;Inppl1;Pdhb;Nisch;Gdf2;Dlat;Adpgk;Pkm;Onecut1;Gck;Pdk2;Dcxr;Pik3r1;Akt1;Prkaa1;Myc;Ppara;Mapk14;Galm;Cpt1a;Pgm5;Tcf7l2	48	76	63.1579	R org.Mm.eg.db package (ver. 3.14.0)
GO:0006012	galactose metabolic process	Gene Ontology (Biological Process)	ENSMUSG00000027207;ENSMUSG00000028413;ENSMUSG00000036073;ENSMUSG00000028671;ENSMUSG00000020766;ENSMUSG00000035473	Galk2;B4galt1;Galt;Gale;Galk1;Galm	6	7	85.7143	R org.Mm.eg.db package (ver. 3.14.0)
GO:0006013	mannose metabolic process	Gene Ontology (Biological Process)	ENSMUSG00000037306;ENSMUSG00000029119;ENSMUSG00000038886;ENSMUSG00000037012;ENSMUSG00000005142;ENSMUSG00000032295;ENSMUSG00000041798;ENSMUSG00000022474;ENSMUSG00000022711;ENSMUSG00000024085	Man1c1;Man2b2;Man2a2;Hk1;Man2b1;Man2c1;Gck;Pmm1;Pmm2;Man2a1	10	10	100	R org.Mm.eg.db package (ver. 3.14.0)
GO:0006015	5-phosphoribose 1-diphosphate biosynthetic process	Gene Ontology (Biological Process)	ENSMUSG00000031432;ENSMUSG00000025742;ENSMUSG00000020528;ENSMUSG00000015869;ENSMUSG00000079104;ENSMUSG00000021069	Prps1;Prps2;Prpsap2;Prpsap1;Prps1l3;Pygl	6	7	85.7143	R org.Mm.eg.db package (ver. 3.14.0)
GO:0006020	inositol metabolic process	Gene Ontology (Biological Process)	ENSMUSG00000040648;ENSMUSG00000027296;ENSMUSG00000033526;ENSMUSG00000031393;ENSMUSG00000027531;ENSMUSG00000032594;ENSMUSG00000089774;ENSMUSG00000024525	Ppip5k2;Itpka;Ppip5k1;Mecp2;Impa1;Ip6k1;Slc5a3;Impa2	8	8	100	R org.Mm.eg.db package (ver. 3.14.0)
GO:0006024	glycosaminoglycan biosynthetic process	Gene Ontology (Biological Process)	ENSMUSG00000027198;ENSMUSG00000050796;ENSMUSG00000029201;ENSMUSG00000039308;ENSMUSG00000025232;ENSMUSG00000043587;ENSMUSG00000020868;ENSMUSG00000021504;ENSMUSG00000061731;ENSMUSG00000024620;ENSMUSG00000071649	Ext2;B3galt6;Ugdh;Ndst2;Hexa;Pxylp1;Xylt2;B4galt7;Ext1;Pdgfrb;B3gat3	11	12	91.6667	R org.Mm.eg.db package (ver. 3.14.0)
GO:0006027	glycosaminoglycan catabolic process	Gene Ontology (Biological Process)	ENSMUSG00000035847;ENSMUSG00000033540;ENSMUSG00000030787;ENSMUSG00000010047;ENSMUSG00000005043	Ids;Idua;Lyve1;Hyal2;Sgsh	5	5	100	R org.Mm.eg.db package (ver. 3.14.0)
GO:0006029	proteoglycan metabolic process	Gene Ontology (Biological Process)	ENSMUSG00000006538;ENSMUSG00000027358;ENSMUSG00000032363;ENSMUSG00000021504;ENSMUSG00000002250	Ihh;Bmp2;Adamts7;B4galt7;Ppard	5	8	62.5	R org.Mm.eg.db package (ver. 3.14.0)
GO:0006044	N-acetylglucosamine metabolic process	Gene Ontology (Biological Process)	ENSMUSG00000031387;ENSMUSG00000027963;ENSMUSG00000034744;ENSMUSG00000037722;ENSMUSG00000033350;ENSMUSG00000021665;ENSMUSG00000036820;ENSMUSG00000052102;ENSMUSG00000025220	Renbp;Extl2;Nagk;Gnpnat1;Chst2;Hexb;Amdhd2;Gnpda1;Oga	9	16	56.25	R org.Mm.eg.db package (ver. 3.14.0)
GO:0006047	UDP-N-acetylglucosamine metabolic process	Gene Ontology (Biological Process)	ENSMUSG00000026670;ENSMUSG00000028479;ENSMUSG00000029992;ENSMUSG00000032123	Uap1;Gne;Gfpt1;Dpagt1	4	6	66.6667	R org.Mm.eg.db package (ver. 3.14.0)
GO:0006048	UDP-N-acetylglucosamine biosynthetic process	Gene Ontology (Biological Process)	ENSMUSG00000026670;ENSMUSG00000026956;ENSMUSG00000037722;ENSMUSG00000056131;ENSMUSG00000052102	Uap1;Uap1l1;Gnpnat1;Pgm3;Gnpda1	5	6	83.3333	R org.Mm.eg.db package (ver. 3.14.0)
GO:0006068	ethanol catabolic process	Gene Ontology (Biological Process)	ENSMUSG00000055301;ENSMUSG00000074207;ENSMUSG00000028138;ENSMUSG00000029269;ENSMUSG00000029272;ENSMUSG00000078799;ENSMUSG00000070811;ENSMUSG00000078798;ENSMUSG00000074375;ENSMUSG00000030378	Adh7;Adh1;Adh5;Sult1b1;Sult1e1;Sult2a5;Sult2a2;Sult2a1;Sult2a3;Sult2a8	10	11	90.9091	R org.Mm.eg.db package (ver. 3.14.0)
GO:0006069	ethanol oxidation	Gene Ontology (Biological Process)	ENSMUSG00000055301;ENSMUSG00000074207;ENSMUSG00000037797;ENSMUSG00000028138	Adh7;Adh1;Adh4;Adh5	4	6	66.6667	R org.Mm.eg.db package (ver. 3.14.0)
GO:0006071	glycerol metabolic process	Gene Ontology (Biological Process)	ENSMUSG00000012187;ENSMUSG00000025059;ENSMUSG00000028247;ENSMUSG00000028553;ENSMUSG00000029319;ENSMUSG00000033788;ENSMUSG00000030747;ENSMUSG00000034371;ENSMUSG00000048612	Mogat1;Gk;Coq3;Angptl3;Coq2;Dysf;Dgat2;Tkfc;Myof	9	14	64.2857	R org.Mm.eg.db package (ver. 3.14.0)
GO:0006072	glycerol-3-phosphate metabolic process	Gene Ontology (Biological Process)	ENSMUSG00000026827;ENSMUSG00000046338;ENSMUSG00000025059;ENSMUSG00000029314;ENSMUSG00000032122;ENSMUSG00000050627;ENSMUSG00000023019;ENSMUSG00000024978	Gpd2;Gpat2;Gk;Gpat3;Slc37a2;Gpd1l;Gpd1;Gpam	8	10	80	R org.Mm.eg.db package (ver. 3.14.0)
GO:0006081	cellular aldehyde metabolic process	Gene Ontology (Biological Process)	ENSMUSG00000026687;ENSMUSG00000037797;ENSMUSG00000010025;ENSMUSG00000024885;ENSMUSG00000037263	Aldh9a1;Adh4;Aldh3a2;Aldh3b1;Aldh3b3	5	8	62.5	R org.Mm.eg.db package (ver. 3.14.0)
GO:0006082	organic acid metabolic process	Gene Ontology (Biological Process)	ENSMUSG00000040181;ENSMUSG00000040170;ENSMUSG00000027983;ENSMUSG00000062908;ENSMUSG00000052914;ENSMUSG00000015224;ENSMUSG00000052520;ENSMUSG00000030483;ENSMUSG00000040583;ENSMUSG00000040660;ENSMUSG00000074254;ENSMUSG00000049685;ENSMUSG00000005547;ENSMUSG00000091867;ENSMUSG00000060407;ENSMUSG00000052974;ENSMUSG00000030670;ENSMUSG00000025479;ENSMUSG00000061740;ENSMUSG00000094806;ENSMUSG00000068086;…	Fmo1;Fmo2;Cyp2u1;Acadm;Cyp2j6;Cyp2j9;Cyp2j5;Cyp2b10;Cyp2b13;Cyp2b9;Cyp2a4;Cyp2g1;Cyp2a5;Cyp2a22;Cyp2a12;Cyp2f2;Cyp2r1;Cyp2e1;Cyp2d22;Cyp2d10;Cyp2d9;Cyp2d26;Cyp2c55;Cyp2c29;Cyp2c38;Cyp2c39;Cyp2c67;Cyp2c68;Cyp2c40;Cyp2c69;Cyp2c37;Cyp2c54;Cyp2c50;Cyp2c70;Cyp2c23	35	51	68.6275	R org.Mm.eg.db package (ver. 3.14.0)
GO:0006084	acetyl-CoA metabolic process	Gene Ontology (Biological Process)	ENSMUSG00000027875;ENSMUSG00000042010;ENSMUSG00000005683;ENSMUSG00000020532;ENSMUSG00000020917;ENSMUSG00000025153;ENSMUSG00000021620;ENSMUSG00000093930;ENSMUSG00000036880	Hmgcs2;Acacb;Cs;Acaca;Acly;Fasn;Acot12;Hmgcs1;Acaa2	9	10	90	R org.Mm.eg.db package (ver. 3.14.0)
GO:0006085	acetyl-CoA biosynthetic process	Gene Ontology (Biological Process)	ENSMUSG00000027605;ENSMUSG00000028636;ENSMUSG00000020231;ENSMUSG00000074064;ENSMUSG00000032047;ENSMUSG00000020917	Acss2;Ppcs;Dip2a;Mlycd;Acat1;Acly	6	7	85.7143	R org.Mm.eg.db package (ver. 3.14.0)
GO:0006086	acetyl-CoA biosynthetic process from pyruvate	Gene Ontology (Biological Process)	ENSMUSG00000031299;ENSMUSG00000021748;ENSMUSG00000000168;ENSMUSG00000020664	Pdha1;Pdhb;Dlat;Dld	4	5	80	R org.Mm.eg.db package (ver. 3.14.0)
GO:0006089	lactate metabolic process	Gene Ontology (Biological Process)	ENSMUSG00000026409;ENSMUSG00000027282;ENSMUSG00000030246;ENSMUSG00000063229;ENSMUSG00000032114;ENSMUSG00000021339;ENSMUSG00000021109	Pfkfb2;Mtch2;Ldhb;Ldha;Slc37a4;Mrs2;Hif1a	7	7	100	R org.Mm.eg.db package (ver. 3.14.0)
GO:0006090	pyruvate metabolic process	Gene Ontology (Biological Process)	ENSMUSG00000026409;ENSMUSG00000039648;ENSMUSG00000000168;ENSMUSG00000032418;ENSMUSG00000024556;ENSMUSG00000024892	Pfkfb2;Kyat1;Dlat;Me1;Me2;Pcx	6	9	66.6667	R org.Mm.eg.db package (ver. 3.14.0)
GO:0006091	generation of precursor metabolites and energy	Gene Ontology (Biological Process)	ENSMUSG00000025815;ENSMUSG00000003623;ENSMUSG00000029695;ENSMUSG00000037370;ENSMUSG00000032872;ENSMUSG00000020777;ENSMUSG00000052102	Dhtkd1;Crot;Aass;Enpp1;Cyb5r4;Acox1;Gnpda1	7	13	53.8462	R org.Mm.eg.db package (ver. 3.14.0)
GO:0006094	gluconeogenesis	Gene Ontology (Biological Process)	ENSMUSG00000055866;ENSMUSG00000026628;ENSMUSG00000026827;ENSMUSG00000027513;ENSMUSG00000062070;ENSMUSG00000027936;ENSMUSG00000029597;ENSMUSG00000023456;ENSMUSG00000057666;ENSMUSG00000036427;ENSMUSG00000020038;ENSMUSG00000025317;ENSMUSG00000040618;ENSMUSG00000022094;ENSMUSG00000078650;ENSMUSG00000034793;ENSMUSG00000069805;ENSMUSG00000042406;ENSMUSG00000023019;ENSMUSG00000024892;ENSMUSG00000024990;…	Per2;Atf3;Gpd2;Pck1;Pgk1;Crtc2;Sds;Tpi1;Gapdh;Gpi1;Cry1;Car5a;Pck2;Slc39a14;G6pc;G6pc3;Fbp1;Atf4;Gpd1;Pcx;Rbp4;Abcc2	22	27	81.4815	R org.Mm.eg.db package (ver. 3.14.0)
GO:0006096	glycolytic process	Gene Ontology (Biological Process)	ENSMUSG00000026409;ENSMUSG00000025815;ENSMUSG00000062070;ENSMUSG00000041237;ENSMUSG00000028307;ENSMUSG00000063524;ENSMUSG00000038871;ENSMUSG00000000628;ENSMUSG00000023456;ENSMUSG00000057666;ENSMUSG00000036427;ENSMUSG00000030695;ENSMUSG00000037012;ENSMUSG00000020277;ENSMUSG00000025236;ENSMUSG00000032294;ENSMUSG00000041798;ENSMUSG00000020456;ENSMUSG00000060600;ENSMUSG00000017390;ENSMUSG00000021196;…	Pfkfb2;Dhtkd1;Pgk1;Pklr;Aldob;Eno1;Bpgm;Hk2;Tpi1;Gapdh;Gpi1;Aldoa;Hk1;Pfkl;Adpgk;Pkm;Gck;Ogdh;Eno3;Aldoc;Pfkp;Hk3;Pfkm;Eno1b;Pgam1	25	39	64.1026	R org.Mm.eg.db package (ver. 3.14.0)
GO:0006098	pentose-phosphate shunt	Gene Ontology (Biological Process)	ENSMUSG00000026005;ENSMUSG00000031400;ENSMUSG00000028961;ENSMUSG00000028980;ENSMUSG00000053604;ENSMUSG00000025503;ENSMUSG00000031807;ENSMUSG00000021957	Rpe;G6pdx;Pgd;H6pd;Rpia;Taldo1;Pgls;Tkt	8	9	88.8889	R org.Mm.eg.db package (ver. 3.14.0)
GO:0006099	tricarboxylic acid cycle	Gene Ontology (Biological Process)	ENSMUSG00000025950;ENSMUSG00000058076;ENSMUSG00000026526;ENSMUSG00000025815;ENSMUSG00000027406;ENSMUSG00000002010;ENSMUSG00000031299;ENSMUSG00000028405;ENSMUSG00000009863;ENSMUSG00000019179;ENSMUSG00000052738;ENSMUSG00000061838;ENSMUSG00000030541;ENSMUSG00000005683;ENSMUSG00000021748;ENSMUSG00000022110;ENSMUSG00000000171;ENSMUSG00000000168;ENSMUSG00000032279;ENSMUSG00000032293;ENSMUSG00000020456;…	Idh1;Sdhc;Fh1;Dhtkd1;Idh3b;Idh3g;Pdha1;Aco1;Sdhb;Mdh2;Suclg1;Suclg2;Idh2;Cs;Pdhb;Sucla2;Sdhd;Dlat;Idh3a;Ireb2;Ogdh;Mdh1;Sdha;Ndufs4;Dlst;Aco2;Sdhaf2	27	32	84.375	R org.Mm.eg.db package (ver. 3.14.0)
GO:0006101	citrate metabolic process	Gene Ontology (Biological Process)	ENSMUSG00000028405;ENSMUSG00000005683;ENSMUSG00000032293;ENSMUSG00000020917;ENSMUSG00000022477	Aco1;Cs;Ireb2;Acly;Aco2	5	6	83.3333	R org.Mm.eg.db package (ver. 3.14.0)
GO:0006102	isocitrate metabolic process	Gene Ontology (Biological Process)	ENSMUSG00000025950;ENSMUSG00000027406;ENSMUSG00000002010;ENSMUSG00000030541;ENSMUSG00000032279;ENSMUSG00000022477	Idh1;Idh3b;Idh3g;Idh2;Idh3a;Aco2	6	7	85.7143	R org.Mm.eg.db package (ver. 3.14.0)
GO:0006103	2-oxoglutarate metabolic process	Gene Ontology (Biological Process)	ENSMUSG00000025950;ENSMUSG00000026664;ENSMUSG00000027406;ENSMUSG00000002010;ENSMUSG00000040213;ENSMUSG00000057228;ENSMUSG00000031700;ENSMUSG00000001670;ENSMUSG00000032279;ENSMUSG00000020456;ENSMUSG00000061474;ENSMUSG00000020664;ENSMUSG00000004789	Idh1;Phyh;Idh3b;Idh3g;Kyat3;Aadat;Gpt2;Tat;Idh3a;Ogdh;Mrps36;Dld;Dlst	13	14	92.8571	R org.Mm.eg.db package (ver. 3.14.0)
GO:0006104	succinyl-CoA metabolic process	Gene Ontology (Biological Process)	ENSMUSG00000052738;ENSMUSG00000061838;ENSMUSG00000022110;ENSMUSG00000020456;ENSMUSG00000052392	Suclg1;Suclg2;Sucla2;Ogdh;Acot4	5	6	83.3333	R org.Mm.eg.db package (ver. 3.14.0)
GO:0006105	succinate metabolic process	Gene Ontology (Biological Process)	ENSMUSG00000009863;ENSMUSG00000042505;ENSMUSG00000052738;ENSMUSG00000022110;ENSMUSG00000035936;ENSMUSG00000021577	Sdhb;Sdhaf3;Suclg1;Sucla2;Aldh5a1;Sdha	6	6	100	R org.Mm.eg.db package (ver. 3.14.0)
GO:0006107	oxaloacetate metabolic process	Gene Ontology (Biological Process)	ENSMUSG00000027513;ENSMUSG00000019179;ENSMUSG00000005683;ENSMUSG00000031672;ENSMUSG00000020321;ENSMUSG00000020917;ENSMUSG00000022751;ENSMUSG00000024892;ENSMUSG00000025190	Pck1;Mdh2;Cs;Got2;Mdh1;Acly;Nit2;Pcx;Got1	9	11	81.8182	R org.Mm.eg.db package (ver. 3.14.0)
GO:0006108	malate metabolic process	Gene Ontology (Biological Process)	ENSMUSG00000073609;ENSMUSG00000026526;ENSMUSG00000019179;ENSMUSG00000032418;ENSMUSG00000020321;ENSMUSG00000024556	D2hgdh;Fh1;Mdh2;Me1;Mdh1;Me2	6	8	75	R org.Mm.eg.db package (ver. 3.14.0)
GO:0006110	regulation of glycolytic process	Gene Ontology (Biological Process)	ENSMUSG00000027613;ENSMUSG00000034160;ENSMUSG00000028944;ENSMUSG00000005373;ENSMUSG00000035011;ENSMUSG00000021109;ENSMUSG00000055024;ENSMUSG00000025736;ENSMUSG00000024944	Eif6;Ogt;Prkag2;Mlxipl;Zbtb7a;Hif1a;Ep300;Jmjd8;Arl2	9	12	75	R org.Mm.eg.db package (ver. 3.14.0)
GO:0006111	regulation of gluconeogenesis	Gene Ontology (Biological Process)	ENSMUSG00000034160;ENSMUSG00000044167;ENSMUSG00000062908;ENSMUSG00000028893;ENSMUSG00000004815;ENSMUSG00000018999;ENSMUSG00000003226;ENSMUSG00000037243;ENSMUSG00000038967;ENSMUSG00000025138;ENSMUSG00000069805;ENSMUSG00000021710;ENSMUSG00000022710;ENSMUSG00000002769;ENSMUSG00000024431;ENSMUSG00000024985	Ogt;Foxo1;Acadm;Sesn2;Dgkq;Slc35b4;Ranbp2;Zfp692;Pdk2;Sirt7;Fbp1;Nln;Usp7;Gnmt;Nr3c1;Tcf7l2	16	17	94.1176	R org.Mm.eg.db package (ver. 3.14.0)
GO:0006119	oxidative phosphorylation	Gene Ontology (Biological Process)	ENSMUSG00000038323;ENSMUSG00000029432;ENSMUSG00000049422;ENSMUSG00000046909;ENSMUSG00000024151;ENSMUSG00000059363	1700066M21Rik;Nipsnap2;Chchd10;Tefm;Msh2;Fxn	6	6	100	R org.Mm.eg.db package (ver. 3.14.0)
GO:0006120	mitochondrial electron transport, NADH to ubiquinone	Gene Ontology (Biological Process)	ENSMUSG00000025968;ENSMUSG00000026260;ENSMUSG00000013593;ENSMUSG00000026895;ENSMUSG00000005510;ENSMUSG00000048482;ENSMUSG00000027305;ENSMUSG00000071014;ENSMUSG00000030647;ENSMUSG00000020153;ENSMUSG00000031782;ENSMUSG00000021606;ENSMUSG00000020664;ENSMUSG00000022354;ENSMUSG00000041881;ENSMUSG00000024099;ENSMUSG00000059734;ENSMUSG00000037916;ENSMUSG00000025204;ENSMUSG00000064341;ENSMUSG00000064345;…	Ndufs1;Ndufa10;Ndufs2;Ndufa8;Ndufs3;Bdnf;Ndufaf1;Ndufb6;Ndufc2;Ndufs7;Coq9;Ndufs6;Dld;Ndufb9;Ndufa7;Ndufv2;Ndufs8;Ndufv1;Ndufb8;mt-Nd1;mt-Nd2;mt-Nd3;mt-Nd4;mt-Nd5;mt-Nd6	25	25	100	R org.Mm.eg.db package (ver. 3.14.0)
GO:0006121	mitochondrial electron transport, succinate to ubiquinone	Gene Ontology (Biological Process)	ENSMUSG00000058076;ENSMUSG00000000171;ENSMUSG00000021577;ENSMUSG00000024668	Sdhc;Sdhd;Sdha;Sdhaf2	4	4	100	R org.Mm.eg.db package (ver. 3.14.0)
GO:0006122	mitochondrial electron transport, ubiquinol to cytochrome c	Gene Ontology (Biological Process)	ENSMUSG00000063882;ENSMUSG00000063694;ENSMUSG00000025651;ENSMUSG00000059534;ENSMUSG00000044894;ENSMUSG00000021520;ENSMUSG00000022551;ENSMUSG00000071654;ENSMUSG00000064370	Uqcrh;Cycs;Uqcrc1;Uqcr10;Uqcrq;Uqcrb;Cyc1;Uqcc3;mt-Cytb	9	10	90	R org.Mm.eg.db package (ver. 3.14.0)
GO:0006123	mitochondrial electron transport, cytochrome c to oxygen	Gene Ontology (Biological Process)	ENSMUSG00000061518;ENSMUSG00000041697;ENSMUSG00000063694;ENSMUSG00000038302;ENSMUSG00000031818;ENSMUSG00000000088;ENSMUSG00000017778;ENSMUSG00000064351	Cox5b;Cox6a1;Cycs;Afg1l;Cox4i1;Cox5a;Cox7c;mt-Co1	8	12	66.6667	R org.Mm.eg.db package (ver. 3.14.0)
GO:0006139	nucleobase-containing compound metabolic process	Gene Ontology (Biological Process)	ENSMUSG00000025817;ENSMUSG00000048647;ENSMUSG00000079037;ENSMUSG00000027433;ENSMUSG00000038685;ENSMUSG00000028527;ENSMUSG00000028719;ENSMUSG00000028792;ENSMUSG00000017264;ENSMUSG00000029366;ENSMUSG00000014554;ENSMUSG00000030400;ENSMUSG00000031583;ENSMUSG00000035824;ENSMUSG00000032026;ENSMUSG00000002052;ENSMUSG00000034329;ENSMUSG00000032705;ENSMUSG00000022476;ENSMUSG00000035842;ENSMUSG00000024135;…	Nudt5;Exd1;Prnp;Xrn2;Rtel1;Ak4;Cmpk1;Ak2;Exosc10;Dck;Dguok;Ercc2;Wrn;Tk2;Rexo2;Supt6;Brip1;Exd2;Polr3h;Ddx11;Srbd1;Ak3	22	29	75.8621	R org.Mm.eg.db package (ver. 3.14.0)
GO:0006144	purine nucleobase metabolic process	Gene Ontology (Biological Process)	ENSMUSG00000031432;ENSMUSG00000028186;ENSMUSG00000075543;ENSMUSG00000025481;ENSMUSG00000002326;ENSMUSG00000032561;ENSMUSG00000079104;ENSMUSG00000061808	Prps1;Uox;Urad;Urah;Gmpr2;Acpp;Prps1l3;Ttr	8	9	88.8889	R org.Mm.eg.db package (ver. 3.14.0)
GO:0006147	guanine catabolic process	Gene Ontology (Biological Process)	ENSMUSG00000028186;ENSMUSG00000075543;ENSMUSG00000025481;ENSMUSG00000024066;ENSMUSG00000058624	Uox;Urad;Urah;Xdh;Gda	5	5	100	R org.Mm.eg.db package (ver. 3.14.0)
GO:0006148	inosine catabolic process	Gene Ontology (Biological Process)	ENSMUSG00000028186;ENSMUSG00000075543;ENSMUSG00000025481;ENSMUSG00000024066	Uox;Urad;Urah;Xdh	4	5	80	R org.Mm.eg.db package (ver. 3.14.0)
GO:0006149	deoxyinosine catabolic process	Gene Ontology (Biological Process)	ENSMUSG00000028186;ENSMUSG00000075543;ENSMUSG00000025481;ENSMUSG00000024066	Uox;Urad;Urah;Xdh	4	5	80	R org.Mm.eg.db package (ver. 3.14.0)
GO:0006154	adenosine catabolic process	Gene Ontology (Biological Process)	ENSMUSG00000027259;ENSMUSG00000017697;ENSMUSG00000028186;ENSMUSG00000075543;ENSMUSG00000025481;ENSMUSG00000024066	Adal;Ada;Uox;Urad;Urah;Xdh	6	7	85.7143	R org.Mm.eg.db package (ver. 3.14.0)
GO:0006157	deoxyadenosine catabolic process	Gene Ontology (Biological Process)	ENSMUSG00000017697;ENSMUSG00000028186;ENSMUSG00000075543;ENSMUSG00000025481;ENSMUSG00000024066	Ada;Uox;Urad;Urah;Xdh	5	6	83.3333	R org.Mm.eg.db package (ver. 3.14.0)
GO:0006161	deoxyguanosine catabolic process	Gene Ontology (Biological Process)	ENSMUSG00000028186;ENSMUSG00000075543;ENSMUSG00000025481;ENSMUSG00000024066;ENSMUSG00000058624	Uox;Urad;Urah;Xdh;Gda	5	6	83.3333	R org.Mm.eg.db package (ver. 3.14.0)
GO:0006164	purine nucleotide biosynthetic process	Gene Ontology (Biological Process)	ENSMUSG00000026192;ENSMUSG00000015961;ENSMUSG00000025630;ENSMUSG00000031432;ENSMUSG00000025742;ENSMUSG00000027823;ENSMUSG00000029246;ENSMUSG00000029247;ENSMUSG00000029561;ENSMUSG00000052776;ENSMUSG00000003500;ENSMUSG00000062867;ENSMUSG00000020528;ENSMUSG00000020899;ENSMUSG00000015869;ENSMUSG00000079104;ENSMUSG00000021048;ENSMUSG00000011148;ENSMUSG00000022407;ENSMUSG00000022962	Atic;Adss;Hprt;Prps1;Prps2;Gmps;Ppat;Paics;Oasl2;Oas1a;Impdh1;Impdh2;Prpsap2;Pfas;Prpsap1;Prps1l3;Mthfd1;Adssl1;Adsl;Gart	20	22	90.9091	R org.Mm.eg.db package (ver. 3.14.0)
GO:0006166	purine ribonucleoside salvage	Gene Ontology (Biological Process)	ENSMUSG00000025630;ENSMUSG00000062937;ENSMUSG00000006589;ENSMUSG00000039197	Hprt;Mtap;Aprt;Adk	4	5	80	R org.Mm.eg.db package (ver. 3.14.0)
GO:0006167	AMP biosynthetic process	Gene Ontology (Biological Process)	ENSMUSG00000015961;ENSMUSG00000025742;ENSMUSG00000028443;ENSMUSG00000011148;ENSMUSG00000022407	Adss;Prps2;Nudt2;Adssl1;Adsl	5	5	100	R org.Mm.eg.db package (ver. 3.14.0)
GO:0006171	cAMP biosynthetic process	Gene Ontology (Biological Process)	ENSMUSG00000031659;ENSMUSG00000022220;ENSMUSG00000020431;ENSMUSG00000020654;ENSMUSG00000022994;ENSMUSG00000005580;ENSMUSG00000022840	Adcy7;Adcy4;Adcy1;Adcy3;Adcy6;Adcy9;Adcy5	7	11	63.6364	R org.Mm.eg.db package (ver. 3.14.0)
GO:0006177	GMP biosynthetic process	Gene Ontology (Biological Process)	ENSMUSG00000026192;ENSMUSG00000027823;ENSMUSG00000029246;ENSMUSG00000029247;ENSMUSG00000003500;ENSMUSG00000062867;ENSMUSG00000020899;ENSMUSG00000022407;ENSMUSG00000022962	Atic;Gmps;Ppat;Paics;Impdh1;Impdh2;Pfas;Adsl;Gart	9	9	100	R org.Mm.eg.db package (ver. 3.14.0)
GO:0006183	GTP biosynthetic process	Gene Ontology (Biological Process)	ENSMUSG00000026575;ENSMUSG00000003500;ENSMUSG00000062867;ENSMUSG00000032478;ENSMUSG00000037601;ENSMUSG00000024177	Nme7;Impdh1;Impdh2;Nme6;Nme1;Nme4	6	11	54.5455	R org.Mm.eg.db package (ver. 3.14.0)
GO:0006189	'de novo' IMP biosynthetic process	Gene Ontology (Biological Process)	ENSMUSG00000026192;ENSMUSG00000029246;ENSMUSG00000029247;ENSMUSG00000020899;ENSMUSG00000022407;ENSMUSG00000022962	Atic;Ppat;Paics;Pfas;Adsl;Gart	6	6	100	R org.Mm.eg.db package (ver. 3.14.0)
GO:0006196	AMP catabolic process	Gene Ontology (Biological Process)	ENSMUSG00000017697;ENSMUSG00000028186;ENSMUSG00000075543;ENSMUSG00000025481;ENSMUSG00000032420;ENSMUSG00000024066	Ada;Uox;Urad;Urah;Nt5e;Xdh	6	10	60	R org.Mm.eg.db package (ver. 3.14.0)
GO:0006204	IMP catabolic process	Gene Ontology (Biological Process)	ENSMUSG00000028186;ENSMUSG00000075543;ENSMUSG00000025481;ENSMUSG00000020736;ENSMUSG00000024066;ENSMUSG00000025041	Uox;Urad;Urah;Nt5c;Xdh;Nt5c2	6	8	75	R org.Mm.eg.db package (ver. 3.14.0)
GO:0006207	'de novo' pyrimidine nucleobase biosynthetic process	Gene Ontology (Biological Process)	ENSMUSG00000025991;ENSMUSG00000028719;ENSMUSG00000028991;ENSMUSG00000013629;ENSMUSG00000031730;ENSMUSG00000022814	Cps1;Cmpk1;Mtor;Cad;Dhodh;Umps	6	6	100	R org.Mm.eg.db package (ver. 3.14.0)
GO:0006221	pyrimidine nucleotide biosynthetic process	Gene Ontology (Biological Process)	ENSMUSG00000031360;ENSMUSG00000028719;ENSMUSG00000028633;ENSMUSG00000013629;ENSMUSG00000031730;ENSMUSG00000020638;ENSMUSG00000022814	Ctps2;Cmpk1;Ctps;Cad;Dhodh;Cmpk2;Umps	7	7	100	R org.Mm.eg.db package (ver. 3.14.0)
GO:0006225	UDP biosynthetic process	Gene Ontology (Biological Process)	ENSMUSG00000028719;ENSMUSG00000013629;ENSMUSG00000031730;ENSMUSG00000022814	Cmpk1;Cad;Dhodh;Umps	4	4	100	R org.Mm.eg.db package (ver. 3.14.0)
GO:0006228	UTP biosynthetic process	Gene Ontology (Biological Process)	ENSMUSG00000026575;ENSMUSG00000013629;ENSMUSG00000032478;ENSMUSG00000037601;ENSMUSG00000024177	Nme7;Cad;Nme6;Nme1;Nme4	5	9	55.5556	R org.Mm.eg.db package (ver. 3.14.0)
GO:0006231	dTMP biosynthetic process	Gene Ontology (Biological Process)	ENSMUSG00000027203;ENSMUSG00000025747;ENSMUSG00000020534;ENSMUSG00000037601	Dut;Tyms;Shmt1;Nme1	4	7	57.1429	R org.Mm.eg.db package (ver. 3.14.0)
GO:0006241	CTP biosynthetic process	Gene Ontology (Biological Process)	ENSMUSG00000026575;ENSMUSG00000031360;ENSMUSG00000028633;ENSMUSG00000032478;ENSMUSG00000037601;ENSMUSG00000024177	Nme7;Ctps2;Ctps;Nme6;Nme1;Nme4	6	10	60	R org.Mm.eg.db package (ver. 3.14.0)
GO:0006248	CMP catabolic process	Gene Ontology (Biological Process)	ENSMUSG00000026839;ENSMUSG00000033308;ENSMUSG00000028755;ENSMUSG00000029780;ENSMUSG00000033427;ENSMUSG00000020407;ENSMUSG00000022304	Upp2;Dpyd;Cda;Nt5c3;Upb1;Upp1;Dpys	7	7	100	R org.Mm.eg.db package (ver. 3.14.0)
GO:0006249	dCMP catabolic process	Gene Ontology (Biological Process)	ENSMUSG00000026839;ENSMUSG00000033308;ENSMUSG00000028755;ENSMUSG00000029780;ENSMUSG00000033427;ENSMUSG00000020407;ENSMUSG00000020736;ENSMUSG00000022304	Upp2;Dpyd;Cda;Nt5c3;Upb1;Upp1;Nt5c;Dpys	8	8	100	R org.Mm.eg.db package (ver. 3.14.0)
GO:0006259	DNA metabolic process	Gene Ontology (Biological Process)	ENSMUSG00000026496;ENSMUSG00000035266;ENSMUSG00000031583;ENSMUSG00000003812;ENSMUSG00000017485;ENSMUSG00000025014;ENSMUSG00000025159	Parp1;Helq;Wrn;Dnase2a;Top2b;Dntt;Mms19	7	13	53.8462	R org.Mm.eg.db package (ver. 3.14.0)
GO:0006260	DNA replication	Gene Ontology (Biological Process)	ENSMUSG00000041859;ENSMUSG00000026134;ENSMUSG00000026037;ENSMUSG00000026283;ENSMUSG00000026355;ENSMUSG00000038806;ENSMUSG00000026669;ENSMUSG00000037262;ENSMUSG00000026761;ENSMUSG00000026970;ENSMUSG00000027067;ENSMUSG00000027342;ENSMUSG00000027353;ENSMUSG00000027430;ENSMUSG00000027454;ENSMUSG00000027639;ENSMUSG00000070544;ENSMUSG00000038685;ENSMUSG00000006678;ENSMUSG00000031353;ENSMUSG00000040044;…	Mcm3;Prim2;Orc2;Ing5;Mcm6;Sde2;Mcm10;Kin;Orc4;Rbms1;Ssrp1;Pcna;Mcm8;Dtd1;Gins1;Samhd1;Top1;Rtel1;Pola1;Rbbp7;Orc3;Nfib;Nfia;Nasp;Rbbp4;Rpa2;Dbf4;Dnajc2;Orc5;Rfc1;Rfc5;Rfc2;Lrwd1;Mcm7;Rfc3;Rpa3;Ssbp1;Repin1;Mcm2;Ing4;Lig1;Pold1;Grwd1;Polg;Blm;Pold3;Rrm1;Rbbp6;Mcmbp;Rev3l;Dna2;Nfic;Helb;Prim1;Lig4;Polb;Gins4;Wrn;Upf1;Mcm5;Nfix;Orc6;Cdt1;Supt16;Tbrg1;Sin3a;Pold2;Rpa1;Lig3;Kat7;Polg2;Recql5;Wrnip1;Rm…	91	118	77.1186	R org.Mm.eg.db package (ver. 3.14.0)
GO:0006261	DNA-templated DNA replication	Gene Ontology (Biological Process)	ENSMUSG00000029363;ENSMUSG00000023104;ENSMUSG00000033970;ENSMUSG00000038644;ENSMUSG00000039176;ENSMUSG00000030726;ENSMUSG00000048170;ENSMUSG00000020228;ENSMUSG00000031546;ENSMUSG00000031697;ENSMUSG00000020471;ENSMUSG00000018449;ENSMUSG00000020718;ENSMUSG00000021400;ENSMUSG00000035021	Rfc5;Rfc2;Rfc3;Pold1;Polg;Pold3;Mcmbp;Helb;Gins4;Orc6;Pold2;Rpain;Polg2;Wrnip1;Baz1a	15	21	71.4286	R org.Mm.eg.db package (ver. 3.14.0)
GO:0006264	mitochondrial DNA replication	Gene Ontology (Biological Process)	ENSMUSG00000027424;ENSMUSG00000029911;ENSMUSG00000039176;ENSMUSG00000036875;ENSMUSG00000038225;ENSMUSG00000035824;ENSMUSG00000020718;ENSMUSG00000020630;ENSMUSG00000022292;ENSMUSG00000004069;ENSMUSG00000025209	Mgme1;Ssbp1;Polg;Dna2;Primpol;Tk2;Polg2;Rnaseh1;Rrm2b;Dnaja3;Twnk	11	11	100	R org.Mm.eg.db package (ver. 3.14.0)
GO:0006265	DNA topological change	Gene Ontology (Biological Process)	ENSMUSG00000070544;ENSMUSG00000017485;ENSMUSG00000002814;ENSMUSG00000000934;ENSMUSG00000022779;ENSMUSG00000024382	Top1;Top2b;Top3a;Top1mt;Top3b;Ercc3	6	7	85.7143	R org.Mm.eg.db package (ver. 3.14.0)
GO:0006266	DNA ligation	Gene Ontology (Biological Process)	ENSMUSG00000028411;ENSMUSG00000056394;ENSMUSG00000049717;ENSMUSG00000020697;ENSMUSG00000021615	Aptx;Lig1;Lig4;Lig3;Xrcc4	5	6	83.3333	R org.Mm.eg.db package (ver. 3.14.0)
GO:0006268	DNA unwinding involved in DNA replication	Gene Ontology (Biological Process)	ENSMUSG00000026355;ENSMUSG00000029730;ENSMUSG00000029911;ENSMUSG00000002870;ENSMUSG00000030243;ENSMUSG00000030528;ENSMUSG00000031583;ENSMUSG00000000751;ENSMUSG00000020752;ENSMUSG00000033762;ENSMUSG00000022673;ENSMUSG00000043991;ENSMUSG00000025209	Mcm6;Mcm7;Ssbp1;Mcm2;Recql;Blm;Wrn;Rpa1;Recql5;Recql4;Mcm4;Pura;Twnk	13	14	92.8571	R org.Mm.eg.db package (ver. 3.14.0)
GO:0006269	DNA replication, synthesis of RNA primer	Gene Ontology (Biological Process)	ENSMUSG00000026134;ENSMUSG00000006678;ENSMUSG00000020228;ENSMUSG00000025395;ENSMUSG00000024833	Prim2;Pola1;Helb;Prim1;Pola2	5	5	100	R org.Mm.eg.db package (ver. 3.14.0)
GO:0006270	DNA replication initiation	Gene Ontology (Biological Process)	ENSMUSG00000041859;ENSMUSG00000026355;ENSMUSG00000026669;ENSMUSG00000026761;ENSMUSG00000006678;ENSMUSG00000040044;ENSMUSG00000029012;ENSMUSG00000029730;ENSMUSG00000002870;ENSMUSG00000002068;ENSMUSG00000005410;ENSMUSG00000031697;ENSMUSG00000032555;ENSMUSG00000022673;ENSMUSG00000024833;ENSMUSG00000024999	Mcm3;Mcm6;Mcm10;Orc4;Pola1;Orc3;Orc5;Mcm7;Mcm2;Ccne1;Mcm5;Orc6;Topbp1;Mcm4;Pola2;Noc3l	16	23	69.5652	R org.Mm.eg.db package (ver. 3.14.0)
GO:0006271	DNA strand elongation involved in DNA replication	Gene Ontology (Biological Process)	ENSMUSG00000041859;ENSMUSG00000006678;ENSMUSG00000029730;ENSMUSG00000030726;ENSMUSG00000020471;ENSMUSG00000022673	Mcm3;Pola1;Mcm7;Pold3;Pold2;Mcm4	6	6	100	R org.Mm.eg.db package (ver. 3.14.0)
GO:0006275	regulation of DNA replication	Gene Ontology (Biological Process)	ENSMUSG00000033364;ENSMUSG00000026434;ENSMUSG00000027342;ENSMUSG00000040044;ENSMUSG00000007872;ENSMUSG00000029012;ENSMUSG00000055204;ENSMUSG00000030779;ENSMUSG00000040433;ENSMUSG00000006715;ENSMUSG00000013787;ENSMUSG00000024293;ENSMUSG00000024974	Usp37;Nucks1;Pcna;Orc3;Id3;Orc5;Ankrd17;Rbbp6;Zbtb38;Gmnn;Ehmt2;Esco1;Smc3	13	20	65	R org.Mm.eg.db package (ver. 3.14.0)
GO:0006281	DNA repair	Gene Ontology (Biological Process)	ENSMUSG00000045210;ENSMUSG00000025939;ENSMUSG00000026082;ENSMUSG00000026048;ENSMUSG00000026107;ENSMUSG00000040865;ENSMUSG00000026187;ENSMUSG00000039354;ENSMUSG00000026162;ENSMUSG00000026219;ENSMUSG00000036086;ENSMUSG00000026434;ENSMUSG00000018189;ENSMUSG00000026526;ENSMUSG00000026496;ENSMUSG00000026648;ENSMUSG00000037262;ENSMUSG00000058594;ENSMUSG00000047617;ENSMUSG00000052406;ENSMUSG00000043535;…	Vcpip1;Ube2w;Rev1;Ercc5;Nabp1;Ino80d;Xrcc5;Smarcal1;Nhej1;Trip12;Zranb3;Nucks1;Uchl5;Fh1;Parp1;Dclre1c;Kin;Fbh1;Paxx;Rexo4;Setx;Abl1;Swi5;Cdk9;Epc2;Rif1;Psmd14;Ssrp1;Ddb2;Alkbh3;Ino80;Trp53bp1;Ap5s1;Pcna;Shld1;Mcm8;Mgme1;Xrn2;Samhd1;Actr5;Chrna4;Rtel1;Ube2a;Cul4b;Cetn2;Brcc3;Nono;Atrx;Morf4l2;Apex2;Huwe1;Smc1a;Actl6a;Ubqln4;Ints3;Chd1l;Dclre1b;Prmt6;Ube2d3;Nbn;Usp45;Ufl1;Aptx;Vcp;Fancg;Xpa;Rad23b…	310	371	83.558	R org.Mm.eg.db package (ver. 3.14.0)
GO:0006282	regulation of DNA repair	Gene Ontology (Biological Process)	ENSMUSG00000009555;ENSMUSG00000039231;ENSMUSG00000028560;ENSMUSG00000021911;ENSMUSG00000025138;ENSMUSG00000021400;ENSMUSG00000003541	Cdk9;Suv39h1;Usp1;Parg;Sirt7;Wrnip1;Ier3	7	8	87.5	R org.Mm.eg.db package (ver. 3.14.0)
GO:0006283	transcription-coupled nucleotide-excision repair	Gene Ontology (Biological Process)	ENSMUSG00000026048;ENSMUSG00000037355;ENSMUSG00000030400;ENSMUSG00000019738;ENSMUSG00000019470;ENSMUSG00000054051;ENSMUSG00000021694;ENSMUSG00000022710;ENSMUSG00000040681;ENSMUSG00000024382	Ercc5;Uvssa;Ercc2;Polr2i;Xab2;Ercc6;Ercc8;Usp7;Hmgn1;Ercc3	10	10	100	R org.Mm.eg.db package (ver. 3.14.0)
GO:0006284	base-excision repair	Gene Ontology (Biological Process)	ENSMUSG00000026496;ENSMUSG00000025269;ENSMUSG00000025261;ENSMUSG00000028329;ENSMUSG00000028884;ENSMUSG00000029591;ENSMUSG00000066551;ENSMUSG00000012483;ENSMUSG00000030271;ENSMUSG00000056394;ENSMUSG00000051768;ENSMUSG00000059263;ENSMUSG00000036875;ENSMUSG00000034748;ENSMUSG00000034674;ENSMUSG00000031536;ENSMUSG00000031583;ENSMUSG00000054051;ENSMUSG00000036023;ENSMUSG00000035960;ENSMUSG00000032298;…	Parp1;Apex2;Huwe1;Xpa;Rpa2;Ung;Hmgb1;Rpa3;Ogg1;Lig1;Xrcc1;Usp47;Dna2;Sirt6;Tdg;Polb;Wrn;Ercc6;Parp2;Apex1;Neil1;Mpg;Rpa1;Hmga1b;Smug1;Nthl1;Hmga1	27	32	84.375	R org.Mm.eg.db package (ver. 3.14.0)
GO:0006285	base-excision repair, AP site formation	Gene Ontology (Biological Process)	ENSMUSG00000026048;ENSMUSG00000030271;ENSMUSG00000034674;ENSMUSG00000041429	Ercc5;Ogg1;Tdg;Nthl1	4	4	100	R org.Mm.eg.db package (ver. 3.14.0)
GO:0006287	base-excision repair, gap-filling	Gene Ontology (Biological Process)	ENSMUSG00000027342;ENSMUSG00000038644;ENSMUSG00000031536;ENSMUSG00000025218	Pcna;Pold1;Polb;Poll	4	5	80	R org.Mm.eg.db package (ver. 3.14.0)
GO:0006289	nucleotide-excision repair	Gene Ontology (Biological Process)	ENSMUSG00000026048;ENSMUSG00000031347;ENSMUSG00000027845;ENSMUSG00000028329;ENSMUSG00000028426;ENSMUSG00000028884;ENSMUSG00000029387;ENSMUSG00000041147;ENSMUSG00000012483;ENSMUSG00000030094;ENSMUSG00000030271;ENSMUSG00000003549;ENSMUSG00000030400;ENSMUSG00000006599;ENSMUSG00000033458;ENSMUSG00000003813;ENSMUSG00000020413;ENSMUSG00000051355;ENSMUSG00000059552;ENSMUSG00000000751;ENSMUSG00000018841;…	Ercc5;Cetn2;Dclre1b;Xpa;Rad23b;Rpa2;Gtf2h3;Brca2;Rpa3;Xpc;Ogg1;Ercc1;Ercc2;Gtf2h1;Fan1;Rad23a;Hus1;Commd1;Trp53;Rpa1;Rad51d;Brip1;Fancc;Gtf2h2;Mnat1;Slx4;Ercc4;Gtf2h5;Gtf2h4;Ercc3;Poll;Dclre1a	32	34	94.1176	R org.Mm.eg.db package (ver. 3.14.0)
GO:0006290	pyrimidine dimer repair	Gene Ontology (Biological Process)	ENSMUSG00000002109;ENSMUSG00000031536;ENSMUSG00000054051;ENSMUSG00000023953;ENSMUSG00000005370	Ddb2;Polb;Ercc6;Polh;Msh6	5	5	100	R org.Mm.eg.db package (ver. 3.14.0)
GO:0006297	nucleotide-excision repair, DNA gap filling	Gene Ontology (Biological Process)	ENSMUSG00000038644;ENSMUSG00000030726;ENSMUSG00000049717;ENSMUSG00000021668	Pold1;Pold3;Lig4;Polk	4	5	80	R org.Mm.eg.db package (ver. 3.14.0)
GO:0006298	mismatch repair	Gene Ontology (Biological Process)	ENSMUSG00000026098;ENSMUSG00000027342;ENSMUSG00000028884;ENSMUSG00000079109;ENSMUSG00000012483;ENSMUSG00000030094;ENSMUSG00000034674;ENSMUSG00000052926;ENSMUSG00000044791;ENSMUSG00000032498;ENSMUSG00000000751;ENSMUSG00000014850;ENSMUSG00000021245;ENSMUSG00000007035;ENSMUSG00000024151;ENSMUSG00000005370	Pms1;Pcna;Rpa2;Pms2;Rpa3;Xpc;Tdg;Rnaseh2a;Setd2;Mlh1;Rpa1;Msh3;Mlh3;Msh5;Msh2;Msh6	16	20	80	R org.Mm.eg.db package (ver. 3.14.0)
GO:0006301	postreplication repair	Gene Ontology (Biological Process)	ENSMUSG00000030750;ENSMUSG00000074781;ENSMUSG00000020390;ENSMUSG00000017146;ENSMUSG00000022674;ENSMUSG00000023953;ENSMUSG00000024151	Nsmce1;Ube2n;Ube2b;Brca1;Ube2v2;Polh;Msh2	7	9	77.7778	R org.Mm.eg.db package (ver. 3.14.0)
GO:0006302	double-strand break repair	Gene Ontology (Biological Process)	ENSMUSG00000026187;ENSMUSG00000026162;ENSMUSG00000026496;ENSMUSG00000026648;ENSMUSG00000043535;ENSMUSG00000033955;ENSMUSG00000034154;ENSMUSG00000037761;ENSMUSG00000031201;ENSMUSG00000028224;ENSMUSG00000028411;ENSMUSG00000028452;ENSMUSG00000028886;ENSMUSG00000029003;ENSMUSG00000052139;ENSMUSG00000035234;ENSMUSG00000041147;ENSMUSG00000030051;ENSMUSG00000003549;ENSMUSG00000049717;ENSMUSG00000031583;…	Xrcc5;Nhej1;Parp1;Dclre1c;Setx;Tnks1bp1;Ino80;Actr5;Brcc3;Nbn;Aptx;Vcp;Eya3;Mad2l2;Babam2;Abraxas1;Brca2;Aplf;Ercc1;Lig4;Wrn;Hpf1;Babam1;Actr8;Parp2;Mre11a;Parp3;Rad50;Trp53;Lig3;Brca1;Tdp2;Uimc1;Xrcc4;Ddx1;Exd2;Tdp1;Mta1;Xrcc6;Marf1;Prkdc;Rnf168;Dtx3l;Parp9;Eme2;Rnf8;Smchd1;Msh2;Kat5	49	64	76.5625	R org.Mm.eg.db package (ver. 3.14.0)
GO:0006303	double-strand break repair via nonhomologous end joining	Gene Ontology (Biological Process)	ENSMUSG00000026187;ENSMUSG00000039354;ENSMUSG00000026162;ENSMUSG00000026648;ENSMUSG00000047617;ENSMUSG00000026914;ENSMUSG00000043909;ENSMUSG00000006678;ENSMUSG00000027845;ENSMUSG00000046806;ENSMUSG00000030051;ENSMUSG00000034639;ENSMUSG00000038271;ENSMUSG00000056394;ENSMUSG00000003549;ENSMUSG00000051768;ENSMUSG00000002963;ENSMUSG00000049717;ENSMUSG00000031536;ENSMUSG00000031928;ENSMUSG00000032498;…	Xrcc5;Smarcal1;Nhej1;Dclre1c;Paxx;Psmd14;Trp53bp1;Pola1;Dclre1b;Cyren;Aplf;Setmar;Iffo1;Lig1;Ercc1;Xrcc1;Pnkp;Lig4;Polb;Mre11a;Mlh1;Polm;Lig3;Xrcc4;Xrcc6;Ercc4;Prkdc;Rnf8;Kdm2a;Prpf19;Dntt;Poll;Dclre1a	33	33	100	R org.Mm.eg.db package (ver. 3.14.0)
GO:0006306	DNA methylation	Gene Ontology (Biological Process)	ENSMUSG00000026739;ENSMUSG00000036893;ENSMUSG00000027478;ENSMUSG00000027523;ENSMUSG00000029004;ENSMUSG00000029687;ENSMUSG00000030213;ENSMUSG00000038214;ENSMUSG00000040054;ENSMUSG00000005698;ENSMUSG00000004099;ENSMUSG00000002028;ENSMUSG00000020525;ENSMUSG00000034617;ENSMUSG00000020661;ENSMUSG00000021268;ENSMUSG00000013787;ENSMUSG00000071646	Bmi1;Ehmt1;Dnmt3b;Gnas;Kmt2e;Ezh2;Atf7ip;Bend3;Baz2a;Ctcf;Dnmt1;Kmt2a;Ppm1d;Mtrr;Dnmt3a;Meg3;Ehmt2;Mta2	18	25	72	R org.Mm.eg.db package (ver. 3.14.0)
GO:0006307	DNA dealkylation involved in DNA repair	Gene Ontology (Biological Process)	ENSMUSG00000040174;ENSMUSG00000044339;ENSMUSG00000054612;ENSMUSG00000038774;ENSMUSG00000055932;ENSMUSG00000079036	Alkbh3;Alkbh2;Mgmt;Ascc3;Fto;Alkbh1	6	6	100	R org.Mm.eg.db package (ver. 3.14.0)
GO:0006308	DNA catabolic process	Gene Ontology (Biological Process)	ENSMUSG00000015337;ENSMUSG00000019088;ENSMUSG00000029027;ENSMUSG00000003812;ENSMUSG00000025279	Endog;Dnase1l1;Dffb;Dnase2a;Dnase1l3	5	8	62.5	R org.Mm.eg.db package (ver. 3.14.0)
GO:0006309	apoptotic DNA fragmentation	Gene Ontology (Biological Process)	ENSMUSG00000015337;ENSMUSG00000028185;ENSMUSG00000028974;ENSMUSG00000029027;ENSMUSG00000003812;ENSMUSG00000025279;ENSMUSG00000042787;ENSMUSG00000041415	Endog;Dnase2b;Dffa;Dffb;Dnase2a;Dnase1l3;Exog;Dicer1	8	9	88.8889	R org.Mm.eg.db package (ver. 3.14.0)
GO:0006310	DNA recombination	Gene Ontology (Biological Process)	ENSMUSG00000040865;ENSMUSG00000026187;ENSMUSG00000018189;ENSMUSG00000026648;ENSMUSG00000037262;ENSMUSG00000043535;ENSMUSG00000034154;ENSMUSG00000027433;ENSMUSG00000037761;ENSMUSG00000038685;ENSMUSG00000031311;ENSMUSG00000025269;ENSMUSG00000027671;ENSMUSG00000033752;ENSMUSG00000028884;ENSMUSG00000028933;ENSMUSG00000002221;ENSMUSG00000066551;ENSMUSG00000041147;ENSMUSG00000012483;ENSMUSG00000030034;…	Ino80d;Xrcc5;Uchl5;Dclre1c;Kin;Setx;Ino80;Xrn2;Actr5;Rtel1;Nono;Apex2;Actl6a;Mnd1;Rpa2;Xrcc2;Paxip1;Hmgb1;Brca2;Rpa3;Ino80b;Ruvbl1;Rad52;Recql;Tfpt;Lig1;Ercc1;Ruvbl2;Nsmce3;Blm;Nsmce1;Slx1b;Supv3l1;Lig4;Wrn;Hmgb2;Actr8;Apex1;Swsap1;Nfrkb;H2ax;Rec114;Morf4l1;Polm;Rad50;Zswim7;Rpain;Rpa1;Lig3;Rad51d;Brca1;Recql5;Xrcc4;Smc6;Yy1;Xrcc3;Nsmce2;Recql4;Xrcc6;Hdac10;Mcrs1;Slx4;Spidr;Eme2;Msh2;Ino80c;Mus81…	68	84	80.9524	R org.Mm.eg.db package (ver. 3.14.0)
GO:0006325	chromatin organization	Gene Ontology (Biological Process)	ENSMUSG00000010453;ENSMUSG00000026313;ENSMUSG00000026283;ENSMUSG00000026434;ENSMUSG00000026439;ENSMUSG00000042207;ENSMUSG00000053483;ENSMUSG00000039630;ENSMUSG00000055067;ENSMUSG00000026603;ENSMUSG00000026739;ENSMUSG00000036893;ENSMUSG00000026918;ENSMUSG00000026917;ENSMUSG00000026873;ENSMUSG00000069495;ENSMUSG00000041997;ENSMUSG00000027018;ENSMUSG00000058318;ENSMUSG00000040007;ENSMUSG00000027284;…	Kansl3;Hdac4;Ing5;Nucks1;Rbbp5;Kdm5b;Usp21;Hnrnpu;Smyd3;Smyd2;Bmi1;Ehmt1;Brd3;Wdr5;Phf19;Epc2;Tlk1;Hat1;Phf21a;Bahd1;Cdan1;Foxa2;Asxl1;Phf20;Rbl1;Chd6;Ss18l1;Mrgbp;Hdac6;Suv39h1;Bcor;Kdm6a;Bcorl1;Hcfc1;Fam50a;Brcc3;Ogt;Hdac8;Ftx;Atrx;Hmgn5;Morf4l2;Phf8;Kdm5c;Tspyl2;Rbbp7;Msl3;Hltf;Tbl1xr1;Actl6a;Setd7;Ash1l;Vps72;Setdb1;Anp32e;Rsbn1;Prmt6;Tet2;Tox;Chd7;Rnf20;Kdm4c;Mysm1;Prkaa2;Dmap1;Kdm4a;Zmpste2…	271	313	86.5815	R org.Mm.eg.db package (ver. 3.14.0)
GO:0006333	chromatin organization	Gene Ontology (Biological Process)	ENSMUSG00000002748;ENSMUSG00000019857;ENSMUSG00000031715;ENSMUSG00000018474;ENSMUSG00000023852	Baz1b;Asf1a;Smarca5;Chd3;Chd1	5	8	62.5	R org.Mm.eg.db package (ver. 3.14.0)
GO:0006334	nucleosome assembly	Gene Ontology (Biological Process)	ENSMUSG00000055067;ENSMUSG00000060743;ENSMUSG00000054766;ENSMUSG00000031229;ENSMUSG00000041096;ENSMUSG00000068854;ENSMUSG00000028333;ENSMUSG00000028693;ENSMUSG00000028759;ENSMUSG00000018974;ENSMUSG00000002870;ENSMUSG00000053801;ENSMUSG00000049516;ENSMUSG00000035623;ENSMUSG00000059119;ENSMUSG00000090112;ENSMUSG00000047514;ENSMUSG00000039485;ENSMUSG00000019857;ENSMUSG00000058799;ENSMUSG00000031540;…	Smyd3;H3f3a;Set;Atrx;Tspyl2;H2bc21;Anp32b;Nasp;Hp1bp3;Sart3;Mcm2;Grwd1;Spty2d1;Rsf1;Nap1l4;Shprh;Tspyl1;Tspyl4;Asf1a;Nap1l1;Kat6a;Smarca5;Dnajc9;Kat6b;Smarca4;Npm1;Sox9;H3f3b;H2bc4;H1f2;Macroh2a1;H1f0;Naa60;Daxx;Brd2;Smarca2	36	70	51.4286	R org.Mm.eg.db package (ver. 3.14.0)
GO:0006336	chromatin organization	Gene Ontology (Biological Process)	ENSMUSG00000060743;ENSMUSG00000027018;ENSMUSG00000031229;ENSMUSG00000028693;ENSMUSG00000057236;ENSMUSG00000038538;ENSMUSG00000019857;ENSMUSG00000020196;ENSMUSG00000002319;ENSMUSG00000016559;ENSMUSG00000039473;ENSMUSG00000022702	H3f3a;Hat1;Atrx;Nasp;Rbbp4;Ubn2;Asf1a;Cabin1;Ipo4;H3f3b;Ubn1;Hira	12	15	80	R org.Mm.eg.db package (ver. 3.14.0)
GO:0006337	nucleosome disassembly	Gene Ontology (Biological Process)	ENSMUSG00000007880;ENSMUSG00000028949;ENSMUSG00000056216;ENSMUSG00000053801;ENSMUSG00000000902;ENSMUSG00000025369;ENSMUSG00000032187;ENSMUSG00000032481;ENSMUSG00000037935;ENSMUSG00000078619;ENSMUSG00000033237;ENSMUSG00000023018	Arid1a;Smarcd3;Cebpg;Grwd1;Smarcb1;Smarcc2;Smarca4;Smarcc1;Smarce1;Smarcd2;Arid2;Smarcd1	12	15	80	R org.Mm.eg.db package (ver. 3.14.0)
GO:0006338	chromatin remodeling	Gene Ontology (Biological Process)	ENSMUSG00000026313;ENSMUSG00000042207;ENSMUSG00000025817;ENSMUSG00000026803;ENSMUSG00000034154;ENSMUSG00000027650;ENSMUSG00000037761;ENSMUSG00000070544;ENSMUSG00000037369;ENSMUSG00000031386;ENSMUSG00000031229;ENSMUSG00000025332;ENSMUSG00000031353;ENSMUSG00000027671;ENSMUSG00000008958;ENSMUSG00000028089;ENSMUSG00000041235;ENSMUSG00000028397;ENSMUSG00000062627;ENSMUSG00000009640;ENSMUSG00000033326;…	Hdac4;Kdm5b;Nudt5;Ttf1;Ino80;Tti1;Actr5;Top1;Kdm6a;Hcfc1;Atrx;Kdm5c;Rbbp7;Actl6a;Vps72;Chd1l;Chd7;Kdm4c;Mysm1;Dmap1;Kdm4a;Scmh1;Rbbp4;Arid1a;Rere;Gatad1;Smarcd3;Tada2b;Dr1;Hnf1a;Baz1b;Znhit1;Smarcad1;Smyd1;Ino80b;Ruvbl1;Kdm5a;Cecr2;Cebpg;Pih1d1;Ruvbl2;Rsf1;Pak1;Srcap;Smarcb1;Zbtb7a;Hmg20b;Hcfc2;Actr6;Baz2a;Smarcc2;Smarca5;Klf1;Actr8;Pbrm1;Ercc6;Chd8;Smarca4;Morf4l1;Smarcc1;Morc2a;Npm1;Chd3;Kdm6b;…	91	108	84.2593	R org.Mm.eg.db package (ver. 3.14.0)
GO:0006346	DNA methylation-dependent heterochromatin formation	Gene Ontology (Biological Process)	ENSMUSG00000027478;ENSMUSG00000028800;ENSMUSG00000035478;ENSMUSG00000032187;ENSMUSG00000020661;ENSMUSG00000024513	Dnmt3b;Hdac1;Mbd3;Smarca4;Dnmt3a;Mbd2	6	7	85.7143	R org.Mm.eg.db package (ver. 3.14.0)
GO:0006349	regulation of gene expression by genomic imprinting	Gene Ontology (Biological Process)	ENSMUSG00000027478;ENSMUSG00000031393;ENSMUSG00000057177;ENSMUSG00000030619;ENSMUSG00000005698;ENSMUSG00000060098;ENSMUSG00000017146;ENSMUSG00000039219;ENSMUSG00000038080;ENSMUSG00000020661;ENSMUSG00000048118;ENSMUSG00000022812	Dnmt3b;Mecp2;Gsk3a;Eed;Ctcf;Prmt7;Brca1;Arid4b;Kdm1b;Dnmt3a;Arid4a;Gsk3b	12	17	70.5882	R org.Mm.eg.db package (ver. 3.14.0)
GO:0006351	DNA-templated transcription	Gene Ontology (Biological Process)	ENSMUSG00000033813;ENSMUSG00000048874;ENSMUSG00000026104;ENSMUSG00000026349;ENSMUSG00000058729;ENSMUSG00000026843;ENSMUSG00000035236;ENSMUSG00000034154;ENSMUSG00000027395;ENSMUSG00000042548;ENSMUSG00000038533;ENSMUSG00000027490;ENSMUSG00000039117;ENSMUSG00000038914;ENSMUSG00000059540;ENSMUSG00000038628;ENSMUSG00000048047;ENSMUSG00000051224;ENSMUSG00000028099;ENSMUSG00000053897;ENSMUSG00000028466;…	Tcea1;Phf3;Stat1;Ccnt2;Lin9;Fubp3;Scai;Ino80;Polr1b;Asxl1;Cbfa2t2;E2f1;Taf4;Dido1;Tcea2;Polr3k;Zbtb33;Tceanc;Polr3c;Slc39a8;Creb3;Polr1e;Jun;Tceanc2;Gpbp1l1;Mtf1;Tcea3;Ski;Ablim2;Polr2b;Aff1;Polr2j;Polr1d;Polr1a;Mitf;Ppp1r13l;Polr2i;Gtf2h1;Mef2a;Polr3e;Mapk3;Polr2l;Hivep2;Polrmt;Polr2e;Zbtb7a;Polr3b;Xab2;Col4a2;Thap1;Polr2c;Nfat5;Cbfa2t3;Hinfp;Cnot8;Polr2a;Ppp1r1b;Nfil3;Ccnh;Gtf2h2;Gpbp1;Asxl2;Li…	80	100	80	R org.Mm.eg.db package (ver. 3.14.0)
GO:0006352	DNA-templated transcription initiation	Gene Ontology (Biological Process)	ENSMUSG00000038369;ENSMUSG00000039117;ENSMUSG00000031314;ENSMUSG00000028271;ENSMUSG00000028899;ENSMUSG00000025532;ENSMUSG00000036980;ENSMUSG00000035623;ENSMUSG00000043866;ENSMUSG00000071359;ENSMUSG00000031487;ENSMUSG00000031715;ENSMUSG00000011158;ENSMUSG00000022346;ENSMUSG00000022682;ENSMUSG00000014767;ENSMUSG00000054321;ENSMUSG00000024258;ENSMUSG00000051316;ENSMUSG00000003680;ENSMUSG00000025049	Ncoa6;Taf4;Taf1;Gtf2b;Taf12;Crcp;Taf6;Rsf1;Taf10;Tbpl1;Brf2;Smarca5;Brf1;Myc;Rrn3;Tbp;Taf4b;Polr2d;Taf7;Taf6l;Taf5	21	23	91.3043	R org.Mm.eg.db package (ver. 3.14.0)
GO:0006353	DNA-templated transcription termination	Gene Ontology (Biological Process)	ENSMUSG00000042699;ENSMUSG00000026803;ENSMUSG00000043535;ENSMUSG00000027433;ENSMUSG00000033222;ENSMUSG00000023110;ENSMUSG00000066442;ENSMUSG00000005198;ENSMUSG00000004044	Dhx9;Ttf1;Setx;Xrn2;Ttf2;Prmt5;Mthfs;Polr2a;Cavin1	9	11	81.8182	R org.Mm.eg.db package (ver. 3.14.0)
GO:0006355	regulation of DNA-templated transcription	Gene Ontology (Biological Process)	ENSMUSG00000033813;ENSMUSG00000025917;ENSMUSG00000005886;ENSMUSG00000026077;ENSMUSG00000070939;ENSMUSG00000026104;ENSMUSG00000002881;ENSMUSG00000041075;ENSMUSG00000026021;ENSMUSG00000025958;ENSMUSG00000026305;ENSMUSG00000067071;ENSMUSG00000026273;ENSMUSG00000026283;ENSMUSG00000026436;ENSMUSG00000070643;ENSMUSG00000026398;ENSMUSG00000040713;ENSMUSG00000026565;ENSMUSG00000040596;ENSMUSG00000015843;…	Tcea1;Cops5;Ncoa2;Npas2;Tgfbrap1;Stat1;Nab1;Fzd7;Sumo1;Creb1;Lrrfip1;Hes6;Mterf4;Ing5;Elk4;Sox13;Nr5a2;Creg1;Pou2f1;Pogk;Rxrg;Pbx1;Atf6;Nr1i3;Usf1;Tfb2m;Hlx;Esrrg;Prox1;Atf3;Irf6;Bmyc;Notch1;Rxra;Eng;Pbx3;Phf19;Lhx6;Lhx2;Nr6a1;Cdca7;Sp3;Atf2;Nfe2l2;Nup35;Spi1;Nr1h3;Mapk8ip1;Meis2;Mga;Trp53bp1;Zfp661;Bmp2;Foxa2;Zfp120;Sox12;Asxl1;E2f1;Zfp341;Phf20;Actr5;Mafb;Hnf4a;Ncoa3;Cebpb;Zfp217;Ss18l1;Mrgbp;S…	555	1037	53.5198	R org.Mm.eg.db package (ver. 3.14.0)
GO:0006357	regulation of transcription by RNA polymerase II	Gene Ontology (Biological Process)	ENSMUSG00000099032;ENSMUSG00000037447;ENSMUSG00000026077;ENSMUSG00000026104;ENSMUSG00000026028;ENSMUSG00000026017;ENSMUSG00000025959;ENSMUSG00000025958;ENSMUSG00000039354;ENSMUSG00000026176;ENSMUSG00000004364;ENSMUSG00000070034;ENSMUSG00000026222;ENSMUSG00000026305;ENSMUSG00000067071;ENSMUSG00000026335;ENSMUSG00000026380;ENSMUSG00000026349;ENSMUSG00000026434;ENSMUSG00000026436;ENSMUSG00000054387;…	Tcf24;Arid5a;Npas2;Stat1;Trak2;Carf;Klf7;Creb1;Smarcal1;Ctdsp1;Cul3;Sp110;Sp100;Lrrfip1;Hes6;Pam;Tfcp2l1;Ccnt2;Nucks1;Elk4;Mdm4;Sox13;Atp2b4;Zfp281;Nr5a2;Zbtb41;Cdc73;Dhx9;Zbtb37;Pou2f1;Tada1;Rxrg;Pbx1;Atf6;Usf1;Ifi204;Zbtb18;Lin9;Esrrg;Prox1;Atf3;Rcor3;Irf6;Taf3;Abca2;Bmyc;Nacc2;Notch1;Med22;Brd3;Rxra;Med27;Zbtb34;Zbtb43;Pbx3;Lhx6;Zbtb6;Zbtb26;Lhx2;Nr6a1;Zeb2;Epc2;Ttc21b;Sp5;Sp3;Atf2;Nfe2l2;Med1…	809	1475	54.8475	R org.Mm.eg.db package (ver. 3.14.0)
GO:0006360	transcription by RNA polymerase I	Gene Ontology (Biological Process)	ENSMUSG00000072258;ENSMUSG00000047649;ENSMUSG00000034957;ENSMUSG00000006599;ENSMUSG00000038489;ENSMUSG00000031832;ENSMUSG00000020923;ENSMUSG00000059669	Taf1a;Cd3eap;Cebpa;Gtf2h1;Polr2l;Taf1c;Ubtf;Taf1b	8	8	100	R org.Mm.eg.db package (ver. 3.14.0)
GO:0006361	transcription initiation at RNA polymerase I promoter	Gene Ontology (Biological Process)	ENSMUSG00000026803;ENSMUSG00000003123;ENSMUSG00000004044;ENSMUSG00000020923;ENSMUSG00000022682	Ttf1;Lipe;Cavin1;Ubtf;Rrn3	5	5	100	R org.Mm.eg.db package (ver. 3.14.0)
GO:0006362	transcription elongation by RNA polymerase I	Gene Ontology (Biological Process)	ENSMUSG00000028318;ENSMUSG00000030400;ENSMUSG00000054051;ENSMUSG00000020923;ENSMUSG00000034345;ENSMUSG00000024382	Polr1e;Ercc2;Ercc6;Ubtf;Gtf2h5;Ercc3	6	6	100	R org.Mm.eg.db package (ver. 3.14.0)
GO:0006363	termination of RNA polymerase I transcription	Gene Ontology (Biological Process)	ENSMUSG00000026803;ENSMUSG00000003123;ENSMUSG00000004044;ENSMUSG00000036315	Ttf1;Lipe;Cavin1;Polr1h	4	4	100	R org.Mm.eg.db package (ver. 3.14.0)
GO:0006364	rRNA processing	Gene Ontology (Biological Process)	ENSMUSG00000043716;ENSMUSG00000026127;ENSMUSG00000025995;ENSMUSG00000026019;ENSMUSG00000079470;ENSMUSG00000026273;ENSMUSG00000066800;ENSMUSG00000026492;ENSMUSG00000026516;ENSMUSG00000001305;ENSMUSG00000052406;ENSMUSG00000039356;ENSMUSG00000027185;ENSMUSG00000027133;ENSMUSG00000045624;ENSMUSG00000017999;ENSMUSG00000039231;ENSMUSG00000063785;ENSMUSG00000031403;ENSMUSG00000057421;ENSMUSG00000079480;…	Rpl7;Imp4;Wdr75;Wdr12;Utp14b;Mterf4;Rnasel;Tfb2m;Nvl;Rrp15;Rexo4;Exosc2;Nat10;Nop10;Esf1;Ddx27;Suv39h1;Utp14a;Dkc1;Las1l;Pin4;Tsr2;Exosc9;Exosc8;Rps27;Gar1;Rpf1;Chd7;Mdn1;Nol6;Exosc3;Rps6;Nsun4;Ebna1bp2;Utp11;Rpl11;Mrto4;Exosc10;Nol9;Nop14;Lyar;Helq;Rpl5;Ddx51;Pop5;Ddx54;Sbds;Bud23;Nsun5;Pop7;Mrm2;Emg1;Nop2;Ddx47;Wbp11;Nop53;Rps19;Exosc5;Fbl;Rps16;Pop4;Pih1d1;Mphosph10;Isg20;Rps17;Rrp8;Rpf2;Ddx21…	140	146	95.8904	R org.Mm.eg.db package (ver. 3.14.0)
GO:0006366	transcription by RNA polymerase II	Gene Ontology (Biological Process)	ENSMUSG00000025958;ENSMUSG00000025782;ENSMUSG00000026946;ENSMUSG00000034032;ENSMUSG00000039117;ENSMUSG00000031134;ENSMUSG00000048100;ENSMUSG00000028271;ENSMUSG00000052684;ENSMUSG00000043962;ENSMUSG00000029135;ENSMUSG00000015882;ENSMUSG00000029250;ENSMUSG00000029556;ENSMUSG00000018076;ENSMUSG00000029387;ENSMUSG00000060261;ENSMUSG00000023079;ENSMUSG00000039771;ENSMUSG00000030291;ENSMUSG00000030400;…	Creb1;Taf3;Nmi;Rpap1;Taf4;Rbmx;Taf13;Gtf2b;Jun;Thrap3;Fosl2;Lcorl;Polr2b;Hnf1a;Med13l;Gtf2h3;Gtf2i;Gtf2ird1;Polr2j;Med21;Ercc2;Polr2i;Scaf1;Gtf2h1;Klf13;Zfp768;Phrf1;Polr2l;Ddx21;Med16;Polr2e;Tcf3;Prdm4;Gtf2e2;Ell;Jund;Junb;Polr2c;Nfat5;Med4;Gtf2f2;Ets1;Smad3;Snapc5;Gtf2a2;Xbp1;Polr2a;Arrb2;Med1;Med24;Thra;Stat5b;Stat5a;Stat3;Nfil3;Ccnh;Cdk7;Ahr;Mnat1;Gtf2a1;Polr2k;Myc;Polr2f;Polr2h;Gtf2e1;Scaf8;…	77	104	74.0385	R org.Mm.eg.db package (ver. 3.14.0)
GO:0006367	transcription initiation at RNA polymerase II promoter	Gene Ontology (Biological Process)	ENSMUSG00000039117;ENSMUSG00000028271;ENSMUSG00000028899;ENSMUSG00000036980;ENSMUSG00000019738;ENSMUSG00000043866;ENSMUSG00000030678;ENSMUSG00000031585;ENSMUSG00000067995;ENSMUSG00000033543;ENSMUSG00000021548;ENSMUSG00000069089;ENSMUSG00000020962;ENSMUSG00000037343;ENSMUSG00000022828;ENSMUSG00000034345;ENSMUSG00000024218;ENSMUSG00000023980;ENSMUSG00000002658;ENSMUSG00000054321;ENSMUSG00000024258;…	Taf4;Gtf2b;Taf12;Taf6;Polr2i;Taf10;Maz;Gtf2e2;Gtf2f2;Gtf2a2;Ccnh;Cdk7;Gtf2a1;Taf2;Gtf2e1;Gtf2h5;Taf11;Taf8;Gtf2f1;Taf4b;Polr2d;Ercc3;Taf7;Taf6l;Polr2g;Taf5	26	28	92.8571	R org.Mm.eg.db package (ver. 3.14.0)
GO:0006368	transcription elongation by RNA polymerase II	Gene Ontology (Biological Process)	ENSMUSG00000026361;ENSMUSG00000027304;ENSMUSG00000039041;ENSMUSG00000028668;ENSMUSG00000003435;ENSMUSG00000003437;ENSMUSG00000005609;ENSMUSG00000038542;ENSMUSG00000070002;ENSMUSG00000035726;ENSMUSG00000067995;ENSMUSG00000061559;ENSMUSG00000042487;ENSMUSG00000044791;ENSMUSG00000002052;ENSMUSG00000020485;ENSMUSG00000003119;ENSMUSG00000041297;ENSMUSG00000001542;ENSMUSG00000055839	Cdc73;Rtf1;Adrm1;Eloa;Supt5;Paf1;Ctr9;Pcid2;Ell;Supt16;Gtf2f2;Wdr61;Leo1;Setd2;Supt6;Supt4a;Cdk12;Cdk13;Ell2;Elob	20	23	86.9565	R org.Mm.eg.db package (ver. 3.14.0)
GO:0006369	termination of RNA polymerase II transcription	Gene Ontology (Biological Process)	ENSMUSG00000043535;ENSMUSG00000029038;ENSMUSG00000041328;ENSMUSG00000030678;ENSMUSG00000046201	Setx;Ssu72;Pcf11;Maz;Scaf8	5	6	83.3333	R org.Mm.eg.db package (ver. 3.14.0)
GO:0006370	7-methylguanosine mRNA capping	Gene Ontology (Biological Process)	ENSMUSG00000028274;ENSMUSG00000028330;ENSMUSG00000038646;ENSMUSG00000046441;ENSMUSG00000020783;ENSMUSG00000024019;ENSMUSG00000009535	Rngtt;Ncbp1;Ramac;Cmtr2;Ncbp3;Cmtr1;Rnmt	7	7	100	R org.Mm.eg.db package (ver. 3.14.0)
GO:0006376	mRNA splice site recognition	Gene Ontology (Biological Process)	ENSMUSG00000002107;ENSMUSG00000043535;ENSMUSG00000005506;ENSMUSG00000016921;ENSMUSG00000031134;ENSMUSG00000027763;ENSMUSG00000028060;ENSMUSG00000028134;ENSMUSG00000028676;ENSMUSG00000035851;ENSMUSG00000029823;ENSMUSG00000020863;ENSMUSG00000002524;ENSMUSG00000024188	Celf2;Setx;Celf1;Srsf6;Rbmx;Mbnl1;Khdc4;Ptbp2;Srsf10;Ythdc1;Luc7l2;Luc7l3;Puf60;Luc7l	14	19	73.6842	R org.Mm.eg.db package (ver. 3.14.0)
GO:0006378	mRNA polyadenylation	Gene Ontology (Biological Process)	ENSMUSG00000026361;ENSMUSG00000027079;ENSMUSG00000031256;ENSMUSG00000027893;ENSMUSG00000029038;ENSMUSG00000029227;ENSMUSG00000023118;ENSMUSG00000003437;ENSMUSG00000041328;ENSMUSG00000036779;ENSMUSG00000031754;ENSMUSG00000022194;ENSMUSG00000042487;ENSMUSG00000020273;ENSMUSG00000042167;ENSMUSG00000054309;ENSMUSG00000041781;ENSMUSG00000021111;ENSMUSG00000034022;ENSMUSG00000022892;ENSMUSG00000046201;…	Cdc73;Clp1;Cstf2;Ahcyl1;Ssu72;Fip1l1;Sympk;Paf1;Pcf11;Tent4b;Nudt21;Pabpn1;Leo1;Papolg;Tent2;Cpsf3;Cpsf2;Papola;Cpsf1;App;Scaf8;Mtpap;Wdr33;Tut1;Cstf2t	25	29	86.2069	R org.Mm.eg.db package (ver. 3.14.0)
GO:0006379	mRNA cleavage	Gene Ontology (Biological Process)	ENSMUSG00000019738;ENSMUSG00000031754;ENSMUSG00000020715;ENSMUSG00000041781;ENSMUSG00000036315	Polr2i;Nudt21;Ern1;Cpsf2;Polr1h	5	5	100	R org.Mm.eg.db package (ver. 3.14.0)
GO:0006383	transcription by RNA polymerase III	Gene Ontology (Biological Process)	ENSMUSG00000041303;ENSMUSG00000027427;ENSMUSG00000028104;ENSMUSG00000025532;ENSMUSG00000019837;ENSMUSG00000000776;ENSMUSG00000035834;ENSMUSG00000011158;ENSMUSG00000022476;ENSMUSG00000014767	Gtf3c3;Polr3f;Polr3gl;Crcp;Gtf3c6;Polr3d;Polr3g;Brf1;Polr3h;Tbp	10	12	83.3333	R org.Mm.eg.db package (ver. 3.14.0)
GO:0006384	transcription initiation at RNA polymerase III promoter	Gene Ontology (Biological Process)	ENSMUSG00000026816;ENSMUSG00000035666;ENSMUSG00000025532;ENSMUSG00000032777;ENSMUSG00000032398;ENSMUSG00000022476	Gtf3c5;Gtf3c4;Crcp;Gtf3c1;Snapc5;Polr3h	6	6	100	R org.Mm.eg.db package (ver. 3.14.0)
GO:0006388	tRNA splicing, via endonucleolytic cleavage and ligation	Gene Ontology (Biological Process)	ENSMUSG00000014980;ENSMUSG00000027079;ENSMUSG00000057572;ENSMUSG00000042389;ENSMUSG00000035585;ENSMUSG00000001783;ENSMUSG00000021807;ENSMUSG00000020781;ENSMUSG00000037149;ENSMUSG00000047656	Tsen15;Clp1;Zbtb8os;Tsen2;Tsen34;Rtcb;Rtraf;Tsen54;Ddx1;Trpt1	10	10	100	R org.Mm.eg.db package (ver. 3.14.0)
GO:0006390	mitochondrial transcription	Gene Ontology (Biological Process)	ENSMUSG00000026273;ENSMUSG00000026492;ENSMUSG00000028982;ENSMUSG00000048756;ENSMUSG00000003923;ENSMUSG00000020329;ENSMUSG00000046909;ENSMUSG00000039640;ENSMUSG00000033871;ENSMUSG00000025209	Mterf4;Tfb2m;Slc25a33;Foxo3;Tfam;Polrmt;Tefm;Mrpl12;Ppargc1b;Twnk	10	10	100	R org.Mm.eg.db package (ver. 3.14.0)
GO:0006396	RNA processing	Gene Ontology (Biological Process)	ENSMUSG00000025962;ENSMUSG00000026248;ENSMUSG00000066800;ENSMUSG00000039826;ENSMUSG00000068882;ENSMUSG00000027079;ENSMUSG00000027176;ENSMUSG00000001767;ENSMUSG00000002455;ENSMUSG00000031403;ENSMUSG00000067369;ENSMUSG00000027714;ENSMUSG00000027752;ENSMUSG00000027829;ENSMUSG00000027951;ENSMUSG00000000339;ENSMUSG00000039756;ENSMUSG00000027968;ENSMUSG00000028274;ENSMUSG00000017264;ENSMUSG00000028948;…	Fastkd2;Mrpl44;Rnasel;Trub2;Ssb;Clp1;Cstf3;Crnkl1;Prpf6;Dkc1;Trmt2b;Exosc9;Exosc8;Ccnl1;Adar;Rtca;Dnttip2;Larp7;Rngtt;Exosc10;Nol9;Grsf1;Sart3;Ddx54;Sfswap;Trnt1;Nop2;Wbp11;Hnrnpul1;Pop4;Snrpd3;Adarb1;Rtcb;Xab2;Sugp1;Sugp2;Lsm4;Cherp;Adat1;U2surp;Xrn1;Sf3a1;Pnpt1;Mrm3;Utp6;Mrm1;Hnrnpk;Prpf39;Nrde2;Dicer1;Drosha;Snrpd1;Rcl1;Exosc1;Pdcd11;Trub1	56	66	84.8485	R org.Mm.eg.db package (ver. 3.14.0)
GO:0006397	mRNA processing	Gene Ontology (Biological Process)	ENSMUSG00000025982;ENSMUSG00000026035;ENSMUSG00000090553;ENSMUSG00000014980;ENSMUSG00000042699;ENSMUSG00000066800;ENSMUSG00000039630;ENSMUSG00000039449;ENSMUSG00000002107;ENSMUSG00000037262;ENSMUSG00000037197;ENSMUSG00000039826;ENSMUSG00000061136;ENSMUSG00000041777;ENSMUSG00000059005;ENSMUSG00000027014;ENSMUSG00000027079;ENSMUSG00000005506;ENSMUSG00000027176;ENSMUSG00000040383;ENSMUSG00000003660;…	Sf3b1;Ppil3;Snrpe;Tsen15;Dhx9;Rnasel;Hnrnpu;Prpf18;Celf2;Kin;Rbm17;Trub2;Prpf40a;Cir1;Hnrnpa3;Cwc22;Clp1;Celf1;Cstf3;Aqr;Snrnp200;Snrpb;Fastkd5;Plcb1;Snrpb2;Crnkl1;Xrn2;Raly;Rbm39;Aar2;Srsf6;Cstf1;Rbm38;Prpf6;Gpkow;Pqbp1;Akap17b;Thoc2;Rbmx;Fmr1;Fam50a;Nono;Cstf2;Zrsr2;Mbnl1;Rsrc1;Plrg1;Khdc4;Adar;Scnm1;Prpf3;Sf3b4;Ttf2;Bcas2;Ddx20;Prpf38b;Ptbp2;Larp7;Zranb2;Virma;Rngtt;Smu1;Ncbp1;Ptbp3;Prpf4;Mago…	316	346	91.3295	R org.Mm.eg.db package (ver. 3.14.0)
GO:0006398	mRNA 3'-end processing by stem-loop binding and cleavage	Gene Ontology (Biological Process)	ENSMUSG00000050188;ENSMUSG00000004642;ENSMUSG00000044847;ENSMUSG00000054309;ENSMUSG00000041781	Lsm10;Slbp;Lsm11;Cpsf3;Cpsf2	5	6	83.3333	R org.Mm.eg.db package (ver. 3.14.0)
GO:0006400	tRNA modification	Gene Ontology (Biological Process)	ENSMUSG00000047909;ENSMUSG00000023330;ENSMUSG00000027487;ENSMUSG00000028653;ENSMUSG00000030942;ENSMUSG00000006732;ENSMUSG00000007610;ENSMUSG00000031960;ENSMUSG00000002825;ENSMUSG00000011254;ENSMUSG00000018565;ENSMUSG00000006191;ENSMUSG00000021550;ENSMUSG00000022704;ENSMUSG00000024037;ENSMUSG00000023938;ENSMUSG00000024505;ENSMUSG00000025086	Ankrd16;Dtwd1;Cdk5rap1;Trit1;Thumpd1;Mettl1;Gtpbp3;Aars;Qtrt1;Thg1l;Elp5;Cdkal1;2210016F16Rik;Qtrt2;Wdr4;Aars2;Dtwd2;Trub1	18	18	100	R org.Mm.eg.db package (ver. 3.14.0)
GO:0006401	RNA catabolic process	Gene Ontology (Biological Process)	ENSMUSG00000027752;ENSMUSG00000028330;ENSMUSG00000032690;ENSMUSG00000061286;ENSMUSG00000039236;ENSMUSG00000020079;ENSMUSG00000052926;ENSMUSG00000021932;ENSMUSG00000034908;ENSMUSG00000020464;ENSMUSG00000016018;ENSMUSG00000094724;ENSMUSG00000095687;ENSMUSG00000040356;ENSMUSG00000024925	Exosc8;Ncbp1;Oas2;Exosc5;Isg20;Supv3l1;Rnaseh2a;Rnaseh2b;Sidt2;Pnpt1;Mtrex;Rnaset2b;Rnaset2a;Skiv2l;Rnaseh2c	15	16	93.75	R org.Mm.eg.db package (ver. 3.14.0)
GO:0006402	mRNA catabolic process	Gene Ontology (Biological Process)	ENSMUSG00000003135;ENSMUSG00000026174;ENSMUSG00000053333;ENSMUSG00000028114;ENSMUSG00000028842;ENSMUSG00000042500;ENSMUSG00000040025;ENSMUSG00000001424;ENSMUSG00000091625;ENSMUSG00000044786;ENSMUSG00000039981;ENSMUSG00000048696;ENSMUSG00000035215;ENSMUSG00000031683;ENSMUSG00000022160;ENSMUSG00000032565;ENSMUSG00000056167;ENSMUSG00000020464;ENSMUSG00000010554;ENSMUSG00000021127;ENSMUSG00000022323;…	Cnot11;Cnot9;Dis3l2;Mettl14;Ago3;Ago4;Ythdf2;Snd1;Lsm5;Zfp36;Zc3h12d;Mex3d;Lsm7;Lsm6;Mettl3;Nudt16;Cnot10;Pnpt1;Mettl16;Zfp36l1;Rida;Zhx2;Parn;Dxo;Lsm2;Khsrp;Nudt12;Zfp36l2;Dcp2	29	35	82.8571	R org.Mm.eg.db package (ver. 3.14.0)
GO:0006405	RNA export from nucleus	Gene Ontology (Biological Process)	ENSMUSG00000006005;ENSMUSG00000052533;ENSMUSG00000001855;ENSMUSG00000036992;ENSMUSG00000027509;ENSMUSG00000053293;ENSMUSG00000025134;ENSMUSG00000021374;ENSMUSG00000022142;ENSMUSG00000067150;ENSMUSG00000010097	Tpr;Nup188;Nup214;Nxt1;Rae1;Pom121;Alyref;Nup153;Nup155;Xpo5;Nxf1	11	17	64.7059	R org.Mm.eg.db package (ver. 3.14.0)
GO:0006406	mRNA export from nucleus	Gene Ontology (Biological Process)	ENSMUSG00000006005;ENSMUSG00000019715;ENSMUSG00000001855;ENSMUSG00000051329;ENSMUSG00000027509;ENSMUSG00000037475;ENSMUSG00000001017;ENSMUSG00000028330;ENSMUSG00000035851;ENSMUSG00000097392;ENSMUSG00000042541;ENSMUSG00000004980;ENSMUSG00000001150;ENSMUSG00000052798;ENSMUSG00000078427;ENSMUSG00000005481;ENSMUSG00000039509;ENSMUSG00000053453;ENSMUSG00000074102;ENSMUSG00000034274;ENSMUSG00000042650;…	Tpr;Gle1;Nup214;Nup160;Rae1;Thoc2;Chtop;Ncbp1;Ythdc1;Thoc2l;Sem1;Hnrnpa2b1;Mcm3ap;Nup107;Sarnp;Ddx39a;Nup133;Thoc7;Rbm15b;Thoc5;Alkbh5;Nup88;Nup85;Alyref;Thoc3;Nup155;Eny2;Poldip3;Fyttd1;Thoc6;Srsf3;Ddx39b;Thoc1;Nxf1;Hhex	35	45	77.7778	R org.Mm.eg.db package (ver. 3.14.0)
GO:0006412	translation	Gene Ontology (Biological Process)	ENSMUSG00000033845;ENSMUSG00000043716;ENSMUSG00000026087;ENSMUSG00000073702;ENSMUSG00000060679;ENSMUSG00000046994;ENSMUSG00000025967;ENSMUSG00000046330;ENSMUSG00000026245;ENSMUSG00000026356;ENSMUSG00000058267;ENSMUSG00000026709;ENSMUSG00000026618;ENSMUSG00000026615;ENSMUSG00000036850;ENSMUSG00000035772;ENSMUSG00000038900;ENSMUSG00000026887;ENSMUSG00000062997;ENSMUSG00000027170;ENSMUSG00000027374;…	Mrpl15;Rpl7;Mrpl30;Rpl31;Mrps9;Mars2;Eef1b2;Rpl37a;Farsb;Dars;Mrps14;Dars2;Iars2;Eprs;Mrpl41;Mrps2;Rpl12;Mrrf;Rpl35;Eif3m;Mrps5;Eif2s2;Eif6;Rps21;Rbm3;Rpl39;Mcts1;Rpl10;Eif2s3x;Gspt2;Rps4x;Eif1ax;Rpl22l1;Mrpl47;Eif2a;Gfm1;Gatb;Rps3a1;Mrpl24;Mrpl9;Tars2;Mrps21;Wars2;Sars;Aimp1;Rps20;Rars2;Pars2;Mrpl37;Rps8;Mrps15;Yars;Eif3i;Trnau1ap;Rpl11;Eif4g3;Rpl22;Mrpl20;Eif2b4;Sepsecs;Rpl9;Guf1;Mrpl1;Mrps18c;…	238	253	94.0711	R org.Mm.eg.db package (ver. 3.14.0)
GO:0006413	translational initiation	Gene Ontology (Biological Process)	ENSMUSG00000027170;ENSMUSG00000074656;ENSMUSG00000027613;ENSMUSG00000000787;ENSMUSG00000000355;ENSMUSG00000035150;ENSMUSG00000067194;ENSMUSG00000027810;ENSMUSG00000028683;ENSMUSG00000028798;ENSMUSG00000028760;ENSMUSG00000029145;ENSMUSG00000023106;ENSMUSG00000029388;ENSMUSG00000040731;ENSMUSG00000056076;ENSMUSG00000016510;ENSMUSG00000093661;ENSMUSG00000053565;ENSMUSG00000031029;ENSMUSG00000005610;…	Eif3m;Eif2s2;Eif6;Ddx3x;Mcts1;Eif2s3x;Eif1ax;Eif2a;Eif2b3;Eif3i;Eif4g3;Eif2b4;Denr;Eif2b1;Eif4h;Eif3b;Mtif3;Eif4e3;Eif3k;Eif3f;Eif4g2;Eif3c;LTO1;Abce1;Eif3g;Eif1b;Mtif2;Larp1;Dhx33;Eif1;Dhx29;Eif2s1;Eif2b2;Eif5;Eif3e;Eif3h;Eif3d;Eif3l;Eif4b;Eif2b5;Eif4g1;Eif4a2;Abcf1;Eif2s3y;Eif1a;Eif1ad;Eif3a	47	57	82.4561	R org.Mm.eg.db package (ver. 3.14.0)
GO:0006414	translational elongation	Gene Ontology (Biological Process)	ENSMUSG00000025967;ENSMUSG00000027774;ENSMUSG00000033216;ENSMUSG00000030083;ENSMUSG00000038563;ENSMUSG00000035064;ENSMUSG00000073838;ENSMUSG00000025508;ENSMUSG00000019977;ENSMUSG00000034994;ENSMUSG00000040521;ENSMUSG00000007892;ENSMUSG00000037742;ENSMUSG00000078812;ENSMUSG00000055762;ENSMUSG00000042535;ENSMUSG00000023952;ENSMUSG00000071644	Eef1b2;Gfm1;Eefsec;Abtb1;Efl1;Eef2k;Tufm;Rplp2;Hbs1l;Eef2;Tsfm;Rplp1;Eef1a1;Eif5a;Eef1d;Gtpbp1;Gtpbp2;Eef1g	18	21	85.7143	R org.Mm.eg.db package (ver. 3.14.0)
GO:0006415	translational termination	Gene Ontology (Biological Process)	ENSMUSG00000047635;ENSMUSG00000019774;ENSMUSG00000058355;ENSMUSG00000022022;ENSMUSG00000018858;ENSMUSG00000024360	Mtrfr;Mtrf1l;Abce1;Mtrf1;Mrpl58;Etf1	6	6	100	R org.Mm.eg.db package (ver. 3.14.0)
GO:0006417	regulation of translation	Gene Ontology (Biological Process)	ENSMUSG00000003135;ENSMUSG00000066877;ENSMUSG00000026174;ENSMUSG00000046062;ENSMUSG00000026360;ENSMUSG00000026483;ENSMUSG00000042699;ENSMUSG00000041396;ENSMUSG00000026615;ENSMUSG00000026740;ENSMUSG00000026812;ENSMUSG00000005102;ENSMUSG00000039108;ENSMUSG00000031167;ENSMUSG00000000787;ENSMUSG00000000838;ENSMUSG00000008682;ENSMUSG00000027680;ENSMUSG00000027810;ENSMUSG00000027770;ENSMUSG00000028156;…	Cnot11;Nck2;Cnot9;Ppp1r15b;Rgs2;Niban1;Dhx9;Mettl18;Eprs;Dnajc1;Tsc1;Eif2ak4;Lsm14b;Rbm3;Ddx3x;Fmr1;Rpl10;Fxr1;Eif2a;Dhx36;Eif4e;Aco1;Ncbp1;Magoh;Mknk1;Ago3;Ago1;Ago4;Pum1;Eif4g3;Tyms;Cpeb2;Cnot6l;Gcn1;Mapkapk5;Eif2ak1;Eif2ak3;Ptcd3;Paip2b;Kbtbd8;Eif4e3;Gapdh;Cnot3;Akt2;Lsm14a;Rpl13a;Ppp1r15a;Cyfip1;Klhl25;Cpeb1;Rps3;Eif4g2;Tnrc6a;Mtg1;Hbs1l;Foxo3;Eif4ebp2;Mknk2;Igf1;Cnot2;Pa2g4;Pym1;Sarnp;Elavl1…	121	140	86.4286	R org.Mm.eg.db package (ver. 3.14.0)
GO:0006418	tRNA aminoacylation for protein translation	Gene Ontology (Biological Process)	ENSMUSG00000046994;ENSMUSG00000026356;ENSMUSG00000026709;ENSMUSG00000026618;ENSMUSG00000026615;ENSMUSG00000028107;ENSMUSG00000004233;ENSMUSG00000068739;ENSMUSG00000028292;ENSMUSG00000043572;ENSMUSG00000028811;ENSMUSG00000029777;ENSMUSG00000070699;ENSMUSG00000030515;ENSMUSG00000018995;ENSMUSG00000030871;ENSMUSG00000010755;ENSMUSG00000040354;ENSMUSG00000056228;ENSMUSG00000031948;ENSMUSG00000032604;…	Mars2;Dars;Dars2;Iars2;Eprs;Tars2;Wars2;Sars;Rars2;Pars2;Yars;Gars;Sars2;Tarsl2;Nars2;Ears2;Cars;Mars1;Cars2;Kars;Qars;Dalrd3;Lars2;Rars;Iars;Wars;Tars;Yars2;Vars;Vars2;Hars;Lars;Nars	33	33	100	R org.Mm.eg.db package (ver. 3.14.0)
GO:0006446	regulation of translational initiation	Gene Ontology (Biological Process)	ENSMUSG00000026083;ENSMUSG00000046062;ENSMUSG00000019715;ENSMUSG00000005102;ENSMUSG00000028330;ENSMUSG00000028708;ENSMUSG00000056076;ENSMUSG00000053565;ENSMUSG00000055652;ENSMUSG00000005610;ENSMUSG00000020091;ENSMUSG00000031490;ENSMUSG00000035530;ENSMUSG00000020743;ENSMUSG00000025451;ENSMUSG00000079036;ENSMUSG00000021282;ENSMUSG00000045983;ENSMUSG00000022774;ENSMUSG00000024423;ENSMUSG00000052928	Eif5b;Ppp1r15b;Gle1;Eif2ak4;Ncbp1;Mknk1;Eif3b;Eif3k;Klhl25;Eif4g2;Eif4ebp2;Eif4ebp1;Eif1;Mif4gd;Paip1;Alkbh1;Eif5;Eif4g1;Ncbp2;Impact;Ctif	21	21	100	R org.Mm.eg.db package (ver. 3.14.0)
GO:0006449	regulation of translational termination	Gene Ontology (Biological Process)	ENSMUSG00000019715;ENSMUSG00000058301;ENSMUSG00000033009;ENSMUSG00000038884;ENSMUSG00000062203;ENSMUSG00000024360	Gle1;Upf1;Ogfod1;Shfl;Gspt1;Etf1	6	6	100	R org.Mm.eg.db package (ver. 3.14.0)
GO:0006457	protein folding	Gene Ontology (Biological Process)	ENSMUSG00000026078;ENSMUSG00000025980;ENSMUSG00000073676;ENSMUSG00000026035;ENSMUSG00000033684;ENSMUSG00000006412;ENSMUSG00000026740;ENSMUSG00000036327;ENSMUSG00000075467;ENSMUSG00000009030;ENSMUSG00000042133;ENSMUSG00000027248;ENSMUSG00000027274;ENSMUSG00000027472;ENSMUSG00000052033;ENSMUSG00000031197;ENSMUSG00000025757;ENSMUSG00000027804;ENSMUSG00000001416;ENSMUSG00000028035;ENSMUSG00000028410;…	Pdcl3;Hspd1;Hspe1;Ppil3;Qsox1;Pfdn2;Dnajc1;Qsox2;Dnlz;Pdcl;Ppig;Pdia3;Mkks;Pdrg1;Pfdn4;Vbp1;Hspa4l;Ppid;Cct3;Dnajb4;Dnaja1;Dnajb5;Erp44;Dnajc25;P3h1;Ppih;Ppie;Nudc;Ube4b;Dnajb6;Grpel1;Cct6a;Pdia4;Fkbp9;Cct7;Mesd;Pdilt;Ranbp2;Hsp90b1;Cct2;Ptges3;Fkbp8;Calr3;Dnajb1;Calr;Dnaja2;Ppif;Ero1a;Cdc37;Hspa8;Cryab;Dnaja4;Clpx;Ppib;Nktr;Nudcd3;Ppia;Cct4;Ahsa2;Nudcd2;Canx;P4hb;Tbcd;Tbce;Tbca;Cwc27;Ahsa1;Hsp90…	89	106	83.9623	R org.Mm.eg.db package (ver. 3.14.0)
GO:0006464	protein modification process	Gene Ontology (Biological Process)	ENSMUSG00000051285;ENSMUSG00000037216;ENSMUSG00000033257;ENSMUSG00000027394;ENSMUSG00000027589;ENSMUSG00000001924;ENSMUSG00000035898;ENSMUSG00000005575;ENSMUSG00000052833;ENSMUSG00000014402;ENSMUSG00000043262;ENSMUSG00000030725;ENSMUSG00000019795;ENSMUSG00000005142;ENSMUSG00000054509;ENSMUSG00000034205;ENSMUSG00000084786;ENSMUSG00000032596;ENSMUSG00000021686;ENSMUSG00000012609;ENSMUSG00000022359;…	Pcmtd1;Lipt1;Ttll4;Ttl;Pcmtd2;Uba1;Uba6;Ube2m;Sae1;Tsg101;Uevld;Lipt2;Pcmt1;Man2b1;Parp4;Loxl2;Ubl5;Uba7;Ap3b1;Ttll5;Wdyhv1;Ttll1;Ttll12;Adprh;Atg3;St3gal6;Hlcs;Ube2i;Stk38;Fbxo11	30	44	68.1818	R org.Mm.eg.db package (ver. 3.14.0)
GO:0006465	signal peptide processing	Gene Ontology (Biological Process)	ENSMUSG00000019188;ENSMUSG00000029550;ENSMUSG00000030530;ENSMUSG00000025724;ENSMUSG00000035227;ENSMUSG00000054408;ENSMUSG00000021917;ENSMUSG00000022125;ENSMUSG00000056899;ENSMUSG00000033918;ENSMUSG00000024516;ENSMUSG00000024713	H13;Sppl3;Furin;Sec11a;Spcs2;Spcs3;Spcs1;Cln5;Immp2l;Parl;Sec11c;Pcsk5	12	14	85.7143	R org.Mm.eg.db package (ver. 3.14.0)
GO:0006468	protein phosphorylation	Gene Ontology (Biological Process)	ENSMUSG00000025915;ENSMUSG00000026117;ENSMUSG00000026074;ENSMUSG00000026094;ENSMUSG00000026034;ENSMUSG00000026027;ENSMUSG00000067336;ENSMUSG00000025958;ENSMUSG00000062209;ENSMUSG00000026201;ENSMUSG00000034432;ENSMUSG00000026277;ENSMUSG00000016528;ENSMUSG00000042349;ENSMUSG00000026437;ENSMUSG00000009772;ENSMUSG00000042046;ENSMUSG00000026393;ENSMUSG00000066800;ENSMUSG00000026596;ENSMUSG00000026584;…	Sgk3;Zap70;Map4k4;Stk17b;Clk1;Stradb;Bmpr2;Creb1;Erbb4;Stk16;Cops8;Stk25;Mapkapk2;Ikbke;Cdk18;Nuak2;Dstyk;Nek7;Rnasel;Abl2;Scyl3;Ddr2;Uhmk1;Akt3;Cdc42bpa;Rps6kc1;Nek2;Abl1;Cdk9;Nek6;Acvr2a;Acvr1;Stk39;Tlk1;Pdk1;Map3k20;Prkra;Hipk3;Eif2ak4;Cops2;Trpm7;Mertk;Stk35;Ptpra;Bmp2;Csnk2a1;Trib3;Hck;Src;Stk4;Trp53rka;Trp53rkb;Aurka;Pim2;Cask;Cdk16;Araf;Irak1;Rps6ka3;Tnik;Prkci;Smad9;Eif2a;Rsrc1;Fnip2;Clk2…	368	556	66.1871	R org.Mm.eg.db package (ver. 3.14.0)
GO:0006469	negative regulation of protein kinase activity	Gene Ontology (Biological Process)	ENSMUSG00000026395;ENSMUSG00000055067;ENSMUSG00000027001;ENSMUSG00000027351;ENSMUSG00000014077;ENSMUSG00000032715;ENSMUSG00000035268;ENSMUSG00000023070;ENSMUSG00000062515;ENSMUSG00000027803;ENSMUSG00000044813;ENSMUSG00000037443;ENSMUSG00000046447;ENSMUSG00000028964;ENSMUSG00000029071;ENSMUSG00000028944;ENSMUSG00000004951;ENSMUSG00000039737;ENSMUSG00000029859;ENSMUSG00000036390;ENSMUSG00000030201;…	Ptprc;Smyd3;Dusp19;Spred1;Chp1;Trib3;Pkig;Rgn;Fabp4;Wwtr1;Shb;Cep85;Camk2n1;Park7;Dvl1;Prkag2;Hspb1;Prkrip1;Epha1;Gadd45a;Lrp6;Ceacam1;Akt1s1;Adora2a;Gadd45b;Pkn1;Rtraf;Sh3bp5;Rb1;Dnajc3;Thy1;Qars;Nf2;Ppia;Smcr8;Inpp5k;Nf1;Prkca;Prkar1a;Trim27;Dtnbp1;Gadd45g;Itgb1bp1;Psen1;Gskip;Wars;Akt1;Deptor;Trib1;Plec;Dnaja3;Ppm1f;Cep43;Tsc2;Mllt1;Taf7;Gnaq	57	74	77.027	R org.Mm.eg.db package (ver. 3.14.0)
GO:0006470	protein dephosphorylation	Gene Ontology (Biological Process)	ENSMUSG00000026176;ENSMUSG00000026309;ENSMUSG00000047067;ENSMUSG00000044340;ENSMUSG00000026384;ENSMUSG00000026395;ENSMUSG00000026659;ENSMUSG00000026544;ENSMUSG00000039384;ENSMUSG00000026604;ENSMUSG00000026626;ENSMUSG00000026753;ENSMUSG00000027001;ENSMUSG00000025314;ENSMUSG00000063235;ENSMUSG00000033411;ENSMUSG00000027303;ENSMUSG00000027540;ENSMUSG00000031337;ENSMUSG00000027698;ENSMUSG00000027784;…	Ctdsp1;Ilkap;Dusp28;Phlpp1;Ptpn4;Ptprc;Dusp12;Dusp23;Dusp10;Ptpn14;Ppp2r5a;Ppp6c;Dusp19;Ptprj;Ptpmt1;Ctdspl2;Ptpra;Ptpn1;Mtm1;Nceh1;Ppm1l;Cttnbp2nl;Cdc14a;Ppp3ca;Pdp1;Ptpn3;Ptprd;Ptprf;Ptp4a2;Eya3;Ptpn12;Ppm1g;Ppp1cb;Ssh1;Ptpn11;Ppp1cc;Fam220a;Dusp11;Ppp4r2;Ptpn6;Ppp5c;Timm50;Ptpre;Epm2a;Ptprk;Stk11;Dusp6;Ppp1r12a;Ptprb;Ppm1h;Ctdsp2;Ppp2cb;Pdp2;Ppp3cb;Ppp2r2a;Ppp3cc;Ppp2r1b;Ptpn9;Ppp2r3a;Ppm1m;Du…	97	137	70.8029	R org.Mm.eg.db package (ver. 3.14.0)
GO:0006471	protein ADP-ribosylation	Gene Ontology (Biological Process)	ENSMUSG00000026496;ENSMUSG00000034640;ENSMUSG00000034842;ENSMUSG00000029524;ENSMUSG00000038507;ENSMUSG00000037997;ENSMUSG00000030217;ENSMUSG00000034748;ENSMUSG00000031529;ENSMUSG00000021877;ENSMUSG00000036023;ENSMUSG00000054509;ENSMUSG00000025237;ENSMUSG00000032392;ENSMUSG00000023249;ENSMUSG00000021712;ENSMUSG00000063268;ENSMUSG00000034422;ENSMUSG00000022906;ENSMUSG00000022722;ENSMUSG00000024811	Parp1;Tiparp;Art3;Sirt4;Parp12;Parp11;Art4;Sirt6;Tnks;Arf4;Parp2;Parp4;Parp6;Parp16;Parp3;Trim23;Parp10;Parp14;Parp9;Arl6;Tnks2	21	25	84	R org.Mm.eg.db package (ver. 3.14.0)
GO:0006473	protein acetylation	Gene Ontology (Biological Process)	ENSMUSG00000026283;ENSMUSG00000027185;ENSMUSG00000031388;ENSMUSG00000028271;ENSMUSG00000029238;ENSMUSG00000030330;ENSMUSG00000031540;ENSMUSG00000079334;ENSMUSG00000015542;ENSMUSG00000055024;ENSMUSG00000022521;ENSMUSG00000000708	Ing5;Nat10;Naa10;Gtf2b;Clock;Ing4;Kat6a;Naa80;Nat9;Ep300;Crebbp;Kat2b	12	15	80	R org.Mm.eg.db package (ver. 3.14.0)
GO:0006474	N-terminal protein amino acid acetylation	Gene Ontology (Biological Process)	ENSMUSG00000031388;ENSMUSG00000063273;ENSMUSG00000022020;ENSMUSG00000021555;ENSMUSG00000005982;ENSMUSG00000022698;ENSMUSG00000024764	Naa10;Naa15;Naa16;Naa35;Naa60;Naa50;Naa40	7	9	77.7778	R org.Mm.eg.db package (ver. 3.14.0)
GO:0006476	protein deacetylation	Gene Ontology (Biological Process)	ENSMUSG00000026313;ENSMUSG00000031161;ENSMUSG00000028800;ENSMUSG00000029524;ENSMUSG00000015149;ENSMUSG00000025486;ENSMUSG00000019777;ENSMUSG00000020063;ENSMUSG00000034748;ENSMUSG00000042557;ENSMUSG00000008855;ENSMUSG00000025138;ENSMUSG00000022475;ENSMUSG00000024454;ENSMUSG00000054008	Hdac4;Hdac6;Hdac1;Sirt4;Sirt2;Sirt3;Hdac2;Sirt1;Sirt6;Sin3a;Hdac5;Sirt7;Hdac7;Hdac3;Ndst1	15	15	100	R org.Mm.eg.db package (ver. 3.14.0)
GO:0006479	protein methylation	Gene Ontology (Biological Process)	ENSMUSG00000025956;ENSMUSG00000020423;ENSMUSG00000027349;ENSMUSG00000027404;ENSMUSG00000037111;ENSMUSG00000039662;ENSMUSG00000030505;ENSMUSG00000030763;ENSMUSG00000019795;ENSMUSG00000020180;ENSMUSG00000036478;ENSMUSG00000060098;ENSMUSG00000023110;ENSMUSG00000032178;ENSMUSG00000032185;ENSMUSG00000032579;ENSMUSG00000021311;ENSMUSG00000074768;ENSMUSG00000039345;ENSMUSG00000062203;ENSMUSG00000002017;…	Mettl21a;Btg2;Fam98b;Snrpb;Setd7;Icmt;Prmt3;Lcmt1;Pcmt1;Snrpd3;Btg1;Prmt7;Prmt5;Ilf3;Carm1;Hemk1;Mtr;Bhmt;Mettl22;Gspt1;Fam98a;Etf1	22	25	88	R org.Mm.eg.db package (ver. 3.14.0)
GO:0006482	protein demethylation	Gene Ontology (Biological Process)	ENSMUSG00000041229;ENSMUSG00000036940;ENSMUSG00000029475;ENSMUSG00000039754;ENSMUSG00000042599;ENSMUSG00000030718;ENSMUSG00000030811;ENSMUSG00000056962;ENSMUSG00000038025;ENSMUSG00000054611	Phf8;Kdm1a;Kdm2b;Alkbh4;Kdm7a;Ppme1;Fbxl19;Jmjd6;Phf2;Kdm2a	10	10	100	R org.Mm.eg.db package (ver. 3.14.0)
GO:0006486	protein glycosylation	Gene Ontology (Biological Process)	ENSMUSG00000037470;ENSMUSG00000026811;ENSMUSG00000034780;ENSMUSG00000027198;ENSMUSG00000017929;ENSMUSG00000027808;ENSMUSG00000043300;ENSMUSG00000042737;ENSMUSG00000027963;ENSMUSG00000041084;ENSMUSG00000028413;ENSMUSG00000039740;ENSMUSG00000028414;ENSMUSG00000028700;ENSMUSG00000028538;ENSMUSG00000028838;ENSMUSG00000050796;ENSMUSG00000056091;ENSMUSG00000030062;ENSMUSG00000034951;ENSMUSG00000023068;…	Uggt1;St6galnac6;B3galt1;Ext2;B4galt5;Serp1;B3galnt1;Dpm3;Extl2;Ostc;B4galt1;Alg2;Fktn;Pomgnt1;St3gal3;Extl1;B3galt6;St3gal5;Rpn1;Cog7;Nus1;Fut10;B3gnt3;Ces2a;St3gal2;Fut11;Extl3;Cog3;St3gal4;Stt3a;Mpi;Gmppb;Stt3b;Mgat1;B3galnt2;Gcnt2;Crppa;Psen1;Trip11;Ext1;St3gal1;Alg1;Alg3;St6gal1;St3gal6;Npc1;B4gat1	47	78	60.2564	R org.Mm.eg.db package (ver. 3.14.0)
GO:0006487	protein N-linked glycosylation	Gene Ontology (Biological Process)	ENSMUSG00000036155;ENSMUSG00000026856;ENSMUSG00000027198;ENSMUSG00000027642;ENSMUSG00000031232;ENSMUSG00000036632;ENSMUSG00000042747;ENSMUSG00000053897;ENSMUSG00000028413;ENSMUSG00000073792;ENSMUSG00000028757;ENSMUSG00000029234;ENSMUSG00000030036;ENSMUSG00000029992;ENSMUSG00000030062;ENSMUSG00000035704;ENSMUSG00000063362;ENSMUSG00000022174;ENSMUSG00000032116;ENSMUSG00000032123;ENSMUSG00000032059;…	Mgat5;Dolpp1;Ext2;Rpn2;Magt1;Alg5;Krtcap2;Slc39a8;B4galt1;Alg6;Ddost;Tmem165;Mogs;Gfpt1;Rpn1;Alg8;Alg11;Dad1;Stt3a;Dpagt1;Alg9;Pgm3;Stt3b;Gorasp1;Mgat1;Mgat4b;B4galt7;Mgat2;Fut8;Entpd5;Serpina1b;Serpina1a;Pmm1;Alg12;Alg10b;Pmm2;Tmem258	37	46	80.4348	R org.Mm.eg.db package (ver. 3.14.0)
GO:0006488	dolichol-linked oligosaccharide biosynthetic process	Gene Ontology (Biological Process)	ENSMUSG00000039887;ENSMUSG00000039740;ENSMUSG00000073792;ENSMUSG00000029233;ENSMUSG00000052395;ENSMUSG00000032123;ENSMUSG00000035845;ENSMUSG00000075470	Alg14;Alg2;Alg6;Srd5a3;Rft1;Dpagt1;Alg12;Alg10b	8	8	100	R org.Mm.eg.db package (ver. 3.14.0)
GO:0006490	oligosaccharide-lipid intermediate biosynthetic process	Gene Ontology (Biological Process)	ENSMUSG00000039740;ENSMUSG00000073792;ENSMUSG00000035704;ENSMUSG00000063362	Alg2;Alg6;Alg8;Alg11	4	4	100	R org.Mm.eg.db package (ver. 3.14.0)
GO:0006491	N-glycan processing	Gene Ontology (Biological Process)	ENSMUSG00000036646;ENSMUSG00000062646;ENSMUSG00000008763;ENSMUSG00000037306;ENSMUSG00000038886;ENSMUSG00000003746;ENSMUSG00000003402;ENSMUSG00000021065;ENSMUSG00000024085;ENSMUSG00000071650	Man1b1;Ganc;Man1a2;Man1c1;Man2a2;Man1a;Prkcsh;Fut8;Man2a1;Ganab	10	16	62.5	R org.Mm.eg.db package (ver. 3.14.0)
GO:0006493	protein O-linked glycosylation	Gene Ontology (Biological Process)	ENSMUSG00000026028;ENSMUSG00000039254;ENSMUSG00000046020;ENSMUSG00000048970;ENSMUSG00000034160;ENSMUSG00000040943;ENSMUSG00000028414;ENSMUSG00000028700;ENSMUSG00000004846;ENSMUSG00000042460;ENSMUSG00000034832;ENSMUSG00000035245;ENSMUSG00000038296;ENSMUSG00000037251;ENSMUSG00000031608;ENSMUSG00000056131;ENSMUSG00000066235;ENSMUSG00000020520;ENSMUSG00000039242;ENSMUSG00000034126;ENSMUSG00000034064;…	Trak2;Pomt1;Pofut1;C1galt1c1;Ogt;Tet2;Fktn;Pomgnt1;Plod3;C1galt1;Tet3;Eogt;Galnt18;Pomk;Galnt7;Pgm3;Pomgnt2;Galnt10;B3galnt2;Pomt2;Poglut1;Galnt1;Vegfb	23	31	74.1935	R org.Mm.eg.db package (ver. 3.14.0)
GO:0006497	protein lipidation	Gene Ontology (Biological Process)	ENSMUSG00000039382;ENSMUSG00000031169;ENSMUSG00000028158;ENSMUSG00000015243;ENSMUSG00000028381;ENSMUSG00000029578;ENSMUSG00000030314;ENSMUSG00000041895;ENSMUSG00000025173;ENSMUSG00000021619;ENSMUSG00000033628	Wdr45;Porcn;Mttp;Abca1;Ugcg;Wipi2;Atg7;Wipi1;Wdr45b;Atg10;Pik3c3	11	12	91.6667	R org.Mm.eg.db package (ver. 3.14.0)
GO:0006499	N-terminal protein myristoylation	Gene Ontology (Biological Process)	ENSMUSG00000026643;ENSMUSG00000020936;ENSMUSG00000021096;ENSMUSG00000061130	Nmt2;Nmt1;Ppm1a;Ppm1b	4	4	100	R org.Mm.eg.db package (ver. 3.14.0)
GO:0006506	GPI anchor biosynthetic process	Gene Ontology (Biological Process)	ENSMUSG00000073678;ENSMUSG00000056536;ENSMUSG00000026698;ENSMUSG00000050229;ENSMUSG00000026810;ENSMUSG00000038383;ENSMUSG00000017721;ENSMUSG00000078919;ENSMUSG00000031381;ENSMUSG00000042737;ENSMUSG00000039047;ENSMUSG00000028454;ENSMUSG00000043257;ENSMUSG00000029263;ENSMUSG00000043162;ENSMUSG00000030990;ENSMUSG00000010607;ENSMUSG00000079469;ENSMUSG00000014245;ENSMUSG00000041958;ENSMUSG00000045140;…	Pgap1;Pign;Pigc;Pigm;Dpm2;Pigu;Pigt;Dpm1;Piga;Dpm3;Pigk;Pigo;Pigv;Pigg;Pyurf;Pgap2;Pigyl;Pigb;Pigl;Pigs;Pigw;Pgap3;Pigh;Gpaa1;Pigx;Pigp;Pigq;Pigf;Mppe1	29	32	90.625	R org.Mm.eg.db package (ver. 3.14.0)
GO:0006508	proteolysis	Gene Ontology (Biological Process)	ENSMUSG00000045210;ENSMUSG00000025917;ENSMUSG00000041763;ENSMUSG00000026031;ENSMUSG00000026029;ENSMUSG00000025964;ENSMUSG00000033364;ENSMUSG00000006538;ENSMUSG00000026209;ENSMUSG00000026142;ENSMUSG00000026269;ENSMUSG00000026270;ENSMUSG00000026280;ENSMUSG00000046404;ENSMUSG00000004552;ENSMUSG00000042251;ENSMUSG00000041926;ENSMUSG00000053483;ENSMUSG00000010609;ENSMUSG00000026509;ENSMUSG00000038599;…	Vcpip1;Cops5;Tpp2;Cflar;Casp8;Adam23;Usp37;Ihh;Dnpep;Rhbdd1;Rnpepl1;Capn10;Atg4b;Yod1;Ctse;Pm20d1;Rnpep;Usp21;Psen2;Capn2;Capn8;Mindy3;Yme1l1;Dpp7;Pmpca;Adamts13;Usp20;Psmb7;Psmd14;Dpp4;Metap1d;Scrn3;Pamr1;Immp1l;Capn3;Usp8;Sppl2a;Tasp1;Tgm2;Ctsa;Npepl1;Ctsz;Otud5;F9;Brcc3;Atg4a;Alg13;Mme;Adam15;Ctss;Otud7b;Enpep;Cfi;Casp6;Metap1;Clca3a1;Usp33;Pigk;Usp45;Pm20d2;Mysm1;Usp1;Atg4c;Oma1;Usp24;Pcsk9;N…	262	517	50.677	R org.Mm.eg.db package (ver. 3.14.0)
GO:0006509	membrane protein ectodomain proteolysis	Gene Ontology (Biological Process)	ENSMUSG00000003458;ENSMUSG00000010609;ENSMUSG00000027366;ENSMUSG00000031134;ENSMUSG00000015750;ENSMUSG00000029468;ENSMUSG00000036835;ENSMUSG00000035206;ENSMUSG00000031555;ENSMUSG00000032086;ENSMUSG00000032375;ENSMUSG00000053040;ENSMUSG00000054693;ENSMUSG00000039952;ENSMUSG00000021583;ENSMUSG00000052593;ENSMUSG00000019969;ENSMUSG00000022443;ENSMUSG00000040605	Ncstn;Psen2;Sppl2a;Rbmx;Aph1a;P2rx7;Psenen;Sppl2b;Adam9;Bace1;Aph1b;Aph1c;Adam10;Dag1;Erap1;Adam17;Psen1;Myh9;Bace2	19	23	82.6087	R org.Mm.eg.db package (ver. 3.14.0)
GO:0006511	ubiquitin-dependent protein catabolic process	Gene Ontology (Biological Process)	ENSMUSG00000079658;ENSMUSG00000048234;ENSMUSG00000033364;ENSMUSG00000004364;ENSMUSG00000026219;ENSMUSG00000005501;ENSMUSG00000018189;ENSMUSG00000040423;ENSMUSG00000053483;ENSMUSG00000026965;ENSMUSG00000026854;ENSMUSG00000075376;ENSMUSG00000044308;ENSMUSG00000027078;ENSMUSG00000027272;ENSMUSG00000027363;ENSMUSG00000032869;ENSMUSG00000027598;ENSMUSG00000038375;ENSMUSG00000038324;ENSMUSG00000006418;…	Eloc;Rnf149;Usp37;Cul3;Trip12;Usp40;Uchl5;Rc3h1;Usp21;Anapc2;Usp20;Rc3h2;Ubr3;Ube2l6;Ubr1;Usp8;Psmf1;Itch;Trp53inp2;Trpc4ap;Rnf114;Psma7;Adrm1;Hdac6;Usp9x;Uba1;Cul4b;Klhl15;Rlim;Rnf128;Ubqln2;Rnf13;Siah2;Ubqln4;Psma5;Ube2d3;Usp33;Wwp1;Usp45;Topors;Ube2r2;Vcp;Rnf20;Trim32;Usp1;Usp24;Rnf11;Rnf19b;Usp48;Ubr4;Ube4b;Spsb1;Ankib1;Psmc2;Nub1;Ube3c;Usp46;Uba6;Rchy1;Klhl8;Chfr;Usp30;Kctd10;Ube3b;Fbxw8;Rnf…	211	253	83.3992	R org.Mm.eg.db package (ver. 3.14.0)
GO:0006513	protein monoubiquitination	Gene Ontology (Biological Process)	ENSMUSG00000025939;ENSMUSG00000004364;ENSMUSG00000026455;ENSMUSG00000026977;ENSMUSG00000025261;ENSMUSG00000036822;ENSMUSG00000036241;ENSMUSG00000028677;ENSMUSG00000028960;ENSMUSG00000029686;ENSMUSG00000030031;ENSMUSG00000014402;ENSMUSG00000030966;ENSMUSG00000035890;ENSMUSG00000032216;ENSMUSG00000032415;ENSMUSG00000004018;ENSMUSG00000020390;ENSMUSG00000036309;ENSMUSG00000018733;ENSMUSG00000000275;…	Ube2w;Cul3;Klhl12;Marchf7;Huwe1;Topors;Ube2r2;Rnf220;Ube4b;Cul1;Kbtbd8;Tsg101;Trim21;Rnf126;Nedd4;Ube2cbp;Fancl;Ube2b;Skp1;Pex12;Trim25;Ube2o;Rbx1;Mgrn1;Klhl22;Prkn;Zfp598	27	37	72.973	R org.Mm.eg.db package (ver. 3.14.0)
GO:0006515	protein quality control for misfolded or incompletely synthesized proteins	Gene Ontology (Biological Process)	ENSMUSG00000025939;ENSMUSG00000026775;ENSMUSG00000039686;ENSMUSG00000031161;ENSMUSG00000035069;ENSMUSG00000034636;ENSMUSG00000047866;ENSMUSG00000021785;ENSMUSG00000021189;ENSMUSG00000039615;ENSMUSG00000041168;ENSMUSG00000002660;ENSMUSG00000023965	Ube2w;Yme1l1;Zer1;Hdac6;Oma1;Zyg11b;Lonp2;Ngly1;Atxn3;Stub1;Lonp1;Clpp;Fbxl17	13	13	100	R org.Mm.eg.db package (ver. 3.14.0)
GO:0006516	glycoprotein catabolic process	Gene Ontology (Biological Process)	ENSMUSG00000079434;ENSMUSG00000043019;ENSMUSG00000028164;ENSMUSG00000055401;ENSMUSG00000029001;ENSMUSG00000021785;ENSMUSG00000032437	Neu2;Edem3;Manba;Fbxo6;Fbxo44;Ngly1;Stt3b	7	12	58.3333	R org.Mm.eg.db package (ver. 3.14.0)
GO:0006517	protein deglycosylation	Gene Ontology (Biological Process)	ENSMUSG00000038886;ENSMUSG00000031521;ENSMUSG00000021785;ENSMUSG00000033857;ENSMUSG00000024085;ENSMUSG00000025220	Man2a2;Aga;Ngly1;Engase;Man2a1;Oga	6	6	100	R org.Mm.eg.db package (ver. 3.14.0)
GO:0006518	peptide metabolic process	Gene Ontology (Biological Process)	ENSMUSG00000026335;ENSMUSG00000027820;ENSMUSG00000029408;ENSMUSG00000004929;ENSMUSG00000020183;ENSMUSG00000037852;ENSMUSG00000021993;ENSMUSG00000020841;ENSMUSG00000020681;ENSMUSG00000021710;ENSMUSG00000025196	Pam;Mme;Abcb9;Thop1;Cpm;Cpe;Mipep;Cpd;Ace;Nln;Cpn1	11	14	78.5714	R org.Mm.eg.db package (ver. 3.14.0)
GO:0006520	amino acid metabolic process	Gene Ontology (Biological Process)	ENSMUSG00000042251;ENSMUSG00000040272;ENSMUSG00000027360;ENSMUSG00000031173;ENSMUSG00000033965;ENSMUSG00000040213;ENSMUSG00000034785;ENSMUSG00000013629;ENSMUSG00000029597;ENSMUSG00000025533;ENSMUSG00000006344;ENSMUSG00000031672;ENSMUSG00000001670;ENSMUSG00000021794;ENSMUSG00000023262;ENSMUSG00000020182;ENSMUSG00000001323;ENSMUSG00000037686;ENSMUSG00000022821;ENSMUSG00000024827;ENSMUSG00000025190	Pm20d1;Accs;Hdc;Otc;Slc16a2;Kyat3;Dio1;Cad;Sds;Asl;Ggt5;Got2;Tat;Glud1;Acy1;Ddc;Srr;Aspg;Hgd;Gldc;Got1	21	23	91.3043	R org.Mm.eg.db package (ver. 3.14.0)
GO:0006525	arginine metabolic process	Gene Ontology (Biological Process)	ENSMUSG00000053897;ENSMUSG00000028194;ENSMUSG00000019987;ENSMUSG00000007039	Slc39a8;Ddah1;Arg1;Ddah2	4	5	80	R org.Mm.eg.db package (ver. 3.14.0)
GO:0006526	arginine biosynthetic process	Gene Ontology (Biological Process)	ENSMUSG00000076441;ENSMUSG00000031173;ENSMUSG00000025533;ENSMUSG00000048217	Ass1;Otc;Asl;Nags	4	4	100	R org.Mm.eg.db package (ver. 3.14.0)
GO:0006527	arginine catabolic process	Gene Ontology (Biological Process)	ENSMUSG00000028194;ENSMUSG00000028978;ENSMUSG00000030630;ENSMUSG00000007039	Ddah1;Nos3;Fah;Ddah2	4	6	66.6667	R org.Mm.eg.db package (ver. 3.14.0)
GO:0006531	aspartate metabolic process	Gene Ontology (Biological Process)	ENSMUSG00000015961;ENSMUSG00000076441;ENSMUSG00000063428;ENSMUSG00000031672;ENSMUSG00000011148;ENSMUSG00000025190	Adss;Ass1;Ddo;Got2;Adssl1;Got1	6	6	100	R org.Mm.eg.db package (ver. 3.14.0)
GO:0006536	glutamate metabolic process	Gene Ontology (Biological Process)	ENSMUSG00000026473;ENSMUSG00000009566;ENSMUSG00000028124;ENSMUSG00000057228;ENSMUSG00000001670;ENSMUSG00000032350;ENSMUSG00000048217;ENSMUSG00000035936;ENSMUSG00000021185	Glul;Fpgs;Gclm;Aadat;Tat;Gclc;Nags;Aldh5a1;Dglucy	9	10	90	R org.Mm.eg.db package (ver. 3.14.0)
GO:0006541	glutamine metabolic process	Gene Ontology (Biological Process)	ENSMUSG00000026103;ENSMUSG00000025991;ENSMUSG00000031393;ENSMUSG00000031360;ENSMUSG00000027823;ENSMUSG00000028633;ENSMUSG00000013629;ENSMUSG00000029524;ENSMUSG00000029752;ENSMUSG00000029992;ENSMUSG00000044005;ENSMUSG00000021794;ENSMUSG00000020899;ENSMUSG00000022751	Gls;Cps1;Mecp2;Ctps2;Gmps;Ctps;Cad;Sirt4;Asns;Gfpt1;Gls2;Glud1;Pfas;Nit2	14	16	87.5	R org.Mm.eg.db package (ver. 3.14.0)
GO:0006544	glycine metabolic process	Gene Ontology (Biological Process)	ENSMUSG00000039653;ENSMUSG00000025403;ENSMUSG00000020534;ENSMUSG00000022962;ENSMUSG00000002769;ENSMUSG00000071633;ENSMUSG00000063683;ENSMUSG00000024694;ENSMUSG00000024827	Baat;Shmt2;Shmt1;Gart;Gnmt;Gm4952;Glyat;Keg1;Gldc	9	10	90	R org.Mm.eg.db package (ver. 3.14.0)
GO:0006545	glycine biosynthetic process	Gene Ontology (Biological Process)	ENSMUSG00000025403;ENSMUSG00000020534;ENSMUSG00000017713;ENSMUSG00000021707	Shmt2;Shmt1;Tha1;Dhfr	4	4	100	R org.Mm.eg.db package (ver. 3.14.0)
GO:0006547	histidine metabolic process	Gene Ontology (Biological Process)	ENSMUSG00000027360;ENSMUSG00000034456;ENSMUSG00000001155;ENSMUSG00000020017;ENSMUSG00000015890	Hdc;Uroc1;Ftcd;Hal;Amdhd1	5	5	100	R org.Mm.eg.db package (ver. 3.14.0)
GO:0006548	histidine catabolic process	Gene Ontology (Biological Process)	ENSMUSG00000027360;ENSMUSG00000034456;ENSMUSG00000001155;ENSMUSG00000020017;ENSMUSG00000015890	Hdc;Uroc1;Ftcd;Hal;Amdhd1	5	5	100	R org.Mm.eg.db package (ver. 3.14.0)
GO:0006550	isoleucine catabolic process	Gene Ontology (Biological Process)	ENSMUSG00000025260;ENSMUSG00000030826;ENSMUSG00000030802;ENSMUSG00000030861;ENSMUSG00000032047	Hsd17b10;Bcat2;Bckdk;Acadsb;Acat1	5	5	100	R org.Mm.eg.db package (ver. 3.14.0)
GO:0006552	leucine catabolic process	Gene Ontology (Biological Process)	ENSMUSG00000027332;ENSMUSG00000028672;ENSMUSG00000030802;ENSMUSG00000021646	Ivd;Hmgcl;Bckdk;Mccc2	4	5	80	R org.Mm.eg.db package (ver. 3.14.0)
GO:0006555	methionine metabolic process	Gene Ontology (Biological Process)	ENSMUSG00000029009;ENSMUSG00000021311;ENSMUSG00000020629;ENSMUSG00000021048;ENSMUSG00000002769	Mthfr;Mtr;Adi1;Mthfd1;Gnmt	5	5	100	R org.Mm.eg.db package (ver. 3.14.0)
GO:0006559	L-phenylalanine catabolic process	Gene Ontology (Biological Process)	ENSMUSG00000015806;ENSMUSG00000029445;ENSMUSG00000030630;ENSMUSG00000020051;ENSMUSG00000001670;ENSMUSG00000021033;ENSMUSG00000022821	Qdpr;Hpd;Fah;Pah;Tat;Gstz1;Hgd	7	8	87.5	R org.Mm.eg.db package (ver. 3.14.0)
GO:0006563	L-serine metabolic process	Gene Ontology (Biological Process)	ENSMUSG00000029446;ENSMUSG00000025403;ENSMUSG00000020534;ENSMUSG00000001323;ENSMUSG00000024039	Psph;Shmt2;Shmt1;Srr;Cbs	5	6	83.3333	R org.Mm.eg.db package (ver. 3.14.0)
GO:0006565	L-serine catabolic process	Gene Ontology (Biological Process)	ENSMUSG00000029597;ENSMUSG00000025403;ENSMUSG00000020534;ENSMUSG00000024039	Sds;Shmt2;Shmt1;Cbs	4	4	100	R org.Mm.eg.db package (ver. 3.14.0)
GO:0006567	threonine catabolic process	Gene Ontology (Biological Process)	ENSMUSG00000029596;ENSMUSG00000029597;ENSMUSG00000017713;ENSMUSG00000006378	Sdsl;Sds;Tha1;Gcat	4	6	66.6667	R org.Mm.eg.db package (ver. 3.14.0)
GO:0006569	tryptophan catabolic process	Gene Ontology (Biological Process)	ENSMUSG00000026348;ENSMUSG00000039783;ENSMUSG00000026866;ENSMUSG00000028011;ENSMUSG00000031549;ENSMUSG00000017718	Acmsd;Kmo;Kynu;Tdo2;Ido2;Afmid	6	8	75	R org.Mm.eg.db package (ver. 3.14.0)
GO:0006570	tyrosine metabolic process	Gene Ontology (Biological Process)	ENSMUSG00000026279;ENSMUSG00000033792;ENSMUSG00000019762;ENSMUSG00000039438;ENSMUSG00000022821	Thap4;Atp7a;Iyd;Ttc36;Hgd	5	5	100	R org.Mm.eg.db package (ver. 3.14.0)
GO:0006572	tyrosine catabolic process	Gene Ontology (Biological Process)	ENSMUSG00000029445;ENSMUSG00000030630;ENSMUSG00000001670;ENSMUSG00000021033;ENSMUSG00000022821	Hpd;Fah;Tat;Gstz1;Hgd	5	6	83.3333	R org.Mm.eg.db package (ver. 3.14.0)
GO:0006574	valine catabolic process	Gene Ontology (Biological Process)	ENSMUSG00000041426;ENSMUSG00000029776;ENSMUSG00000030802;ENSMUSG00000021238	Hibch;Hibadh;Bckdk;Aldh6a1	4	4	100	R org.Mm.eg.db package (ver. 3.14.0)
GO:0006584	catecholamine metabolic process	Gene Ontology (Biological Process)	ENSMUSG00000025037;ENSMUSG00000033792;ENSMUSG00000029273;ENSMUSG00000030711;ENSMUSG00000020182	Maoa;Atp7a;Sult1d1;Sult1a1;Ddc	5	8	62.5	R org.Mm.eg.db package (ver. 3.14.0)
GO:0006595	polyamine metabolic process	Gene Ontology (Biological Process)	ENSMUSG00000006442;ENSMUSG00000063953;ENSMUSG00000075232;ENSMUSG00000035242;ENSMUSG00000040652;ENSMUSG00000011179;ENSMUSG00000037458	Srm;Amd2;Amd1;Oaz1;Oaz2;Odc1;Azin1	7	8	87.5	R org.Mm.eg.db package (ver. 3.14.0)
GO:0006596	polyamine biosynthetic process	Gene Ontology (Biological Process)	ENSMUSG00000025283;ENSMUSG00000071708;ENSMUSG00000028789;ENSMUSG00000006442;ENSMUSG00000063953;ENSMUSG00000075232;ENSMUSG00000035242;ENSMUSG00000040652;ENSMUSG00000011179;ENSMUSG00000037458	Sat1;Sms;Azin2;Srm;Amd2;Amd1;Oaz1;Oaz2;Odc1;Azin1	10	11	90.9091	R org.Mm.eg.db package (ver. 3.14.0)
GO:0006605	protein targeting	Gene Ontology (Biological Process)	ENSMUSG00000026028;ENSMUSG00000018326;ENSMUSG00000016534;ENSMUSG00000032952;ENSMUSG00000059291;ENSMUSG00000034826;ENSMUSG00000042328;ENSMUSG00000051391;ENSMUSG00000019518;ENSMUSG00000029647;ENSMUSG00000040462;ENSMUSG00000019433;ENSMUSG00000093904;ENSMUSG00000032042;ENSMUSG00000049313;ENSMUSG00000036986;ENSMUSG00000032202;ENSMUSG00000033577;ENSMUSG00000032536;ENSMUSG00000025786;ENSMUSG00000078974;…	Trak2;Ywhab;Lamp2;Ap4b1;Rpl11;Nup54;Hps4;Ywhag;Ap4m1;Pan3;Os9;Gipc1;Tomm20;Srpr;Sorl1;Pml;Rab27a;Myo6;Trak1;Zdhhc3;Sec61g;Myo1c;Ywhae;Stxbp4;Hap1;Syngr2;Erbin;Ywhaq;Synj2bp;Ywhaz;Pick1;Rhod;Ppp1r3c	33	40	82.5	R org.Mm.eg.db package (ver. 3.14.0)
GO:0006606	protein import into nucleus	Gene Ontology (Biological Process)	ENSMUSG00000041879;ENSMUSG00000006005;ENSMUSG00000026923;ENSMUSG00000052533;ENSMUSG00000001855;ENSMUSG00000027104;ENSMUSG00000068742;ENSMUSG00000036992;ENSMUSG00000002718;ENSMUSG00000042271;ENSMUSG00000027782;ENSMUSG00000028063;ENSMUSG00000027951;ENSMUSG00000038393;ENSMUSG00000028161;ENSMUSG00000033365;ENSMUSG00000003731;ENSMUSG00000023353;ENSMUSG00000059434;ENSMUSG00000037339;ENSMUSG00000029430;…	Ipo9;Tpr;Notch1;Nup188;Nup214;Atf2;Cry2;Nxt1;Cse1l;Nxt2;Kpna4;Lmna;Adar;Txnip;Ppp3ca;Ipo13;Kpna6;Agap3;Gckr;Fam53a;Ran;Pom121;Tnpo3;Sec13;Phb2;Ipo8;Bcl3;Hikeshi;Nup98;Ipo7;Arntl;Fam53b;Traf3ip2;Pttg1ip;Appl2;Nup107;Elavl1;Ing1;Tnpo2;Heatr3;Nup93;Nutf2;Mbtps1;Nup133;Agt;Appl1;Ipo4;Kpna3;Ipo5;Hspa8;Snupn;Pml;Phip;Eif4enif1;Ppp3r1;Sqstm1;Trp53;Nup88;Rpain;Kpnb1;Med1;Stat3;Ddx5;Kpna2;Nup85;E2f3;Nup15…	84	102	82.3529	R org.Mm.eg.db package (ver. 3.14.0)
GO:0006607	NLS-bearing protein import into nucleus	Gene Ontology (Biological Process)	ENSMUSG00000026999;ENSMUSG00000027782;ENSMUSG00000003731;ENSMUSG00000034826;ENSMUSG00000003226;ENSMUSG00000021929;ENSMUSG00000030662;ENSMUSG00000018362;ENSMUSG00000022905	Nup35;Kpna4;Kpna6;Nup54;Ranbp2;Kpna3;Ipo5;Kpna2;Kpna1	9	10	90	R org.Mm.eg.db package (ver. 3.14.0)
GO:0006611	protein export from nucleus	Gene Ontology (Biological Process)	ENSMUSG00000026027;ENSMUSG00000006005;ENSMUSG00000001855;ENSMUSG00000014077;ENSMUSG00000036992;ENSMUSG00000002718;ENSMUSG00000027951;ENSMUSG00000027893;ENSMUSG00000048439;ENSMUSG00000029430;ENSMUSG00000038780;ENSMUSG00000002603;ENSMUSG00000000131;ENSMUSG00000003814;ENSMUSG00000008450;ENSMUSG00000021952;ENSMUSG00000022100;ENSMUSG00000020290;ENSMUSG00000069631;ENSMUSG00000022472;ENSMUSG00000022812;…	Stradb;Tpr;Nup214;Chp1;Nxt1;Cse1l;Adar;Ahcyl1;Nupl2;Ran;Smurf1;Tgfb1;Xpo6;Calr;Nutf2;Xpo4;Xpo7;Xpo1;Strada;Desi1;Gsk3b;Pkd1;Cchcr1;Xpo5;Ranbp3;Hspa9;Frat1	27	33	81.8182	R org.Mm.eg.db package (ver. 3.14.0)
GO:0006612	protein targeting to membrane	Gene Ontology (Biological Process)	ENSMUSG00000025949;ENSMUSG00000042429;ENSMUSG00000015335;ENSMUSG00000036985;ENSMUSG00000025531;ENSMUSG00000028403;ENSMUSG00000037553;ENSMUSG00000066278;ENSMUSG00000025340;ENSMUSG00000001844;ENSMUSG00000029763;ENSMUSG00000030588;ENSMUSG00000042797;ENSMUSG00000064181;ENSMUSG00000061315;ENSMUSG00000015341;ENSMUSG00000031600;ENSMUSG00000039199;ENSMUSG00000031823;ENSMUSG00000025812;ENSMUSG00000021969;…	Pikfyve;Adora1;Zdhhc12;Zdhhc9;Chm;Zdhhc21;Zdhhc18;Vps37b;Rabgef1;Zdhhc4;Exoc4;Yif1b;Aqp11;Rab3ip;Naca;Golga7;Vps37a;Zdhhc1;Zdhhc7;Pard3;Zdhhc20;Rtp3;Zdhhc3;Myo1c;Micall1;Rtp4;Zdhhc14;Zdhhc24;Vps37c;Oga;Zdhhc6	31	47	65.9574	R org.Mm.eg.db package (ver. 3.14.0)
GO:0006614	SRP-dependent cotranslational protein targeting to membrane	Gene Ontology (Biological Process)	ENSMUSG00000026511;ENSMUSG00000009549;ENSMUSG00000027828;ENSMUSG00000036323;ENSMUSG00000030082;ENSMUSG00000019802;ENSMUSG00000032042;ENSMUSG00000020780;ENSMUSG00000014504	Srp9;Srp14;Ssr3;Srp72;Sec61a1;Sec63;Srpr;Srp68;Srp19	9	10	90	R org.Mm.eg.db package (ver. 3.14.0)
GO:0006616	SRP-dependent cotranslational protein targeting to membrane, translocation	Gene Ontology (Biological Process)	ENSMUSG00000025935;ENSMUSG00000041779;ENSMUSG00000026197;ENSMUSG00000025816;ENSMUSG00000053317;ENSMUSG00000030082;ENSMUSG00000079108	Tram1;Tram2;Zfand2b;Sec61a2;Sec61b;Sec61a1;Srp54c	7	10	70	R org.Mm.eg.db package (ver. 3.14.0)
GO:0006620	post-translational protein targeting to endoplasmic reticulum membrane	Gene Ontology (Biological Process)	ENSMUSG00000038467;ENSMUSG00000027706;ENSMUSG00000028649;ENSMUSG00000030082;ENSMUSG00000032725;ENSMUSG00000019802;ENSMUSG00000004937;ENSMUSG00000052456;ENSMUSG00000042743;ENSMUSG00000023147	Chmp4b;Sec62;Macf1;Sec61a1;Folr2;Sec63;Sgta;Get3;Sgtb;Get1	10	11	90.9091	R org.Mm.eg.db package (ver. 3.14.0)
GO:0006621	protein retention in ER lumen	Gene Ontology (Biological Process)	ENSMUSG00000039988;ENSMUSG00000029048;ENSMUSG00000079111;ENSMUSG00000003378;ENSMUSG00000002778;ENSMUSG00000040462	Ankrd13c;Rer1;Kdelr2;Grik5;Kdelr1;Os9	6	7	85.7143	R org.Mm.eg.db package (ver. 3.14.0)
GO:0006622	protein targeting to lysosome	Gene Ontology (Biological Process)	ENSMUSG00000027534;ENSMUSG00000068747;ENSMUSG00000028581;ENSMUSG00000029426;ENSMUSG00000019518;ENSMUSG00000079477;ENSMUSG00000007458;ENSMUSG00000038039;ENSMUSG00000031913;ENSMUSG00000056234;ENSMUSG00000049313;ENSMUSG00000032216;ENSMUSG00000020740;ENSMUSG00000025793;ENSMUSG00000021706;ENSMUSG00000021686	Snx16;Sort1;Laptm5;Scarb2;Ap4m1;Rab7;M6pr;Gcc2;Vps4a;Ncoa4;Sorl1;Nedd4;Gga3;Hgs;Zfyve16;Ap3b1	16	17	94.1176	R org.Mm.eg.db package (ver. 3.14.0)
GO:0006623	protein targeting to vacuole	Gene Ontology (Biological Process)	ENSMUSG00000020220;ENSMUSG00000066278;ENSMUSG00000020198;ENSMUSG00000031600;ENSMUSG00000078908;ENSMUSG00000035284;ENSMUSG00000032571;ENSMUSG00000032583;ENSMUSG00000003581;ENSMUSG00000041236;ENSMUSG00000048832;ENSMUSG00000046230	Vps13d;Vps37b;Ap3d1;Vps37a;Mon1b;Vps13c;Pik3r4;Mon1a;Rnf215;Vps41;Vps37c;Vps13a	12	13	92.3077	R org.Mm.eg.db package (ver. 3.14.0)
GO:0006625	protein targeting to peroxisome	Gene Ontology (Biological Process)	ENSMUSG00000003464;ENSMUSG00000027222;ENSMUSG00000005907;ENSMUSG00000005069;ENSMUSG00000030629;ENSMUSG00000020003;ENSMUSG00000047866;ENSMUSG00000021884;ENSMUSG00000018733;ENSMUSG00000002763	Pex19;Pex16;Pex1;Pex5;Zfand6;Pex7;Lonp2;Hacl1;Pex12;Pex6	10	10	100	R org.Mm.eg.db package (ver. 3.14.0)
GO:0006626	protein targeting to mitochondrion	Gene Ontology (Biological Process)	ENSMUSG00000026150;ENSMUSG00000026273;ENSMUSG00000018322;ENSMUSG00000002015;ENSMUSG00000048007;ENSMUSG00000078713;ENSMUSG00000029020;ENSMUSG00000019054;ENSMUSG00000004446;ENSMUSG00000002984;ENSMUSG00000001786;ENSMUSG00000093904;ENSMUSG00000022285;ENSMUSG00000022427;ENSMUSG00000022752	Mff;Mterf4;Tomm34;Bcap31;Timm8a1;Tomm5;Mfn2;Fis1;Bid;Tomm40;Fbxo7;Tomm20;Ywhaz;Tomm22;Tomm70a	15	21	71.4286	R org.Mm.eg.db package (ver. 3.14.0)
GO:0006627	protein processing involved in protein targeting to mitochondrion	Gene Ontology (Biological Process)	ENSMUSG00000026926;ENSMUSG00000042670;ENSMUSG00000029017;ENSMUSG00000021993;ENSMUSG00000056899	Pmpca;Immp1l;Pmpcb;Mipep;Immp2l	5	5	100	R org.Mm.eg.db package (ver. 3.14.0)
GO:0006629	lipid metabolic process	Gene Ontology (Biological Process)	ENSMUSG00000025903;ENSMUSG00000026003;ENSMUSG00000026189;ENSMUSG00000026170;ENSMUSG00000012187;ENSMUSG00000032883;ENSMUSG00000079434;ENSMUSG00000026307;ENSMUSG00000034088;ENSMUSG00000009905;ENSMUSG00000003721;ENSMUSG00000042251;ENSMUSG00000070644;ENSMUSG00000026456;ENSMUSG00000026457;ENSMUSG00000026600;ENSMUSG00000026701;ENSMUSG00000026688;ENSMUSG00000026675;ENSMUSG00000026499;ENSMUSG00000004880;…	Lypla1;Acadl;Pecr;Cyp27a1;Mogat1;Acsl3;Neu2;Scly;Hdlbp;Kdsr;Insig2;Pm20d1;Etnk2;Cyb5r1;Adipor1;Soat1;Prdx6;Mgst3;Hsd17b7;Acbd3;Lbr;Degs1;Lpgat1;Hsd11b1;Echdc3;Hacd1;Il1rn;Pnpla7;Ptgds;Inpp5e;Agpat2;Slc27a4;Crat;Ptges2;Ptgs1;Cers6;Dhrs9;Agps;Ptpmt1;Nr1h3;Hsd17b12;Slc27a2;Gpat2;Cds2;Gpcpd1;Crls1;Plcb1;Abhd12;Plagl2;Plcg1;Lpin3;Fitm2;Hnf4a;Acot8;Pltp;Ptgis;B4galt5;Tmem189;Pck1;Ebp;Mid1ip1;Mtm1;Mtmr1…	401	550	72.9091	R org.Mm.eg.db package (ver. 3.14.0)
GO:0006631	fatty acid metabolic process	Gene Ontology (Biological Process)	ENSMUSG00000025903;ENSMUSG00000026003;ENSMUSG00000026189;ENSMUSG00000032883;ENSMUSG00000055866;ENSMUSG00000026457;ENSMUSG00000038633;ENSMUSG00000039063;ENSMUSG00000063275;ENSMUSG00000015090;ENSMUSG00000059316;ENSMUSG00000026853;ENSMUSG00000026820;ENSMUSG00000047250;ENSMUSG00000027048;ENSMUSG00000027359;ENSMUSG00000046338;ENSMUSG00000027412;ENSMUSG00000017307;ENSMUSG00000017969;ENSMUSG00000090213;…	Lypla1;Acadl;Pecr;Acsl3;Per2;Adipor1;Degs1;Echdc3;Hacd1;Ptgds;Slc27a4;Crat;Ptges2;Ptgs1;Abcb11;Slc27a2;Gpat2;Lpin3;Acot8;Ptgis;Tmem189;Acsl4;Hsd17b10;Fabp4;Them4;Prkab2;Fabp2;Elovl6;Hadh;Acadm;Decr1;Acnat2;Acnat1;Baat;Ptgr1;Angptl3;Prkaa2;Acot11;Cpt2;Echdc2;Cyp4a12a;Cyp4a12b;Cyp4a10;Faah;Elovl1;Mecr;Lypla2;Acot7;Prxl2b;Crot;Cd36;Prkag2;Hadha;Hadhb;Acox3;Aasdh;Naaa;Acacb;Acads;Prkab1;Aacs;Tbxas1;M…	148	188	78.7234	R org.Mm.eg.db package (ver. 3.14.0)
GO:0006633	fatty acid biosynthetic process	Gene Ontology (Biological Process)	ENSMUSG00000026189;ENSMUSG00000032883;ENSMUSG00000038633;ENSMUSG00000063275;ENSMUSG00000015090;ENSMUSG00000026820;ENSMUSG00000047250;ENSMUSG00000002108;ENSMUSG00000017969;ENSMUSG00000038205;ENSMUSG00000028127;ENSMUSG00000041220;ENSMUSG00000028518;ENSMUSG00000006390;ENSMUSG00000028910;ENSMUSG00000029059;ENSMUSG00000028944;ENSMUSG00000042010;ENSMUSG00000029556;ENSMUSG00000029513;ENSMUSG00000029925;…	Pecr;Acsl3;Degs1;Hacd1;Ptgds;Ptges2;Ptgs1;Nr1h3;Ptgis;Prkab2;Abcd3;Elovl6;Prkaa2;Elovl1;Mecr;Prxl2b;Prkag2;Acacb;Hnf1a;Prkab1;Tbxas1;Mgll;Acsm5;Acsm2;Acsm1;Acsm3;Ndufab1;Ptges3;Cbr4;Lpl;Tecr;Mlycd;Acsf3;Oxsm;Hacd3;Lipc;Elovl5;Acaca;Acly;Brca1;Fads6;Fasn;Elovl2;Prkaa1;Mcat;Prkag1;Hacd2;Lipg;Fads3;Fads2;Fads1;Scd2;Scd1;Elovl3	54	72	75	R org.Mm.eg.db package (ver. 3.14.0)
GO:0006635	fatty acid beta-oxidation	Gene Ontology (Biological Process)	ENSMUSG00000027359;ENSMUSG00000051319;ENSMUSG00000031378;ENSMUSG00000025260;ENSMUSG00000040374;ENSMUSG00000028127;ENSMUSG00000027984;ENSMUSG00000028167;ENSMUSG00000062908;ENSMUSG00000028223;ENSMUSG00000028607;ENSMUSG00000028603;ENSMUSG00000028601;ENSMUSG00000028893;ENSMUSG00000003623;ENSMUSG00000025745;ENSMUSG00000059447;ENSMUSG00000029098;ENSMUSG00000030137;ENSMUSG00000005069;ENSMUSG00000025465;…	Slc27a2;Mtln;Abcd1;Hsd17b10;Pex2;Abcd3;Hadh;Bdh2;Acadm;Decr1;Cpt2;Scp2;Echdc2;Sesn2;Crot;Hadha;Hadhb;Acox3;Tuba8;Pex5;Echs1;Pex7;Echdc1;Acox2;Acat1;Acaa1b;Acaa1a;Acadvl;Acox1;Eci3;Eci2;Auh;Abcd4;Slc25a17;Abcd2;Ehhadh;Acat3;Acat2;Eci1;Ppard;Hsd17b4;Acaa2	42	46	91.3043	R org.Mm.eg.db package (ver. 3.14.0)
GO:0006636	unsaturated fatty acid biosynthetic process	Gene Ontology (Biological Process)	ENSMUSG00000036775;ENSMUSG00000010663;ENSMUSG00000025203;ENSMUSG00000037071	Decr2;Fads1;Scd2;Scd1	4	6	66.6667	R org.Mm.eg.db package (ver. 3.14.0)
GO:0006637	acyl-CoA metabolic process	Gene Ontology (Biological Process)	ENSMUSG00000017950;ENSMUSG00000017307;ENSMUSG00000025287;ENSMUSG00000060317;ENSMUSG00000070985;ENSMUSG00000039653;ENSMUSG00000034853;ENSMUSG00000028603;ENSMUSG00000028672;ENSMUSG00000028937;ENSMUSG00000030972;ENSMUSG00000030945;ENSMUSG00000033533;ENSMUSG00000030935;ENSMUSG00000030861;ENSMUSG00000031545;ENSMUSG00000003809;ENSMUSG00000056973;ENSMUSG00000021786;ENSMUSG00000021620;ENSMUSG00000021226;…	Hnf4a;Acot8;Acot9;Acnat2;Acnat1;Baat;Acot11;Scp2;Hmgcl;Acot7;Acsm5;Acsm2;Acsm1;Acsm3;Acadsb;Gpat4;Gcdh;Ces1d;Oxsm;Acot12;Acot2;Acot1;Acot4;Acot3;Acot6;Ehhadh;Gpam	27	31	87.0968	R org.Mm.eg.db package (ver. 3.14.0)
GO:0006641	triglyceride metabolic process	Gene Ontology (Biological Process)	ENSMUSG00000026385;ENSMUSG00000003721;ENSMUSG00000027187;ENSMUSG00000031393;ENSMUSG00000025059;ENSMUSG00000028158;ENSMUSG00000028553;ENSMUSG00000044254;ENSMUSG00000002944;ENSMUSG00000045294;ENSMUSG00000043733;ENSMUSG00000007655;ENSMUSG00000040613;ENSMUSG00000040564;ENSMUSG00000002985;ENSMUSG00000042759;ENSMUSG00000025479;ENSMUSG00000047631;ENSMUSG00000031545;ENSMUSG00000032114;ENSMUSG00000032081;…	Dbi;Insig2;Cat;Mecp2;Gk;Mttp;Angptl3;Pcsk9;Cd36;Insig1;Ptpn11;Cav1;Apobec1;Apoc1;Apoe;Apobr;Cyp2e1;Apof;Gpat4;Slc37a4;Apoc3;Apoa5;Lipc;Gpx1;Slc22a4;G6pc;Apoh;Sel1l;Lmf1;Tnxb;Cpt1a;Plaat3;Scd1;Gpam	34	40	85	R org.Mm.eg.db package (ver. 3.14.0)
GO:0006642	triglyceride mobilization	Gene Ontology (Biological Process)	ENSMUSG00000030382;ENSMUSG00000020063;ENSMUSG00000032081;ENSMUSG00000021756;ENSMUSG00000020609;ENSMUSG00000020593	Slc27a5;Sirt1;Apoc3;Il6st;Apob;Lpin1	6	6	100	R org.Mm.eg.db package (ver. 3.14.0)
GO:0006646	phosphatidylethanolamine biosynthetic process	Gene Ontology (Biological Process)	ENSMUSG00000070644;ENSMUSG00000040774;ENSMUSG00000075703;ENSMUSG00000023452;ENSMUSG00000030275;ENSMUSG00000031808;ENSMUSG00000025137;ENSMUSG00000022617;ENSMUSG00000024843	Etnk2;Cept1;Selenoi;Pisd;Etnk1;Slc27a1;Pcyt2;Chkb;Chka	9	11	81.8182	R org.Mm.eg.db package (ver. 3.14.0)
GO:0006650	glycerophospholipid metabolic process	Gene Ontology (Biological Process)	ENSMUSG00000031903;ENSMUSG00000000301;ENSMUSG00000041653;ENSMUSG00000043445;ENSMUSG00000024978	Pla2g15;Pemt;Pnpla3;Pgp;Gpam	5	5	100	R org.Mm.eg.db package (ver. 3.14.0)
GO:0006651	diacylglycerol biosynthetic process	Gene Ontology (Biological Process)	ENSMUSG00000012187;ENSMUSG00000030747;ENSMUSG00000025509;ENSMUSG00000031903;ENSMUSG00000072115;ENSMUSG00000021759;ENSMUSG00000024998;ENSMUSG00000024978	Mogat1;Dgat2;Pnpla2;Pla2g15;Ang;Plpp1;Plce1;Gpam	8	13	61.5385	R org.Mm.eg.db package (ver. 3.14.0)
GO:0006654	phosphatidic acid biosynthetic process	Gene Ontology (Biological Process)	ENSMUSG00000070738;ENSMUSG00000026922;ENSMUSG00000040479;ENSMUSG00000046338;ENSMUSG00000027695;ENSMUSG00000037062;ENSMUSG00000004815;ENSMUSG00000025357;ENSMUSG00000007950;ENSMUSG00000031808;ENSMUSG00000040997;ENSMUSG00000032540;ENSMUSG00000020828;ENSMUSG00000000276;ENSMUSG00000041653;ENSMUSG00000034254;ENSMUSG00000024978	Dgkd;Agpat2;Dgkz;Gpat2;Pld1;Sh3glb1;Dgkq;Dgka;Abhd8;Slc27a1;Abhd4;Abhd5;Pld2;Dgke;Pnpla3;Agpat1;Gpam	17	21	80.9524	R org.Mm.eg.db package (ver. 3.14.0)
GO:0006656	phosphatidylcholine biosynthetic process	Gene Ontology (Biological Process)	ENSMUSG00000005681;ENSMUSG00000027533;ENSMUSG00000040774;ENSMUSG00000004270;ENSMUSG00000060002;ENSMUSG00000031545;ENSMUSG00000031808;ENSMUSG00000035237;ENSMUSG00000032083;ENSMUSG00000000301;ENSMUSG00000042569;ENSMUSG00000022617;ENSMUSG00000005615;ENSMUSG00000024843	Apoa2;Fabp5;Cept1;Lpcat3;Chpt1;Gpat4;Slc27a1;Lcat;Apoa1;Pemt;Dhrs7b;Chkb;Pcyt1a;Chka	14	17	82.3529	R org.Mm.eg.db package (ver. 3.14.0)
GO:0006658	phosphatidylserine metabolic process	Gene Ontology (Biological Process)	ENSMUSG00000017707;ENSMUSG00000023232;ENSMUSG00000019877;ENSMUSG00000031903;ENSMUSG00000032207;ENSMUSG00000021703	Serinc3;Serinc2;Serinc1;Pla2g15;Lipc;Serinc5	6	8	75	R org.Mm.eg.db package (ver. 3.14.0)
GO:0006659	phosphatidylserine biosynthetic process	Gene Ontology (Biological Process)	ENSMUSG00000025495;ENSMUSG00000031808;ENSMUSG00000032369;ENSMUSG00000021518	Ptdss2;Slc27a1;Plscr1;Ptdss1	4	4	100	R org.Mm.eg.db package (ver. 3.14.0)
GO:0006661	phosphatidylinositol biosynthetic process	Gene Ontology (Biological Process)	ENSMUSG00000027531;ENSMUSG00000028126;ENSMUSG00000035596;ENSMUSG00000032737;ENSMUSG00000030682;ENSMUSG00000034902;ENSMUSG00000031808;ENSMUSG00000010936;ENSMUSG00000034330;ENSMUSG00000000276;ENSMUSG00000020669;ENSMUSG00000025178	Impa1;Pip5k1a;Mboat7;Inppl1;Cdipt;Pip5k1c;Slc27a1;Vac14;Plcg2;Dgke;Sh3yl1;Pi4k2a	12	15	80	R org.Mm.eg.db package (ver. 3.14.0)
GO:0006665	sphingolipid metabolic process	Gene Ontology (Biological Process)	ENSMUSG00000009905;ENSMUSG00000075256;ENSMUSG00000017707;ENSMUSG00000017929;ENSMUSG00000028048;ENSMUSG00000050931;ENSMUSG00000028467;ENSMUSG00000028381;ENSMUSG00000038007;ENSMUSG00000023232;ENSMUSG00000029916;ENSMUSG00000057342;ENSMUSG00000030760;ENSMUSG00000019822;ENSMUSG00000019877;ENSMUSG00000004207;ENSMUSG00000020097;ENSMUSG00000006731;ENSMUSG00000031591;ENSMUSG00000031708;ENSMUSG00000031906;…	Kdsr;Cerkl;Serinc3;B4galt5;Gba;Sgms2;Gba2;Ugcg;Acer2;Serinc2;Agk;Sphk2;Acer3;Smpd2;Serinc1;Psap;Sgpl1;B4galnt1;Asah1;Tecr;Smpd3;Samd8;Gal3st1;Gm2a;Spns2;Sptlc1;Serinc5;Sptssa;Sgpp1;Sptlc2;Galc;Cerk;Cers5;B4galt6;Asah2;Sgms1	36	50	72	R org.Mm.eg.db package (ver. 3.14.0)
GO:0006670	sphingosine metabolic process	Gene Ontology (Biological Process)	ENSMUSG00000028517;ENSMUSG00000029413;ENSMUSG00000057342;ENSMUSG00000052151;ENSMUSG00000021759;ENSMUSG00000021054	Plpp3;Naaa;Sphk2;Plpp2;Plpp1;Sgpp1	6	8	75	R org.Mm.eg.db package (ver. 3.14.0)
GO:0006672	ceramide metabolic process	Gene Ontology (Biological Process)	ENSMUSG00000026097;ENSMUSG00000038007;ENSMUSG00000028517;ENSMUSG00000030760;ENSMUSG00000037049;ENSMUSG00000004207;ENSMUSG00000020097;ENSMUSG00000052151;ENSMUSG00000025353;ENSMUSG00000026317;ENSMUSG00000031903;ENSMUSG00000031906;ENSMUSG00000038150;ENSMUSG00000021669;ENSMUSG00000021759;ENSMUSG00000035891	Ormdl1;Acer2;Plpp3;Acer3;Smpd1;Psap;Sgpl1;Plpp2;Ormdl2;Cln8;Pla2g15;Smpd3;Ormdl3;Cert1;Plpp1;Cerk	16	20	80	R org.Mm.eg.db package (ver. 3.14.0)
GO:0006685	sphingomyelin catabolic process	Gene Ontology (Biological Process)	ENSMUSG00000037049;ENSMUSG00000019822;ENSMUSG00000019872;ENSMUSG00000031906;ENSMUSG00000005899	Smpd1;Smpd2;Smpdl3a;Smpd3;Smpd4	5	8	62.5	R org.Mm.eg.db package (ver. 3.14.0)
GO:0006686	sphingomyelin biosynthetic process	Gene Ontology (Biological Process)	ENSMUSG00000026097;ENSMUSG00000050931;ENSMUSG00000021770;ENSMUSG00000000301;ENSMUSG00000038150;ENSMUSG00000020620;ENSMUSG00000041828;ENSMUSG00000021468;ENSMUSG00000021036;ENSMUSG00000040451	Ormdl1;Sgms2;Samd8;Pemt;Ormdl3;Abca8b;Abca8a;Sptlc1;Sptlc2;Sgms1	10	10	100	R org.Mm.eg.db package (ver. 3.14.0)
GO:0006687	glycosphingolipid metabolic process	Gene Ontology (Biological Process)	ENSMUSG00000026944;ENSMUSG00000026811;ENSMUSG00000005672;ENSMUSG00000003873;ENSMUSG00000019996;ENSMUSG00000006731;ENSMUSG00000021665;ENSMUSG00000063889	Abca2;St6galnac6;Kit;Bax;Map7;B4galnt1;Hexb;Crem	8	9	88.8889	R org.Mm.eg.db package (ver. 3.14.0)
GO:0006689	ganglioside catabolic process	Gene Ontology (Biological Process)	ENSMUSG00000079434;ENSMUSG00000035239;ENSMUSG00000025232;ENSMUSG00000000594;ENSMUSG00000021665;ENSMUSG00000007038	Neu2;Neu3;Hexa;Gm2a;Hexb;Neu1	6	7	85.7143	R org.Mm.eg.db package (ver. 3.14.0)
GO:0006690	icosanoid metabolic process	Gene Ontology (Biological Process)	ENSMUSG00000017969;ENSMUSG00000052914;ENSMUSG00000015224;ENSMUSG00000052520;ENSMUSG00000039206;ENSMUSG00000029925;ENSMUSG00000024292	Ptgis;Cyp2j6;Cyp2j9;Cyp2j5;Daglb;Tbxas1;Cyp4f14	7	12	58.3333	R org.Mm.eg.db package (ver. 3.14.0)
GO:0006691	leukotriene metabolic process	Gene Ontology (Biological Process)	ENSMUSG00000027995;ENSMUSG00000015950;ENSMUSG00000060063;ENSMUSG00000015889;ENSMUSG00000019278;ENSMUSG00000024055;ENSMUSG00000032842	Tlr2;Ncf1;Alox5ap;Lta4h;Dpep1;Cyp4f13;Abcc10	7	13	53.8462	R org.Mm.eg.db package (ver. 3.14.0)
GO:0006693	prostaglandin metabolic process	Gene Ontology (Biological Process)	ENSMUSG00000015090;ENSMUSG00000026820;ENSMUSG00000047250;ENSMUSG00000017969;ENSMUSG00000028378;ENSMUSG00000028577;ENSMUSG00000029059;ENSMUSG00000029925;ENSMUSG00000030341;ENSMUSG00000071072;ENSMUSG00000031613;ENSMUSG00000055730;ENSMUSG00000061825;ENSMUSG00000031886;ENSMUSG00000031877;ENSMUSG00000020777;ENSMUSG00000033715;ENSMUSG00000021210;ENSMUSG00000054757;ENSMUSG00000072946	Ptgds;Ptges2;Ptgs1;Ptgis;Ptgr1;Plaa;Prxl2b;Tbxas1;Tnfrsf1a;Ptges3;Hpgd;Ces2a;Ces2c;Ces2e;Ces2g;Acox1;Akr1c14;Akr1c6;Akr1c20;Ptgr2	20	35	57.1429	R org.Mm.eg.db package (ver. 3.14.0)
GO:0006694	steroid biosynthetic process	Gene Ontology (Biological Process)	ENSMUSG00000026170;ENSMUSG00000026456;ENSMUSG00000052534;ENSMUSG00000026675;ENSMUSG00000026499;ENSMUSG00000004880;ENSMUSG00000027195;ENSMUSG00000031168;ENSMUSG00000031349;ENSMUSG00000039519;ENSMUSG00000059743;ENSMUSG00000027952;ENSMUSG00000027875;ENSMUSG00000038092;ENSMUSG00000063730;ENSMUSG00000062410;ENSMUSG00000028470;ENSMUSG00000028518;ENSMUSG00000034926;ENSMUSG00000028603;ENSMUSG00000001467;…	Cyp27a1;Cyb5r1;Pbx1;Hsd17b7;Acbd3;Lbr;Hsd17b12;Ebp;Nsdhl;Cyp7b1;Fdps;Pmvk;Hmgcs2;Hsd3b5;Hsd3b2;Hsd3b3;Hint2;Prkaa2;Dhcr24;Scp2;Cyp51;Hsd17b11;Mvk;Hsd3b7;Dhcr7;Lss;Star;Msmo1;Tecr;Sdr42e1;Hsd17b2;Mvd;Fdft1;Sc5d;Fdx1;Cyp8b1;Dhrs11;Akr1c6;Akr1c20;Srd5a1;Hmgcr;Hmgcs1;Erg28;Prkaa1;Cyb5r3;Tspo;Tm7sf2;Cyp17a1	48	67	71.6418	R org.Mm.eg.db package (ver. 3.14.0)
GO:0006695	cholesterol biosynthetic process	Gene Ontology (Biological Process)	ENSMUSG00000003721;ENSMUSG00000026675;ENSMUSG00000004880;ENSMUSG00000031168;ENSMUSG00000031349;ENSMUSG00000031400;ENSMUSG00000059743;ENSMUSG00000027952;ENSMUSG00000027875;ENSMUSG00000028518;ENSMUSG00000034926;ENSMUSG00000001467;ENSMUSG00000045294;ENSMUSG00000041939;ENSMUSG00000058454;ENSMUSG00000033105;ENSMUSG00000031604;ENSMUSG00000078964;ENSMUSG00000057400;ENSMUSG00000056973;ENSMUSG00000061959;…	Insig2;Hsd17b7;Lbr;Ebp;Nsdhl;G6pdx;Fdps;Pmvk;Hmgcs2;Prkaa2;Dhcr24;Cyp51;Insig1;Mvk;Dhcr7;Lss;Msmo1;Ces1b;Ces1c;Ces1d;Ces1e;Ces1f;Ces1g;Mvd;Fdft1;Apoa1;Apoa4;Apoa5;Hmgcr;Hmgcs1;Prkaa1;Cyb5r3;Tm7sf2	33	39	84.6154	R org.Mm.eg.db package (ver. 3.14.0)
GO:0006699	bile acid biosynthetic process	Gene Ontology (Biological Process)	ENSMUSG00000026170;ENSMUSG00000027359;ENSMUSG00000025260;ENSMUSG00000040374;ENSMUSG00000039519;ENSMUSG00000028127;ENSMUSG00000028240;ENSMUSG00000039653;ENSMUSG00000029556;ENSMUSG00000038641;ENSMUSG00000030382;ENSMUSG00000031574;ENSMUSG00000050445;ENSMUSG00000022244;ENSMUSG00000023963	Cyp27a1;Slc27a2;Hsd17b10;Pex2;Cyp7b1;Abcd3;Cyp7a1;Baat;Hnf1a;Akr1d1;Slc27a5;Star;Cyp8b1;Amacr;Cyp39a1	15	15	100	R org.Mm.eg.db package (ver. 3.14.0)
GO:0006702	androgen biosynthetic process	Gene Ontology (Biological Process)	ENSMUSG00000063730;ENSMUSG00000062410;ENSMUSG00000037936;ENSMUSG00000031844;ENSMUSG00000018160;ENSMUSG00000021594	Hsd3b2;Hsd3b3;Scarb1;Hsd17b2;Med1;Srd5a1	6	8	75	R org.Mm.eg.db package (ver. 3.14.0)
GO:0006707	cholesterol catabolic process	Gene Ontology (Biological Process)	ENSMUSG00000026170;ENSMUSG00000028240;ENSMUSG00000037936;ENSMUSG00000038641;ENSMUSG00000002985;ENSMUSG00000042289;ENSMUSG00000021259;ENSMUSG00000023963	Cyp27a1;Cyp7a1;Scarb1;Akr1d1;Apoe;Hsd3b7;Cyp46a1;Cyp39a1	8	10	80	R org.Mm.eg.db package (ver. 3.14.0)
GO:0006729	tetrahydrobiopterin biosynthetic process	Gene Ontology (Biological Process)	ENSMUSG00000015806;ENSMUSG00000033735;ENSMUSG00000020098;ENSMUSG00000037580;ENSMUSG00000032067;ENSMUSG00000021496;ENSMUSG00000021707	Qdpr;Spr;Pcbd1;Gch1;Pts;Pcbd2;Dhfr	7	7	100	R org.Mm.eg.db package (ver. 3.14.0)
GO:0006730	one-carbon metabolic process	Gene Ontology (Biological Process)	ENSMUSG00000009566;ENSMUSG00000031373;ENSMUSG00000027556;ENSMUSG00000027559;ENSMUSG00000027562;ENSMUSG00000038526;ENSMUSG00000027893;ENSMUSG00000041261;ENSMUSG00000029772;ENSMUSG00000005667;ENSMUSG00000030088;ENSMUSG00000040675;ENSMUSG00000025403;ENSMUSG00000025317;ENSMUSG00000037798;ENSMUSG00000042032;ENSMUSG00000020534;ENSMUSG00000021474;ENSMUSG00000021707;ENSMUSG00000021048;ENSMUSG00000002769;…	Fpgs;Car5b;Car1;Car3;Car2;Car14;Ahcyl1;Car8;Ahcyl2;Mthfd2;Aldh1l1;Mthfd1l;Shmt2;Car5a;Mat1a;Mat2b;Shmt1;Sfxn1;Dhfr;Mthfd1;Gnmt;Sfxn3	22	34	64.7059	R org.Mm.eg.db package (ver. 3.14.0)
GO:0006734	NADH metabolic process	Gene Ontology (Biological Process)	ENSMUSG00000026827;ENSMUSG00000027406;ENSMUSG00000002010;ENSMUSG00000028452;ENSMUSG00000019179;ENSMUSG00000021809;ENSMUSG00000032279;ENSMUSG00000050627;ENSMUSG00000020321;ENSMUSG00000004789;ENSMUSG00000023019;ENSMUSG00000024228	Gpd2;Idh3b;Idh3g;Vcp;Mdh2;Nudt13;Idh3a;Gpd1l;Mdh1;Dlst;Gpd1;Nudt12	12	14	85.7143	R org.Mm.eg.db package (ver. 3.14.0)
GO:0006739	NADP metabolic process	Gene Ontology (Biological Process)	ENSMUSG00000025950;ENSMUSG00000040170;ENSMUSG00000031400;ENSMUSG00000023087;ENSMUSG00000028961;ENSMUSG00000028980;ENSMUSG00000030541;ENSMUSG00000032872;ENSMUSG00000041798;ENSMUSG00000039450	Idh1;Fmo2;G6pdx;Noct;Pgd;H6pd;Idh2;Cyb5r4;Gck;Dcxr	10	11	90.9091	R org.Mm.eg.db package (ver. 3.14.0)
GO:0006741	NADP biosynthetic process	Gene Ontology (Biological Process)	ENSMUSG00000031400;ENSMUSG00000029063;ENSMUSG00000030541;ENSMUSG00000022253	G6pdx;Nadk;Idh2;Nadk2	4	4	100	R org.Mm.eg.db package (ver. 3.14.0)
GO:0006742	NADP catabolic process	Gene Ontology (Biological Process)	ENSMUSG00000026480;ENSMUSG00000015950;ENSMUSG00000021809;ENSMUSG00000024228	Ncf2;Ncf1;Nudt13;Nudt12	4	5	80	R org.Mm.eg.db package (ver. 3.14.0)
GO:0006744	ubiquinone biosynthetic process	Gene Ontology (Biological Process)	ENSMUSG00000025981;ENSMUSG00000026489;ENSMUSG00000026784;ENSMUSG00000026798;ENSMUSG00000028247;ENSMUSG00000047719;ENSMUSG00000029319;ENSMUSG00000041733;ENSMUSG00000003762;ENSMUSG00000030652;ENSMUSG00000038240;ENSMUSG00000039914;ENSMUSG00000031782;ENSMUSG00000018861;ENSMUSG00000021235	Coq10b;Coq8a;Pdss1;Coq4;Coq3;Ubiad1;Coq2;Coq5;Coq8b;Coq7;Pdss2;Coq10a;Coq9;Fdxr;Coq6	15	15	100	R org.Mm.eg.db package (ver. 3.14.0)
GO:0006749	glutathione metabolic process	Gene Ontology (Biological Process)	ENSMUSG00000025934;ENSMUSG00000025950;ENSMUSG00000015093;ENSMUSG00000026820;ENSMUSG00000031400;ENSMUSG00000031245;ENSMUSG00000004032;ENSMUSG00000004035;ENSMUSG00000068762;ENSMUSG00000004038;ENSMUSG00000040562;ENSMUSG00000058135;ENSMUSG00000027890;ENSMUSG00000028124;ENSMUSG00000028179;ENSMUSG00000028690;ENSMUSG00000029864;ENSMUSG00000089694;ENSMUSG00000079494;ENSMUSG00000030004;ENSMUSG00000033634;…	Gsta3;Idh1;Clic3;Ptges2;G6pdx;Hmgn5;Gstm5;Gstm7;Gstm6;Gstm3;Gstm2;Gstm1;Gstm4;Gclm;Cth;Mmachc;Gstk1;Nat8f7;Nat8f5;Nat8;Nat8f2;Nat8f4;Nat8f1;Txnrd3;Arl6ip5;Mgst1;Ethe1;Hbb-bt;Hbb-bs;Gstt3;Gstt1;Gstt2;Gpx4;Gsr;Gclc;Gsta4;Gsta1;Gsta2;Gpx1;Gpx3;Ctns;Nfe2l1;Gstz1;Oplah;Sod1;Sod2;Hagh;Glo1;Clic1;Clic5;Eef1g;Gsto1	52	69	75.3623	R org.Mm.eg.db package (ver. 3.14.0)
GO:0006750	glutathione biosynthetic process	Gene Ontology (Biological Process)	ENSMUSG00000005089;ENSMUSG00000027610;ENSMUSG00000028124;ENSMUSG00000006344;ENSMUSG00000032350;ENSMUSG00000040471;ENSMUSG00000024158	Slc1a2;Gss;Gclm;Ggt5;Gclc;Ggt6;Hagh	7	11	63.6364	R org.Mm.eg.db package (ver. 3.14.0)
GO:0006751	glutathione catabolic process	Gene Ontology (Biological Process)	ENSMUSG00000027313;ENSMUSG00000006344;ENSMUSG00000019278;ENSMUSG00000020309	Chac1;Ggt5;Dpep1;Chac2	4	6	66.6667	R org.Mm.eg.db package (ver. 3.14.0)
GO:0006754	ATP biosynthetic process	Gene Ontology (Biological Process)	ENSMUSG00000025781;ENSMUSG00000016252;ENSMUSG00000041237;ENSMUSG00000028443;ENSMUSG00000050856;ENSMUSG00000061118;ENSMUSG00000038690;ENSMUSG00000015112;ENSMUSG00000014554;ENSMUSG00000002603;ENSMUSG00000030695;ENSMUSG00000003072;ENSMUSG00000025393;ENSMUSG00000031958;ENSMUSG00000038717;ENSMUSG00000032294;ENSMUSG00000006057;ENSMUSG00000054894;ENSMUSG00000022956;ENSMUSG00000025428;ENSMUSG00000071654;…	Atp5c1;Atp5e;Pklr;Nudt2;Atp5k;Dnajc30;Atp5j2;Slc25a13;Dguok;Tgfb1;Aldoa;Atp5d;Atp5b;Ldhd;Atp5l;Pkm;Atp5g1;Dmac2l;Atp5o;Atp5a1;Uqcc3;mt-Atp8	22	25	88	R org.Mm.eg.db package (ver. 3.14.0)
GO:0006777	Mo-molybdopterin cofactor biosynthetic process	Gene Ontology (Biological Process)	ENSMUSG00000027618;ENSMUSG00000074576;ENSMUSG00000015536;ENSMUSG00000047454;ENSMUSG00000064120;ENSMUSG00000039616	Nfs1;Mocs3;Mocs2;Gphn;Mocs1;Mocos	6	6	100	R org.Mm.eg.db package (ver. 3.14.0)
GO:0006778	porphyrin-containing compound metabolic process	Gene Ontology (Biological Process)	ENSMUSG00000026198;ENSMUSG00000025270;ENSMUSG00000032126;ENSMUSG00000032310;ENSMUSG00000032786;ENSMUSG00000023030	Abcb6;Alas2;Hmbs;Cyp1a2;Alas1;Slc11a2	6	7	85.7143	R org.Mm.eg.db package (ver. 3.14.0)
GO:0006779	porphyrin-containing compound biosynthetic process	Gene Ontology (Biological Process)	ENSMUSG00000026198;ENSMUSG00000062729;ENSMUSG00000028393;ENSMUSG00000028684;ENSMUSG00000030979;ENSMUSG00000032126;ENSMUSG00000039096;ENSMUSG00000021061;ENSMUSG00000023030;ENSMUSG00000022742;ENSMUSG00000024588	Abcb6;Ppox;Alad;Urod;Uros;Hmbs;Rsad1;Sptb;Slc11a2;Cpox;Fech	11	13	84.6154	R org.Mm.eg.db package (ver. 3.14.0)
GO:0006783	heme biosynthetic process	Gene Ontology (Biological Process)	ENSMUSG00000062729;ENSMUSG00000006373;ENSMUSG00000025270;ENSMUSG00000028393;ENSMUSG00000028684;ENSMUSG00000054428;ENSMUSG00000029346;ENSMUSG00000029556;ENSMUSG00000030979;ENSMUSG00000019804;ENSMUSG00000031974;ENSMUSG00000032126;ENSMUSG00000032786;ENSMUSG00000049287;ENSMUSG00000042148;ENSMUSG00000018677;ENSMUSG00000021361;ENSMUSG00000023030;ENSMUSG00000022742;ENSMUSG00000024588;ENSMUSG00000059363	Ppox;Pgrmc1;Alas2;Alad;Urod;Atpif1;Srrd;Hnf1a;Uros;Snx3;Abcb10;Hmbs;Alas1;Iba57;Cox10;Slc25a39;Tmem14c;Slc11a2;Cpox;Fech;Fxn	21	21	100	R org.Mm.eg.db package (ver. 3.14.0)
GO:0006796	phosphate-containing compound metabolic process	Gene Ontology (Biological Process)	ENSMUSG00000027531;ENSMUSG00000028013;ENSMUSG00000002603;ENSMUSG00000030946;ENSMUSG00000037370;ENSMUSG00000019989;ENSMUSG00000020089;ENSMUSG00000078650;ENSMUSG00000034793	Impa1;Ppa2;Tgfb1;Lhpp;Enpp1;Enpp3;Ppa1;G6pc;G6pc3	9	9	100	R org.Mm.eg.db package (ver. 3.14.0)
GO:0006801	superoxide metabolic process	Gene Ontology (Biological Process)	ENSMUSG00000026480;ENSMUSG00000015340;ENSMUSG00000072941;ENSMUSG00000030562;ENSMUSG00000003849;ENSMUSG00000006519;ENSMUSG00000032872;ENSMUSG00000040711;ENSMUSG00000056899;ENSMUSG00000052384;ENSMUSG00000022982;ENSMUSG00000006818;ENSMUSG00000024039;ENSMUSG00000034108;ENSMUSG00000053617	Ncf2;Cybb;Sod3;Nox4;Nqo1;Cyba;Cyb5r4;Sh3pxd2b;Immp2l;Nrros;Sod1;Sod2;Cbs;Ccs;Sh3pxd2a	15	19	78.9474	R org.Mm.eg.db package (ver. 3.14.0)
GO:0006805	xenobiotic metabolic process	Gene Ontology (Biological Process)	ENSMUSG00000025934;ENSMUSG00000063558;ENSMUSG00000090145;ENSMUSG00000040181;ENSMUSG00000040170;ENSMUSG00000026691;ENSMUSG00000027048;ENSMUSG00000017950;ENSMUSG00000027698;ENSMUSG00000028150;ENSMUSG00000028088;ENSMUSG00000027983;ENSMUSG00000052914;ENSMUSG00000015224;ENSMUSG00000052520;ENSMUSG00000029269;ENSMUSG00000063415;ENSMUSG00000078799;ENSMUSG00000070811;ENSMUSG00000078798;ENSMUSG00000074375;…	Gsta3;Aox1;Ugt1a6b;Fmo1;Fmo2;Fmo3;Abcb11;Hnf4a;Nceh1;Rorc;Fmo5;Cyp2u1;Cyp2j6;Cyp2j9;Cyp2j5;Sult1b1;Cyp26b1;Sult2a5;Sult2a2;Sult2a1;Sult2a3;Sult2a8;Cyp2b10;Cyp2b13;Cyp2b9;Cyp2a4;Cyp2g1;Cyp2a5;Cyp2a22;Cyp2a12;Cyp2f2;Cyp2r1;Sult1a1;Vkorc1;Cyp2e1;Cyp1a2;Rora;Gsta4;Gsta1;Gsta2;Guk1;Akr1c13;Akr1c12;Tpmt;Ahr;Cyp46a1;Cyp2d22;Cyp2d10;Cyp2d9;Cyp2d26;Nr1i2;Cbr1;Cyp26a1;Cyp2c55;Cyp2c29;Cyp2c38;Cyp2c39;Cyp2c6…	66	92	71.7391	R org.Mm.eg.db package (ver. 3.14.0)
GO:0006807	nitrogen compound metabolic process	Gene Ontology (Biological Process)	ENSMUSG00000025991;ENSMUSG00000042251;ENSMUSG00000026473;ENSMUSG00000013997;ENSMUSG00000034640;ENSMUSG00000013629;ENSMUSG00000031090;ENSMUSG00000020010;ENSMUSG00000037440;ENSMUSG00000019802;ENSMUSG00000020097;ENSMUSG00000019947;ENSMUSG00000033427;ENSMUSG00000021900;ENSMUSG00000003402;ENSMUSG00000032220;ENSMUSG00000022751;ENSMUSG00000032855;ENSMUSG00000024620;ENSMUSG00000074733	Cps1;Pm20d1;Glul;Nit1;Tiparp;Cad;Nadsyn1;Vnn3;Vnn1;Sec63;Sgpl1;Arid5b;Upb1;Btd;Prkcsh;Myo1e;Nit2;Pkd1;Pdgfrb;Zfp950	20	22	90.9091	R org.Mm.eg.db package (ver. 3.14.0)
GO:0006809	nitric oxide biosynthetic process	Gene Ontology (Biological Process)	ENSMUSG00000026621;ENSMUSG00000073481;ENSMUSG00000028194;ENSMUSG00000028978;ENSMUSG00000029470;ENSMUSG00000033735;ENSMUSG00000031596;ENSMUSG00000031924;ENSMUSG00000032238;ENSMUSG00000021270;ENSMUSG00000018042	Mtarc1;Mtarc2;Ddah1;Nos3;P2rx4;Spr;Slc7a2;Cyb5b;Rora;Hsp90aa1;Cyb5r3	11	14	78.5714	R org.Mm.eg.db package (ver. 3.14.0)
GO:0006810	transport	Gene Ontology (Biological Process)	ENSMUSG00000037408;ENSMUSG00000001138;ENSMUSG00000026198;ENSMUSG00000000194;ENSMUSG00000027010;ENSMUSG00000033808;ENSMUSG00000014353;ENSMUSG00000035540;ENSMUSG00000029368;ENSMUSG00000054932;ENSMUSG00000029369;ENSMUSG00000070690;ENSMUSG00000036687;ENSMUSG00000015112;ENSMUSG00000040029;ENSMUSG00000019082;ENSMUSG00000031617;ENSMUSG00000020620;ENSMUSG00000009035;ENSMUSG00000024130;ENSMUSG00000005823;…	Cnnm4;Cnnm3;Abcb6;Gpr107;Slc25a12;Tmem87a;Tmem87b;Gc;Alb;Afp;Afm;Albfm1;Tmem184a;Slc25a13;Ipo8;Slc25a22;Tmem184c;Abca8b;Tmem184b;Abca3;Gpr108;Cnnm2	22	28	78.5714	R org.Mm.eg.db package (ver. 3.14.0)
GO:0006817	phosphate ion transport	Gene Ontology (Biological Process)	ENSMUSG00000026469;ENSMUSG00000027397;ENSMUSG00000037656;ENSMUSG00000032599;ENSMUSG00000025792;ENSMUSG00000022265	Xpr1;Slc20a1;Slc20a2;Ip6k2;Slc25a10;Ank	6	10	60	R org.Mm.eg.db package (ver. 3.14.0)
GO:0006820	monoatomic anion transport	Gene Ontology (Biological Process)	ENSMUSG00000007476;ENSMUSG00000028962;ENSMUSG00000060961;ENSMUSG00000030237;ENSMUSG00000000154;ENSMUSG00000019935;ENSMUSG00000021733;ENSMUSG00000021771;ENSMUSG00000049624;ENSMUSG00000023259;ENSMUSG00000020402;ENSMUSG00000036110;ENSMUSG00000036083;ENSMUSG00000021335;ENSMUSG00000021336;ENSMUSG00000024485	Lrrc8a;Slc4a2;Slc4a4;Slco1a4;Slc22a18;Slc17a8;Slc4a7;Vdac2;Slc17a5;Slc26a6;Vdac1;Slc17a2;Slc17a3;Slc17a1;Slc17a4;Slc4a9	16	29	55.1724	R org.Mm.eg.db package (ver. 3.14.0)
GO:0006824	cobalt ion transport	Gene Ontology (Biological Process)	ENSMUSG00000061273;ENSMUSG00000053897;ENSMUSG00000020432;ENSMUSG00000021629;ENSMUSG00000023030	Mmgt1;Slc39a8;Tcn2;Slc30a5;Slc11a2	5	7	71.4286	R org.Mm.eg.db package (ver. 3.14.0)
GO:0006825	copper ion transport	Gene Ontology (Biological Process)	ENSMUSG00000061273;ENSMUSG00000033792;ENSMUSG00000003617;ENSMUSG00000066150;ENSMUSG00000030357;ENSMUSG00000006567;ENSMUSG00000018585;ENSMUSG00000023030	Mmgt1;Atp7a;Cp;Slc31a1;Fkbp4;Atp7b;Atox1;Slc11a2	8	11	72.7273	R org.Mm.eg.db package (ver. 3.14.0)
GO:0006826	iron ion transport	Gene Ontology (Biological Process)	ENSMUSG00000025993;ENSMUSG00000026177;ENSMUSG00000026389;ENSMUSG00000060802;ENSMUSG00000061273;ENSMUSG00000003617;ENSMUSG00000022094;ENSMUSG00000032012;ENSMUSG00000032554;ENSMUSG00000033688;ENSMUSG00000040413;ENSMUSG00000021474;ENSMUSG00000023030;ENSMUSG00000022797;ENSMUSG00000024661	Slc40a1;Slc11a1;Steap3;B2m;Mmgt1;Cp;Slc39a14;Nectin1;Trf;1300017J02Rik;Timd2;Sfxn1;Slc11a2;Tfrc;Fth1	15	20	75	R org.Mm.eg.db package (ver. 3.14.0)
GO:0006829	zinc ion transport	Gene Ontology (Biological Process)	ENSMUSG00000025986;ENSMUSG00000026614;ENSMUSG00000037434;ENSMUSG00000002105;ENSMUSG00000005802;ENSMUSG00000052310;ENSMUSG00000054414;ENSMUSG00000053897;ENSMUSG00000029221;ENSMUSG00000020198;ENSMUSG00000046822;ENSMUSG00000039878;ENSMUSG00000072572;ENSMUSG00000022094;ENSMUSG00000041654;ENSMUSG00000021686;ENSMUSG00000021629;ENSMUSG00000048833;ENSMUSG00000063354;ENSMUSG00000024327;ENSMUSG00000024069;…	Slc39a10;Slc30a10;Slc30a1;Slc39a13;Slc30a4;Slc39a1;Slc30a7;Slc39a8;Slc30a9;Ap3d1;Slc39a3;Slc39a5;Slc39a2;Slc39a14;Slc39a11;Ap3b1;Slc30a5;Slc39a9;Slc39a4;Slc39a7;Slc30a6;Slc39a6	22	26	84.6154	R org.Mm.eg.db package (ver. 3.14.0)
GO:0006839	mitochondrial transport	Gene Ontology (Biological Process)	ENSMUSG00000025933;ENSMUSG00000066595;ENSMUSG00000031105;ENSMUSG00000029104;ENSMUSG00000033685;ENSMUSG00000030905;ENSMUSG00000036955;ENSMUSG00000025792;ENSMUSG00000021361;ENSMUSG00000019969;ENSMUSG00000006740;ENSMUSG00000024259	Tmem14a;Flvcr1;Slc25a14;Htt;Ucp2;Crym;Kifbp;Slc25a10;Tmem14c;Psen1;Kif5b;Slc25a46	12	16	75	R org.Mm.eg.db package (ver. 3.14.0)
GO:0006844	acyl carnitine transport	Gene Ontology (Biological Process)	ENSMUSG00000021509;ENSMUSG00000021265;ENSMUSG00000048856;ENSMUSG00000024818	Slc25a48;Slc25a29;Slc25a47;Slc25a45	4	4	100	R org.Mm.eg.db package (ver. 3.14.0)
GO:0006851	mitochondrial calcium ion transmembrane transport	Gene Ontology (Biological Process)	ENSMUSG00000028455;ENSMUSG00000005299;ENSMUSG00000032754;ENSMUSG00000009647;ENSMUSG00000020111;ENSMUSG00000039478;ENSMUSG00000021973;ENSMUSG00000020402;ENSMUSG00000021371;ENSMUSG00000079055;ENSMUSG00000022452;ENSMUSG00000046329	Stoml2;Letm1;Slc8b1;Mcu;Micu1;Micu3;Micu2;Vdac1;Mcur1;Slc8a3;Smdt1;Slc25a23	12	14	85.7143	R org.Mm.eg.db package (ver. 3.14.0)
GO:0006855	xenobiotic transmembrane transport	Gene Ontology (Biological Process)	ENSMUSG00000027048;ENSMUSG00000030834;ENSMUSG00000032849;ENSMUSG00000032328;ENSMUSG00000020865;ENSMUSG00000024130;ENSMUSG00000039529;ENSMUSG00000025194	Abcb11;Abcc6;Abcc4;Tmem30a;Abcc3;Abca3;Atp8b1;Abcc2	8	8	100	R org.Mm.eg.db package (ver. 3.14.0)
GO:0006857	oligopeptide transport	Gene Ontology (Biological Process)	ENSMUSG00000029416;ENSMUSG00000030236;ENSMUSG00000025790;ENSMUSG00000022899;ENSMUSG00000024737	Slc15a4;Slco1b2;Slco3a1;Slc15a2;Slc15a3	5	7	71.4286	R org.Mm.eg.db package (ver. 3.14.0)
GO:0006865	amino acid transport	Gene Ontology (Biological Process)	ENSMUSG00000027075;ENSMUSG00000005089;ENSMUSG00000015342;ENSMUSG00000050144;ENSMUSG00000028542;ENSMUSG00000028744;ENSMUSG00000033720;ENSMUSG00000001918;ENSMUSG00000030720;ENSMUSG00000034854;ENSMUSG00000031596;ENSMUSG00000036534;ENSMUSG00000040010;ENSMUSG00000000958;ENSMUSG00000022180;ENSMUSG00000043885;ENSMUSG00000049624;ENSMUSG00000010064;ENSMUSG00000020261;ENSMUSG00000061306;ENSMUSG00000021474;…	Slc43a1;Slc1a2;Xk;Slc25a44;Slc6a9;Slc66a1;Sfxn5;Slc1a5;Cln3;Mfsd12;Slc7a2;Slc38a7;Slc7a5;Slc7a7;Slc7a8;Slc36a4;Slc17a5;Slc38a3;Slc36a1;Slc38a10;Sfxn1;Slc25a48;Slc38a9;Slc25a29;Slc25a47;Myc;Slc38a2;Slc38a4;Slc7a4;Slc3a1;Slc25a45;Slc3a2;Sfxn3;Sfxn2	34	59	57.6271	R org.Mm.eg.db package (ver. 3.14.0)
GO:0006868	glutamine transport	Gene Ontology (Biological Process)	ENSMUSG00000001918;ENSMUSG00000010064;ENSMUSG00000044712;ENSMUSG00000022462	Slc1a5;Slc38a3;Slc38a6;Slc38a2	4	6	66.6667	R org.Mm.eg.db package (ver. 3.14.0)
GO:0006869	lipid transport	Gene Ontology (Biological Process)	ENSMUSG00000034088;ENSMUSG00000026319;ENSMUSG00000005681;ENSMUSG00000026944;ENSMUSG00000059316;ENSMUSG00000016024;ENSMUSG00000017754;ENSMUSG00000039050;ENSMUSG00000062949;ENSMUSG00000037400;ENSMUSG00000028070;ENSMUSG00000060671;ENSMUSG00000028127;ENSMUSG00000028158;ENSMUSG00000036078;ENSMUSG00000028457;ENSMUSG00000015243;ENSMUSG00000028603;ENSMUSG00000028559;ENSMUSG00000028655;ENSMUSG00000029073;…	Hdlbp;Relch;Apoa2;Abca2;Slc27a4;Lbp;Pltp;Osbpl2;Atp11c;Atp11b;Naxe;Atp8b2;Abcd3;Mttp;Sigmar1;Atp8b5;Abca1;Scp2;Osbpl9;Mfsd2a;Cptp;Abcb4;Atp8a1;Gltp;Triap1;Scarb1;Osbpl3;Plekha8;Apoc4;Apoc1;Apoe;Gramd1a;Stard5;Stard10;Spns1;Apobr;Osbpl5;Abca7;Osbpl8;Apof;Esyt1;Atp11a;Star;Slc27a1;Got2;Lrp10;Ldlr;Gramd1b;C2cd2l;Apoa1;Apoc3;Apoa4;Apoa5;Stoml1;Tmem30a;Osbp2;Gm2a;Spns2;Pctp;Stard3;Tex2;Pitpnc1;Abca8b;…	92	120	76.6667	R org.Mm.eg.db package (ver. 3.14.0)
GO:0006878	intracellular copper ion homeostasis	Gene Ontology (Biological Process)	ENSMUSG00000026198;ENSMUSG00000079037;ENSMUSG00000033792;ENSMUSG00000066152;ENSMUSG00000066150;ENSMUSG00000045438;ENSMUSG00000006567;ENSMUSG00000031996;ENSMUSG00000051355;ENSMUSG00000018585;ENSMUSG00000069844;ENSMUSG00000037904;ENSMUSG00000022892	Abcb6;Prnp;Atp7a;Slc31a2;Slc31a1;Cox19;Atp7b;Aplp2;Commd1;Atox1;Sco1;Ankrd9;App	13	17	76.4706	R org.Mm.eg.db package (ver. 3.14.0)
GO:0006879	intracellular iron ion homeostasis	Gene Ontology (Biological Process)	ENSMUSG00000042111;ENSMUSG00000025993;ENSMUSG00000026177;ENSMUSG00000019087;ENSMUSG00000031333;ENSMUSG00000025270;ENSMUSG00000038403;ENSMUSG00000033386;ENSMUSG00000028405;ENSMUSG00000039105;ENSMUSG00000036622;ENSMUSG00000025825;ENSMUSG00000038023;ENSMUSG00000029716;ENSMUSG00000056978;ENSMUSG00000050440;ENSMUSG00000030895;ENSMUSG00000047721;ENSMUSG00000031068;ENSMUSG00000005413;ENSMUSG00000013160;…	Ccdc115;Slc40a1;Slc11a1;Atp6ap1;Abcb7;Alas2;Hjv;Frrs1;Aco1;Atp6v1g1;Atp13a2;Iscu;Atp6v0a2;Tfr2;Hamp2;Hamp;Hpx;Bola2;Glrx3;Hmox1;Atp6v0d1;Egln1;Ncoa4;Gdf2;Scara5;Ireb2;Trf;Mon1a;Tmem199;Cyb561;Hfe;Bmp6;Hif1a;Myc;Tmprss6;Nubp1;Tfrc;Atp6v1a;Sod1;Ttc7;Ndfip1;Smad4;Fth1;Cyb561a3;Fxn	45	50	90	R org.Mm.eg.db package (ver. 3.14.0)
GO:0006882	intracellular zinc ion homeostasis	Gene Ontology (Biological Process)	ENSMUSG00000025986;ENSMUSG00000026614;ENSMUSG00000037434;ENSMUSG00000002105;ENSMUSG00000053897;ENSMUSG00000036622;ENSMUSG00000029221;ENSMUSG00000039878;ENSMUSG00000006567;ENSMUSG00000031762;ENSMUSG00000031765;ENSMUSG00000022094;ENSMUSG00000021686;ENSMUSG00000021629;ENSMUSG00000063354;ENSMUSG00000024327;ENSMUSG00000024270;ENSMUSG00000025188	Slc39a10;Slc30a10;Slc30a1;Slc39a13;Slc39a8;Atp13a2;Slc30a9;Slc39a5;Atp7b;Mt2;Mt1;Slc39a14;Ap3b1;Slc30a5;Slc39a4;Slc39a7;Slc39a6;Hps1	18	23	78.2609	R org.Mm.eg.db package (ver. 3.14.0)
GO:0006884	cell volume homeostasis	Gene Ontology (Biological Process)	ENSMUSG00000007476;ENSMUSG00000027130;ENSMUSG00000017740;ENSMUSG00000029106;ENSMUSG00000029468;ENSMUSG00000037344;ENSMUSG00000004655;ENSMUSG00000025439;ENSMUSG00000014859;ENSMUSG00000017765;ENSMUSG00000057113;ENSMUSG00000017756;ENSMUSG00000024597	Lrrc8a;Slc12a6;Slc12a5;Add1;P2rx7;Slc12a9;Aqp1;Clns1a;E2f4;Slc12a4;Npm1;Slc12a7;Slc12a2	13	23	56.5217	R org.Mm.eg.db package (ver. 3.14.0)
GO:0006886	intracellular protein transport	Gene Ontology (Biological Process)	ENSMUSG00000004768;ENSMUSG00000003134;ENSMUSG00000070939;ENSMUSG00000049866;ENSMUSG00000026304;ENSMUSG00000034353;ENSMUSG00000026433;ENSMUSG00000041879;ENSMUSG00000026470;ENSMUSG00000026721;ENSMUSG00000026553;ENSMUSG00000078185;ENSMUSG00000039046;ENSMUSG00000026718;ENSMUSG00000017418;ENSMUSG00000039678;ENSMUSG00000026797;ENSMUSG00000026878;ENSMUSG00000035437;ENSMUSG00000036093;ENSMUSG00000055371;…	Rab23;Tbc1d8;Tgfbrap1;Arl4c;Rab17;Ramp1;Rab29;Ipo9;Stx6;Rabgap1l;Copa;Chml;Usp6nl;Stam;Arl5b;Tbc1d13;Stxbp1;Rab14;Rabgap1;Arl5a;Stam2;Tlk1;Vps18;Vps39;Ap4e1;Vps16;Snx5;Sec23b;Napb;Cse1l;Rab22a;Stx16;Arfrp1;Hdac6;Tbc1d25;Bcap31;Chm;Sytl4;Tbc1d8b;Ap1s2;Arfip1;Scamp3;Rab13;Snapin;Snx27;Vps45;Ap4b1;Stxbp3;Tbck;Wls;Rab2a;Clta;Tbc1d2;Sec61b;Stx17;Ipo13;Laptm5;Stx12;Sytl1;Cdk5;Snx17;Ywhah;Tbc1d14;Stx18;…	248	292	84.9315	R org.Mm.eg.db package (ver. 3.14.0)
GO:0006887	exocytosis	Gene Ontology (Biological Process)	ENSMUSG00000056050;ENSMUSG00000026797;ENSMUSG00000049044;ENSMUSG00000027162;ENSMUSG00000027287;ENSMUSG00000003283;ENSMUSG00000074582;ENSMUSG00000023393;ENSMUSG00000031065;ENSMUSG00000031255;ENSMUSG00000001018;ENSMUSG00000027882;ENSMUSG00000028456;ENSMUSG00000061455;ENSMUSG00000053841;ENSMUSG00000028860;ENSMUSG00000028969;ENSMUSG00000036435;ENSMUSG00000029428;ENSMUSG00000017978;ENSMUSG00000029763;…	Mia3;Stxbp1;Rapgef4;Lin7c;Snap23;Hck;Arfgef2;Slc17a9;Cdk16;Sytl4;Snapin;Stxbp3;Unc13b;Stx17;Txlna;Sytl1;Cdk5;Exoc1;Stx2;Cadps2;Exoc4;Exoc6b;Mical3;Exoc3l2;Syt3;Pak1;Pik3c2a;Stx1b;Stx4a;Stxbp5;Pip5k1c;Washc3;Lin7a;Rab3ip;Stxbp2;Rab3a;Unc13a;Exoc3l;Exoc8;Exoc5;Rab3d;Snx19;Scamp5;Rab11a;Rab27a;Myo1g;Snap47;Llgl1;Myh10;Rph3al;Hap1;Llgl2;Exoc7;Gcgr;Rala;Exoc2;Exoc3;Scamp1;Stxbp6;Tnfaip2;Washc5;Snap29;…	67	115	58.2609	R org.Mm.eg.db package (ver. 3.14.0)
GO:0006888	endoplasmic reticulum to Golgi vesicle-mediated transport	Gene Ontology (Biological Process)	ENSMUSG00000001143;ENSMUSG00000073678;ENSMUSG00000004364;ENSMUSG00000026455;ENSMUSG00000026553;ENSMUSG00000062169;ENSMUSG00000056050;ENSMUSG00000026924;ENSMUSG00000002546;ENSMUSG00000027429;ENSMUSG00000027465;ENSMUSG00000005881;ENSMUSG00000054455;ENSMUSG00000006423;ENSMUSG00000002015;ENSMUSG00000079317;ENSMUSG00000027879;ENSMUSG00000039234;ENSMUSG00000001052;ENSMUSG00000028452;ENSMUSG00000061455;…	Lman2l;Pgap1;Cul3;Klhl12;Copa;Cnih4;Mia3;Sec16a;Golga2;Sec23b;Tbc1d20;Ergic3;Vapb;Steep1;Bcap31;Trappc2;Sec22b;Sec24d;Sec24b;Vcp;Stx17;Trappc3;Pef1;Preb;Nrbp1;Htt;Uso1;Sec31a;Tmed5;Erp29;Tmed2;Kdelr2;Bet1;Copg2;Creb3l2;Tex261;Copg1;Sec13;Ergic2;Trappc6a;Yif1b;Kdelr1;Whamm;Copb1;Sar1a;Trappc5;Trappc11;Cope;Trappc2l;Sec24c;Cog3;Tmed1;Hyou1;Trappc4;Arcn1;Zw10;Tmed3;Copb2;Sec22c;Ykt6;Tmed4;Rab1a;0610…	96	106	90.566	R org.Mm.eg.db package (ver. 3.14.0)
GO:0006890	retrograde vesicle-mediated transport, Golgi to endoplasmic reticulum	Gene Ontology (Biological Process)	ENSMUSG00000026553;ENSMUSG00000005881;ENSMUSG00000027546;ENSMUSG00000046519;ENSMUSG00000027879;ENSMUSG00000028517;ENSMUSG00000029048;ENSMUSG00000028999;ENSMUSG00000029104;ENSMUSG00000029125;ENSMUSG00000050017;ENSMUSG00000079111;ENSMUSG00000020440;ENSMUSG00000030304;ENSMUSG00000002778;ENSMUSG00000035354;ENSMUSG00000030704;ENSMUSG00000034951;ENSMUSG00000055681;ENSMUSG00000002395;ENSMUSG00000031753;…	Copa;Ergic3;Atp9a;Golph3l;Sec22b;Plpp3;Rer1;Rint1;Htt;Stx18;Pitpnb;Kdelr2;Arf5;Ergic2;Kdelr1;Uvrag;Rab6a;Cog7;Cope;Use1;Cog4;Arf4;Cog3;Arcn1;Copb2;Tmem115;Kif1c;Copz2;Bicd2;Lman2;Nbas;Scfd1;Golph3;Arf3;Copz1;Dnajc28;Ergic1;Bnip1;Atp9b;Scyl1;Gbf1	41	43	95.3488	R org.Mm.eg.db package (ver. 3.14.0)
GO:0006891	intra-Golgi vesicle-mediated transport	Gene Ontology (Biological Process)	ENSMUSG00000026553;ENSMUSG00000027739;ENSMUSG00000027742;ENSMUSG00000028847;ENSMUSG00000029705;ENSMUSG00000025607;ENSMUSG00000030058;ENSMUSG00000030704;ENSMUSG00000030754;ENSMUSG00000000374;ENSMUSG00000055681;ENSMUSG00000031916;ENSMUSG00000031950;ENSMUSG00000031979;ENSMUSG00000034893;ENSMUSG00000032458;ENSMUSG00000018672;ENSMUSG00000020946;ENSMUSG00000034187;ENSMUSG00000018661;ENSMUSG00000035933;…	Copa;Rab33b;Cog6;Trappc3;Cux1;Copg2;Copg1;Rab6a;Copb1;Trappc10;Cope;Cog8;Gabarapl2;Cog2;Cog3;Copb2;Copz2;Gosr2;Nsf;Cog1;Cog5;Vti1b;Copz1;Vti1a	24	26	92.3077	R org.Mm.eg.db package (ver. 3.14.0)
GO:0006892	post-Golgi vesicle-mediated transport	Gene Ontology (Biological Process)	ENSMUSG00000018417;ENSMUSG00000042229;ENSMUSG00000060090;ENSMUSG00000068747;ENSMUSG00000049313;ENSMUSG00000020952;ENSMUSG00000024960;ENSMUSG00000025035	Myo1b;Rabif;Rp2;Sort1;Sorl1;Scfd1;Plcb3;Arl3	8	11	72.7273	R org.Mm.eg.db package (ver. 3.14.0)
GO:0006893	Golgi to plasma membrane transport	Gene Ontology (Biological Process)	ENSMUSG00000026339;ENSMUSG00000074582;ENSMUSG00000015653;ENSMUSG00000029229;ENSMUSG00000036435;ENSMUSG00000029763;ENSMUSG00000033769;ENSMUSG00000030982;ENSMUSG00000015341;ENSMUSG00000074030;ENSMUSG00000061244;ENSMUSG00000033335;ENSMUSG00000051355;ENSMUSG00000020536;ENSMUSG00000020817;ENSMUSG00000021357;ENSMUSG00000020671;ENSMUSG00000046314;ENSMUSG00000033128;ENSMUSG00000053799;ENSMUSG00000025035	Ccdc93;Arfgef2;Steap2;Chic2;Exoc1;Exoc4;Exoc6b;Vps35l;Golga7;Exoc8;Exoc5;Dnm2;Commd1;Llgl1;Rabep1;Exoc2;Rab10;Stxbp6;Gga1;Exoc6;Arl3	21	23	91.3043	R org.Mm.eg.db package (ver. 3.14.0)
GO:0006895	Golgi to endosome transport	Gene Ontology (Biological Process)	ENSMUSG00000026705;ENSMUSG00000026878;ENSMUSG00000038844;ENSMUSG00000045503;ENSMUSG00000068747;ENSMUSG00000028552;ENSMUSG00000019518;ENSMUSG00000034973;ENSMUSG00000022946;ENSMUSG00000024069;ENSMUSG00000025224	Klhl20;Rab14;Kif16b;Sys1;Sort1;Eps15;Ap4m1;Dop1a;Dop1b;Slc30a6;Gbf1	11	11	100	R org.Mm.eg.db package (ver. 3.14.0)
GO:0006896	Golgi to vacuole transport	Gene Ontology (Biological Process)	ENSMUSG00000029462;ENSMUSG00000020198;ENSMUSG00000031731;ENSMUSG00000040701;ENSMUSG00000003581;ENSMUSG00000020128;ENSMUSG00000021124;ENSMUSG00000024319;ENSMUSG00000024983	Vps29;Ap3d1;Ap1g1;Ap1g2;Rnf215;Vps54;Vti1b;Vps52;Vti1a	9	9	100	R org.Mm.eg.db package (ver. 3.14.0)
GO:0006897	endocytosis	Gene Ontology (Biological Process)	ENSMUSG00000033793;ENSMUSG00000073725;ENSMUSG00000026234;ENSMUSG00000070738;ENSMUSG00000036206;ENSMUSG00000026390;ENSMUSG00000056268;ENSMUSG00000026721;ENSMUSG00000026712;ENSMUSG00000026854;ENSMUSG00000075415;ENSMUSG00000026842;ENSMUSG00000026867;ENSMUSG00000035392;ENSMUSG00000026980;ENSMUSG00000034738;ENSMUSG00000027257;ENSMUSG00000027253;ENSMUSG00000027293;ENSMUSG00000027322;ENSMUSG00000027423;…	Atp6v1h;Lmbrd1;Ncl;Dgkd;Sh3bp4;Marco;Dennd1b;Rabgap1l;Mrc1;Usp20;Fnbp1;Abl1;Gapvd1;Dennd1a;Ly75;Nostrin;Pacsin3;Lrp4;Ehd4;Siglec1;Snx5;Rin2;Atp9a;Rab22a;Clcn5;Ophn1;Sh3kbp1;Reps2;Sort1;Fnbp1l;Usp33;C9orf72;Fkbp15;Sgip1;Eps15;Wasf2;Ldlrap1;Cdc42;Necap2;Steap2;Hip1r;Rabgef1;Hip1;Rac1;Cav2;Cav1;Snx10;Clec4f;Aak1;Necap1;Lrp6;Epn1;Ehd2;Ap2s1;Ap2a1;Picalm;Arrb1;Fchsd2;Inppl1;Pik3c2a;Rabep2;Cln3;Hras;Ap…	156	190	82.1053	R org.Mm.eg.db package (ver. 3.14.0)
GO:0006898	receptor-mediated endocytosis	Gene Ontology (Biological Process)	ENSMUSG00000026656;ENSMUSG00000026712;ENSMUSG00000048058;ENSMUSG00000001998;ENSMUSG00000015947;ENSMUSG00000028657;ENSMUSG00000028656;ENSMUSG00000037295;ENSMUSG00000028763;ENSMUSG00000002944;ENSMUSG00000029146;ENSMUSG00000029426;ENSMUSG00000062234;ENSMUSG00000000915;ENSMUSG00000029716;ENSMUSG00000046080;ENSMUSG00000002985;ENSMUSG00000060279;ENSMUSG00000039361;ENSMUSG00000030720;ENSMUSG00000047517;…	Fcgr2b;Mrc1;Ldlrad3;Ap4e1;Fcgr1;Ppt1;Cap1;Ldlrap1;Hspg2;Cd36;Snx17;Scarb2;Gak;Hip1r;Tfr2;Clec9a;Apoe;Ap2a1;Picalm;Cln3;Dmbt1;Ifitm3;Ap2a2;Cttn;Reps1;Wasf1;Itgb2;Lrp1;Atp5b;Insr;Msr1;Ap1g1;Ap1g2;Dnm2;Ldlr;Sorl1;Dnajc13;Tgfbr2;Dbnl;Cxcl16;Pld2;Scarf1;Cltc;Arhgap27;Cd300a;Amn;Dab2;Micall1;Lmbr1l;Tfrc;Snx9;Cd14;Vldlr	53	63	84.127	R org.Mm.eg.db package (ver. 3.14.0)
GO:0006900	vesicle budding from membrane	Gene Ontology (Biological Process)	ENSMUSG00000038467;ENSMUSG00000027536;ENSMUSG00000041959;ENSMUSG00000039735;ENSMUSG00000028419;ENSMUSG00000029468;ENSMUSG00000029684;ENSMUSG00000039361;ENSMUSG00000031913;ENSMUSG00000034190;ENSMUSG00000025371;ENSMUSG00000022841	Chmp4b;Chmp4c;S100a10;Fnbp1l;Chmp5;P2rx7;Wasl;Picalm;Vps4a;Chmp7;Chmp6;Ap2m1	12	14	85.7143	R org.Mm.eg.db package (ver. 3.14.0)
GO:0006903	vesicle targeting	Gene Ontology (Biological Process)	ENSMUSG00000064302;ENSMUSG00000014077;ENSMUSG00000033392;ENSMUSG00000002741;ENSMUSG00000024948	Clasp1;Chp1;Clasp2;Ykt6;Map4k2	5	6	83.3333	R org.Mm.eg.db package (ver. 3.14.0)
GO:0006904	vesicle docking involved in exocytosis	Gene Ontology (Biological Process)	ENSMUSG00000026797;ENSMUSG00000034216;ENSMUSG00000005804;ENSMUSG00000027935;ENSMUSG00000027882;ENSMUSG00000062110;ENSMUSG00000029763;ENSMUSG00000033769;ENSMUSG00000030806;ENSMUSG00000004626;ENSMUSG00000031840;ENSMUSG00000003037;ENSMUSG00000019066;ENSMUSG00000032127;ENSMUSG00000036943;ENSMUSG00000002741;ENSMUSG00000020120;ENSMUSG00000020671;ENSMUSG00000023460;ENSMUSG00000024109;ENSMUSG00000053799	Stxbp1;Vps18;Bloc1s6;Rab13;Stxbp3;Scfd2;Exoc4;Exoc6b;Stx1b;Stxbp2;Rab3a;Rab8a;Rab3d;Vps11;Rab8b;Ykt6;Plek;Rab10;Rab12;Nrxn1;Exoc6	21	27	77.7778	R org.Mm.eg.db package (ver. 3.14.0)
GO:0006906	vesicle fusion	Gene Ontology (Biological Process)	ENSMUSG00000037432;ENSMUSG00000026470;ENSMUSG00000014077;ENSMUSG00000027287;ENSMUSG00000005804;ENSMUSG00000027522;ENSMUSG00000068923;ENSMUSG00000000001;ENSMUSG00000061455;ENSMUSG00000028879;ENSMUSG00000028955;ENSMUSG00000029428;ENSMUSG00000000058;ENSMUSG00000033788;ENSMUSG00000030337;ENSMUSG00000030279;ENSMUSG00000030806;ENSMUSG00000030805;ENSMUSG00000019998;ENSMUSG00000036499;ENSMUSG00000009894;…	Fer1l5;Stx6;Chp1;Snap23;Bloc1s6;Stx16;Syt11;Gnai3;Stx17;Stx12;Vamp3;Stx2;Cav2;Dysf;Vamp1;C2cd5;Stx1b;Stx4a;Stx7;Eea1;Snap47;Stx8;Vamp2;Gosr1;Gosr2;Vti1b;Snap29;Stx5a;Stx3;Vti1a	30	41	73.1707	R org.Mm.eg.db package (ver. 3.14.0)
GO:0006907	pinocytosis	Gene Ontology (Biological Process)	ENSMUSG00000027293;ENSMUSG00000027423;ENSMUSG00000028657;ENSMUSG00000022150	Ehd4;Snx5;Ppt1;Dab2	4	4	100	R org.Mm.eg.db package (ver. 3.14.0)
GO:0006909	phagocytosis	Gene Ontology (Biological Process)	ENSMUSG00000026177;ENSMUSG00000026480;ENSMUSG00000026596;ENSMUSG00000026842;ENSMUSG00000060703;ENSMUSG00000014361;ENSMUSG00000003283;ENSMUSG00000068040;ENSMUSG00000017670;ENSMUSG00000027665;ENSMUSG00000037270;ENSMUSG00000027942;ENSMUSG00000046722;ENSMUSG00000057722;ENSMUSG00000029484;ENSMUSG00000004530;ENSMUSG00000029613;ENSMUSG00000009376;ENSMUSG00000002602;ENSMUSG00000038503;ENSMUSG00000030761;…	Slc11a1;Ncf2;Abl2;Abl1;Cd302;Mertk;Hck;Tm9sf4;Elmo2;Pik3ca;4932438A13Rik;4933434E20Rik;Cdc42se1;Lepr;Anxa3;Coro1c;Eif2ak1;Met;Axl;Mesd;Myo7a;P2ry6;Coro1a;Itgal;Dock1;Itgb2;Abca7;Pip5k1c;Lrp1;Gas6;Elmo3;Irf8;Itgb1;Anxa11;Cebpe;Dnm2;Ldlr;Tusc2;Myd88;Myo1g;Cdc42se2;Pecam1;Lyst;Elmo1;Pld4;Washc5;Ncf4;Sh3bp1;Rab5a;Vav1;Anxa1;Rab11fip2	52	91	57.1429	R org.Mm.eg.db package (ver. 3.14.0)
GO:0006913	nucleocytoplasmic transport	Gene Ontology (Biological Process)	ENSMUSG00000026999;ENSMUSG00000036992;ENSMUSG00000042271;ENSMUSG00000034544;ENSMUSG00000028969;ENSMUSG00000034826;ENSMUSG00000038342;ENSMUSG00000029430;ENSMUSG00000030272;ENSMUSG00000038346;ENSMUSG00000063550;ENSMUSG00000008450;ENSMUSG00000022100;ENSMUSG00000032309;ENSMUSG00000032249;ENSMUSG00000054693;ENSMUSG00000020290;ENSMUSG00000057113;ENSMUSG00000040667;ENSMUSG00000017801;ENSMUSG00000022142;…	Nup35;Nxt1;Nxt2;Rsrc1;Cdk5;Nup54;Mlxip;Ran;Camk1;Zfp384;Nup98;Nutf2;Xpo7;Fbxo22;Anp32a;Adam10;Xpo1;Npm1;Nup88;Mlx;Nup155;Ankrd54;Aaas;Axin1;Camk4	25	33	75.7576	R org.Mm.eg.db package (ver. 3.14.0)
GO:0006914	autophagy	Gene Ontology (Biological Process)	ENSMUSG00000025907;ENSMUSG00000070939;ENSMUSG00000061815;ENSMUSG00000033124;ENSMUSG00000026289;ENSMUSG00000026280;ENSMUSG00000026589;ENSMUSG00000038147;ENSMUSG00000026672;ENSMUSG00000026781;ENSMUSG00000026924;ENSMUSG00000026842;ENSMUSG00000026792;ENSMUSG00000027244;ENSMUSG00000040506;ENSMUSG00000034216;ENSMUSG00000027291;ENSMUSG00000027411;ENSMUSG00000038467;ENSMUSG00000027602;ENSMUSG00000038375;…	Rb1cc1;Tgfbrap1;Rufy4;Atg9a;Atg16l1;Atg4b;Sec16b;Cd84;Optn;Acbd5;Sec16a;Abl1;Lrsam1;Atg13;Ambra1;Vps18;Vps39;Vps16;Chmp4b;Map1lc3a;Trp53inp2;Wdr45;Tbc1d25;Fundc1;Lamp2;Ubqln2;Rab33b;Foxo1;Ubqln4;Syt11;Gba;Dram2;Elapor1;Fnbp1l;Cisd2;Trp53inp1;C9orf72;Vcp;Stx17;Atg4c;Prkaa2;Tmem59;Pink1;Atp13a2;Mfn2;Park7;Stbd1;Wdfy3;Ulk1;Vps33a;Wipi2;Tecpr1;Hmgb1;Eva1a;Rab7;Atg7;Depp1;Tigar;Gabarapl1;Sirt2;Gramd1a…	155	178	87.0787	R org.Mm.eg.db package (ver. 3.14.0)
GO:0006915	apoptotic process	Gene Ontology (Biological Process)	ENSMUSG00000026078;ENSMUSG00000026094;ENSMUSG00000026031;ENSMUSG00000026029;ENSMUSG00000025962;ENSMUSG00000062209;ENSMUSG00000026142;ENSMUSG00000070034;ENSMUSG00000026288;ENSMUSG00000026278;ENSMUSG00000047496;ENSMUSG00000044340;ENSMUSG00000004451;ENSMUSG00000026389;ENSMUSG00000026430;ENSMUSG00000009772;ENSMUSG00000013973;ENSMUSG00000013698;ENSMUSG00000026496;ENSMUSG00000026510;ENSMUSG00000026637;…	Pdcl3;Stk17b;Cflar;Casp8;Fastkd2;Erbb4;Rhbdd1;Sp110;Inpp5d;Bok;Rnf152;Phlpp1;Ralb;Steap3;Rassf5;Nuak2;Dedd;Pea15a;Parp1;Trp53bp2;Traf5;G0s2;Mindy3;Mrpl41;Traf2;Abl1;Lcn2;Naif1;Gsn;Dab2ip;Nek6;Cdca7;Atf2;Zfp385b;Madd;Api5;Apip;Hipk3;Emc4;Aven;Bmf;Rmdn3;Chac1;Shf;Bcl2l11;Zc3h8;Csnk2a1;Trib3;Bcl2l1;E2f1;Itch;Blcap;Ctnnbl1;Stk4;Elmo2;Zbp1;Dido1;Pim2;Ddx3x;Uxt;Xiap;Aifm1;Bcap31;Ogt;Psmd10;Sh3kbp1;Tnfs…	423	570	74.2105	R org.Mm.eg.db package (ver. 3.14.0)
GO:0006919	activation of cysteine-type endopeptidase activity involved in apoptotic process	Gene Ontology (Biological Process)	ENSMUSG00000026104;ENSMUSG00000025980;ENSMUSG00000026031;ENSMUSG00000026029;ENSMUSG00000026278;ENSMUSG00000027381;ENSMUSG00000027859;ENSMUSG00000028128;ENSMUSG00000028191;ENSMUSG00000028282;ENSMUSG00000028452;ENSMUSG00000028333;ENSMUSG00000038007;ENSMUSG00000028581;ENSMUSG00000041241;ENSMUSG00000028914;ENSMUSG00000029433;ENSMUSG00000000915;ENSMUSG00000039959;ENSMUSG00000029863;ENSMUSG00000038058;…	Stat1;Hspd1;Cflar;Casp8;Bok;Bcl2l11;Ngf;F3;Bcl10;Casp8ap2;Vcp;Anp32b;Acer2;Laptm5;Mul1;Casp9;Diablo;Hip1r;Hip1;Casp2;Nod1;Eif2ak3;Pparg;Bid;Bbc3;Bax;Pidd1;Apaf1;Cradd;Dlc1;Pml;Smad3;Rps27l;Rnf7;Rack1;Atp2a3;Ngfr;Pdcd6;F2r;Dap;Myc;Senp1;Slc11a2;Dnaja3;Fam162a;Robo1;Bak1;Mtch1;Xdh;Bad;Jak2	51	77	66.2338	R org.Mm.eg.db package (ver. 3.14.0)
GO:0006924	activation-induced cell death of T cells	Gene Ontology (Biological Process)	ENSMUSG00000028495;ENSMUSG00000064326;ENSMUSG00000001729;ENSMUSG00000004069;ENSMUSG00000024778	Rps6;Siva1;Akt1;Dnaja3;Fas	5	7	71.4286	R org.Mm.eg.db package (ver. 3.14.0)
GO:0006928	movement of cell or subcellular component	Gene Ontology (Biological Process)	ENSMUSG00000026915;ENSMUSG00000037902;ENSMUSG00000015932;ENSMUSG00000028649;ENSMUSG00000028868;ENSMUSG00000029528;ENSMUSG00000030733;ENSMUSG00000022607;ENSMUSG00000022443;ENSMUSG00000056201	Strbp;Sirpa;Dstn;Macf1;Wasf2;Pxn;Sh2b1;Ptk2;Myh9;Cfl1	10	14	71.4286	R org.Mm.eg.db package (ver. 3.14.0)
GO:0006930	substrate-dependent cell migration, cell extension	Gene Ontology (Biological Process)	ENSMUSG00000026596;ENSMUSG00000031078;ENSMUSG00000025810;ENSMUSG00000032475;ENSMUSG00000020902;ENSMUSG00000020900;ENSMUSG00000041362	Abl2;Cttn;Nrp1;Nck1;Ntn1;Myh10;Shtn1	7	8	87.5	R org.Mm.eg.db package (ver. 3.14.0)
GO:0006933	negative regulation of cell adhesion involved in substrate-bound cell migration	Gene Ontology (Biological Process)	ENSMUSG00000026395;ENSMUSG00000025393;ENSMUSG00000062352;ENSMUSG00000022676	Ptprc;Atp5b;Itgb1bp1;Snai2	4	4	100	R org.Mm.eg.db package (ver. 3.14.0)
GO:0006939	smooth muscle contraction	Gene Ontology (Biological Process)	ENSMUSG00000027950;ENSMUSG00000029207;ENSMUSG00000048677;ENSMUSG00000046159;ENSMUSG00000021699;ENSMUSG00000020580;ENSMUSG00000018830;ENSMUSG00000022836	Chrnb2;Apbb2;Tpcn2;Chrm3;Pde4d;Rock2;Myh11;Mylk	8	16	50	R org.Mm.eg.db package (ver. 3.14.0)
GO:0006953	acute-phase response	Gene Ontology (Biological Process)	ENSMUSG00000026193;ENSMUSG00000037942;ENSMUSG00000026981;ENSMUSG00000027249;ENSMUSG00000016024;ENSMUSG00000031196;ENSMUSG00000039196;ENSMUSG00000061540;ENSMUSG00000008845;ENSMUSG00000040026;ENSMUSG00000040017;ENSMUSG00000074115;ENSMUSG00000057465;ENSMUSG00000025494;ENSMUSG00000031722;ENSMUSG00000021922;ENSMUSG00000032369;ENSMUSG00000038224;ENSMUSG00000020919;ENSMUSG00000004040;ENSMUSG00000071178;…	Fn1;Crp;Il1rn;F2;Lbp;F8;Orm1;Orm2;Cd163;Saa3;Saa4;Saa1;Saa2;Sigirr;Hp;Itih4;Plscr1;Serpinf2;Stat5b;Stat3;Serpina1b;Serpina3n;Ahsg	23	28	82.1429	R org.Mm.eg.db package (ver. 3.14.0)
GO:0006956	complement activation	Gene Ontology (Biological Process)	ENSMUSG00000070594;ENSMUSG00000026365;ENSMUSG00000016481;ENSMUSG00000015083;ENSMUSG00000058952;ENSMUSG00000029656;ENSMUSG00000035031;ENSMUSG00000036655;ENSMUSG00000073418;ENSMUSG00000015451;ENSMUSG00000090231;ENSMUSG00000024371;ENSMUSG00000024164	Cfhr4;Cfh;Cr1l;C8g;Cfi;C8b;C8a;Colec11;C4b;C4a;Cfb;C2;C3	13	14	92.8571	R org.Mm.eg.db package (ver. 3.14.0)
GO:0006957	complement activation, alternative pathway	Gene Ontology (Biological Process)	ENSMUSG00000026365;ENSMUSG00000015083;ENSMUSG00000026874;ENSMUSG00000001128;ENSMUSG00000029656;ENSMUSG00000035031;ENSMUSG00000061780;ENSMUSG00000022149;ENSMUSG00000090231;ENSMUSG00000024164	Cfh;C8g;Hc;Cfp;C8b;C8a;Cfd;C9;Cfb;C3	10	11	90.9091	R org.Mm.eg.db package (ver. 3.14.0)
GO:0006970	response to osmotic stress	Gene Ontology (Biological Process)	ENSMUSG00000007476;ENSMUSG00000027104;ENSMUSG00000031431;ENSMUSG00000027806;ENSMUSG00000028680;ENSMUSG00000029723;ENSMUSG00000040613;ENSMUSG00000019996;ENSMUSG00000002948;ENSMUSG00000001672;ENSMUSG00000010936;ENSMUSG00000021936;ENSMUSG00000021754	Lrrc8a;Atf2;Tsc22d3;Tsc22d2;Plk3;Tsc22d4;Apobec1;Map7;Map2k7;Marveld3;Vac14;Mapk8;Map3k1	13	16	81.25	R org.Mm.eg.db package (ver. 3.14.0)
GO:0006972	hyperosmotic response	Gene Ontology (Biological Process)	ENSMUSG00000001847;ENSMUSG00000004655;ENSMUSG00000057672;ENSMUSG00000024122;ENSMUSG00000024597	Rac1;Aqp1;Pkn1;Pdpk1;Slc12a2	5	5	100	R org.Mm.eg.db package (ver. 3.14.0)
GO:0006974	DNA damage response	Gene Ontology (Biological Process)	ENSMUSG00000045210;ENSMUSG00000025939;ENSMUSG00000026082;ENSMUSG00000026077;ENSMUSG00000026048;ENSMUSG00000026107;ENSMUSG00000040865;ENSMUSG00000026187;ENSMUSG00000039354;ENSMUSG00000026162;ENSMUSG00000026219;ENSMUSG00000036086;ENSMUSG00000016528;ENSMUSG00000042349;ENSMUSG00000026434;ENSMUSG00000026439;ENSMUSG00000020423;ENSMUSG00000018189;ENSMUSG00000028354;ENSMUSG00000026526;ENSMUSG00000026496;…	Vcpip1;Ube2w;Rev1;Npas2;Ercc5;Nabp1;Ino80d;Xrcc5;Smarcal1;Nhej1;Trip12;Zranb3;Mapkapk2;Ikbke;Nucks1;Rbbp5;Btg2;Uchl5;Fmn2;Fh1;Parp1;Ints7;Dclre1c;Mcm10;Kin;Fbh1;Paxx;Setx;Abl1;Swi5;Cdk9;Epc2;Rif1;Tank;Psmd14;Tlk1;Atf2;Ssrp1;Ddb2;Alkbh3;Traf6;Ino80;Trp53bp1;Wdr76;Ap5s1;Pcna;Shld1;Mcm8;Macrod2;Mgme1;Ncoa6;Samhd1;Actr5;Rtel1;Suv39h1;Uba1;Ube2a;Cul4b;Mcts1;Fmr1;Cetn2;Ikbkg;Brcc3;Nono;Atrx;Morf4l2;Ape…	405	490	82.6531	R org.Mm.eg.db package (ver. 3.14.0)
GO:0006975	signal transduction in response to DNA damage	Gene Ontology (Biological Process)	ENSMUSG00000026842;ENSMUSG00000063065;ENSMUSG00000020038;ENSMUSG00000034218	Abl1;Mapk3;Cry1;Atm	4	6	66.6667	R org.Mm.eg.db package (ver. 3.14.0)
GO:0006977	DNA damage response, signal transduction by p53 class mediator resulting in cell cycle arrest	Gene Ontology (Biological Process)	ENSMUSG00000027510;ENSMUSG00000029863;ENSMUSG00000025507;ENSMUSG00000045867;ENSMUSG00000020184;ENSMUSG00000036986;ENSMUSG00000060938;ENSMUSG00000059552;ENSMUSG00000017843;ENSMUSG00000023067	Rbm38;Casp2;Pidd1;Cradd;Mdm2;Pml;Rpl26;Trp53;Ppp2r5c;Cdkn1a	10	13	76.9231	R org.Mm.eg.db package (ver. 3.14.0)
GO:0006978	DNA damage response, signal transduction by p53 class mediator resulting in transcription of p21 class mediator	Gene Ontology (Biological Process)	ENSMUSG00000026222;ENSMUSG00000027510;ENSMUSG00000041147;ENSMUSG00000061436;ENSMUSG00000030330;ENSMUSG00000036781;ENSMUSG00000059552;ENSMUSG00000005718;ENSMUSG00000023067;ENSMUSG00000024926	Sp100;Rbm38;Brca2;Hipk2;Ing4;Rps27l;Trp53;Tfap4;Cdkn1a;Kat5	10	14	71.4286	R org.Mm.eg.db package (ver. 3.14.0)
GO:0006979	response to oxidative stress	Gene Ontology (Biological Process)	ENSMUSG00000026024;ENSMUSG00000025950;ENSMUSG00000046062;ENSMUSG00000026701;ENSMUSG00000013593;ENSMUSG00000023094;ENSMUSG00000026849;ENSMUSG00000026842;ENSMUSG00000047250;ENSMUSG00000027187;ENSMUSG00000027312;ENSMUSG00000079037;ENSMUSG00000027447;ENSMUSG00000032802;ENSMUSG00000027577;ENSMUSG00000036932;ENSMUSG00000031400;ENSMUSG00000025289;ENSMUSG00000027559;ENSMUSG00000027804;ENSMUSG00000027809;…	Als2;Idh1;Ppp1r15b;Prdx6;Ndufs2;Msrb2;Tor1a;Abl1;Ptgs1;Cat;Atrn;Prnp;Cst3;Srxn1;Chrna4;Aifm1;G6pdx;Prdx4;Car3;Ppid;Etfdh;Txnip;Gclm;Nfkb1;Xpa;Psip1;Gpx7;Prdx1;Mtf1;Pink1;Park7;Lias;Hnf1a;Ogg1;Ercc1;Ercc2;Apoe;1600014C10Rik;Pnkp;Coq7;Ncoa7;Sirt1;Trpm2;Gpx4;Txnrd1;Ndufa12;Msrb3;Wrn;Rbpms;Hmox1;Gab1;Prdx2;Mmp2;Nqo1;Tat;Camk2g;Ppif;Selenok;Prkcd;Ercc6;Mapk8;Ero1a;Psmb5;Neil1;Map2k1;Gclc;Gpx1;Oxsr1;Th…	101	123	82.1138	R org.Mm.eg.db package (ver. 3.14.0)
GO:0006983	ER overload response	Gene Ontology (Biological Process)	ENSMUSG00000046062;ENSMUSG00000052428;ENSMUSG00000026864;ENSMUSG00000031668;ENSMUSG00000075701;ENSMUSG00000025408;ENSMUSG00000059552;ENSMUSG00000078622;ENSMUSG00000021619;ENSMUSG00000022812	Ppp1r15b;Tmco1;Hspa5;Eif2ak3;Selenos;Ddit3;Trp53;Ccdc47;Atg10;Gsk3b	10	11	90.9091	R org.Mm.eg.db package (ver. 3.14.0)
GO:0006986	response to unfolded protein	Gene Ontology (Biological Process)	ENSMUSG00000025980;ENSMUSG00000026353;ENSMUSG00000046404;ENSMUSG00000043019;ENSMUSG00000026663;ENSMUSG00000043241;ENSMUSG00000026883;ENSMUSG00000027313;ENSMUSG00000038312;ENSMUSG00000054455;ENSMUSG00000036572;ENSMUSG00000025757;ENSMUSG00000028466;ENSMUSG00000028343;ENSMUSG00000029020;ENSMUSG00000055401;ENSMUSG00000023286;ENSMUSG00000019295;ENSMUSG00000053334;ENSMUSG00000004951;ENSMUSG00000029657;…	Hspd1;Ubxn4;Yod1;Edem3;Atf6;Upf2;Dab2ip;Chac1;Edem2;Vapb;Upf3b;Hspa4l;Creb3;Erp44;Mfn2;Fbxo6;Ube2j2;Tmem129;Ficd;Hspb1;Hsph1;Creb3l2;Eif2ak3;Edem1;Creb3l3;Ddit3;Upf3a;Herpud1;Dnajc3;Herpud2;Parp16;Manf;Qrich1;Stt3b;Xbp1;Derl2;Ern1;Faf2;Dnajb9;Jkamp;Hsp90aa1;Derl1;Tmbim6;Crebrf;Atf6b;Hspa1b;Syvn1	47	56	83.9286	R org.Mm.eg.db package (ver. 3.14.0)
GO:0006995	cellular response to nitrogen starvation	Gene Ontology (Biological Process)	ENSMUSG00000027602;ENSMUSG00000030314;ENSMUSG00000030161;ENSMUSG00000038160;ENSMUSG00000031950;ENSMUSG00000031812;ENSMUSG00000010057;ENSMUSG00000018567;ENSMUSG00000035086	Map1lc3a;Atg7;Gabarapl1;Atg5;Gabarapl2;Map1lc3b;Nprl2;Gabarap;Becn1	9	10	90	R org.Mm.eg.db package (ver. 3.14.0)
GO:0006996	organelle organization	Gene Ontology (Biological Process)	ENSMUSG00000026849;ENSMUSG00000014959;ENSMUSG00000027615;ENSMUSG00000041241;ENSMUSG00000042328;ENSMUSG00000029467;ENSMUSG00000030302;ENSMUSG00000030314;ENSMUSG00000014418;ENSMUSG00000057531;ENSMUSG00000025188;ENSMUSG00000074811	Tor1a;Gorasp2;Hps3;Mul1;Hps4;Atp2a2;Atp2b2;Atg7;Hps5;Dtnbp1;Hps1;Hps6	12	13	92.3077	R org.Mm.eg.db package (ver. 3.14.0)
GO:0006997	nucleus organization	Gene Ontology (Biological Process)	ENSMUSG00000009907;ENSMUSG00000038467;ENSMUSG00000031242;ENSMUSG00000027536;ENSMUSG00000028063;ENSMUSG00000028419;ENSMUSG00000043207;ENSMUSG00000030263;ENSMUSG00000033916;ENSMUSG00000025722;ENSMUSG00000019996;ENSMUSG00000048661;ENSMUSG00000031913;ENSMUSG00000000743;ENSMUSG00000034190;ENSMUSG00000016559;ENSMUSG00000025371;ENSMUSG00000021556;ENSMUSG00000022565;ENSMUSG00000004843;ENSMUSG00000024381	Vps4b;Chmp4b;2610002M06Rik;Chmp4c;Lmna;Chmp5;Zmpste24;Lrmp;Chmp2a;Wdr73;Map7;Lemd3;Vps4a;Chmp1a;Chmp7;H3f3b;Chmp6;Golm1;Plec;Chmp2b;Bin1	21	26	80.7692	R org.Mm.eg.db package (ver. 3.14.0)
GO:0006998	nuclear envelope organization	Gene Ontology (Biological Process)	ENSMUSG00000026849;ENSMUSG00000027284;ENSMUSG00000038180;ENSMUSG00000028063;ENSMUSG00000043207;ENSMUSG00000044700;ENSMUSG00000036817;ENSMUSG00000037997;ENSMUSG00000030409;ENSMUSG00000019873;ENSMUSG00000048661;ENSMUSG00000032939;ENSMUSG00000031953;ENSMUSG00000033589;ENSMUSG00000018559;ENSMUSG00000063450;ENSMUSG00000022142;ENSMUSG00000042524;ENSMUSG00000044857	Tor1a;Cdan1;Spag4;Lmna;Zmpste24;Tmem201;Sun1;Parp11;Dmpk;Reep3;Lemd3;Nup93;Tmem170;Reep4;Ctdnep1;Syne2;Nup155;Sun2;Lemd2	19	21	90.4762	R org.Mm.eg.db package (ver. 3.14.0)
GO:0006999	nuclear pore organization	Gene Ontology (Biological Process)	ENSMUSG00000026999;ENSMUSG00000028614;ENSMUSG00000034826;ENSMUSG00000053293;ENSMUSG00000038759;ENSMUSG00000039509;ENSMUSG00000079614	Nup35;Ndc1;Nup54;Pom121;Nup205;Nup133;Seh1l	7	7	100	R org.Mm.eg.db package (ver. 3.14.0)
GO:0007000	nucleolus organization	Gene Ontology (Biological Process)	ENSMUSG00000040952;ENSMUSG00000020430;ENSMUSG00000033909;ENSMUSG00000022682;ENSMUSG00000015176	Rps19;Pes1;Usp36;Rrn3;Nolc1	5	5	100	R org.Mm.eg.db package (ver. 3.14.0)
GO:0007004	telomere maintenance via telomerase	Gene Ontology (Biological Process)	ENSMUSG00000025925;ENSMUSG00000027133;ENSMUSG00000031403;ENSMUSG00000028010;ENSMUSG00000029676;ENSMUSG00000071072;ENSMUSG00000038000;ENSMUSG00000021958;ENSMUSG00000001056;ENSMUSG00000020380;ENSMUSG00000041346;ENSMUSG00000000751;ENSMUSG00000021611;ENSMUSG00000021270;ENSMUSG00000024170;ENSMUSG00000023944	Terf1;Nop10;Dkc1;Gar1;Pot1a;Ptges3;Acd;Pinx1;Nhp2;Rad50;Wrap53;Rpa1;Tert;Hsp90aa1;Telo2;Hsp90ab1	16	18	88.8889	R org.Mm.eg.db package (ver. 3.14.0)
GO:0007005	mitochondrion organization	Gene Ontology (Biological Process)	ENSMUSG00000026172;ENSMUSG00000026270;ENSMUSG00000026433;ENSMUSG00000026365;ENSMUSG00000026496;ENSMUSG00000026775;ENSMUSG00000027099;ENSMUSG00000027361;ENSMUSG00000009995;ENSMUSG00000033792;ENSMUSG00000049047;ENSMUSG00000025260;ENSMUSG00000068922;ENSMUSG00000028048;ENSMUSG00000064068;ENSMUSG00000037062;ENSMUSG00000028453;ENSMUSG00000028455;ENSMUSG00000035069;ENSMUSG00000028893;ENSMUSG00000050989;…	Bcs1l;Capn10;Rab29;Cfh;Parp1;Yme1l1;Mtx2;Gabpb1;Taz;Atp7a;Armcx3;Hsd17b10;Msto1;Gba;Mtx1;Sh3glb1;Fancg;Stoml2;Oma1;Sesn2;Selenon;Hmgcl;Pink1;Vps13d;Mfn2;Slc25a33;Park7;Atad3a;Cdk5;Htt;Ppargc1a;P2rx7;Nipsnap2;Chchd2;Cav2;Nrf1;Htra2;Atg7;Pex5;Phb2;Cebpa;Cep89;Rab32;Epm2a;Afg1l;Chchd10;Dctn6;Rab3a;Ednra;Spg7;Afg3l1;Vps13c;Slc25a36;Mtfp1;Slc22a5;Mief2;Tmem11;Cox10;Cluh;Wdr81;Rhot1;Lig3;Phb;Agtpbp1;Te…	84	94	89.3617	R org.Mm.eg.db package (ver. 3.14.0)
GO:0007006	mitochondrial membrane organization	Gene Ontology (Biological Process)	ENSMUSG00000029020;ENSMUSG00000005069;ENSMUSG00000003438;ENSMUSG00000026317;ENSMUSG00000004748	Mfn2;Pex5;Timm50;Cln8;Mtfp1	5	7	71.4286	R org.Mm.eg.db package (ver. 3.14.0)
GO:0007007	inner mitochondrial membrane organization	Gene Ontology (Biological Process)	ENSMUSG00000025971;ENSMUSG00000009995;ENSMUSG00000028218;ENSMUSG00000053768;ENSMUSG00000003873;ENSMUSG00000041028;ENSMUSG00000043284;ENSMUSG00000022346;ENSMUSG00000038084	Maip1;Taz;Cibar1;Chchd3;Bax;Ghitm;Tmem11;Myc;Opa1	9	9	100	R org.Mm.eg.db package (ver. 3.14.0)
GO:0007009	plasma membrane organization	Gene Ontology (Biological Process)	ENSMUSG00000037432;ENSMUSG00000039050;ENSMUSG00000041936;ENSMUSG00000029468;ENSMUSG00000038859;ENSMUSG00000033788;ENSMUSG00000069601;ENSMUSG00000033763;ENSMUSG00000020315;ENSMUSG00000038217;ENSMUSG00000019437;ENSMUSG00000020733;ENSMUSG00000025372;ENSMUSG00000021061;ENSMUSG00000021112;ENSMUSG00000022353;ENSMUSG00000048612	Fer1l5;Osbpl2;Agrn;P2rx7;Baiap2l1;Dysf;Ank3;Mtss2;Sptbn1;Tlcd2;Tlcd1;Slc9a3r1;Baiap2;Sptb;Pals1;Mtss1;Myof	17	26	65.3846	R org.Mm.eg.db package (ver. 3.14.0)
GO:0007010	cytoskeleton organization	Gene Ontology (Biological Process)	ENSMUSG00000026131;ENSMUSG00000026027;ENSMUSG00000026490;ENSMUSG00000026933;ENSMUSG00000036053;ENSMUSG00000061136;ENSMUSG00000004085;ENSMUSG00000027257;ENSMUSG00000037902;ENSMUSG00000048486;ENSMUSG00000017670;ENSMUSG00000031310;ENSMUSG00000063663;ENSMUSG00000040990;ENSMUSG00000027692;ENSMUSG00000028082;ENSMUSG00000014601;ENSMUSG00000003810;ENSMUSG00000028656;ENSMUSG00000042446;ENSMUSG00000042408;…	Dst;Stradb;Cdc42bpa;Camsap1;Fmnl2;Prpf40a;Map3k20;Pacsin3;Sirpa;Fitm2;Elmo2;Zmym3;Brwd3;Sh3kbp1;Tnik;Sh3d19;Strip1;Mast2;Cap1;Zmym4;Zmym6;Capzb;Pclo;Ywhah;Maea;Ablim2;Pxn;Ccl24;Rac1;Mical3;Nectin2;Sipa1l3;Wtip;Mical2;Zranb1;Lsp1;Tnfaip3;Ftcd;Cfap410;Palm;Cnn2;Dlc1;Mast3;Arhgap10;Ranbp10;Znrf1;Rhou;Ajuba;Dpysl2;Thy1;Phip;Rhoa;Cspg5;Limd1;Dock2;Cntnap1;Fmnl1;Sox9;Ranbp9;Cap2;Mast4;Syne3;Akt1;Pacsin…	80	110	72.7273	R org.Mm.eg.db package (ver. 3.14.0)
GO:0007015	actin filament organization	Gene Ontology (Biological Process)	ENSMUSG00000066877;ENSMUSG00000018417;ENSMUSG00000026341;ENSMUSG00000026596;ENSMUSG00000017144;ENSMUSG00000037902;ENSMUSG00000017670;ENSMUSG00000068270;ENSMUSG00000034480;ENSMUSG00000045180;ENSMUSG00000040990;ENSMUSG00000049775;ENSMUSG00000031355;ENSMUSG00000037643;ENSMUSG00000028059;ENSMUSG00000027940;ENSMUSG00000002233;ENSMUSG00000028464;ENSMUSG00000047945;ENSMUSG00000006699;ENSMUSG00000029003;…	Nck2;Myo1b;Actr3;Abl2;Rnd3;Sirpa;Elmo2;Shroom4;Diaph2;Shroom2;Sh3kbp1;Tmsb4x;Arhgap6;Prkci;Arhgef2;Tpm3;Rhoc;Tpm2;Marcksl1;Cdc42;Mad2l2;Rufy3;Shroom3;Coro1c;Hip1r;Hip1;Fscn1;Rac1;Ppp1r9a;Wasl;Arhgap25;Brk1;Kptn;Whamm;Myo7a;Inppl1;Rhog;Arhgap17;Coro1a;Marcks;Rhobtb1;Tle6;Fat1;Sorbs2;Tpm4;Elmo3;Bcar1;Ptk2b;Rhobtb2;Sorbs3;Tpm3-rs7;Tpm1;Myo1e;Cgnl1;Tmod3;Myo6;Nck1;Trf;Rhoa;Xirp1;Myo1g;Shroom1;Arf1;Mp…	96	146	65.7534	R org.Mm.eg.db package (ver. 3.14.0)
GO:0007017	microtubule-based process	Gene Ontology (Biological Process)	ENSMUSG00000026202;ENSMUSG00000026585;ENSMUSG00000036752;ENSMUSG00000027433;ENSMUSG00000031197;ENSMUSG00000028447;ENSMUSG00000029346;ENSMUSG00000009013;ENSMUSG00000030137;ENSMUSG00000025410;ENSMUSG00000031788;ENSMUSG00000020745;ENSMUSG00000020513;ENSMUSG00000020483;ENSMUSG00000035198;ENSMUSG00000019726;ENSMUSG00000058672;ENSMUSG00000022420;ENSMUSG00000023004;ENSMUSG00000072235;ENSMUSG00000043091;…	Tuba4a;Kifap3;Tubb4b;Xrn2;Vbp1;Dctn3;Srrd;Dynll1;Tuba8;Dctn2;Kifc3;Pafah1b1;Tubd1;Dynll2;Tubg1;Lyst;Tubb2a;Dnal4;Tuba1b;Tuba1a;Tuba1c;Tubb5;Kif5b;Tubb6;Map3k11	25	35	71.4286	R org.Mm.eg.db package (ver. 3.14.0)
GO:0007020	microtubule nucleation	Gene Ontology (Biological Process)	ENSMUSG00000064302;ENSMUSG00000027285;ENSMUSG00000027263;ENSMUSG00000040407;ENSMUSG00000036087;ENSMUSG00000033790;ENSMUSG00000025474;ENSMUSG00000000759;ENSMUSG00000033392;ENSMUSG00000018736;ENSMUSG00000035198;ENSMUSG00000048445;ENSMUSG00000025162;ENSMUSG00000051786;ENSMUSG00000022678;ENSMUSG00000024542	Clasp1;Haus2;Tubgcp4;Akap9;Slain2;Tubgcp5;Tubgcp2;Tubgcp3;Clasp2;Ndel1;Tubg1;Ccdc57;Csnk1d;Tubgcp6;Nde1;Cep192	16	19	84.2105	R org.Mm.eg.db package (ver. 3.14.0)
GO:0007021	tubulin complex assembly	Gene Ontology (Biological Process)	ENSMUSG00000031197;ENSMUSG00000037287;ENSMUSG00000032060;ENSMUSG00000039230;ENSMUSG00000039233;ENSMUSG00000042043;ENSMUSG00000036430	Vbp1;Tbcel;Cryab;Tbcd;Tbce;Tbca;Tbcc	7	8	87.5	R org.Mm.eg.db package (ver. 3.14.0)
GO:0007023	post-chaperonin tubulin folding pathway	Gene Ontology (Biological Process)	ENSMUSG00000037287;ENSMUSG00000039230;ENSMUSG00000039233;ENSMUSG00000042043;ENSMUSG00000036430	Tbcel;Tbcd;Tbce;Tbca;Tbcc	5	5	100	R org.Mm.eg.db package (ver. 3.14.0)
GO:0007026	negative regulation of microtubule depolymerization	Gene Ontology (Biological Process)	ENSMUSG00000064302;ENSMUSG00000041570;ENSMUSG00000026933;ENSMUSG00000090100;ENSMUSG00000031161;ENSMUSG00000008035;ENSMUSG00000035299;ENSMUSG00000028059;ENSMUSG00000033788;ENSMUSG00000030538;ENSMUSG00000033444;ENSMUSG00000044433;ENSMUSG00000031787;ENSMUSG00000021738;ENSMUSG00000033392;ENSMUSG00000034201;ENSMUSG00000017291;ENSMUSG00000032624;ENSMUSG00000005871	Clasp1;Camsap2;Camsap1;Ttbk2;Hdac6;Mid1ip1;Mid1;Arhgef2;Dysf;Cib1;Specc1l;Camsap3;Katnb1;Atxn7;Clasp2;Gas2l1;Taok1;Eml4;Apc	19	35	54.2857	R org.Mm.eg.db package (ver. 3.14.0)
GO:0007028	cytoplasm organization	Gene Ontology (Biological Process)	ENSMUSG00000026380;ENSMUSG00000090935;ENSMUSG00000022682;ENSMUSG00000006740	Tfcp2l1;Synj2bp;Rrn3;Kif5b	4	6	66.6667	R org.Mm.eg.db package (ver. 3.14.0)
GO:0007029	endoplasmic reticulum organization	Gene Ontology (Biological Process)	ENSMUSG00000001143;ENSMUSG00000050565;ENSMUSG00000056050;ENSMUSG00000026924;ENSMUSG00000026848;ENSMUSG00000009207;ENSMUSG00000054455;ENSMUSG00000028420;ENSMUSG00000029104;ENSMUSG00000035325;ENSMUSG00000062234;ENSMUSG00000029390;ENSMUSG00000000058;ENSMUSG00000031668;ENSMUSG00000030082;ENSMUSG00000051256;ENSMUSG00000030126;ENSMUSG00000005069;ENSMUSG00000002395;ENSMUSG00000031791;ENSMUSG00000020458;…	Lman2l;Tor1aip2;Mia3;Sec16a;Tor1b;Lnpk;Vapb;Tmem38b;Htt;Sec31a;Gak;Tmed2;Cav2;Eif2ak3;Sec61a1;Jagn1;Tmcc1;Pex5;Use1;Tmem38a;Rtn4;Ccdc47;Lman2;Cert1;Mapk15;Smpd4;Bnip1;Atl2;Lman1;Atl3;Sec31b	31	39	79.4872	R org.Mm.eg.db package (ver. 3.14.0)
GO:0007030	Golgi organization	Gene Ontology (Biological Process)	ENSMUSG00000045210;ENSMUSG00000067851;ENSMUSG00000001143;ENSMUSG00000064302;ENSMUSG00000026433;ENSMUSG00000026589;ENSMUSG00000026577;ENSMUSG00000026672;ENSMUSG00000039046;ENSMUSG00000036591;ENSMUSG00000026924;ENSMUSG00000014867;ENSMUSG00000002546;ENSMUSG00000014959;ENSMUSG00000027455;ENSMUSG00000027465;ENSMUSG00000025261;ENSMUSG00000060671;ENSMUSG00000046519;ENSMUSG00000028243;ENSMUSG00000047187;…	Vcpip1;Arfgef1;Lman2l;Clasp1;Rab29;Sec16b;Blzf1;Optn;Usp6nl;Arhgap21;Sec16a;Surf4;Golga2;Gorasp2;Nsfl1c;Tbc1d20;Huwe1;Atp8b2;Golph3l;Ubxn2b;Rab2a;Atp8b5;Stx17;Hook1;Cdc42;Plekhm2;Htt;Pi4k2b;Uso1;Tmed5;Gak;Fbxw8;Tmed2;Rab43;Fam174b;Hikeshi;Rab30;Cog7;Syne1;Hace1;Arl1;Arhgef7;Trappc11;Kifc3;Cog4;Cog2;Cog3;Dync2h1;Tmed1;Zw10;Tmed3;Clasp2;Gorasp1;Tmed4;Rab1a;Myo18a;Bcas3;Vmp1;Cltc;Nploc4;Csnk1d;Lman2…	84	96	87.5	R org.Mm.eg.db package (ver. 3.14.0)
GO:0007031	peroxisome organization	Gene Ontology (Biological Process)	ENSMUSG00000026589;ENSMUSG00000003464;ENSMUSG00000027222;ENSMUSG00000017307;ENSMUSG00000031378;ENSMUSG00000040374;ENSMUSG00000028102;ENSMUSG00000028127;ENSMUSG00000028603;ENSMUSG00000028975;ENSMUSG00000029047;ENSMUSG00000005907;ENSMUSG00000005069;ENSMUSG00000030545;ENSMUSG00000039428;ENSMUSG00000019809;ENSMUSG00000020003;ENSMUSG00000018733;ENSMUSG00000021240;ENSMUSG00000055782;ENSMUSG00000002763;…	Sec16b;Pex19;Pex16;Acot8;Abcd1;Pex2;Pex11b;Abcd3;Scp2;Pex14;Pex10;Pex1;Pex5;Pex11a;Tmem135;Pex3;Pex7;Pex12;Abcd4;Abcd2;Pex6;Plaat3	22	23	95.6522	R org.Mm.eg.db package (ver. 3.14.0)
GO:0007032	endosome organization	Gene Ontology (Biological Process)	ENSMUSG00000026024;ENSMUSG00000009907;ENSMUSG00000026470;ENSMUSG00000034216;ENSMUSG00000027363;ENSMUSG00000034850;ENSMUSG00000074582;ENSMUSG00000028572;ENSMUSG00000029186;ENSMUSG00000044134;ENSMUSG00000038301;ENSMUSG00000074170;ENSMUSG00000030534;ENSMUSG00000030842;ENSMUSG00000044465;ENSMUSG00000035278;ENSMUSG00000034560;ENSMUSG00000000711;ENSMUSG00000037234;ENSMUSG00000052566;ENSMUSG00000031667;…	Als2;Vps4b;Stx6;Vps18;Usp8;Tmem127;Arfgef2;Hook1;Pi4k2b;Pheta1;Snx10;Plekhf1;Vps33b;Lamtor1;Fam160a2;Plekhj1;Washc4;Rab5b;Hook3;Hook2;Aktip;Exoc8;Rnf26;Vps11;Snx33;Dnajc13;Als2cl;Sqstm1;Rab5c;Laptm4b;Washc5;Chmp2b;Rab5a;Washc1;Pik3c3;Pi4k2a	36	40	90	R org.Mm.eg.db package (ver. 3.14.0)
GO:0007033	vacuole organization	Gene Ontology (Biological Process)	ENSMUSG00000027104;ENSMUSG00000034216;ENSMUSG00000027411;ENSMUSG00000038417;ENSMUSG00000031913;ENSMUSG00000032127;ENSMUSG00000061731;ENSMUSG00000024085	Atf2;Vps18;Vps16;Fig4;Vps4a;Vps11;Ext1;Man2a1	8	8	100	R org.Mm.eg.db package (ver. 3.14.0)
GO:0007034	vacuolar transport	Gene Ontology (Biological Process)	ENSMUSG00000038467;ENSMUSG00000031242;ENSMUSG00000027536;ENSMUSG00000028238;ENSMUSG00000028419;ENSMUSG00000053119;ENSMUSG00000033916;ENSMUSG00000013160;ENSMUSG00000000743;ENSMUSG00000034190;ENSMUSG00000053253;ENSMUSG00000025371;ENSMUSG00000021038;ENSMUSG00000004843;ENSMUSG00000024425	Chmp4b;2610002M06Rik;Chmp4c;Atp6v0d2;Chmp5;Chmp3;Chmp2a;Atp6v0d1;Chmp1a;Chmp7;Ndfip2;Chmp6;Vipas39;Chmp2b;Ndfip1	15	16	93.75	R org.Mm.eg.db package (ver. 3.14.0)
GO:0007035	vacuolar acidification	Gene Ontology (Biological Process)	ENSMUSG00000026177;ENSMUSG00000028238;ENSMUSG00000037242;ENSMUSG00000038023;ENSMUSG00000013160;ENSMUSG00000041268;ENSMUSG00000019302;ENSMUSG00000024121;ENSMUSG00000037416;ENSMUSG00000001750	Slc11a1;Atp6v0d2;Clic4;Atp6v0a2;Atp6v0d1;Dmxl2;Atp6v0a1;Atp6v0c;Dmxl1;Tcirg1	10	11	90.9091	R org.Mm.eg.db package (ver. 3.14.0)
GO:0007040	lysosome organization	Gene Ontology (Biological Process)	ENSMUSG00000002103;ENSMUSG00000034216;ENSMUSG00000033396;ENSMUSG00000025759;ENSMUSG00000028048;ENSMUSG00000001018;ENSMUSG00000028419;ENSMUSG00000015243;ENSMUSG00000028572;ENSMUSG00000028657;ENSMUSG00000028991;ENSMUSG00000033540;ENSMUSG00000042328;ENSMUSG00000029571;ENSMUSG00000030761;ENSMUSG00000030842;ENSMUSG00000044465;ENSMUSG00000030894;ENSMUSG00000030720;ENSMUSG00000048677;ENSMUSG00000035311;…	Acp2;Vps18;Spg11;Mfsd8;Gba;Snapin;Chmp5;Abca1;Hook1;Ppt1;Mtor;Idua;Hps4;Tmem106b;Myo7a;Lamtor1;Fam160a2;Tpp1;Cln3;Tpcn2;Gnptab;Cln8;Hook3;Hook2;Vps35;Aktip;Mbtps1;Cln5;Hexa;Cln6;Acpp;Naglu;Becn1;Grn;Gaa;Lyst;Ap3b1;Hexb;Washc5;Tfeb;Hps1	41	45	91.1111	R org.Mm.eg.db package (ver. 3.14.0)
GO:0007041	lysosomal transport	Gene Ontology (Biological Process)	ENSMUSG00000026024;ENSMUSG00000044254;ENSMUSG00000036622;ENSMUSG00000029571;ENSMUSG00000007458;ENSMUSG00000004207;ENSMUSG00000040249;ENSMUSG00000037260;ENSMUSG00000032216;ENSMUSG00000020128;ENSMUSG00000017288;ENSMUSG00000002059;ENSMUSG00000034708;ENSMUSG00000023830;ENSMUSG00000024319;ENSMUSG00000024797	Als2;Pcsk9;Atp13a2;Tmem106b;M6pr;Psap;Lrp1;Hgsnat;Nedd4;Vps54;Vps53;Rab34;Grn;Igf2r;Vps52;Vps51	16	18	88.8889	R org.Mm.eg.db package (ver. 3.14.0)
GO:0007042	lysosomal lumen acidification	Gene Ontology (Biological Process)	ENSMUSG00000042111;ENSMUSG00000026411;ENSMUSG00000031007;ENSMUSG00000001018;ENSMUSG00000028657;ENSMUSG00000029571;ENSMUSG00000030720;ENSMUSG00000022125;ENSMUSG00000032245;ENSMUSG00000051232;ENSMUSG00000034708;ENSMUSG00000024121	Ccdc115;Tmem9;Atp6ap2;Snapin;Ppt1;Tmem106b;Cln3;Cln5;Cln6;Tmem199;Grn;Atp6v0c	12	12	100	R org.Mm.eg.db package (ver. 3.14.0)
GO:0007044	cell-substrate junction assembly	Gene Ontology (Biological Process)	ENSMUSG00000026193;ENSMUSG00000055322;ENSMUSG00000028465;ENSMUSG00000020689;ENSMUSG00000000555	Fn1;Tns1;Tln1;Itgb3;Itga5	5	5	100	R org.Mm.eg.db package (ver. 3.14.0)
GO:0007049	cell cycle	Gene Ontology (Biological Process)	ENSMUSG00000025907;ENSMUSG00000025925;ENSMUSG00000041859;ENSMUSG00000026064;ENSMUSG00000026088;ENSMUSG00000026027;ENSMUSG00000052062;ENSMUSG00000033364;ENSMUSG00000004364;ENSMUSG00000053333;ENSMUSG00000044783;ENSMUSG00000026276;ENSMUSG00000009907;ENSMUSG00000064302;ENSMUSG00000004451;ENSMUSG00000026389;ENSMUSG00000026349;ENSMUSG00000026355;ENSMUSG00000026426;ENSMUSG00000026361;ENSMUSG00000026360;…	Rb1cc1;Terf1;Mcm3;Ptp4a1;Mitd1;Stradb;Pard3b;Usp37;Cul3;Dis3l2;Hjurp;Septin2;Vps4b;Clasp1;Ralb;Steap3;Ccnt2;Mcm6;Arl8a;Cdc73;Rgs2;Tpr;Hnrnpu;Ahctf1;Lin9;Sde2;Trp53bp2;Nek2;Cdc123;Mrpl41;Anapc2;Entr1;Spout1;Golga2;Cntrl;Dab2ip;Rabgap1;Nek6;Ppp6c;Rif1;Fign;Spc25;Tlk1;Map3k20;Ckap5;Eif2ak4;Zfyve19;Ino80;Haus2;Ccndbp1;Eid1;Usp8;Anapc1;Rassf2;Mcm8;Csnk2a1;Mapre1;E2f1;Cep250;Rbl1;Src;Blcap;Pard6b;Aurka…	457	628	72.7707	R org.Mm.eg.db package (ver. 3.14.0)
GO:0007052	mitotic spindle organization	Gene Ontology (Biological Process)	ENSMUSG00000064302;ENSMUSG00000039515;ENSMUSG00000005233;ENSMUSG00000040549;ENSMUSG00000027496;ENSMUSG00000031393;ENSMUSG00000027883;ENSMUSG00000028896;ENSMUSG00000028851;ENSMUSG00000028832;ENSMUSG00000025337;ENSMUSG00000040250;ENSMUSG00000037020;ENSMUSG00000030852;ENSMUSG00000030983;ENSMUSG00000001151;ENSMUSG00000025410;ENSMUSG00000065954;ENSMUSG00000031516;ENSMUSG00000023345;ENSMUSG00000032479;…	Clasp1;Ptpa;Spc25;Ckap5;Aurka;Mecp2;Gpsm2;Rcc1;Nudc;Stmn1;Sbds;Ints13;Wdr62;Tacc2;Bccip;Pcnt;Dctn2;Tacc1;Dctn6;Poc1a;Map4;Clasp2;Tubg1;Tbce;Kif2a;Plk2;Nin;Eml1;Ralbp1	29	44	65.9091	R org.Mm.eg.db package (ver. 3.14.0)
GO:0007059	chromosome segregation	Gene Ontology (Biological Process)	ENSMUSG00000044783;ENSMUSG00000026275;ENSMUSG00000026426;ENSMUSG00000026622;ENSMUSG00000026857;ENSMUSG00000026749;ENSMUSG00000005233;ENSMUSG00000041997;ENSMUSG00000003662;ENSMUSG00000070544;ENSMUSG00000031010;ENSMUSG00000000787;ENSMUSG00000016319;ENSMUSG00000025862;ENSMUSG00000028066;ENSMUSG00000039298;ENSMUSG00000028896;ENSMUSG00000037443;ENSMUSG00000047777;ENSMUSG00000029253;ENSMUSG00000030105;…	Hjurp;Ppp1r7;Arl8a;Nek2;Ntmt1;Nek6;Spc25;Tlk1;Ciao1;Top1;Usp9x;Ddx3x;Slc25a5;Stag2;Pmf1;Cdk5rap2;Rcc1;Cep85;Phf13;Cenpc1;Arl8b;Ercc2;Uvrag;Rps3;Numa1;Bub3;Abraxas2;Nup43;Nup37;Mau2;Ciao2b;Ctcf;Cenpt;Cdt1;Setdb2;Spc24;Ciao2a;Stag1;Pttg1;Ndel1;Mis12;Nek8;Zfp207;Brca1;Tlk2;Rad21;Naa60;Nde1;Top3b;Mis18a;Ppp2r1a;Ube2i;Srpk1;Brd4;Seh1l;Banf1;Incenp;Smc5;Mms19	59	96	61.4583	R org.Mm.eg.db package (ver. 3.14.0)
GO:0007062	sister chromatid cohesion	Gene Ontology (Biological Process)	ENSMUSG00000025862;ENSMUSG00000067567;ENSMUSG00000041133;ENSMUSG00000028086;ENSMUSG00000004264;ENSMUSG00000048170;ENSMUSG00000031928;ENSMUSG00000037286;ENSMUSG00000022314;ENSMUSG00000024293;ENSMUSG00000024943;ENSMUSG00000024974	Stag2;Hdac8;Smc1a;Fbxw7;Phb2;Mcmbp;Mre11a;Stag1;Rad21;Esco1;Smc5;Smc3	12	18	66.6667	R org.Mm.eg.db package (ver. 3.14.0)
GO:0007064	mitotic sister chromatid cohesion	Gene Ontology (Biological Process)	ENSMUSG00000041133;ENSMUSG00000038902;ENSMUSG00000029202;ENSMUSG00000034021;ENSMUSG00000031858;ENSMUSG00000020415;ENSMUSG00000022141;ENSMUSG00000022314;ENSMUSG00000022698;ENSMUSG00000024974	Smc1a;Pogz;Pds5a;Pds5b;Mau2;Pttg1;Nipbl;Rad21;Naa50;Smc3	10	17	58.8235	R org.Mm.eg.db package (ver. 3.14.0)
GO:0007076	mitotic chromosome condensation	Gene Ontology (Biological Process)	ENSMUSG00000034349;ENSMUSG00000028312;ENSMUSG00000047777;ENSMUSG00000038252;ENSMUSG00000000743;ENSMUSG00000035024;ENSMUSG00000008690;ENSMUSG00000024045;ENSMUSG00000002625	Smc4;Smc2;Phf13;Ncapd2;Chmp1a;Ncapd3;Ncaph2;Akap8;Akap8l	9	13	69.2308	R org.Mm.eg.db package (ver. 3.14.0)
GO:0007080	mitotic metaphase plate congression	Gene Ontology (Biological Process)	ENSMUSG00000061024;ENSMUSG00000004364;ENSMUSG00000009907;ENSMUSG00000038467;ENSMUSG00000031242;ENSMUSG00000027536;ENSMUSG00000028419;ENSMUSG00000028851;ENSMUSG00000033916;ENSMUSG00000025410;ENSMUSG00000031913;ENSMUSG00000000743;ENSMUSG00000021958;ENSMUSG00000034190;ENSMUSG00000022064;ENSMUSG00000032264;ENSMUSG00000004771;ENSMUSG00000001440;ENSMUSG00000035086;ENSMUSG00000025371;ENSMUSG00000004843;…	Rrs1;Cul3;Vps4b;Chmp4b;2610002M06Rik;Chmp4c;Chmp5;Nudc;Chmp2a;Dctn2;Vps4a;Chmp1a;Pinx1;Chmp7;Pibf1;Zw10;Rab11a;Kpnb1;Becn1;Chmp6;Chmp2b;Eml4;Cdc23;Seh1l;Eml3	25	39	64.1026	R org.Mm.eg.db package (ver. 3.14.0)
GO:0007088	regulation of mitotic nuclear division	Gene Ontology (Biological Process)	ENSMUSG00000015095;ENSMUSG00000028896;ENSMUSG00000006699;ENSMUSG00000029062;ENSMUSG00000018965;ENSMUSG00000031004;ENSMUSG00000038615;ENSMUSG00000035198;ENSMUSG00000040327;ENSMUSG00000038545	Fbxw5;Rcc1;Cdc42;Cdk11b;Ywhah;Mki67;Nfe2l1;Tubg1;Cul9;Cul7	10	20	50	R org.Mm.eg.db package (ver. 3.14.0)
GO:0007091	metaphase/anaphase transition of mitotic cell cycle	Gene Ontology (Biological Process)	ENSMUSG00000014355;ENSMUSG00000029466;ENSMUSG00000038416;ENSMUSG00000020687;ENSMUSG00000005871;ENSMUSG00000024370	Anapc1;Anapc7;Cdc16;Cdc27;Apc;Cdc23	6	9	66.6667	R org.Mm.eg.db package (ver. 3.14.0)
GO:0007093	mitotic cell cycle checkpoint signaling	Gene Ontology (Biological Process)	ENSMUSG00000026107;ENSMUSG00000028224;ENSMUSG00000028495;ENSMUSG00000014668;ENSMUSG00000045482;ENSMUSG00000029910;ENSMUSG00000019923;ENSMUSG00000025374;ENSMUSG00000032264	Nabp1;Nbn;Rps6;Chfr;Trrap;Mad2l1;Zwint;Nabp2;Zw10	9	13	69.2308	R org.Mm.eg.db package (ver. 3.14.0)
GO:0007094	mitotic spindle assembly checkpoint signaling	Gene Ontology (Biological Process)	ENSMUSG00000006005;ENSMUSG00000029554;ENSMUSG00000029910;ENSMUSG00000066979;ENSMUSG00000019923;ENSMUSG00000032264;ENSMUSG00000034218;ENSMUSG00000017421;ENSMUSG00000022750;ENSMUSG00000034509;ENSMUSG00000005871;ENSMUSG00000024474;ENSMUSG00000024537;ENSMUSG00000024542	Tpr;Mad1l1;Mad2l1;Bub3;Zwint;Zw10;Atm;Zfp207;Klhl22;Mad2l1bp;Apc;Ik;Psmg2;Cep192	14	27	51.8519	R org.Mm.eg.db package (ver. 3.14.0)
GO:0007095	mitotic G2 DNA damage checkpoint signaling	Gene Ontology (Biological Process)	ENSMUSG00000031201;ENSMUSG00000042903;ENSMUSG00000028224;ENSMUSG00000028821;ENSMUSG00000028999;ENSMUSG00000052139;ENSMUSG00000035234;ENSMUSG00000061288;ENSMUSG00000041560;ENSMUSG00000030528;ENSMUSG00000059981;ENSMUSG00000020235;ENSMUSG00000031820;ENSMUSG00000031928;ENSMUSG00000034218;ENSMUSG00000032555;ENSMUSG00000020326;ENSMUSG00000020381;ENSMUSG00000017291;ENSMUSG00000018669;ENSMUSG00000017146;…	Brcc3;Foxo4;Nbn;Syf2;Rint1;Babam2;Abraxas1;Taok3;Nop53;Blm;Taok2;Fzr1;Babam1;Mre11a;Atm;Topbp1;Ccng1;Mrnip;Taok1;Cdk5rap3;Brca1;Uimc1;Foxn3;Donson;Cdkn1a;Ier3;Trim39	27	37	72.973	R org.Mm.eg.db package (ver. 3.14.0)
GO:0007096	regulation of exit from mitosis	Gene Ontology (Biological Process)	ENSMUSG00000033502;ENSMUSG00000003031;ENSMUSG00000037664;ENSMUSG00000032264;ENSMUSG00000033102;ENSMUSG00000034509	Cdc14a;Cdkn1b;Cdkn1c;Zw10;Cdc14b;Mad2l1bp	6	7	85.7143	R org.Mm.eg.db package (ver. 3.14.0)
GO:0007097	nuclear migration	Gene Ontology (Biological Process)	ENSMUSG00000026490;ENSMUSG00000028851;ENSMUSG00000006699;ENSMUSG00000044700;ENSMUSG00000031865;ENSMUSG00000096054;ENSMUSG00000014778;ENSMUSG00000020271;ENSMUSG00000020902;ENSMUSG00000020900;ENSMUSG00000020745;ENSMUSG00000020733;ENSMUSG00000063450;ENSMUSG00000021097;ENSMUSG00000054150;ENSMUSG00000018707;ENSMUSG00000022607	Cdc42bpa;Nudc;Cdc42;Tmem201;Dctn1;Syne1;Fhod1;Fbxw11;Ntn1;Myh10;Pafah1b1;Slc9a3r1;Syne2;Clmn;Syne3;Dync1h1;Ptk2	17	18	94.4444	R org.Mm.eg.db package (ver. 3.14.0)
GO:0007098	centrosome cycle	Gene Ontology (Biological Process)	ENSMUSG00000026504;ENSMUSG00000040549;ENSMUSG00000027285;ENSMUSG00000044641;ENSMUSG00000027496;ENSMUSG00000001134;ENSMUSG00000031371;ENSMUSG00000032902;ENSMUSG00000036825;ENSMUSG00000038047;ENSMUSG00000040860;ENSMUSG00000028933;ENSMUSG00000079555;ENSMUSG00000036390;ENSMUSG00000053158;ENSMUSG00000035354;ENSMUSG00000019907;ENSMUSG00000031592;ENSMUSG00000038215;ENSMUSG00000035439;ENSMUSG00000005699;…	Sdccag8;Ckap5;Haus2;Pard6b;Aurka;Uxt;Haus7;Slc16a1;Ssx2ip;Haus6;Crocc;Xrcc2;Haus3;Gadd45a;Fes;Uvrag;Ppp1r12a;Pcm1;Cep44;Haus8;Pard6a;Haus4;Bbs4;Bnip2;Cep68;Npm1;Chd3;Brca1;Cep120;Haus1;Arl2	31	38	81.5789	R org.Mm.eg.db package (ver. 3.14.0)
GO:0007099	centriole replication	Gene Ontology (Biological Process)	ENSMUSG00000068394;ENSMUSG00000031347;ENSMUSG00000039298;ENSMUSG00000036403;ENSMUSG00000037020;ENSMUSG00000033904;ENSMUSG00000019952;ENSMUSG00000025358;ENSMUSG00000038215;ENSMUSG00000064128;ENSMUSG00000046111;ENSMUSG00000032534;ENSMUSG00000032782;ENSMUSG00000020807;ENSMUSG00000048445;ENSMUSG00000024542;ENSMUSG00000023066	Cep152;Cetn2;Cdk5rap2;Cep135;Wdr62;Ccp110;Poc1b;Cdk2;Cep44;Cenpj;Cep295;Cep63;Cntrob;4933427D14Rik;Ccdc57;Cep192;Rttn	17	24	70.8333	R org.Mm.eg.db package (ver. 3.14.0)
GO:0007127	meiosis I	Gene Ontology (Biological Process)	ENSMUSG00000027381;ENSMUSG00000037108;ENSMUSG00000025487;ENSMUSG00000062248;ENSMUSG00000007035	Bcl2l11;Zcwpw1;Psmd13;Cks2;Msh5	5	8	62.5	R org.Mm.eg.db package (ver. 3.14.0)
GO:0007143	female meiotic nuclear division	Gene Ontology (Biological Process)	ENSMUSG00000034218;ENSMUSG00000021395;ENSMUSG00000022556;ENSMUSG00000008690;ENSMUSG00000060657;ENSMUSG00000007564	Atm;Spin1;Hsf1;Ncaph2;Marf1;Ppp2r1a	6	12	50	R org.Mm.eg.db package (ver. 3.14.0)
GO:0007157	heterophilic cell-cell adhesion via plasma membrane cell adhesion molecules	Gene Ontology (Biological Process)	ENSMUSG00000005338;ENSMUSG00000027009;ENSMUSG00000050947;ENSMUSG00000027962;ENSMUSG00000028399;ENSMUSG00000040511;ENSMUSG00000036862;ENSMUSG00000030830;ENSMUSG00000019818;ENSMUSG00000047139;ENSMUSG00000031561;ENSMUSG00000013033;ENSMUSG00000032012;ENSMUSG00000032135;ENSMUSG00000032076;ENSMUSG00000032593;ENSMUSG00000001123;ENSMUSG00000038591;ENSMUSG00000068220;ENSMUSG00000048218;ENSMUSG00000000555;…	Cadm3;Itga4;Amigo1;Vcam1;Ptprd;Pvr;Dchs1;Itgal;Cd164;Cd24a;Tenm3;Adgrl1;Nectin1;Mcam;Cadm1;Amigo3;Lgals9;Colec10;Lgals1;Amigo2;Itga5;Scarf2;Nectin3;Alcam;Cxadr;Nrxn1;Cdh2	27	49	55.102	R org.Mm.eg.db package (ver. 3.14.0)
GO:0007159	leukocyte cell-cell adhesion	Gene Ontology (Biological Process)	ENSMUSG00000026395;ENSMUSG00000038235;ENSMUSG00000027009;ENSMUSG00000027962;ENSMUSG00000030830;ENSMUSG00000047139;ENSMUSG00000000290;ENSMUSG00000025809;ENSMUSG00000037405;ENSMUSG00000032080;ENSMUSG00000032420;ENSMUSG00000020400;ENSMUSG00000020717;ENSMUSG00000021457;ENSMUSG00000000555;ENSMUSG00000024290;ENSMUSG00000024965	Ptprc;F11r;Itga4;Vcam1;Itgal;Cd24a;Itgb2;Itgb1;Icam1;Apoa4;Nt5e;Tnip1;Pecam1;Syk;Itga5;Rock1;Fermt3	17	29	58.6207	R org.Mm.eg.db package (ver. 3.14.0)
GO:0007160	cell-matrix adhesion	Gene Ontology (Biological Process)	ENSMUSG00000026043;ENSMUSG00000026193;ENSMUSG00000047793;ENSMUSG00000016494;ENSMUSG00000026768;ENSMUSG00000026812;ENSMUSG00000027111;ENSMUSG00000027009;ENSMUSG00000027087;ENSMUSG00000027381;ENSMUSG00000037902;ENSMUSG00000027356;ENSMUSG00000059327;ENSMUSG00000033860;ENSMUSG00000028001;ENSMUSG00000033831;ENSMUSG00000027962;ENSMUSG00000028413;ENSMUSG00000078716;ENSMUSG00000006386;ENSMUSG00000028553;…	Col3a1;Fn1;Sned1;Cd34;Itga8;Tsc1;Itga6;Itga4;Itgav;Bcl2l11;Sirpa;Fermt1;Eda;Fgg;Fga;Fgb;Vcam1;B4galt1;Tmem8b;Tek;Angptl3;Cdk5;Emilin1;Hpse;Pxn;Mkln1;Zyx;Bcam;Itgal;Ccn2;Lims1;Col13a1;Itgb2;Cd63;Adam9;Agt;Itgb1;Nid2;Fermt2;Col5a3;Jam3;Rhoa;Ctnnb1;Vtn;Itga2b;Itgb3;Nid1;Itga1;Itgb1bp1;Itgb7;Emp2;Itgb5;Tiam1;Msln;Tnxb;Srf;Fermt3	57	86	66.2791	R org.Mm.eg.db package (ver. 3.14.0)
GO:0007162	negative regulation of cell adhesion	Gene Ontology (Biological Process)	ENSMUSG00000056050;ENSMUSG00000026640;ENSMUSG00000025608;ENSMUSG00000029765;ENSMUSG00000079494;ENSMUSG00000030004;ENSMUSG00000033634;ENSMUSG00000057103;ENSMUSG00000030084;ENSMUSG00000030123;ENSMUSG00000030671;ENSMUSG00000074785;ENSMUSG00000018166;ENSMUSG00000031740;ENSMUSG00000031841;ENSMUSG00000001348;ENSMUSG00000054693;ENSMUSG00000053646;ENSMUSG00000036006;ENSMUSG00000021549;ENSMUSG00000041417;…	Mia3;Plxna2;Podxl;Plxna4;Nat8f5;Nat8;Nat8f2;Nat8f1;Plxna1;Plxnd1;Pde3b;Plxnc1;Erbb3;Mmp2;Cdh13;Acp5;Adam10;Plxnb1;Ripor2;Rasa1;Pik3r1;Lamb1;Cbll1;Plxnb2;Rnd1;Acvrl1;Hrg;Kng2;Kng1;Jam2;Dact2;Dusp1;Myo1f;Cfl1	34	55	61.8182	R org.Mm.eg.db package (ver. 3.14.0)
GO:0007163	establishment or maintenance of cell polarity	Gene Ontology (Biological Process)	ENSMUSG00000026277;ENSMUSG00000026341;ENSMUSG00000017144;ENSMUSG00000044641;ENSMUSG00000002233;ENSMUSG00000028649;ENSMUSG00000006699;ENSMUSG00000029580;ENSMUSG00000029581;ENSMUSG00000001847;ENSMUSG00000074227;ENSMUSG00000073982;ENSMUSG00000030770;ENSMUSG00000019920;ENSMUSG00000019944;ENSMUSG00000070047;ENSMUSG00000033282;ENSMUSG00000005699;ENSMUSG00000025812;ENSMUSG00000022075;ENSMUSG00000032558;…	Stk25;Actr3;Rnd3;Pard6b;Rhoc;Macf1;Cdc42;Actb;Fscn1;Rac1;Spint2;Rhog;Parva;Lims1;Rhobtb1;Fat1;Rpgrip1l;Pard6a;Pard3;Rhobtb2;Nphp3;Rhoa;Clasp2;Actr2;Rnd2;Rhobtb3;Rhob;Syne2;Rac2;Parvb;Rnd1;Gsk3b;Apc;Ctnna1;Rhod	35	48	72.9167	R org.Mm.eg.db package (ver. 3.14.0)
GO:0007167	enzyme-linked receptor protein signaling pathway	Gene Ontology (Biological Process)	ENSMUSG00000028530;ENSMUSG00000002602;ENSMUSG00000040249;ENSMUSG00000031451;ENSMUSG00000031805;ENSMUSG00000021457;ENSMUSG00000024789	Jak1;Axl;Lrp1;Gas6;Jak3;Syk;Jak2	7	7	100	R org.Mm.eg.db package (ver. 3.14.0)
GO:0007169	transmembrane receptor protein tyrosine kinase signaling pathway	Gene Ontology (Biological Process)	ENSMUSG00000026117;ENSMUSG00000062209;ENSMUSG00000026674;ENSMUSG00000048482;ENSMUSG00000014361;ENSMUSG00000003283;ENSMUSG00000027646;ENSMUSG00000038605;ENSMUSG00000042626;ENSMUSG00000027859;ENSMUSG00000014599;ENSMUSG00000042228;ENSMUSG00000006386;ENSMUSG00000033191;ENSMUSG00000028874;ENSMUSG00000006445;ENSMUSG00000014932;ENSMUSG00000054252;ENSMUSG00000029231;ENSMUSG00000005672;ENSMUSG00000062960;…	Zap70;Erbb4;Ddr2;Bdnf;Mertk;Hck;Src;Samd10;Shc1;Ngf;Csf1;Lyn;Tek;Tie1;Fgr;Epha2;Yes1;Fgfr3;Pdgfra;Kit;Kdr;Stap1;Ephb4;Lmtk2;Flt1;Met;Epha1;Axl;Fes;Fgfr2;Frk;Fyn;Frs2;Erbb3;Insr;Fgfr1;Bcar1;Ptk2b;Dok2;Ryk;Egfr;Lcp2;Flt4;Tom1l1;Nedd9;Syk;Fgfr4;Dok3;Ntrk2;Sla;Ptk2;Tnk2;Ddr1;Frs3;Fer;Pdgfrb;Csf1r;Blnk;Gfra1	59	117	50.4274	R org.Mm.eg.db package (ver. 3.14.0)
GO:0007173	epidermal growth factor receptor signaling pathway	Gene Ontology (Biological Process)	ENSMUSG00000026417;ENSMUSG00000026596;ENSMUSG00000026614;ENSMUSG00000026842;ENSMUSG00000038844;ENSMUSG00000027646;ENSMUSG00000016933;ENSMUSG00000042626;ENSMUSG00000082361;ENSMUSG00000043733;ENSMUSG00000002413;ENSMUSG00000029999;ENSMUSG00000002603;ENSMUSG00000030536;ENSMUSG00000018166;ENSMUSG00000031714;ENSMUSG00000031955;ENSMUSG00000021877;ENSMUSG00000059456;ENSMUSG00000020122;ENSMUSG00000020467;…	Pigr;Abl2;Slc30a10;Abl1;Kif16b;Src;Plcg1;Shc1;Btc;Ptpn11;Braf;Tgfa;Tgfb1;Iqgap1;Erbb3;Gab1;Bcar1;Arf4;Ptk2b;Egfr;Efemp1;Sox9;Grb2;Caml;Adam17;Akt1;Ptk2;Adgre4;Sos1;Socs5;Garem1;Hbegf;Plce1	33	41	80.4878	R org.Mm.eg.db package (ver. 3.14.0)
GO:0007175	negative regulation of epidermal growth factor-activated receptor activity	Gene Ontology (Biological Process)	ENSMUSG00000010609;ENSMUSG00000027582;ENSMUSG00000028967;ENSMUSG00000046733;ENSMUSG00000040525;ENSMUSG00000014402;ENSMUSG00000048379;ENSMUSG00000025371;ENSMUSG00000019969;ENSMUSG00000022637;ENSMUSG00000037104	Psen2;Zgpat;Errfi1;Gprc5a;Cblc;Tsg101;Socs4;Chmp6;Psen1;Cblb;Socs5	11	14	78.5714	R org.Mm.eg.db package (ver. 3.14.0)
GO:0007176	regulation of epidermal growth factor-activated receptor activity	Gene Ontology (Biological Process)	ENSMUSG00000010609;ENSMUSG00000031996;ENSMUSG00000019969;ENSMUSG00000022892	Psen2;Aplp2;Psen1;App	4	4	100	R org.Mm.eg.db package (ver. 3.14.0)
GO:0007178	transmembrane receptor protein serine/threonine kinase signaling pathway	Gene Ontology (Biological Process)	ENSMUSG00000067336;ENSMUSG00000052155;ENSMUSG00000026836;ENSMUSG00000027784;ENSMUSG00000007613;ENSMUSG00000039166;ENSMUSG00000066839;ENSMUSG00000032440;ENSMUSG00000032508;ENSMUSG00000061393;ENSMUSG00000000530;ENSMUSG00000000532;ENSMUSG00000053436	Bmpr2;Acvr2a;Acvr1;Ppm1l;Tgfbr1;Akap7;Ecsit;Tgfbr2;Myd88;Acvr2b;Acvrl1;Acvr1b;Mapk14	13	23	56.5217	R org.Mm.eg.db package (ver. 3.14.0)
GO:0007179	transforming growth factor beta receptor signaling pathway	Gene Ontology (Biological Process)	ENSMUSG00000026043;ENSMUSG00000025958;ENSMUSG00000026496;ENSMUSG00000026814;ENSMUSG00000026836;ENSMUSG00000002111;ENSMUSG00000027358;ENSMUSG00000027646;ENSMUSG00000031010;ENSMUSG00000027660;ENSMUSG00000027796;ENSMUSG00000028284;ENSMUSG00000007613;ENSMUSG00000052684;ENSMUSG00000034557;ENSMUSG00000029287;ENSMUSG00000029528;ENSMUSG00000029661;ENSMUSG00000061436;ENSMUSG00000029860;ENSMUSG00000002603;…	Col3a1;Creb1;Parp1;Eng;Acvr1;Spi1;Bmp2;Src;Usp9x;Skil;Smad9;Map3k7;Tgfbr1;Jun;Zfyve9;Tgfbr3;Pxn;Col1a2;Hipk2;Zyx;Tgfb1;Ltbp4;Lrrc32;Cited2;Ptprk;Sirt1;Appl2;Usp15;Tgfbr3l;Adam9;Hpgd;Smad1;Cdh5;Zmiz1;Appl1;Dcp1a;Fermt2;Pml;Smad3;Smad6;Tgfbr2;Trp53;Arrb2;Nlk;Mtmr4;Stat3;Dusp22;Gcnt2;Smad5;Map3k1;Fut8;Ptk2;Tab1;Acvrl1;Cldn5;Nrros;Itgb5;Twsg1;Ltbp1;Bambi;Smad4;Smad7;Smad2;Ltbp3	64	85	75.2941	R org.Mm.eg.db package (ver. 3.14.0)
GO:0007182	common-partner SMAD protein phosphorylation	Gene Ontology (Biological Process)	ENSMUSG00000002603;ENSMUSG00000021835;ENSMUSG00000036986;ENSMUSG00000032440;ENSMUSG00000020315;ENSMUSG00000024563	Tgfb1;Bmp4;Pml;Tgfbr2;Sptbn1;Smad2	6	6	100	R org.Mm.eg.db package (ver. 3.14.0)
GO:0007183	SMAD protein complex assembly	Gene Ontology (Biological Process)	ENSMUSG00000002603;ENSMUSG00000031681;ENSMUSG00000032402;ENSMUSG00000024515;ENSMUSG00000024563	Tgfb1;Smad1;Smad3;Smad4;Smad2	5	6	83.3333	R org.Mm.eg.db package (ver. 3.14.0)
GO:0007191	adenylate cyclase-activating dopamine receptor signaling pathway	Gene Ontology (Biological Process)	ENSMUSG00000027523;ENSMUSG00000019464;ENSMUSG00000020733;ENSMUSG00000022840;ENSMUSG00000024524	Gnas;Ptger1;Slc9a3r1;Adcy5;Gnal	5	10	50	R org.Mm.eg.db package (ver. 3.14.0)
GO:0007215	glutamate receptor signaling pathway	Gene Ontology (Biological Process)	ENSMUSG00000003458;ENSMUSG00000051177;ENSMUSG00000000838;ENSMUSG00000024639	Ncstn;Plcb1;Fmr1;Gnaq	4	8	50	R org.Mm.eg.db package (ver. 3.14.0)
GO:0007219	Notch signaling pathway	Gene Ontology (Biological Process)	ENSMUSG00000026019;ENSMUSG00000026272;ENSMUSG00000003458;ENSMUSG00000010609;ENSMUSG00000026923;ENSMUSG00000027314;ENSMUSG00000027313;ENSMUSG00000027358;ENSMUSG00000027276;ENSMUSG00000037025;ENSMUSG00000046020;ENSMUSG00000016409;ENSMUSG00000061143;ENSMUSG00000028086;ENSMUSG00000015750;ENSMUSG00000027878;ENSMUSG00000028576;ENSMUSG00000032744;ENSMUSG00000037583;ENSMUSG00000040761;ENSMUSG00000029060;…	Wdr12;Agxt;Ncstn;Psen2;Notch1;Dll4;Chac1;Bmp2;Jag1;Foxa2;Pofut1;Nkap;Maml3;Fbxw7;Aph1a;Notch2;Ift74;Heyl;Nr0b2;Spen;Mib2;Cdk6;Galnt11;Ift172;Rbpj;Rita1;Dtx2;Anxa4;Cdkn1b;Epn1;Rps19;Tgfb1;Psenen;Cebpa;Akt1s1;Perp;Cfd;Nr1h4;Dtx3;Sorbs2;Hp;Ift88;Aph1b;Aph1c;Adam10;Onecut1;Tgfbr2;Xirp1;Maml1;Epn2;Nle1;Hnf1b;Tbx2;Krt19;Sox9;S1pr3;Itgb1bp1;Adam17;Foxa1;Psen1;Sel1l;Ptp4a3;Snai2;Hes1;Dtx3l;App;Dll1;Traf7…	74	118	62.7119	R org.Mm.eg.db package (ver. 3.14.0)
GO:0007220	Notch receptor processing	Gene Ontology (Biological Process)	ENSMUSG00000003458;ENSMUSG00000010609;ENSMUSG00000015750;ENSMUSG00000036835;ENSMUSG00000032375;ENSMUSG00000053040;ENSMUSG00000054693;ENSMUSG00000052593;ENSMUSG00000019969	Ncstn;Psen2;Aph1a;Psenen;Aph1b;Aph1c;Adam10;Adam17;Psen1	9	10	90	R org.Mm.eg.db package (ver. 3.14.0)
GO:0007221	positive regulation of transcription of Notch receptor target	Gene Ontology (Biological Process)	ENSMUSG00000026923;ENSMUSG00000061143;ENSMUSG00000048109;ENSMUSG00000039191;ENSMUSG00000050567	Notch1;Maml3;Rbm15;Rbpj;Maml1	5	6	83.3333	R org.Mm.eg.db package (ver. 3.14.0)
GO:0007224	smoothened signaling pathway	Gene Ontology (Biological Process)	ENSMUSG00000006538;ENSMUSG00000026276;ENSMUSG00000018199;ENSMUSG00000030768;ENSMUSG00000034848;ENSMUSG00000090100;ENSMUSG00000017858;ENSMUSG00000031349;ENSMUSG00000037325;ENSMUSG00000027778;ENSMUSG00000008730;ENSMUSG00000063172;ENSMUSG00000038564;ENSMUSG00000029122;ENSMUSG00000050248;ENSMUSG00000039765;ENSMUSG00000037890;ENSMUSG00000001761;ENSMUSG00000061436;ENSMUSG00000040390;ENSMUSG00000038122;…	Ihh;Septin2;Ro60;Disp1;Ttc21b;Ttbk2;Ift52;Nsdhl;Bbs7;Ift80;Hipk1;Hspb11;Ift172;Evc;Evc2;Cc2d2a;Wdr19;Smo;Hipk2;Map3k10;Tbc1d32;Cfap410;Dyrk2;Fkbp8;Foxf1;Cenpj;Ift88;Ift46;Ulk3;Tgfbr2;Wdpcp;Kif3a;Ift20;Ptpdc1;Ptch1;2700049A03Rik;Ext1;Ift27;Cluap1;Hes1;Arl13b;Sufu;Arl3	43	75	57.3333	R org.Mm.eg.db package (ver. 3.14.0)
GO:0007229	integrin-mediated signaling pathway	Gene Ontology (Biological Process)	ENSMUSG00000026043;ENSMUSG00000026193;ENSMUSG00000004364;ENSMUSG00000058715;ENSMUSG00000026768;ENSMUSG00000026842;ENSMUSG00000027111;ENSMUSG00000027009;ENSMUSG00000027087;ENSMUSG00000027303;ENSMUSG00000027356;ENSMUSG00000027646;ENSMUSG00000015647;ENSMUSG00000028041;ENSMUSG00000028465;ENSMUSG00000078612;ENSMUSG00000028517;ENSMUSG00000028874;ENSMUSG00000006699;ENSMUSG00000040945;ENSMUSG00000035692;…	Col3a1;Fn1;Cul3;Fcer1g;Itga8;Abl1;Itga6;Itga4;Itgav;Ptpra;Fermt1;Src;Lama5;Adam15;Tln1;Fyb2;Plpp3;Fgr;Cdc42;Rcc2;Isg15;Tec;Pxn;Ptpn11;Zyx;Arhgap35;Tyrobp;Gab2;Itgal;Ccn2;Itgb2;Itga7;Bcar1;Nrp1;Itgb1;Fermt2;Ptk2b;Thy1;Apoa1;Rhoa;Itga9;Plek;Itga3;Itga2b;Itgb3;Syk;Itga1;Itgb1bp1;Fut8;Fyb;Ptk2;Itgb7;Itga5;Itgb5;Vav1;Lama3;Fermt3	57	80	71.25	R org.Mm.eg.db package (ver. 3.14.0)
GO:0007249	I-kappaB kinase/NF-kappaB signaling	Gene Ontology (Biological Process)	ENSMUSG00000064289;ENSMUSG00000027164;ENSMUSG00000046688;ENSMUSG00000028191;ENSMUSG00000041135;ENSMUSG00000050213;ENSMUSG00000059866;ENSMUSG00000060477;ENSMUSG00000002983;ENSMUSG00000053175;ENSMUSG00000031537;ENSMUSG00000031616;ENSMUSG00000021772;ENSMUSG00000022122;ENSMUSG00000032041;ENSMUSG00000033629;ENSMUSG00000032463;ENSMUSG00000039285;ENSMUSG00000018899;ENSMUSG00000038517;ENSMUSG00000017837;…	Tank;Traf6;Tifa;Bcl10;Ripk2;Snip1;Tnip2;Irak2;Relb;Bcl3;Ikbkb;Ednra;Nkiras1;Ednrb;Tirap;Hacd3;Faim;Azi2;Irf1;Tbkbp1;Nkiras2;Map3k14;Tifab;Rock2;Nfkbia;Akt1;Nfkbil1;Rock1;Malt1;Rela;Chuk	31	46	67.3913	R org.Mm.eg.db package (ver. 3.14.0)
GO:0007250	activation of NF-kappaB-inducing kinase activity	Gene Ontology (Biological Process)	ENSMUSG00000034432;ENSMUSG00000026942;ENSMUSG00000027164;ENSMUSG00000031392;ENSMUSG00000004221;ENSMUSG00000028284;ENSMUSG00000031980;ENSMUSG00000032041;ENSMUSG00000017386;ENSMUSG00000033170;ENSMUSG00000032688;ENSMUSG00000024695	Cops8;Traf2;Traf6;Irak1;Ikbkg;Map3k7;Agt;Tirap;Traf4;Card10;Malt1;Zfp91	12	17	70.5882	R org.Mm.eg.db package (ver. 3.14.0)
GO:0007252	I-kappaB phosphorylation	Gene Ontology (Biological Process)	ENSMUSG00000026883;ENSMUSG00000027995;ENSMUSG00000028284;ENSMUSG00000028431;ENSMUSG00000030172;ENSMUSG00000040026;ENSMUSG00000031537;ENSMUSG00000031639;ENSMUSG00000022867;ENSMUSG00000025199	Dab2ip;Tlr2;Map3k7;Elp1;Erc1;Saa3;Ikbkb;Tlr3;Usp25;Chuk	10	13	76.9231	R org.Mm.eg.db package (ver. 3.14.0)
GO:0007253	cytoplasmic sequestering of NF-kappaB	Gene Ontology (Biological Process)	ENSMUSG00000031429;ENSMUSG00000010517;ENSMUSG00000030595;ENSMUSG00000021025	Psmd10;Faf1;Nfkbib;Nfkbia	4	5	80	R org.Mm.eg.db package (ver. 3.14.0)
GO:0007254	JNK cascade	Gene Ontology (Biological Process)	ENSMUSG00000026027;ENSMUSG00000004085;ENSMUSG00000027104;ENSMUSG00000027001;ENSMUSG00000027164;ENSMUSG00000031392;ENSMUSG00000028163;ENSMUSG00000028284;ENSMUSG00000063838;ENSMUSG00000071369;ENSMUSG00000002948;ENSMUSG00000031639;ENSMUSG00000021994;ENSMUSG00000054051;ENSMUSG00000021936;ENSMUSG00000032402;ENSMUSG00000033629;ENSMUSG00000032508;ENSMUSG00000020366;ENSMUSG00000033352;ENSMUSG00000020859;…	Stradb;Map3k20;Atf2;Dusp19;Traf6;Irak1;Nfkb1;Map3k7;Cdc42ep5;Map3k5;Map2k7;Tlr3;Wnt5a;Ercc6;Mapk8;Smad3;Hacd3;Myd88;Mapk9;Map2k4;Spag9;Map3k1;Trib1;Ptk2;Irak4;Map3k13;Mapk8ip3;Map3k11	28	42	66.6667	R org.Mm.eg.db package (ver. 3.14.0)
GO:0007259	receptor signaling pathway via JAK-STAT	Gene Ontology (Biological Process)	ENSMUSG00000026104;ENSMUSG00000023206;ENSMUSG00000028530;ENSMUSG00000034462;ENSMUSG00000050440;ENSMUSG00000005609;ENSMUSG00000004934;ENSMUSG00000002147;ENSMUSG00000040033;ENSMUSG00000032405;ENSMUSG00000020919;ENSMUSG00000004043;ENSMUSG00000004040;ENSMUSG00000053113;ENSMUSG00000055737;ENSMUSG00000005268;ENSMUSG00000032855;ENSMUSG00000037104;ENSMUSG00000024789	Stat1;Il15ra;Jak1;Pkd2;Hamp;Ctr9;Pias4;Stat6;Stat2;Pias1;Stat5b;Stat5a;Stat3;Socs3;Ghr;Prlr;Pkd1;Socs5;Jak2	19	28	67.8571	R org.Mm.eg.db package (ver. 3.14.0)
GO:0007264	small GTPase mediated signal transduction	Gene Ontology (Biological Process)	ENSMUSG00000038608;ENSMUSG00000042229;ENSMUSG00000026482;ENSMUSG00000026594;ENSMUSG00000048865;ENSMUSG00000078185;ENSMUSG00000009621;ENSMUSG00000026821;ENSMUSG00000059013;ENSMUSG00000038831;ENSMUSG00000017144;ENSMUSG00000049044;ENSMUSG00000027247;ENSMUSG00000015291;ENSMUSG00000025656;ENSMUSG00000025531;ENSMUSG00000062232;ENSMUSG00000046722;ENSMUSG00000002233;ENSMUSG00000068798;ENSMUSG00000028121;…	Dock10;Rabif;Rgl1;Ralgps2;Arhgap30;Chml;Vav2;Ralgds;Sh2d3c;Ralgps1;Rnd3;Rapgef4;Arhgap1;Gdi1;Arhgef9;Chm;Rapgef2;Cdc42se1;Rhoc;Rap1a;Bcar3;Dock7;Cdc42;Rheb;G3bp2;Uso1;Rac1;Klk1b4;Nucb1;Rhog;Nucb2;Dock1;Hras;Arhgap18;Rhobtb1;Bcr;Rap1b;Arhgef18;Arhgef7;Hmox1;Rhou;Rab4a;Dock5;Rhobtb2;Dock9;Dock6;Rgl3;Arhgap32;Rhoa;Dock2;Rufy1;Rnd2;Gdi2;Rhob;Ywhaq;Dock4;Sos2;Rhoj;Rapgef5;Rac2;Rapgef3;Rnd1;Dnaja3;Arhg…	77	97	79.3814	R org.Mm.eg.db package (ver. 3.14.0)
GO:0007265	Ras protein signal transduction	Gene Ontology (Biological Process)	ENSMUSG00000004451;ENSMUSG00000026727;ENSMUSG00000027363;ENSMUSG00000028057;ENSMUSG00000015697;ENSMUSG00000027852;ENSMUSG00000028249;ENSMUSG00000052684;ENSMUSG00000034926;ENSMUSG00000029512;ENSMUSG00000029454;ENSMUSG00000029458;ENSMUSG00000030222;ENSMUSG00000030265;ENSMUSG00000005566;ENSMUSG00000038387;ENSMUSG00000055723;ENSMUSG00000025499;ENSMUSG00000036120;ENSMUSG00000022102;ENSMUSG00000004099;…	Ralb;Rsu1;Usp8;Rit1;Setdb1;Nras;Sdcbp;Jun;Dhcr24;Ulk1;Mapkapk5;Brap;Rerg;Kras;Trim28;Rras;Rras2;Hras;Rfxank;Dok2;Dnmt1;Usp28;Mras;Rassf1;Ntn1;Ksr1;Nf1;Grb2;Rala;Dok3;Plk2;Arl6;Rasgrp3;Sos1;Plce1;Shtn1	36	47	76.5957	R org.Mm.eg.db package (ver. 3.14.0)
GO:0007266	Rho protein signal transduction	Gene Ontology (Biological Process)	ENSMUSG00000041977;ENSMUSG00000038816;ENSMUSG00000066043;ENSMUSG00000006699;ENSMUSG00000039713;ENSMUSG00000000149;ENSMUSG00000029661;ENSMUSG00000034930;ENSMUSG00000030220;ENSMUSG00000015766;ENSMUSG00000063838;ENSMUSG00000073982;ENSMUSG00000025504;ENSMUSG00000004677;ENSMUSG00000031616;ENSMUSG00000031785;ENSMUSG00000038604;ENSMUSG00000031841;ENSMUSG00000041444;ENSMUSG00000059495;ENSMUSG00000033629;…	Arhgef11;Ctnnal1;Phactr4;Cdc42;Plekhg5;Gna12;Col1a2;Rtkn;Arhgdib;Eps8;Cdc42ep5;Rhog;Eps8l2;Myo9b;Ednra;Adgrg1;Ripor1;Cdh13;Arhgap32;Arhgef12;Hacd3;Rhoa;Tax1bp3;Ngfr;Pecam1;Gna13;Cdc42ep4;Baiap2;Arhgdia;Agtr1a;Rock2;Rhoj;Synj2bp;Cdc42ep1;Celsr1;Bcl6;Kalrn;Rock1;Cdc42ep2;Chuk	40	55	72.7273	R org.Mm.eg.db package (ver. 3.14.0)
GO:0007270	neuron-neuron synaptic transmission	Gene Ontology (Biological Process)	ENSMUSG00000063077;ENSMUSG00000008892;ENSMUSG00000034656;ENSMUSG00000020402;ENSMUSG00000069729;ENSMUSG00000038128;ENSMUSG00000013663	Kif1b;Vdac3;Cacna1a;Vdac1;Arid1b;Camk4;Pten	7	10	70	R org.Mm.eg.db package (ver. 3.14.0)
GO:0007276	gamete generation	Gene Ontology (Biological Process)	ENSMUSG00000063972;ENSMUSG00000000787;ENSMUSG00000040025;ENSMUSG00000036856;ENSMUSG00000058298;ENSMUSG00000031681;ENSMUSG00000004018;ENSMUSG00000018559;ENSMUSG00000021395;ENSMUSG00000021461;ENSMUSG00000021765;ENSMUSG00000022811;ENSMUSG00000069045	Nr6a1;Ddx3x;Ythdf2;Wnt4;Mcm9;Smad1;Fancl;Ctdnep1;Spin1;Fancc;Fst;Zfp148;Ddx3y	13	26	50	R org.Mm.eg.db package (ver. 3.14.0)
GO:0007281	germ cell development	Gene Ontology (Biological Process)	ENSMUSG00000026484;ENSMUSG00000026836;ENSMUSG00000007659;ENSMUSG00000079509;ENSMUSG00000035517;ENSMUSG00000043753;ENSMUSG00000028991;ENSMUSG00000005672;ENSMUSG00000001157;ENSMUSG00000061353;ENSMUSG00000003549;ENSMUSG00000003873;ENSMUSG00000030846;ENSMUSG00000019996;ENSMUSG00000019966;ENSMUSG00000021835;ENSMUSG00000020271;ENSMUSG00000020745;ENSMUSG00000020516;ENSMUSG00000037992;ENSMUSG00000021540;…	Rnf2;Acvr1;Bcl2l1;Zfx;Tdrd7;Dmrta1;Mtor;Kit;Gmcl1;Cxcl12;Ercc1;Bax;Tial1;Map7;Kitl;Bmp4;Fbxw11;Pafah1b1;Rps6kb1;Rara;Smad5;Fancc;Akt1;Ehmt2;Msh2	25	47	53.1915	R org.Mm.eg.db package (ver. 3.14.0)
GO:0007284	spermatogonial cell division	Gene Ontology (Biological Process)	ENSMUSG00000040025;ENSMUSG00000034758;ENSMUSG00000034329;ENSMUSG00000041415	Ythdf2;Tle6;Brip1;Dicer1	4	5	80	R org.Mm.eg.db package (ver. 3.14.0)
GO:0007289	spermatid nucleus differentiation	Gene Ontology (Biological Process)	ENSMUSG00000026159;ENSMUSG00000047824;ENSMUSG00000089911;ENSMUSG00000030059;ENSMUSG00000062300;ENSMUSG00000071359;ENSMUSG00000019861;ENSMUSG00000054717;ENSMUSG00000034910	Agfg1;Pygo2;Mfsd14a;Tmf1;Nectin2;Tbpl1;Gopc;Hmgb2;Pygo1	9	9	100	R org.Mm.eg.db package (ver. 3.14.0)
GO:0007292	female gamete generation	Gene Ontology (Biological Process)	ENSMUSG00000027353;ENSMUSG00000034480;ENSMUSG00000028609;ENSMUSG00000058298;ENSMUSG00000034218;ENSMUSG00000051977;ENSMUSG00000007035	Mcm8;Diaph2;Magoh;Mcm9;Atm;Prdm9;Msh5	7	11	63.6364	R org.Mm.eg.db package (ver. 3.14.0)
GO:0007346	regulation of mitotic cell cycle	Gene Ontology (Biological Process)	ENSMUSG00000039630;ENSMUSG00000031155;ENSMUSG00000031176;ENSMUSG00000028044;ENSMUSG00000028249;ENSMUSG00000066149;ENSMUSG00000043207;ENSMUSG00000029062;ENSMUSG00000033209;ENSMUSG00000012483;ENSMUSG00000003031;ENSMUSG00000040250;ENSMUSG00000030536;ENSMUSG00000037664;ENSMUSG00000020063;ENSMUSG00000034974;ENSMUSG00000037214;ENSMUSG00000036712;ENSMUSG00000033862;ENSMUSG00000022105;ENSMUSG00000020380;…	Hnrnpu;Pim2;Dynlt3;Cks1b;Sdcbp;Cdc26;Zmpste24;Cdk11b;Ttc28;Rpa3;Cdkn1b;Ints13;Iqgap1;Cdkn1c;Sirt1;Dapk3;Thap1;Cyld;Cdk10;Rb1;Rad50;Trp53;Ywhae;Aatf;Cdk5rap3;Cks2;Ptch1;Myc;Ttll12;Pim3;Cdkn1a;Sik1;Sra1;Hdac3;Gbf1	35	47	74.4681	R org.Mm.eg.db package (ver. 3.14.0)
GO:0007368	determination of left/right symmetry	Gene Ontology (Biological Process)	ENSMUSG00000026575;ENSMUSG00000030768;ENSMUSG00000026923;ENSMUSG00000052155;ENSMUSG00000026836;ENSMUSG00000017858;ENSMUSG00000036632;ENSMUSG00000027878;ENSMUSG00000049488;ENSMUSG00000061322;ENSMUSG00000028576;ENSMUSG00000038564;ENSMUSG00000039765;ENSMUSG00000034462;ENSMUSG00000001761;ENSMUSG00000079494;ENSMUSG00000045039;ENSMUSG00000030513;ENSMUSG00000039910;ENSMUSG00000038122;ENSMUSG00000014329;…	Nme7;Disp1;Notch1;Acvr2a;Acvr1;Ift52;Alg5;Notch2;Tmem67;Dnai1;Ift74;Ift172;Cc2d2a;Pkd2;Smo;Nat8f5;Megf8;Pcsk6;Cited2;Tbc1d32;Bicc1;Dand5;Rpgrip1l;Pskh1;Foxf1;Gas8;Wnt5a;Ift88;Dync2h1;Odad3;Nphp3;Acvr2b;Ap1b1;Kif3a;Nek8;Mks1;Arl13b;Dll1;Ift140;Daam2;Tgif1;Rttn;Pcsk5;Rfx3;ENSMUSG00000041035;Sufu	46	84	54.7619	R org.Mm.eg.db package (ver. 3.14.0)
GO:0007369	gastrulation	Gene Ontology (Biological Process)	ENSMUSG00000073725;ENSMUSG00000004364;ENSMUSG00000026836;ENSMUSG00000038671;ENSMUSG00000027751;ENSMUSG00000028495;ENSMUSG00000007880;ENSMUSG00000028821;ENSMUSG00000029104;ENSMUSG00000079494;ENSMUSG00000057103;ENSMUSG00000042178;ENSMUSG00000025485;ENSMUSG00000020167;ENSMUSG00000020250;ENSMUSG00000032402;ENSMUSG00000032440;ENSMUSG00000020372;ENSMUSG00000059552;ENSMUSG00000020664;ENSMUSG00000061731;…	Lmbrd1;Cul3;Acvr1;Arfrp1;Supt20;Rps6;Arid1a;Syf2;Htt;Nat8f5;Nat8f1;Armc5;Ric8a;Tcf3;Txnrd1;Smad3;Tgfbr2;Rack1;Trp53;Dld;Ext1;Hira;Poglut1;Srf;Smad4;Smad2	26	39	66.6667	R org.Mm.eg.db package (ver. 3.14.0)
GO:0007379	segment specification	Gene Ontology (Biological Process)	ENSMUSG00000074622;ENSMUSG00000028496;ENSMUSG00000029267;ENSMUSG00000020888	Mafb;Mllt3;Mtf2;Dvl2	4	6	66.6667	R org.Mm.eg.db package (ver. 3.14.0)
GO:0007398	ectoderm development	Gene Ontology (Biological Process)	ENSMUSG00000026383;ENSMUSG00000006215;ENSMUSG00000021796;ENSMUSG00000006932;ENSMUSG00000009073;ENSMUSG00000022394	Epb41l5;Zbtb17;Bmpr1a;Ctnnb1;Nf2;L3mbtl2	6	9	66.6667	R org.Mm.eg.db package (ver. 3.14.0)
GO:0007399	nervous system development	Gene Ontology (Biological Process)	ENSMUSG00000004768;ENSMUSG00000026121;ENSMUSG00000026782;ENSMUSG00000025969;ENSMUSG00000062209;ENSMUSG00000026193;ENSMUSG00000026249;ENSMUSG00000026259;ENSMUSG00000067071;ENSMUSG00000026425;ENSMUSG00000009418;ENSMUSG00000026675;ENSMUSG00000039145;ENSMUSG00000026768;ENSMUSG00000026965;ENSMUSG00000026833;ENSMUSG00000026812;ENSMUSG00000043535;ENSMUSG00000035513;ENSMUSG00000075415;ENSMUSG00000026890;…	Rab23;Sema4c;Abi2;Nrp2;Erbb4;Fn1;Serpine2;Ngef;Hes6;Srgap2;Nav1;Hsd17b7;Camk1d;Itga8;Anapc2;Olfm1;Tsc1;Setx;Ntng2;Fnbp1;Lhx6;Lhx2;Mbd5;Rbm45;Ambra1;Slc1a2;Bdnf;Eif2ak4;Dll4;Chac1;Sema6d;Mertk;Btbd3;Pofut1;Fmr1;Ophn1;Efnb1;Prps1;Pex2;Tnik;Actl6a;Intu;Mbnl1;Rapgef2;Nes;Mef2d;Sema4a;Arhgef2;Sema6c;Rap1a;Amigo1;Tox;Sigmar1;Tgfbr1;Akna;Plaa;Dock7;Ptprf;Ppt1;Utp11;Zc3h12a;Phactr4;Arid1a;Stmn1;Cdc42;Sem…	221	424	52.1226	R org.Mm.eg.db package (ver. 3.14.0)
GO:0007406	negative regulation of neuroblast proliferation	Gene Ontology (Biological Process)	ENSMUSG00000048482;ENSMUSG00000002603;ENSMUSG00000047139;ENSMUSG00000059552;ENSMUSG00000046731;ENSMUSG00000020716;ENSMUSG00000037815	Bdnf;Tgfb1;Cd24a;Trp53;Kctd11;Nf1;Ctnna1	7	9	77.7778	R org.Mm.eg.db package (ver. 3.14.0)
GO:0007409	axonogenesis	Gene Ontology (Biological Process)	ENSMUSG00000026131;ENSMUSG00000026024;ENSMUSG00000025959;ENSMUSG00000025958;ENSMUSG00000026923;ENSMUSG00000035513;ENSMUSG00000033396;ENSMUSG00000028064;ENSMUSG00000050947;ENSMUSG00000028556;ENSMUSG00000028832;ENSMUSG00000029071;ENSMUSG00000028969;ENSMUSG00000029512;ENSMUSG00000043733;ENSMUSG00000029580;ENSMUSG00000038970;ENSMUSG00000039361;ENSMUSG00000059981;ENSMUSG00000030849;ENSMUSG00000019790;…	Dst;Als2;Klf7;Creb1;Notch1;Ntng2;Spg11;Sema4a;Amigo1;Dock7;Stmn1;Dvl1;Cdk5;Ulk1;Ptpn11;Actb;Lmtk2;Picalm;Taok2;Fgfr2;Stxbp5;Ank3;Stk11;Pip5k1c;Zdhhc17;Rab3a;Map1s;Rab8a;Top2b;Wnt5a;Ryk;Adcy1;Llgl1;Ulk2;Ntn1;Myh10;Pitpna;Cnp;Mapt;Tbce;Nrn1;Smn1;Rab10;Numb;Kalrn;Gsk3b;App;Flot1;Apc;Afg3l2;Shtn1	51	101	50.495	R org.Mm.eg.db package (ver. 3.14.0)
GO:0007416	synapse assembly	Gene Ontology (Biological Process)	ENSMUSG00000062209;ENSMUSG00000026433;ENSMUSG00000048482;ENSMUSG00000031393;ENSMUSG00000041936;ENSMUSG00000061601;ENSMUSG00000028969;ENSMUSG00000030123;ENSMUSG00000008153;ENSMUSG00000037541;ENSMUSG00000034656;ENSMUSG00000031696;ENSMUSG00000000303;ENSMUSG00000031985;ENSMUSG00000025555;ENSMUSG00000032076;ENSMUSG00000033577;ENSMUSG00000020476;ENSMUSG00000051790;ENSMUSG00000018411;ENSMUSG00000022623;…	Erbb4;Rab29;Bdnf;Mecp2;Agrn;Pclo;Cdk5;Plxnd1;Clstn3;Shank2;Cacna1a;Vps35;Cdh1;Gnpat;Farp1;Cadm1;Myo6;Dbnl;Nlgn2;Mapt;Shank3;Crkl;Adgrf1;Nrxn1;Cdh2;Slc25a46;Sptbn2;Nrxn2;Pten	29	52	55.7692	R org.Mm.eg.db package (ver. 3.14.0)
GO:0007420	brain development	Gene Ontology (Biological Process)	ENSMUSG00000026198;ENSMUSG00000036104;ENSMUSG00000026575;ENSMUSG00000052534;ENSMUSG00000026675;ENSMUSG00000062963;ENSMUSG00000026739;ENSMUSG00000038718;ENSMUSG00000000247;ENSMUSG00000050043;ENSMUSG00000027210;ENSMUSG00000051177;ENSMUSG00000068205;ENSMUSG00000038369;ENSMUSG00000039834;ENSMUSG00000068270;ENSMUSG00000031393;ENSMUSG00000045180;ENSMUSG00000037325;ENSMUSG00000027722;ENSMUSG00000027746;…	Abcb6;Rab3gap1;Nme7;Pbx1;Hsd17b7;Ufc1;Bmi1;Pbx3;Lhx2;Tmx2;Meis2;Plcb1;Macrod2;Ncoa6;Zfp335;Shroom4;Mecp2;Shroom2;Bbs7;Spata5;Ufm1;Pygo2;Amigo1;Stxbp3;S1pr1;Adgrl2;Cdk5rap2;Nfib;Ppt1;Mfsd2a;Maco1;Hspg2;Reln;Ift172;Htt;Utp3;Ptpn11;Dhx37;Dnajc30;Brca2;Met;Cxcl12;Napa;Smg9;Cic;Pafah1b3;Sphk2;C2cd3;Sox6;Setd1a;Tubgcp2;Ddit4;Bcr;Scyl2;Apaf1;Irs2;Col4a1;Fgfr1;Pomk;Map1s;Rpgrip1l;Adgrg1;Zfhx3;Atxn1l;Gas8…	112	191	58.6387	R org.Mm.eg.db package (ver. 3.14.0)
GO:0007435	salivary gland morphogenesis	Gene Ontology (Biological Process)	ENSMUSG00000034101;ENSMUSG00000008999;ENSMUSG00000031536;ENSMUSG00000031565;ENSMUSG00000020122;ENSMUSG00000024098	Ctnnd1;Bmp7;Polb;Fgfr1;Egfr;Twsg1	6	8	75	R org.Mm.eg.db package (ver. 3.14.0)
GO:0007492	endoderm development	Gene Ontology (Biological Process)	ENSMUSG00000026383;ENSMUSG00000026923;ENSMUSG00000027002;ENSMUSG00000038844;ENSMUSG00000079487;ENSMUSG00000028800;ENSMUSG00000055204;ENSMUSG00000002603;ENSMUSG00000021796;ENSMUSG00000021835;ENSMUSG00000032402;ENSMUSG00000043013;ENSMUSG00000020679;ENSMUSG00000040481;ENSMUSG00000025571;ENSMUSG00000042275;ENSMUSG00000022150;ENSMUSG00000061731;ENSMUSG00000024515;ENSMUSG00000024563;ENSMUSG00000024986	Epb41l5;Notch1;Nckap1;Kif16b;Med12;Hdac1;Ankrd17;Tgfb1;Bmpr1a;Bmp4;Smad3;Onecut1;Hnf1b;Bptf;Tnrc6c;Pelo;Dab2;Ext1;Smad4;Smad2;Hhex	21	42	50	R org.Mm.eg.db package (ver. 3.14.0)
GO:0007498	mesoderm development	Gene Ontology (Biological Process)	ENSMUSG00000026383;ENSMUSG00000000247;ENSMUSG00000052155;ENSMUSG00000026836;ENSMUSG00000038503;ENSMUSG00000042812;ENSMUSG00000061393;ENSMUSG00000020349;ENSMUSG00000018559;ENSMUSG00000090258;ENSMUSG00000061731;ENSMUSG00000000532;ENSMUSG00000022895;ENSMUSG00000023951;ENSMUSG00000024515	Epb41l5;Lhx2;Acvr2a;Acvr1;Mesd;Foxf1;Acvr2b;Ppp2ca;Ctdnep1;Churc1;Ext1;Acvr1b;Ets2;Vegfa;Smad4	15	26	57.6923	R org.Mm.eg.db package (ver. 3.14.0)
GO:0007507	heart development	Gene Ontology (Biological Process)	ENSMUSG00000025907;ENSMUSG00000026043;ENSMUSG00000026029;ENSMUSG00000025969;ENSMUSG00000062209;ENSMUSG00000026193;ENSMUSG00000026273;ENSMUSG00000014226;ENSMUSG00000026510;ENSMUSG00000026923;ENSMUSG00000015846;ENSMUSG00000026814;ENSMUSG00000026836;ENSMUSG00000027104;ENSMUSG00000027009;ENSMUSG00000059588;ENSMUSG00000025314;ENSMUSG00000027204;ENSMUSG00000027358;ENSMUSG00000042745;ENSMUSG00000046020;…	Rb1cc1;Col3a1;Casp8;Nrp2;Erbb4;Fn1;Mterf4;Cacybp;Trp53bp2;Notch1;Rxra;Eng;Acvr1;Atf2;Itga4;Calcrl;Ptprj;Fbn1;Bmp2;Id1;Pofut1;Ncoa6;Sox18;Bcor;Kdm6a;Taz;Med12;Bbs7;Shc1;Vcam1;Pdlim5;Acadm;Tmem67;Dnai1;Tgfbr1;Ift74;Tek;Hspb11;Id3;Ece1;Ift172;Cc2d2a;Rbpj;Hopx;Pkd2;Kctd10;Ptpn11;Mospd3;Smyd1;Nat8f5;Foxp1;Cdkn1b;Kcnj8;Smg9;Tgfb1;Gys1;Csrp3;Mef2a;Akap13;Gm45837;Tead1;Wdr11;Tab2;Cited2;Traf3ip2;Tbc1d32;…	167	262	63.7405	R org.Mm.eg.db package (ver. 3.14.0)
GO:0007512	adult heart development	Gene Ontology (Biological Process)	ENSMUSG00000041235;ENSMUSG00000050953;ENSMUSG00000038193;ENSMUSG00000045875;ENSMUSG00000050541;ENSMUSG00000018900;ENSMUSG00000020900;ENSMUSG00000037486;ENSMUSG00000021103	Chd7;Gja1;Hand2;Adra1a;Adra1b;Slc22a5;Myh10;Asxl2;Mnat1	9	16	56.25	R org.Mm.eg.db package (ver. 3.14.0)
GO:0007517	muscle organ development	Gene Ontology (Biological Process)	ENSMUSG00000042686;ENSMUSG00000026208;ENSMUSG00000015647;ENSMUSG00000023092;ENSMUSG00000045103;ENSMUSG00000042903;ENSMUSG00000027680;ENSMUSG00000028063;ENSMUSG00000007872;ENSMUSG00000029156;ENSMUSG00000056493;ENSMUSG00000009376;ENSMUSG00000030470;ENSMUSG00000078671;ENSMUSG00000030533;ENSMUSG00000025103;ENSMUSG00000030822;ENSMUSG00000019818;ENSMUSG00000020063;ENSMUSG00000031458;ENSMUSG00000031590;…	Jph1;Des;Lama5;Fhl1;Dmd;Foxo4;Fxr1;Lmna;Id3;Sgcb;Foxk1;Met;Csrp3;Chd2;Unc45a;Btbd1;Prr14;Cd164;Sirt1;Coprs;Frg1;Zfhx3;Usp2;Cryab;Zfp609;Xbp1;Unc45b;Ripor2;Dtnbp1;Zbtb42;Mtss1;Chkb;Mrtfb;Paxbp1;Mkx;Kmt5b	36	66	54.5455	R org.Mm.eg.db package (ver. 3.14.0)
GO:0007519	skeletal muscle tissue development	Gene Ontology (Biological Process)	ENSMUSG00000026031;ENSMUSG00000026349;ENSMUSG00000063659;ENSMUSG00000039377;ENSMUSG00000041975;ENSMUSG00000027346;ENSMUSG00000031161;ENSMUSG00000009995;ENSMUSG00000045103;ENSMUSG00000027660;ENSMUSG00000027763;ENSMUSG00000028969;ENSMUSG00000029563;ENSMUSG00000007655;ENSMUSG00000009376;ENSMUSG00000033788;ENSMUSG00000030067;ENSMUSG00000002603;ENSMUSG00000030739;ENSMUSG00000030551;ENSMUSG00000090841;…	Cflar;Ccnt2;Zbtb18;Hlx;Mettl8;Gpcpd1;Hdac6;Taz;Dmd;Skil;Mbnl1;Cdk5;Foxp2;Cav1;Met;Dysf;Foxp1;Tgfb1;Myh14;Nr2f2;Myl6;Sin3b;Flnb;Rhoa;Nf1;Mef2c;Cfl2;Psma6;Meg3;Plec;Ep300;Mapk14;Svil	33	62	53.2258	R org.Mm.eg.db package (ver. 3.14.0)
GO:0007528	neuromuscular junction development	Gene Ontology (Biological Process)	ENSMUSG00000026024;ENSMUSG00000027488;ENSMUSG00000031274;ENSMUSG00000028456;ENSMUSG00000029048;ENSMUSG00000029071;ENSMUSG00000041936;ENSMUSG00000031865;ENSMUSG00000035357;ENSMUSG00000016487;ENSMUSG00000030774;ENSMUSG00000036528;ENSMUSG00000030849;ENSMUSG00000019820;ENSMUSG00000031502;ENSMUSG00000034799;ENSMUSG00000032216;ENSMUSG00000052911;ENSMUSG00000055254;ENSMUSG00000004069;ENSMUSG00000061751;…	Als2;Snta1;Col4a5;Unc13b;Rer1;Dvl1;Agrn;Dctn1;Pdzrn3;Ppfibp1;Pak1;Ppfibp2;Fgfr2;Utrn;Col4a1;Unc13a;Nedd4;Lamb2;Ntrk2;Dnaja3;Kalrn;Afg3l2	22	39	56.4103	R org.Mm.eg.db package (ver. 3.14.0)
GO:0007548	sex differentiation	Gene Ontology (Biological Process)	ENSMUSG00000052534;ENSMUSG00000017950;ENSMUSG00000028444;ENSMUSG00000043753;ENSMUSG00000036856;ENSMUSG00000003873;ENSMUSG00000045680;ENSMUSG00000020919;ENSMUSG00000021594	Pbx1;Hnf4a;Cntfr;Dmrta1;Wnt4;Bax;Tcf21;Stat5b;Srd5a1	9	18	50	R org.Mm.eg.db package (ver. 3.14.0)
GO:0007566	embryo implantation	Gene Ontology (Biological Process)	ENSMUSG00000015846;ENSMUSG00000027395;ENSMUSG00000017969;ENSMUSG00000042572;ENSMUSG00000073889;ENSMUSG00000028476;ENSMUSG00000007880;ENSMUSG00000036435;ENSMUSG00000029428;ENSMUSG00000059908;ENSMUSG00000030357;ENSMUSG00000030359;ENSMUSG00000005566;ENSMUSG00000031740;ENSMUSG00000000303;ENSMUSG00000032409;ENSMUSG00000032591;ENSMUSG00000018171;ENSMUSG00000034708;ENSMUSG00000016559;ENSMUSG00000002900;…	Rxra;Polr1b;Ptgis;Ube2q1;Il11ra1;Reck;Arid1a;Exoc1;Stx2;Mug1;Fkbp4;Pzp;Trim28;Mmp2;Cdh1;Atr;Mst1;Vmp1;Grn;H3f3b;Lamb1;Emp2;Sod1;Ppard;H2-Q7;Ddr1;Pcsk5;Klf9;A1cf	29	57	50.8772	R org.Mm.eg.db package (ver. 3.14.0)
GO:0007568	aging	Gene Ontology (Biological Process)	ENSMUSG00000026270;ENSMUSG00000026348;ENSMUSG00000027335;ENSMUSG00000042626;ENSMUSG00000028603;ENSMUSG00000036887;ENSMUSG00000030271;ENSMUSG00000030400;ENSMUSG00000002985;ENSMUSG00000057177;ENSMUSG00000039176;ENSMUSG00000063065;ENSMUSG00000037664;ENSMUSG00000048756;ENSMUSG00000031740;ENSMUSG00000035960;ENSMUSG00000054733;ENSMUSG00000045875;ENSMUSG00000042557;ENSMUSG00000020898;ENSMUSG00000018774;…	Capn10;Acmsd;Adra1d;Shc1;Scp2;C1qa;Ogg1;Ercc2;Apoe;Gsk3a;Polg;Mapk3;Cdkn1c;Foxo3;Mmp2;Apex1;Msra;Adra1a;Sin3a;Ctc1;Cd68;Aldoc;Grb2;Pde4d;Eif2s1;Ifi27l2a;Akt1;Fbxo4;Abat;Mapk1;Eif2b5;Sod1;Tsc2;mt-Nd4	34	50	68	R org.Mm.eg.db package (ver. 3.14.0)
GO:0007584	response to nutrient	Gene Ontology (Biological Process)	ENSMUSG00000026715;ENSMUSG00000059316;ENSMUSG00000027199;ENSMUSG00000027597;ENSMUSG00000027792;ENSMUSG00000033400;ENSMUSG00000033308;ENSMUSG00000028393;ENSMUSG00000028991;ENSMUSG00000029482;ENSMUSG00000049858;ENSMUSG00000032263;ENSMUSG00000018411;ENSMUSG00000042082;ENSMUSG00000022565;ENSMUSG00000022407;ENSMUSG00000022620;ENSMUSG00000048087	Serpinc1;Slc27a4;Gatm;Ahcy;Bche;Agl;Dpyd;Alad;Mtor;Aacs;Suox;Bckdhb;Mapt;Arsb;Plec;Adsl;Arsa;Gm4737	18	21	85.7143	R org.Mm.eg.db package (ver. 3.14.0)
GO:0007585	respiratory gaseous exchange by respiratory system	Gene Ontology (Biological Process)	ENSMUSG00000038718;ENSMUSG00000074622;ENSMUSG00000027577;ENSMUSG00000031393;ENSMUSG00000008763;ENSMUSG00000031616;ENSMUSG00000020357;ENSMUSG00000017386;ENSMUSG00000021065;ENSMUSG00000024163;ENSMUSG00000024085;ENSMUSG00000054008;ENSMUSG00000046318	Pbx3;Mafb;Chrna4;Mecp2;Man1a2;Ednra;Flt4;Traf4;Fut8;Mapk8ip3;Man2a1;Ndst1;Ccbe1	13	22	59.0909	R org.Mm.eg.db package (ver. 3.14.0)
GO:0007588	excretion	Gene Ontology (Biological Process)	ENSMUSG00000035637;ENSMUSG00000031618;ENSMUSG00000031980;ENSMUSG00000038437;ENSMUSG00000021278;ENSMUSG00000022150;ENSMUSG00000040505;ENSMUSG00000024254	Grhpr;Nr3c2;Agt;Mllt6;Amn;Dab2;Abcg5;Abcg8	8	15	53.3333	R org.Mm.eg.db package (ver. 3.14.0)
GO:0007595	lactation	Gene Ontology (Biological Process)	ENSMUSG00000025958;ENSMUSG00000062209;ENSMUSG00000028042;ENSMUSG00000007655;ENSMUSG00000031668;ENSMUSG00000030302;ENSMUSG00000058239;ENSMUSG00000070348;ENSMUSG00000020027;ENSMUSG00000006567;ENSMUSG00000031545;ENSMUSG00000006589;ENSMUSG00000037601;ENSMUSG00000018160;ENSMUSG00000020919;ENSMUSG00000004043;ENSMUSG00000021109;ENSMUSG00000005268;ENSMUSG00000061751;ENSMUSG00000003534;ENSMUSG00000023951;…	Creb1;Erbb4;Zbtb7b;Cav1;Eif2ak3;Atp2b2;Usf2;Ccnd1;Socs2;Atp7b;Gpat4;Aprt;Nme1;Med1;Stat5b;Stat5a;Hif1a;Prlr;Kalrn;Ddr1;Vegfa;Xdh;Cdo1;Chuk	24	32	75	R org.Mm.eg.db package (ver. 3.14.0)
GO:0007596	blood coagulation	Gene Ontology (Biological Process)	ENSMUSG00000026249;ENSMUSG00000026368;ENSMUSG00000026715;ENSMUSG00000026579;ENSMUSG00000014852;ENSMUSG00000009207;ENSMUSG00000027082;ENSMUSG00000023224;ENSMUSG00000025314;ENSMUSG00000027249;ENSMUSG00000005804;ENSMUSG00000074743;ENSMUSG00000017950;ENSMUSG00000031138;ENSMUSG00000031196;ENSMUSG00000027712;ENSMUSG00000033860;ENSMUSG00000028001;ENSMUSG00000033831;ENSMUSG00000028128;ENSMUSG00000029102;…	Serpine2;F13b;Serpinc1;F5;Adamts13;Lnpk;Tfpi;Serping1;Ptprj;F2;Bloc1s6;Thbd;Hnf4a;F9;F8;Anxa5;Fgg;Fga;Fgb;F3;Hgfac;Hps4;Tfpi2;Vwf;Bloc1s3;Hps5;Vkorc1;Gm49339;F7;F10;Proz;Gas6;F11;Cpb2;Rab27a;Nbeal2;Apoh;Lyst;Dtnbp1;F12;Ap3b1;F2r;Serpina10;C9;Ano6;Serpind1;Hrg;Kng1;Pros1;Plg;Enpp4;C3;Proc;Papss2;Hps1;Hps6	56	77	72.7273	R org.Mm.eg.db package (ver. 3.14.0)
GO:0007599	hemostasis	Gene Ontology (Biological Process)	ENSMUSG00000026368;ENSMUSG00000026715;ENSMUSG00000026579;ENSMUSG00000014852;ENSMUSG00000027082;ENSMUSG00000023224;ENSMUSG00000027249;ENSMUSG00000074743;ENSMUSG00000031138;ENSMUSG00000031196;ENSMUSG00000027712;ENSMUSG00000033860;ENSMUSG00000028001;ENSMUSG00000033831;ENSMUSG00000028128;ENSMUSG00000029664;ENSMUSG00000001930;ENSMUSG00000031443;ENSMUSG00000031444;ENSMUSG00000031445;ENSMUSG00000031645;…	F13b;Serpinc1;F5;Adamts13;Tfpi;Serping1;F2;Thbd;F9;F8;Anxa5;Fgg;Fga;Fgb;F3;Tfpi2;Vwf;F7;F10;Proz;F11;Anxa7;Cpb2;F12;F2r;Serpina10;Zfp385a;Serpind1;Hrg;Kng1;Pros1;Plg;Enpp4;Proc	34	46	73.913	R org.Mm.eg.db package (ver. 3.14.0)
GO:0007616	long-term memory	Gene Ontology (Biological Process)	ENSMUSG00000026822;ENSMUSG00000005102;ENSMUSG00000031393;ENSMUSG00000028991;ENSMUSG00000029053;ENSMUSG00000042453;ENSMUSG00000000184;ENSMUSG00000002985;ENSMUSG00000019970;ENSMUSG00000053754;ENSMUSG00000032193;ENSMUSG00000020431;ENSMUSG00000005949;ENSMUSG00000020918;ENSMUSG00000055254;ENSMUSG00000022521;ENSMUSG00000062202;ENSMUSG00000013787;ENSMUSG00000015605;ENSMUSG00000024083;ENSMUSG00000038128;…	Lcn2;Eif2ak4;Mecp2;Mtor;Prkcz;Reln;Ccnd2;Apoe;Sgk1;Chd8;Ldlr;Adcy1;Ctns;Kat2a;Ntrk2;Crebbp;Btbd9;Ehmt2;Srf;Pja2;Camk4;Egr1;Cpeb3	23	42	54.7619	R org.Mm.eg.db package (ver. 3.14.0)
GO:0007623	circadian rhythm	Gene Ontology (Biological Process)	ENSMUSG00000005886;ENSMUSG00000026077;ENSMUSG00000025958;ENSMUSG00000055866;ENSMUSG00000042699;ENSMUSG00000010175;ENSMUSG00000043535;ENSMUSG00000076441;ENSMUSG00000068742;ENSMUSG00000048482;ENSMUSG00000050199;ENSMUSG00000042745;ENSMUSG00000031311;ENSMUSG00000039519;ENSMUSG00000023087;ENSMUSG00000027859;ENSMUSG00000033308;ENSMUSG00000028158;ENSMUSG00000043962;ENSMUSG00000028800;ENSMUSG00000037583;…	Ncoa2;Npas2;Creb1;Per2;Dhx9;Prox1;Setx;Ass1;Cry2;Bdnf;Lgr4;Id1;Nono;Cyp7b1;Noct;Ngf;Dpyd;Mttp;Thrap3;Hdac1;Nr0b2;Id3;Per3;Clock;Bhlhe40;Ndufa9;Bhlhe41;Atf5;Dbp;Arntl;Sirt1;Cry1;Igf1;Timeless;Mtnr1a;Mettl3;Impdh2;Srebf1;Per1;Trp53;Ngfr;Nr1d1;Ddx5;Nfil3;Ntrk2;Id2;Nampt;Klf10;Csnk1e;Atf4;Ep300;Gsk3b;Dyrk1a;Crem;Rbm4b;Fas	56	76	73.6842	R org.Mm.eg.db package (ver. 3.14.0)
GO:0008015	blood circulation	Gene Ontology (Biological Process)	ENSMUSG00000026579;ENSMUSG00000041235;ENSMUSG00000002588;ENSMUSG00000014859;ENSMUSG00000031965;ENSMUSG00000016087;ENSMUSG00000019256;ENSMUSG00000056899;ENSMUSG00000000530	F5;Chd7;Pon1;E2f4;Tbx20;Fli1;Ahr;Immp2l;Acvrl1	9	9	100	R org.Mm.eg.db package (ver. 3.14.0)
GO:0008033	tRNA processing	Gene Ontology (Biological Process)	ENSMUSG00000026096;ENSMUSG00000048495;ENSMUSG00000053286;ENSMUSG00000014980;ENSMUSG00000026723;ENSMUSG00000039826;ENSMUSG00000069020;ENSMUSG00000068882;ENSMUSG00000027079;ENSMUSG00000027185;ENSMUSG00000027167;ENSMUSG00000074890;ENSMUSG00000023330;ENSMUSG00000037376;ENSMUSG00000027487;ENSMUSG00000074576;ENSMUSG00000015289;ENSMUSG00000067369;ENSMUSG00000025260;ENSMUSG00000033439;ENSMUSG00000028331;…	Osgepl1;Tyw5;Trmt1l;Tsen15;Trdmt1;Trub2;Urm1;Ssb;Clp1;Nat10;Elp4;Lcmt2;Dtwd1;Trmt6;Cdk5rap1;Mocs3;Lage3;Trmt2b;Hsd17b10;Trmt13;Trmo;Elp1;Trit1;Zbtb8os;Pusl1;Pus7;Trmt44;Grsf1;Pus1;Pop5;Tyw1;Pop7;Ptcd1;Tprkb;Trnt1;Tsen2;Tsen34;Pop4;Ctu1;Adat2;Trmt11;Rtcb;Mettl1;Trmt9b;Gtpbp3;Lsm6;Trmt1;Dus2;Adat1;Ctu2;Mettl6;Osgep;Elp3;Qtrt1;Rpusd4;Mto1;Elp6;Pus10;Thg1l;Elac2;Elp5;Mettl2;Tsen54;Dus1l;Cdkal1;Rpp40;…	86	90	95.5556	R org.Mm.eg.db package (ver. 3.14.0)
GO:0008053	mitochondrial fusion	Gene Ontology (Biological Process)	ENSMUSG00000026150;ENSMUSG00000026858;ENSMUSG00000027668;ENSMUSG00000054942;ENSMUSG00000029020;ENSMUSG00000029592;ENSMUSG00000019054;ENSMUSG00000053768;ENSMUSG00000003873;ENSMUSG00000031967;ENSMUSG00000011254;ENSMUSG00000043648;ENSMUSG00000033918;ENSMUSG00000038084;ENSMUSG00000057789;ENSMUSG00000024527	Mff;Miga2;Mfn1;Miga1;Mfn2;Usp30;Fis1;Chchd3;Bax;Afg3l1;Thg1l;Pld6;Parl;Opa1;Bak1;Afg3l2	16	17	94.1176	R org.Mm.eg.db package (ver. 3.14.0)
GO:0008063	Toll signaling pathway	Gene Ontology (Biological Process)	ENSMUSG00000021846;ENSMUSG00000032508;ENSMUSG00000020134;ENSMUSG00000021277;ENSMUSG00000024901	Peli2;Myd88;Peli1;Traf3;Peli3	5	6	83.3333	R org.Mm.eg.db package (ver. 3.14.0)
GO:0008064	regulation of actin polymerization or depolymerization	Gene Ontology (Biological Process)	ENSMUSG00000033940;ENSMUSG00000058230;ENSMUSG00000031015;ENSMUSG00000030707;ENSMUSG00000079334;ENSMUSG00000018293	Brk1;Arhgap35;Swap70;Coro1a;Naa80;Pfn1	6	7	85.7143	R org.Mm.eg.db package (ver. 3.14.0)
GO:0008088	axo-dendritic transport	Gene Ontology (Biological Process)	ENSMUSG00000033396;ENSMUSG00000029104;ENSMUSG00000018411;ENSMUSG00000021288;ENSMUSG00000022892;ENSMUSG00000024862	Spg11;Htt;Mapt;Klc1;App;Klc2	6	9	66.6667	R org.Mm.eg.db package (ver. 3.14.0)
GO:0008089	anterograde axonal transport	Gene Ontology (Biological Process)	ENSMUSG00000026426;ENSMUSG00000005804;ENSMUSG00000000838;ENSMUSG00000001018;ENSMUSG00000063077;ENSMUSG00000060708;ENSMUSG00000030105;ENSMUSG00000057667;ENSMUSG00000063801;ENSMUSG00000020198;ENSMUSG00000020132;ENSMUSG00000031539;ENSMUSG00000031921;ENSMUSG00000000738;ENSMUSG00000021824;ENSMUSG00000018395;ENSMUSG00000006930;ENSMUSG00000038982;ENSMUSG00000057531;ENSMUSG00000021686;ENSMUSG00000022982;…	Arl8a;Bloc1s6;Fmr1;Snapin;Kif1b;Bloc1s4;Arl8b;Bloc1s3;Ap3s2;Ap3d1;Rab21;Ap3m2;Terf2;Spg7;Ap3m1;Kif3a;Hap1;Bloc1s5;Dtnbp1;Ap3b1;Sod1;Spast;Ap3s1;Bloc1s2	24	30	80	R org.Mm.eg.db package (ver. 3.14.0)
GO:0008090	retrograde axonal transport	Gene Ontology (Biological Process)	ENSMUSG00000026131;ENSMUSG00000001018;ENSMUSG00000020271;ENSMUSG00000018736;ENSMUSG00000020745;ENSMUSG00000006930;ENSMUSG00000018707;ENSMUSG00000022982	Dst;Snapin;Fbxw11;Ndel1;Pafah1b1;Hap1;Dync1h1;Sod1	8	12	66.6667	R org.Mm.eg.db package (ver. 3.14.0)
GO:0008104	protein localization	Gene Ontology (Biological Process)	ENSMUSG00000026024;ENSMUSG00000073664;ENSMUSG00000052062;ENSMUSG00000026213;ENSMUSG00000006010;ENSMUSG00000026585;ENSMUSG00000005338;ENSMUSG00000026790;ENSMUSG00000027253;ENSMUSG00000027284;ENSMUSG00000038241;ENSMUSG00000031393;ENSMUSG00000037325;ENSMUSG00000028080;ENSMUSG00000034926;ENSMUSG00000028649;ENSMUSG00000028763;ENSMUSG00000040860;ENSMUSG00000039662;ENSMUSG00000029512;ENSMUSG00000029556;…	Als2;Nbeal1;Pard3b;Stk11ip;Odr4;Kifap3;Cadm3;Odf2;Lrp4;Cdan1;Cep250;Mecp2;Bbs7;Lrba;Dhcr24;Macf1;Hspg2;Crocc;Icmt;Ulk1;Hnf1a;Rab35;Tmed2;Plod3;Ap4m1;Cav1;Cd81;Katna1;Akap7;Palm;Bbs2;Ist1;Exoc8;Pard3;Nedd8;Ift88;Bin3;Bbs4;Nbeal2;Als2cl;Npm1;Rack1;Akap10;Trp53;Hap1;Wnk4;Ddx42;Lyst;Immp2l;Heatr5a;Sptssa;Nin;Mlh3;Amn;Scrib;Gga1;Cby1;Bcl6;Dlg1;Impg2;Tsc2;Mapk8ip3;Cuta;Clic5;Treml4;Heatr5b;Ercc3;Ccdc68…	69	99	69.697	R org.Mm.eg.db package (ver. 3.14.0)
GO:0008152	metabolic process	Gene Ontology (Biological Process)	ENSMUSG00000025991;ENSMUSG00000026192;ENSMUSG00000026200;ENSMUSG00000079434;ENSMUSG00000026335;ENSMUSG00000036086;ENSMUSG00000026701;ENSMUSG00000026694;ENSMUSG00000026615;ENSMUSG00000039145;ENSMUSG00000036646;ENSMUSG00000062646;ENSMUSG00000033059;ENSMUSG00000027639;ENSMUSG00000074576;ENSMUSG00000031266;ENSMUSG00000041718;ENSMUSG00000025271;ENSMUSG00000002428;ENSMUSG00000034640;ENSMUSG00000041237;…	Cps1;Atic;Glb1l;Neu2;Pam;Zranb3;Prdx6;Eef1aknmt;Eprs;Camk1d;Man1b1;Ganc;Pygb;Samhd1;Mocs3;Gla;Alg13;Pfkfb1;Hltf;Tiparp;Pklr;Gba;Hsd3b2;Hsd3b3;Man1a2;Amy1;Papss1;Manba;Ctbs;Rngtt;Myorg;Gba2;Gne;Alad;Fuca1;Mthfr;H6pd;Hadha;Cad;Man2b2;Ugdh;Paics;Idua;Acacb;Gusb;Plod3;Aass;Braf;Hk2;Mogs;Mthfd2;Ogg1;Camk1;Gys2;Pnkp;Gys1;Man2a2;Pak1;Neu3;Rrm1;Smpd1;Pgghg;Fuca2;Tnfaip3;Enpp3;Man1a;Hk1;Dna2;Upb1;Ftcd;Pfk…	135	177	76.2712	R org.Mm.eg.db package (ver. 3.14.0)
GO:0008154	actin polymerization or depolymerization	Gene Ontology (Biological Process)	ENSMUSG00000026782;ENSMUSG00000058835;ENSMUSG00000026879;ENSMUSG00000075284;ENSMUSG00000028745;ENSMUSG00000056737;ENSMUSG00000030403;ENSMUSG00000002812;ENSMUSG00000021262;ENSMUSG00000024236	Abi2;Abi1;Gsn;Wipf1;Capzb;Capg;Vasp;Flii;Evl;Svil	10	19	52.6316	R org.Mm.eg.db package (ver. 3.14.0)
GO:0008156	negative regulation of DNA replication	Gene Ontology (Biological Process)	ENSMUSG00000025925;ENSMUSG00000026803;ENSMUSG00000027284;ENSMUSG00000041096;ENSMUSG00000029202;ENSMUSG00000032737;ENSMUSG00000041408;ENSMUSG00000032409;ENSMUSG00000059552;ENSMUSG00000021149;ENSMUSG00000006715;ENSMUSG00000021635;ENSMUSG00000063704	Terf1;Ttf1;Cdan1;Tspyl2;Pds5a;Inppl1;Wapl;Atr;Trp53;Gtpbp4;Gmnn;Rad17;Mapk15	13	17	76.4706	R org.Mm.eg.db package (ver. 3.14.0)
GO:0008202	steroid metabolic process	Gene Ontology (Biological Process)	ENSMUSG00000026170;ENSMUSG00000034088;ENSMUSG00000003721;ENSMUSG00000026456;ENSMUSG00000026600;ENSMUSG00000004880;ENSMUSG00000016194;ENSMUSG00000027068;ENSMUSG00000031168;ENSMUSG00000031349;ENSMUSG00000025260;ENSMUSG00000039519;ENSMUSG00000059743;ENSMUSG00000028048;ENSMUSG00000027952;ENSMUSG00000027875;ENSMUSG00000038092;ENSMUSG00000028158;ENSMUSG00000028240;ENSMUSG00000028467;ENSMUSG00000028518;…	Cyp27a1;Hdlbp;Insig2;Cyb5r1;Soat1;Lbr;Hsd11b1;Dhrs9;Ebp;Nsdhl;Hsd17b10;Cyp7b1;Fdps;Gba;Pmvk;Hmgcs2;Hsd3b5;Mttp;Cyp7a1;Gba2;Prkaa2;Pcsk9;Dhcr24;Ldlrap1;Cyp51;Insig1;Ugt2b5;Sult1b1;Mvk;Cyp3a13;Cyp3a16;Cyp3a41a;Cyp3a44;Cyp3a11;Cyp3a25;Cyp3a59;Akr1d1;Sult2a5;Sult2a2;Sult2a1;Sult2a3;Sult2a8;Lipe;Cyp2b10;Cyp2b13;Cyp2b9;Apobr;Sult1a1;Cyp2e1;Dhcr7;Rdh9;Rdh16;Rdh16f2;Rdh7;Hsd17b6;Apof;Rdh5;Erlin2;Msmo1;Lc…	99	124	79.8387	R org.Mm.eg.db package (ver. 3.14.0)
GO:0008203	cholesterol metabolic process	Gene Ontology (Biological Process)	ENSMUSG00000026170;ENSMUSG00000034088;ENSMUSG00000003721;ENSMUSG00000026600;ENSMUSG00000005681;ENSMUSG00000004880;ENSMUSG00000026944;ENSMUSG00000027187;ENSMUSG00000031168;ENSMUSG00000031349;ENSMUSG00000039519;ENSMUSG00000059743;ENSMUSG00000028048;ENSMUSG00000027952;ENSMUSG00000027875;ENSMUSG00000028158;ENSMUSG00000028240;ENSMUSG00000028467;ENSMUSG00000015243;ENSMUSG00000028553;ENSMUSG00000057722;…	Cyp27a1;Hdlbp;Insig2;Soat1;Apoa2;Lbr;Abca2;Cat;Ebp;Nsdhl;Cyp7b1;Fdps;Gba;Pmvk;Hmgcs2;Mttp;Cyp7a1;Gba2;Abca1;Angptl3;Lepr;Prkaa2;Pcsk9;Dhcr24;Ldlrap1;Cyp51;Insig1;Mvk;Hnf1a;Pon1;Sult2a5;Sult2a2;Sult2a1;Sult2a3;Sult2a8;Apoc1;Apoe;Lipe;Cebpa;Saa1;Tsku;Smpd1;Apobr;Dhcr7;Lrp1;Apon;Apof;Cln8;Erlin2;Fgl1;Msmo1;Ces1b;Ces1c;Ces1d;Ces1e;Ces1f;Ces1g;Lcat;Mbtps1;Mvd;Pip4p1;Fdft1;Ldlr;Aplp2;Apoa1;Apoc3;Apoa4;…	96	113	84.9558	R org.Mm.eg.db package (ver. 3.14.0)
GO:0008206	bile acid metabolic process	Gene Ontology (Biological Process)	ENSMUSG00000026398;ENSMUSG00000027048;ENSMUSG00000039653;ENSMUSG00000028603;ENSMUSG00000030382;ENSMUSG00000047638;ENSMUSG00000010651;ENSMUSG00000036138;ENSMUSG00000022244;ENSMUSG00000039529	Nr5a2;Abcb11;Baat;Scp2;Slc27a5;Nr1h4;Acaa1b;Acaa1a;Amacr;Atp8b1	10	14	71.4286	R org.Mm.eg.db package (ver. 3.14.0)
GO:0008207	C21-steroid hormone metabolic process	Gene Ontology (Biological Process)	ENSMUSG00000025260;ENSMUSG00000038092;ENSMUSG00000063730;ENSMUSG00000062410;ENSMUSG00000038641;ENSMUSG00000061740	Hsd17b10;Hsd3b5;Hsd3b2;Hsd3b3;Akr1d1;Cyp2d22	6	11	54.5455	R org.Mm.eg.db package (ver. 3.14.0)
GO:0008209	androgen metabolic process	Gene Ontology (Biological Process)	ENSMUSG00000026675;ENSMUSG00000027068;ENSMUSG00000025260;ENSMUSG00000034640;ENSMUSG00000038641;ENSMUSG00000040268;ENSMUSG00000019768;ENSMUSG00000020097;ENSMUSG00000021594;ENSMUSG00000024507	Hsd17b7;Dhrs9;Hsd17b10;Tiparp;Akr1d1;Plekha1;Esr1;Sgpl1;Srd5a1;Hsd17b4	10	15	66.6667	R org.Mm.eg.db package (ver. 3.14.0)
GO:0008210	estrogen metabolic process	Gene Ontology (Biological Process)	ENSMUSG00000089960;ENSMUSG00000025260;ENSMUSG00000034640;ENSMUSG00000029231;ENSMUSG00000035836;ENSMUSG00000029272;ENSMUSG00000030711;ENSMUSG00000040268;ENSMUSG00000020097;ENSMUSG00000032310;ENSMUSG00000024507	Ugt1a1;Hsd17b10;Tiparp;Pdgfra;Ugt2b1;Sult1e1;Sult1a1;Plekha1;Sgpl1;Cyp1a2;Hsd17b4	11	16	68.75	R org.Mm.eg.db package (ver. 3.14.0)
GO:0008211	glucocorticoid metabolic process	Gene Ontology (Biological Process)	ENSMUSG00000031393;ENSMUSG00000031574;ENSMUSG00000032083;ENSMUSG00000060807;ENSMUSG00000024431	Mecp2;Star;Apoa1;Serpina6;Nr3c1	5	6	83.3333	R org.Mm.eg.db package (ver. 3.14.0)
GO:0008217	regulation of blood pressure	Gene Ontology (Biological Process)	ENSMUSG00000007097;ENSMUSG00000016494;ENSMUSG00000047250;ENSMUSG00000027030;ENSMUSG00000027198;ENSMUSG00000027335;ENSMUSG00000033910;ENSMUSG00000033161;ENSMUSG00000028024;ENSMUSG00000057530;ENSMUSG00000029007;ENSMUSG00000005220;ENSMUSG00000029470;ENSMUSG00000000149;ENSMUSG00000029661;ENSMUSG00000000440;ENSMUSG00000040552;ENSMUSG00000039062;ENSMUSG00000034781;ENSMUSG00000019943;ENSMUSG00000050663;…	Atp1a2;Cd34;Ptgs1;Stk39;Ext2;Adra1d;Gucy1a1;Atp1a1;Enpep;Ece1;Agtrap;Corin;P2rx4;Gna12;Col1a2;Pparg;C3ar1;Anpep;Gna11;Atp2b1;Trhde;Avpr1a;Hmox1;Ednra;Agt;Nisch;Gch1;Adra1a;Ednrb;Arhgef12;Adra1b;Ramp2;Ace;Gna13;Agtr1a;Erap1;Ahr;Npr3;Ext1;Acvrl1;Sod1;Sod2;Dll1;Lnpep;Lrp5;Gnaq;Acta2	47	73	64.3836	R org.Mm.eg.db package (ver. 3.14.0)
GO:0008219	cell death	Gene Ontology (Biological Process)	ENSMUSG00000026024;ENSMUSG00000058594;ENSMUSG00000006471;ENSMUSG00000019087;ENSMUSG00000028191;ENSMUSG00000070934;ENSMUSG00000010517;ENSMUSG00000029468;ENSMUSG00000029821;ENSMUSG00000003031;ENSMUSG00000030208;ENSMUSG00000041187;ENSMUSG00000040390;ENSMUSG00000040212;ENSMUSG00000078566;ENSMUSG00000005413;ENSMUSG00000034656;ENSMUSG00000054509;ENSMUSG00000018217;ENSMUSG00000000142;ENSMUSG00000021408;…	Als2;Fbh1;Ndor1;Atp6ap1;Bcl10;Rraga;Faf1;P2rx7;Gsdme;Cdkn1b;Emp1;Prkd2;Map3k10;Emp3;Bnip3;Hmox1;Cacna1a;Parp4;Pmp22;Axin2;Ripk1;Pnpla8;Susd6;Emp2;Vapa;Map3k11	26	38	68.4211	R org.Mm.eg.db package (ver. 3.14.0)
GO:0008272	sulfate transport	Gene Ontology (Biological Process)	ENSMUSG00000031105;ENSMUSG00000046959;ENSMUSG00000040441;ENSMUSG00000022003;ENSMUSG00000023259;ENSMUSG00000014606;ENSMUSG00000039908;ENSMUSG00000025792;ENSMUSG00000020651;ENSMUSG00000034320	Slc25a14;Slc26a1;Slc26a10;Slc25a30;Slc26a6;Slc25a11;Slc26a11;Slc25a10;Slc26a4;Slc26a2	10	17	58.8235	R org.Mm.eg.db package (ver. 3.14.0)
GO:0008277	regulation of G protein-coupled receptor signaling pathway	Gene Ontology (Biological Process)	ENSMUSG00000034353;ENSMUSG00000026360;ENSMUSG00000026854;ENSMUSG00000009030;ENSMUSG00000051177;ENSMUSG00000041633;ENSMUSG00000025437;ENSMUSG00000004815;ENSMUSG00000025813;ENSMUSG00000018909;ENSMUSG00000025485;ENSMUSG00000031823;ENSMUSG00000025809;ENSMUSG00000098557;ENSMUSG00000025786;ENSMUSG00000060216;ENSMUSG00000011877;ENSMUSG00000001240;ENSMUSG00000020689;ENSMUSG00000021699;ENSMUSG00000096255;…	Ramp1;Rgs2;Usp20;Pdcl;Plcb1;Kctd12b;Usp33;Dgkq;Homer2;Arrb1;Ric8a;Zdhhc7;Itgb1;Kctd12;Zdhhc3;Arrb2;Git1;Ramp2;Itgb3;Pde4d;Dynlt1b;Plce1;Grk5	23	40	57.5	R org.Mm.eg.db package (ver. 3.14.0)
GO:0008283	cell population proliferation	Gene Ontology (Biological Process)	ENSMUSG00000026187;ENSMUSG00000026473;ENSMUSG00000060743;ENSMUSG00000026669;ENSMUSG00000026775;ENSMUSG00000013465;ENSMUSG00000009566;ENSMUSG00000006494;ENSMUSG00000040174;ENSMUSG00000027206;ENSMUSG00000007659;ENSMUSG00000027646;ENSMUSG00000028044;ENSMUSG00000014599;ENSMUSG00000028024;ENSMUSG00000028030;ENSMUSG00000040550;ENSMUSG00000028224;ENSMUSG00000028691;ENSMUSG00000028882;ENSMUSG00000029064;…	Xrcc5;Glul;H3f3a;Mcm10;Yme1l1;Nelfb;Fpgs;Pdk1;Alkbh3;Cops2;Bcl2l1;Src;Cks1b;Csf1;Enpep;Tbck;Otud6b;Nbn;Prdx1;Ppp1r8;Gnb1;Fbxw8;Ncf1;Mcm7;Brat1;Rac1;Uspl1;Brca2;Cul1;Setmar;Ercc1;Ercc2;Tgfb1;Bax;E2f8;Mvp;Tacc2;Mki67;Cited2;Map7;Ascc3;Dazap1;Txnrd1;Appl2;Igf1;Poc1b;Rap1b;Lrp1;Ptges3;Lig4;Tacc1;Irf2;Ogfod1;Gng2;Ecd;Anxa7;Gnl3;Yap1;Mre11a;Tbx20;Zpr1;Usp28;Il18;Map2k1;Morf4l1;Rpl29;Gnai2;Gnat1;Gpx1;Ct…	117	168	69.6429	R org.Mm.eg.db package (ver. 3.14.0)
GO:0008284	positive regulation of cell population proliferation	Gene Ontology (Biological Process)	ENSMUSG00000043760;ENSMUSG00000062209;ENSMUSG00000026193;ENSMUSG00000006538;ENSMUSG00000026313;ENSMUSG00000073616;ENSMUSG00000054387;ENSMUSG00000052534;ENSMUSG00000026674;ENSMUSG00000039377;ENSMUSG00000010175;ENSMUSG00000026628;ENSMUSG00000026637;ENSMUSG00000026672;ENSMUSG00000049086;ENSMUSG00000026923;ENSMUSG00000026977;ENSMUSG00000035000;ENSMUSG00000002731;ENSMUSG00000027087;ENSMUSG00000059588;…	Pkhd1;Erbb4;Fn1;Ihh;Hdac4;Cops9;Mdm4;Pbx1;Ddr2;Hlx;Prox1;Atf3;Traf5;Optn;Bmyc;Notch1;Marchf7;Dpp4;Prkra;Itgav;Calcrl;F2;Meis2;Fam98b;Il1b;Ddrgk1;Cst3;Csnk2a1;Bcl2l1;Hck;Romo1;Rprd1b;Gnas;Gid8;Il13ra1;Slc25a5;Ube2a;Mecp2;Dkc1;Dmd;Ar;Hmgn5;Tpd52;Fabp4;Wwtr1;Pdcd10;Pdgfc;Shc1;Il6ra;Chtop;S100a13;Notch2;Ngf;Hipk1;Wdr77;Csf1;S1pr1;Lyn;Sdcbp;Nbn;Ndufaf4;Ufl1;Akirin2;Cntfr;Il11ra1;Anp32b;Tgfbr1;Kdm4c;Rp…	297	546	54.3956	R org.Mm.eg.db package (ver. 3.14.0)
GO:0008285	negative regulation of cell population proliferation	Gene Ontology (Biological Process)	ENSMUSG00000045005;ENSMUSG00000062209;ENSMUSG00000026203;ENSMUSG00000026249;ENSMUSG00000053333;ENSMUSG00000026288;ENSMUSG00000036206;ENSMUSG00000034432;ENSMUSG00000026313;ENSMUSG00000026283;ENSMUSG00000026430;ENSMUSG00000020423;ENSMUSG00000042429;ENSMUSG00000026361;ENSMUSG00000026585;ENSMUSG00000026574;ENSMUSG00000026604;ENSMUSG00000026603;ENSMUSG00000010175;ENSMUSG00000026638;ENSMUSG00000026672;…	Fzd5;Erbb4;Dnajb2;Serpine2;Dis3l2;Inpp5d;Sh3bp4;Cops8;Hdac4;Ing5;Rassf5;Btg2;Adora1;Cdc73;Kifap3;Dpt;Ptpn14;Smyd2;Prox1;Irf6;Optn;Nacc2;Notch1;Rxra;Tsc1;Niban2;Dab2ip;Nmi;Ptprj;Celf1;Ambra1;Dll4;Tmem127;Il1b;Bmp2;Hnf4a;Stk4;Bmp7;Rbm38;Pim2;Rbm10;Gpc3;Ar;Foxo4;Nudt6;Spry1;Bche;Rapgef2;Fnip2;Tlr2;Etv3;Lmna;Ddx20;Wdr77;Ddah1;Cth;Lyn;Asph;Trp53inp1;B4galt1;Fktn;Nfib;Jun;Dhcr24;Podn;Cdkn2c;Ptprf;Camk2…	261	418	62.4402	R org.Mm.eg.db package (ver. 3.14.0)
GO:0008286	insulin receptor signaling pathway	Gene Ontology (Biological Process)	ENSMUSG00000055980;ENSMUSG00000062061;ENSMUSG00000026791;ENSMUSG00000026888;ENSMUSG00000027288;ENSMUSG00000027303;ENSMUSG00000051177;ENSMUSG00000027540;ENSMUSG00000042903;ENSMUSG00000044167;ENSMUSG00000042626;ENSMUSG00000028121;ENSMUSG00000061322;ENSMUSG00000028698;ENSMUSG00000005057;ENSMUSG00000019577;ENSMUSG00000000058;ENSMUSG00000009281;ENSMUSG00000057177;ENSMUSG00000004056;ENSMUSG00000030470;…	Irs1;Obp2a;Slc2a8;Grb14;Zfp106;Ptpra;Plcb1;Ptpn1;Foxo4;Foxo1;Shc1;Bcar3;Dnai1;Pik3r3;Sh2b2;Pdk4;Cav2;Rarres2;Gsk3a;Akt2;Csrp3;Eif4ebp2;Insr;Irs2;Eif4ebp1;Pik3r2;Bcar1;Appl1;Slc39a14;Sik2;Phip;Smarcc1;Grb10;Srebf1;Ndel1;Stxbp4;Pdk2;Socs7;Grb2;Gpld1;Pik3r1;Akt1;Gsk3b;Srsf3;Rhoq;Apc;Ptpn2;Sorbs1	48	57	84.2105	R org.Mm.eg.db package (ver. 3.14.0)
GO:0008295	spermidine biosynthetic process	Gene Ontology (Biological Process)	ENSMUSG00000040706;ENSMUSG00000006442;ENSMUSG00000063953;ENSMUSG00000075232	Agmat;Srm;Amd2;Amd1	4	4	100	R org.Mm.eg.db package (ver. 3.14.0)
GO:0008299	isoprenoid biosynthetic process	Gene Ontology (Biological Process)	ENSMUSG00000026784;ENSMUSG00000059743;ENSMUSG00000027875;ENSMUSG00000029319;ENSMUSG00000041939;ENSMUSG00000038240;ENSMUSG00000006517;ENSMUSG00000021273;ENSMUSG00000058258;ENSMUSG00000021302;ENSMUSG00000021670;ENSMUSG00000093930;ENSMUSG00000043153	Pdss1;Fdps;Hmgcs2;Coq2;Mvk;Pdss2;Mvd;Fdft1;Idi1;Ggps1;Hmgcr;Hmgcs1;Crppa	13	15	86.6667	R org.Mm.eg.db package (ver. 3.14.0)
GO:0008333	endosome to lysosome transport	Gene Ontology (Biological Process)	ENSMUSG00000070939;ENSMUSG00000026028;ENSMUSG00000034216;ENSMUSG00000027291;ENSMUSG00000027411;ENSMUSG00000031337;ENSMUSG00000043384;ENSMUSG00000027534;ENSMUSG00000001018;ENSMUSG00000028136;ENSMUSG00000068747;ENSMUSG00000028419;ENSMUSG00000028572;ENSMUSG00000029434;ENSMUSG00000053119;ENSMUSG00000079477;ENSMUSG00000014402;ENSMUSG00000044465;ENSMUSG00000019998;ENSMUSG00000069539;ENSMUSG00000037234;…	Tgfbrap1;Trak2;Vps18;Vps39;Vps16;Mtm1;Gprasp1;Snx16;Snapin;Snx27;Sort1;Chmp5;Hook1;Vps33a;Chmp3;Rab7;Tsg101;Fam160a2;Stx7;Scyl2;Hook3;Hook2;Aktip;Atg14;Vps11;Trak1;Stx8;Rilp;Hgs;Vps41;Kif13a;Rhob;Dennd3;Mgrn1;Clec16a;Dtx3l;Rab12;Bin1;Epg5	39	45	86.6667	R org.Mm.eg.db package (ver. 3.14.0)
GO:0008340	determination of adult lifespan	Gene Ontology (Biological Process)	ENSMUSG00000026048;ENSMUSG00000026288;ENSMUSG00000026380;ENSMUSG00000026365;ENSMUSG00000039231;ENSMUSG00000028048;ENSMUSG00000043207;ENSMUSG00000057637;ENSMUSG00000039662;ENSMUSG00000029104;ENSMUSG00000004263;ENSMUSG00000002083;ENSMUSG00000039428;ENSMUSG00000030652;ENSMUSG00000034218;ENSMUSG00000059552;ENSMUSG00000021268;ENSMUSG00000024151;ENSMUSG00000005370;ENSMUSG00000056999	Ercc5;Inpp5d;Tfcp2l1;Cfh;Suv39h1;Gba;Zmpste24;Prdm2;Icmt;Htt;Atn1;Bbc3;Tmem135;Coq7;Atm;Trp53;Meg3;Msh2;Msh6;Ide	20	29	68.9655	R org.Mm.eg.db package (ver. 3.14.0)
GO:0008354	germ cell migration	Gene Ontology (Biological Process)	ENSMUSG00000007613;ENSMUSG00000005672;ENSMUSG00000061353;ENSMUSG00000002603;ENSMUSG00000025809;ENSMUSG00000022865	Tgfbr1;Kit;Cxcl12;Tgfb1;Itgb1;Cxadr	6	9	66.6667	R org.Mm.eg.db package (ver. 3.14.0)
GO:0008356	asymmetric cell division	Gene Ontology (Biological Process)	ENSMUSG00000026341;ENSMUSG00000002546;ENSMUSG00000048782;ENSMUSG00000020152	Actr3;Golga2;Insc;Actr2	4	4	100	R org.Mm.eg.db package (ver. 3.14.0)
GO:0008360	regulation of cell shape	Gene Ontology (Biological Process)	ENSMUSG00000026193;ENSMUSG00000038235;ENSMUSG00000026640;ENSMUSG00000050530;ENSMUSG00000017144;ENSMUSG00000036053;ENSMUSG00000061136;ENSMUSG00000027249;ENSMUSG00000003283;ENSMUSG00000031207;ENSMUSG00000063663;ENSMUSG00000040990;ENSMUSG00000027765;ENSMUSG00000028064;ENSMUSG00000042312;ENSMUSG00000046722;ENSMUSG00000015745;ENSMUSG00000002233;ENSMUSG00000033377;ENSMUSG00000043207;ENSMUSG00000028906;…	Fn1;F11r;Plxna2;Fam171a1;Rnd3;Fmnl2;Prpf40a;F2;Hck;Msn;Brwd3;Sh3kbp1;P2ry1;Sema4a;S100a13;Cdc42se1;Plekho1;Rhoc;Palmd;Zmpste24;Epb41;Fgr;Wdr1;Kit;Kdr;Shroom3;Pxn;Ccl24;Gna12;Rac1;Mkln1;Plxna4;Plxna1;Plxnd1;Eps8;Cdc42ep5;Arhgap35;Hpn;Myh14;Gas2;Cyfip1;Fes;Arap1;Rhog;Parva;Coro1a;Aldoa;Taok2;Epb41l2;Arhgap18;Fyn;Rhobtb1;Cfap410;Palm;Dapk3;Plxnc1;Itga7;Arhgef18;Dlc1;Cfdp1;Rhou;Anxa7;Fermt2;Ptk2b;Rho…	113	155	72.9032	R org.Mm.eg.db package (ver. 3.14.0)
GO:0008361	regulation of cell size	Gene Ontology (Biological Process)	ENSMUSG00000025958;ENSMUSG00000015342;ENSMUSG00000087260;ENSMUSG00000037622;ENSMUSG00000028991;ENSMUSG00000050552;ENSMUSG00000001847;ENSMUSG00000029840;ENSMUSG00000030302;ENSMUSG00000026317;ENSMUSG00000014859;ENSMUSG00000032050;ENSMUSG00000038807;ENSMUSG00000020733;ENSMUSG00000025583;ENSMUSG00000035133;ENSMUSG00000024493	Creb1;Xk;Lamtor5;Wdtc1;Mtor;Lamtor4;Rac1;Mtpn;Atp2b2;Cln8;E2f4;Rdx;Rap1gap2;Slc9a3r1;Rptor;Arhgap5;Lars	17	23	73.913	R org.Mm.eg.db package (ver. 3.14.0)
GO:0008380	RNA splicing	Gene Ontology (Biological Process)	ENSMUSG00000025982;ENSMUSG00000026035;ENSMUSG00000090553;ENSMUSG00000023150;ENSMUSG00000042699;ENSMUSG00000039630;ENSMUSG00000039449;ENSMUSG00000037197;ENSMUSG00000061136;ENSMUSG00000041777;ENSMUSG00000059005;ENSMUSG00000027014;ENSMUSG00000005506;ENSMUSG00000040383;ENSMUSG00000003660;ENSMUSG00000027404;ENSMUSG00000008333;ENSMUSG00000001767;ENSMUSG00000027593;ENSMUSG00000027620;ENSMUSG00000027628;…	Sf3b1;Ppil3;Snrpe;Ivns1abp;Dhx9;Hnrnpu;Prpf18;Rbm17;Prpf40a;Cir1;Hnrnpa3;Cwc22;Celf1;Aqr;Snrnp200;Snrpb;Snrpb2;Crnkl1;Raly;Rbm39;Aar2;Srsf6;Rbm38;Prpf6;Gpkow;Pqbp1;Rbm10;Akap17b;Thoc2;Rbmx;Fmr1;Fam50a;Nono;Zrsr2;Mbnl1;Rsrc1;Plrg1;Khdc4;Scnm1;Prpf3;Sf3b4;Rbm8a;Ttf2;Bcas2;Ddx20;Prpf38b;Ptbp2;Larp7;Zranb2;Virma;Smu1;Ncbp1;Ptbp3;Prpf4;Magoh;Prpf38a;Ybx1;Ppie;Sf3a3;Snip1;Lsm10;Thrap3;Sfpq;Snrnp40;Srsf…	242	265	91.3208	R org.Mm.eg.db package (ver. 3.14.0)
GO:0008535	respiratory chain complex IV assembly	Gene Ontology (Biological Process)	ENSMUSG00000035505;ENSMUSG00000051671;ENSMUSG00000042148;ENSMUSG00000040018	Cox18;Coa6;Cox10;Cox15	4	6	66.6667	R org.Mm.eg.db package (ver. 3.14.0)
GO:0008542	visual learning	Gene Ontology (Biological Process)	ENSMUSG00000025958;ENSMUSG00000026596;ENSMUSG00000007097;ENSMUSG00000035168;ENSMUSG00000040549;ENSMUSG00000027210;ENSMUSG00000031393;ENSMUSG00000031367;ENSMUSG00000027950;ENSMUSG00000028991;ENSMUSG00000028969;ENSMUSG00000029104;ENSMUSG00000005672;ENSMUSG00000033540;ENSMUSG00000002413;ENSMUSG00000030265;ENSMUSG00000025485;ENSMUSG00000058886;ENSMUSG00000019970;ENSMUSG00000035722;ENSMUSG00000044071;…	Creb1;Abl2;Atp1a2;Tanc1;Ckap5;Meis2;Mecp2;Ap1s2;Chrnb2;Mtor;Cdk5;Htt;Kit;Idua;Braf;Kras;Ric8a;Deaf1;Sgk1;Abca7;Tafa2;Ddhd2;Itgb1;Ttc36;Kmt2a;Nptn;Adra1b;Zzef1;Ctns;Ift20;Nf1;Ppp1r1b;Dcdc2a;Atxn1;Pde8b;Hmgcr;Hif1a;App;Synpo	39	73	53.4247	R org.Mm.eg.db package (ver. 3.14.0)
GO:0008589	regulation of smoothened signaling pathway	Gene Ontology (Biological Process)	ENSMUSG00000004768;ENSMUSG00000034848;ENSMUSG00000090100;ENSMUSG00000060798;ENSMUSG00000038564;ENSMUSG00000038593;ENSMUSG00000029469;ENSMUSG00000011658;ENSMUSG00000047248;ENSMUSG00000042055;ENSMUSG00000030849;ENSMUSG00000033282;ENSMUSG00000032238;ENSMUSG00000034121;ENSMUSG00000052957;ENSMUSG00000022722;ENSMUSG00000024169;ENSMUSG00000023965	Rab23;Ttc21b;Ttbk2;Intu;Ift172;Tctn1;Ift81;Fuz;C2cd3;Wdr11;Fgfr2;Rpgrip1l;Rora;Mks1;Gas1;Arl6;Ift140;Fbxl17	18	22	81.8182	R org.Mm.eg.db package (ver. 3.14.0)
GO:0008593	regulation of Notch signaling pathway	Gene Ontology (Biological Process)	ENSMUSG00000026923;ENSMUSG00000046020;ENSMUSG00000027750;ENSMUSG00000038072;ENSMUSG00000029570;ENSMUSG00000030498;ENSMUSG00000054693;ENSMUSG00000020536;ENSMUSG00000020782;ENSMUSG00000025158;ENSMUSG00000021756;ENSMUSG00000090935;ENSMUSG00000041415;ENSMUSG00000034064;ENSMUSG00000015468	Notch1;Pofut1;Postn;Galnt11;Lfng;Gas2;Adam10;Llgl1;Llgl2;Rfng;Il6st;Synj2bp;Dicer1;Poglut1;Notch4	15	21	71.4286	R org.Mm.eg.db package (ver. 3.14.0)
GO:0008594	photoreceptor cell morphogenesis	Gene Ontology (Biological Process)	ENSMUSG00000059482;ENSMUSG00000028655;ENSMUSG00000022621;ENSMUSG00000006464	2610301B20Rik;Mfsd2a;Rabl2;Bbs1	4	8	50	R org.Mm.eg.db package (ver. 3.14.0)
GO:0008595	anterior/posterior axis specification, embryo	Gene Ontology (Biological Process)	ENSMUSG00000045005;ENSMUSG00000018604;ENSMUSG00000055799;ENSMUSG00000020170;ENSMUSG00000040651;ENSMUSG00000021994	Fzd5;Tbx3;Tcf7l1;Frs2;Tasor;Wnt5a	6	7	85.7143	R org.Mm.eg.db package (ver. 3.14.0)
GO:0008610	lipid biosynthetic process	Gene Ontology (Biological Process)	ENSMUSG00000026856;ENSMUSG00000042410;ENSMUSG00000027605;ENSMUSG00000031278;ENSMUSG00000028518;ENSMUSG00000031545;ENSMUSG00000031516;ENSMUSG00000018796;ENSMUSG00000031604;ENSMUSG00000021273;ENSMUSG00000032018;ENSMUSG00000020538;ENSMUSG00000020917;ENSMUSG00000050103;ENSMUSG00000050697;ENSMUSG00000024735;ENSMUSG00000037071;ENSMUSG00000024981	Dolpp1;Agps;Acss2;Acsl4;Prkaa2;Gpat4;Dctn6;Acsl1;Msmo1;Fdft1;Sc5d;Srebf1;Acly;Agmo;Prkaa1;Prpf19;Scd1;Acsl5	18	22	81.8182	R org.Mm.eg.db package (ver. 3.14.0)
GO:0008611	ether lipid biosynthetic process	Gene Ontology (Biological Process)	ENSMUSG00000090213;ENSMUSG00000030759;ENSMUSG00000020003;ENSMUSG00000031985;ENSMUSG00000042569;ENSMUSG00000025153	Tmem189;Far1;Pex7;Gnpat;Dhrs7b;Fasn	6	6	100	R org.Mm.eg.db package (ver. 3.14.0)
GO:0008625	extrinsic apoptotic signaling pathway via death domain receptors	Gene Ontology (Biological Process)	ENSMUSG00000026029;ENSMUSG00000013973;ENSMUSG00000026883;ENSMUSG00000000787;ENSMUSG00000027859;ENSMUSG00000068747;ENSMUSG00000028282;ENSMUSG00000030204;ENSMUSG00000054499;ENSMUSG00000003873;ENSMUSG00000030847;ENSMUSG00000025507;ENSMUSG00000031077;ENSMUSG00000039217;ENSMUSG00000018567;ENSMUSG00000020716;ENSMUSG00000021559;ENSMUSG00000041417;ENSMUSG00000020580;ENSMUSG00000024442;ENSMUSG00000024959;…	Casp8;Dedd;Dab2ip;Ddx3x;Ngf;Sort1;Casp8ap2;Ddx47;Dedd2;Bax;Bag3;Pidd1;Fadd;Il18;Gabarap;Nf1;Dapk1;Pik3r1;Rock2;Dele1;Bad;Fas;Bloc1s2	23	29	79.3103	R org.Mm.eg.db package (ver. 3.14.0)
GO:0008630	intrinsic apoptotic signaling pathway in response to DNA damage	Gene Ontology (Biological Process)	ENSMUSG00000026278;ENSMUSG00000042349;ENSMUSG00000027381;ENSMUSG00000007659;ENSMUSG00000027490;ENSMUSG00000061175;ENSMUSG00000038612;ENSMUSG00000036822;ENSMUSG00000028329;ENSMUSG00000006445;ENSMUSG00000028914;ENSMUSG00000028599;ENSMUSG00000041147;ENSMUSG00000029863;ENSMUSG00000068329;ENSMUSG00000030341;ENSMUSG00000003873;ENSMUSG00000020063;ENSMUSG00000031536;ENSMUSG00000005413;ENSMUSG00000054051;…	Bok;Ikbke;Bcl2l11;Bcl2l1;E2f1;Fnip2;Mcl1;Topors;Xpa;Epha2;Casp9;Tnfrsf1b;Brca2;Casp2;Htra2;Tnfrsf1a;Bax;Sirt1;Polb;Hmox1;Ercc6;Bcl2l2;Pabpn1;Ei24;Atm;Pml;Uaca;Mlh1;Hic1;Brca1;Pik3r1;Crip1;Myc;Prkdc;Sod2;Bak1;Ier3;Msh2;Msh6;Bad	40	56	71.4286	R org.Mm.eg.db package (ver. 3.14.0)
GO:0008631	intrinsic apoptotic signaling pathway in response to oxidative stress	Gene Ontology (Biological Process)	ENSMUSG00000006494;ENSMUSG00000029455;ENSMUSG00000029433;ENSMUSG00000035199;ENSMUSG00000071369;ENSMUSG00000063410;ENSMUSG00000036986;ENSMUSG00000034485;ENSMUSG00000051234;ENSMUSG00000063856;ENSMUSG00000018411;ENSMUSG00000044715;ENSMUSG00000052253;ENSMUSG00000006818;ENSMUSG00000024789	Pdk1;Aldh2;Diablo;Arl6ip5;Map3k5;Stk24;Pml;Uaca;Rnf7;Gpx1;Mapt;Gskip;Zfp622;Sod2;Jak2	15	18	83.3333	R org.Mm.eg.db package (ver. 3.14.0)
GO:0008635	activation of cysteine-type endopeptidase activity involved in apoptotic process by cytochrome c	Gene Ontology (Biological Process)	ENSMUSG00000026278;ENSMUSG00000029433;ENSMUSG00000063694;ENSMUSG00000003873;ENSMUSG00000019979;ENSMUSG00000057789	Bok;Diablo;Cycs;Bax;Apaf1;Bak1	6	6	100	R org.Mm.eg.db package (ver. 3.14.0)
GO:0008637	apoptotic mitochondrial changes	Gene Ontology (Biological Process)	ENSMUSG00000025980;ENSMUSG00000025968;ENSMUSG00000031155;ENSMUSG00000036932;ENSMUSG00000068921;ENSMUSG00000027937;ENSMUSG00000038612;ENSMUSG00000028124;ENSMUSG00000000628;ENSMUSG00000004446;ENSMUSG00000003873;ENSMUSG00000047139;ENSMUSG00000020085;ENSMUSG00000009630;ENSMUSG00000031633;ENSMUSG00000021868;ENSMUSG00000051234;ENSMUSG00000021754;ENSMUSG00000001729;ENSMUSG00000016758;ENSMUSG00000006818	Hspd1;Ndufs1;Pim2;Aifm1;Dap3;Jtb;Mcl1;Gclm;Hk2;Bid;Bax;Cd24a;Aifm2;Ppp2cb;Slc25a4;Ppif;Rnf7;Map3k1;Akt1;Bik;Sod2	21	25	84	R org.Mm.eg.db package (ver. 3.14.0)
GO:0008643	carbohydrate transport	Gene Ontology (Biological Process)	ENSMUSG00000013698;ENSMUSG00000026791;ENSMUSG00000049922;ENSMUSG00000031156;ENSMUSG00000027690;ENSMUSG00000027953;ENSMUSG00000027957;ENSMUSG00000028293;ENSMUSG00000028521;ENSMUSG00000028645;ENSMUSG00000028655;ENSMUSG00000028976;ENSMUSG00000011034;ENSMUSG00000018999;ENSMUSG00000029924;ENSMUSG00000004056;ENSMUSG00000038522;ENSMUSG00000034854;ENSMUSG00000052395;ENSMUSG00000032122;ENSMUSG00000020873;…	Pea15a;Slc2a8;Slc35c1;Slc35a2;Slc2a2;Slc50a1;Slc35a3;Slc35a1;Slc35d1;Slc2a1;Mfsd2a;Slc2a5;Slc5a1;Slc35b4;Slc37a3;Akt2;Mfsd4b1;Mfsd12;Rft1;Slc37a2;Slc35b1;Slc35d2;Akt1;Slc35a5;Slc37a1;Slc35a4	26	37	70.2703	R org.Mm.eg.db package (ver. 3.14.0)
GO:0008652	amino acid biosynthetic process	Gene Ontology (Biological Process)	ENSMUSG00000026520;ENSMUSG00000076441;ENSMUSG00000010911;ENSMUSG00000031173;ENSMUSG00000028179;ENSMUSG00000029326;ENSMUSG00000029446;ENSMUSG00000025533;ENSMUSG00000029752;ENSMUSG00000030826;ENSMUSG00000004996;ENSMUSG00000021311;ENSMUSG00000034617;ENSMUSG00000020629;ENSMUSG00000021048;ENSMUSG00000022571;ENSMUSG00000024039;ENSMUSG00000025190	Pycr2;Ass1;Apip;Otc;Cth;Enoph1;Psph;Asl;Asns;Bcat2;Mri1;Mtr;Mtrr;Adi1;Mthfd1;Pycrl;Cbs;Got1	18	24	75	R org.Mm.eg.db package (ver. 3.14.0)
GO:0008654	phospholipid biosynthetic process	Gene Ontology (Biological Process)	ENSMUSG00000070644;ENSMUSG00000026623;ENSMUSG00000026922;ENSMUSG00000063235;ENSMUSG00000046338;ENSMUSG00000058793;ENSMUSG00000027357;ENSMUSG00000048486;ENSMUSG00000027695;ENSMUSG00000028126;ENSMUSG00000040774;ENSMUSG00000037062;ENSMUSG00000028420;ENSMUSG00000075703;ENSMUSG00000023452;ENSMUSG00000029314;ENSMUSG00000030316;ENSMUSG00000004270;ENSMUSG00000030275;ENSMUSG00000035596;ENSMUSG00000030682;…	Etnk2;Lpgat1;Agpat2;Ptpmt1;Gpat2;Cds2;Crls1;Fitm2;Pld1;Pip5k1a;Cept1;Sh3glb1;Tmem38b;Selenoi;Pisd;Gpat3;Tamm41;Lpcat3;Etnk1;Mboat7;Cdipt;Ptdss2;Serinc1;Agpat3;Chpt1;Agpat5;Gpat4;Isyna1;Lpcat2;Gnpat;Fitm1;Abhd5;Pemt;Pgs1;Pcyt2;Ptdss1;Lpcat1;Serinc5;Hexb;Pnpla3;Chkb;Pcyt1a;Serac1;Ppard;Agpat1;Lclat1;Chka;Plaat3;Gpam;Acsl5	50	60	83.3333	R org.Mm.eg.db package (ver. 3.14.0)
GO:0009048	dosage compensation by inactivation of X chromosome	Gene Ontology (Biological Process)	ENSMUSG00000039630;ENSMUSG00000086503;ENSMUSG00000056260;ENSMUSG00000048109;ENSMUSG00000017264;ENSMUSG00000035851;ENSMUSG00000058301;ENSMUSG00000005698;ENSMUSG00000022160;ENSMUSG00000074102;ENSMUSG00000017548;ENSMUSG00000035530;ENSMUSG00000017146;ENSMUSG00000038518;ENSMUSG00000024054	Hnrnpu;Xist;Lrif1;Rbm15;Exosc10;Ythdc1;Upf1;Ctcf;Mettl3;Rbm15b;Suz12;Eif1;Brca1;Jarid2;Smchd1	15	17	88.2353	R org.Mm.eg.db package (ver. 3.14.0)
GO:0009051	pentose-phosphate shunt, oxidative branch	Gene Ontology (Biological Process)	ENSMUSG00000031400;ENSMUSG00000028961;ENSMUSG00000028980;ENSMUSG00000031807	G6pdx;Pgd;H6pd;Pgls	4	5	80	R org.Mm.eg.db package (ver. 3.14.0)
GO:0009052	pentose-phosphate shunt, non-oxidative branch	Gene Ontology (Biological Process)	ENSMUSG00000026005;ENSMUSG00000053604;ENSMUSG00000025503;ENSMUSG00000021957;ENSMUSG00000005951	Rpe;Rpia;Taldo1;Tkt;Shpk	5	5	100	R org.Mm.eg.db package (ver. 3.14.0)
GO:0009058	biosynthetic process	Gene Ontology (Biological Process)	ENSMUSG00000033021;ENSMUSG00000039648;ENSMUSG00000009566;ENSMUSG00000040272;ENSMUSG00000033096;ENSMUSG00000025270;ENSMUSG00000040213;ENSMUSG00000030088;ENSMUSG00000020072;ENSMUSG00000057228;ENSMUSG00000031700;ENSMUSG00000031672;ENSMUSG00000001670;ENSMUSG00000021273;ENSMUSG00000059183;ENSMUSG00000032456;ENSMUSG00000032786;ENSMUSG00000070284;ENSMUSG00000001755;ENSMUSG00000025137;ENSMUSG00000025153;…	Gmppa;Kyat1;Fpgs;Accs;Apmap;Alas2;Kyat3;Aldh1l1;Pbld2;Aadat;Gpt2;Got2;Tat;Fdft1;Mtfmt;Nmnat3;Alas1;Gmppb;Coasy;Pcyt2;Fasn;Sptlc1;Sptlc2;Gpt;Gcat;Pcyt1a;Gart;Got1	28	37	75.6757	R org.Mm.eg.db package (ver. 3.14.0)
GO:0009060	aerobic respiration	Gene Ontology (Biological Process)	ENSMUSG00000027187;ENSMUSG00000037514;ENSMUSG00000027601;ENSMUSG00000078683;ENSMUSG00000046671;ENSMUSG00000009863;ENSMUSG00000019179;ENSMUSG00000025486;ENSMUSG00000003072;ENSMUSG00000020153;ENSMUSG00000000959;ENSMUSG00000042148;ENSMUSG00000022407;ENSMUSG00000059734;ENSMUSG00000059363;ENSMUSG00000064341;ENSMUSG00000064351;ENSMUSG00000064363	Cat;Pank2;Mtfr1;Mup1;Mtfr1l;Sdhb;Mdh2;Sirt3;Atp5d;Ndufs7;Oxa1l;Cox10;Adsl;Ndufs8;Fxn;mt-Nd1;mt-Co1;mt-Nd4	18	22	81.8182	R org.Mm.eg.db package (ver. 3.14.0)
GO:0009062	fatty acid catabolic process	Gene Ontology (Biological Process)	ENSMUSG00000026003;ENSMUSG00000027412;ENSMUSG00000017307;ENSMUSG00000034171;ENSMUSG00000028937;ENSMUSG00000018574;ENSMUSG00000020777;ENSMUSG00000021416;ENSMUSG00000021417;ENSMUSG00000020593;ENSMUSG00000024052	Acadl;Lpin3;Acot8;Faah;Acot7;Acadvl;Acox1;Eci3;Eci2;Lpin1;Lpin2	11	12	91.6667	R org.Mm.eg.db package (ver. 3.14.0)
GO:0009072	aromatic amino acid metabolic process	Gene Ontology (Biological Process)	ENSMUSG00000029445;ENSMUSG00000030630;ENSMUSG00000020051;ENSMUSG00000001670;ENSMUSG00000021033	Hpd;Fah;Pah;Tat;Gstz1	5	10	50	R org.Mm.eg.db package (ver. 3.14.0)
GO:0009083	branched-chain amino acid catabolic process	Gene Ontology (Biological Process)	ENSMUSG00000041426;ENSMUSG00000027332;ENSMUSG00000050144;ENSMUSG00000029776;ENSMUSG00000060376;ENSMUSG00000030826;ENSMUSG00000030802;ENSMUSG00000031969;ENSMUSG00000032263;ENSMUSG00000021460	Hibch;Ivd;Slc25a44;Hibadh;Bckdha;Bcat2;Bckdk;Acad8;Bckdhb;Auh	10	11	90.9091	R org.Mm.eg.db package (ver. 3.14.0)
GO:0009086	methionine biosynthetic process	Gene Ontology (Biological Process)	ENSMUSG00000010911;ENSMUSG00000029009;ENSMUSG00000029326;ENSMUSG00000004996;ENSMUSG00000021311;ENSMUSG00000034617;ENSMUSG00000074768;ENSMUSG00000042118;ENSMUSG00000020629;ENSMUSG00000021048	Apip;Mthfr;Enoph1;Mri1;Mtr;Mtrr;Bhmt;Bhmt2;Adi1;Mthfd1	10	11	90.9091	R org.Mm.eg.db package (ver. 3.14.0)
GO:0009100	glycoprotein metabolic process	Gene Ontology (Biological Process)	ENSMUSG00000026811;ENSMUSG00000031169;ENSMUSG00000008763;ENSMUSG00000028343;ENSMUSG00000030513;ENSMUSG00000040963;ENSMUSG00000025220	St6galnac6;Porcn;Man1a2;Erp44;Pcsk6;Asgr2;Oga	7	10	70	R org.Mm.eg.db package (ver. 3.14.0)
GO:0009101	glycoprotein biosynthetic process	Gene Ontology (Biological Process)	ENSMUSG00000017929;ENSMUSG00000028413;ENSMUSG00000048920;ENSMUSG00000004383;ENSMUSG00000031749;ENSMUSG00000032038;ENSMUSG00000020400;ENSMUSG00000022200	B4galt5;B4galt1;Fkrp;Large1;St3gal2;St3gal4;Tnip1;Golph3	8	13	61.5385	R org.Mm.eg.db package (ver. 3.14.0)
GO:0009114	hypoxanthine catabolic process	Gene Ontology (Biological Process)	ENSMUSG00000028186;ENSMUSG00000075543;ENSMUSG00000025481;ENSMUSG00000024066	Uox;Urad;Urah;Xdh	4	4	100	R org.Mm.eg.db package (ver. 3.14.0)
GO:0009115	xanthine catabolic process	Gene Ontology (Biological Process)	ENSMUSG00000028186;ENSMUSG00000075543;ENSMUSG00000025481;ENSMUSG00000024066	Uox;Urad;Urah;Xdh	4	4	100	R org.Mm.eg.db package (ver. 3.14.0)
GO:0009116	nucleoside metabolic process	Gene Ontology (Biological Process)	ENSMUSG00000026192;ENSMUSG00000026839;ENSMUSG00000089917;ENSMUSG00000025630;ENSMUSG00000031432;ENSMUSG00000025742;ENSMUSG00000062937;ENSMUSG00000006589;ENSMUSG00000020407;ENSMUSG00000020528;ENSMUSG00000015869;ENSMUSG00000022814	Atic;Upp2;Uckl1;Hprt;Prps1;Prps2;Mtap;Aprt;Upp1;Prpsap2;Prpsap1;Umps	12	15	80	R org.Mm.eg.db package (ver. 3.14.0)
GO:0009117	nucleotide metabolic process	Gene Ontology (Biological Process)	ENSMUSG00000026575;ENSMUSG00000027259;ENSMUSG00000074797;ENSMUSG00000017697;ENSMUSG00000027889;ENSMUSG00000029780;ENSMUSG00000002326;ENSMUSG00000045211;ENSMUSG00000032561;ENSMUSG00000032565;ENSMUSG00000032478;ENSMUSG00000032615;ENSMUSG00000037601;ENSMUSG00000017176;ENSMUSG00000020736;ENSMUSG00000024177;ENSMUSG00000040658;ENSMUSG00000025041	Nme7;Adal;Itpa;Ada;Ampd2;Nt5c3;Gmpr2;Nudt18;Acpp;Nudt16;Nme6;Nt5m;Nme1;Nt5c3b;Nt5c;Nme4;Dnph1;Nt5c2	18	26	69.2308	R org.Mm.eg.db package (ver. 3.14.0)
GO:0009134	nucleoside diphosphate catabolic process	Gene Ontology (Biological Process)	ENSMUSG00000036813;ENSMUSG00000015085;ENSMUSG00000033068;ENSMUSG00000021236;ENSMUSG00000048120;ENSMUSG00000025192	Entpd8;Entpd2;Entpd6;Entpd5;Entpd1;Entpd7	6	8	75	R org.Mm.eg.db package (ver. 3.14.0)
GO:0009143	nucleoside triphosphate catabolic process	Gene Ontology (Biological Process)	ENSMUSG00000074797;ENSMUSG00000042462;ENSMUSG00000037370;ENSMUSG00000019989;ENSMUSG00000019872	Itpa;Dctpp1;Enpp1;Enpp3;Smpdl3a	5	7	71.4286	R org.Mm.eg.db package (ver. 3.14.0)
GO:0009156	ribonucleoside monophosphate biosynthetic process	Gene Ontology (Biological Process)	ENSMUSG00000031432;ENSMUSG00000025742;ENSMUSG00000020899;ENSMUSG00000022407;ENSMUSG00000022962	Prps1;Prps2;Pfas;Adsl;Gart	5	5	100	R org.Mm.eg.db package (ver. 3.14.0)
GO:0009165	nucleotide biosynthetic process	Gene Ontology (Biological Process)	ENSMUSG00000026281;ENSMUSG00000031432;ENSMUSG00000025742;ENSMUSG00000025747;ENSMUSG00000020528;ENSMUSG00000015869	Dtymk;Prps1;Prps2;Tyms;Prpsap2;Prpsap1	6	9	66.6667	R org.Mm.eg.db package (ver. 3.14.0)
GO:0009166	nucleotide catabolic process	Gene Ontology (Biological Process)	ENSMUSG00000026839;ENSMUSG00000032420;ENSMUSG00000020407;ENSMUSG00000023960	Upp2;Nt5e;Upp1;Enpp5	4	4	100	R org.Mm.eg.db package (ver. 3.14.0)
GO:0009168	purine ribonucleoside monophosphate biosynthetic process	Gene Ontology (Biological Process)	ENSMUSG00000017697;ENSMUSG00000027889;ENSMUSG00000029246;ENSMUSG00000011148	Ada;Ampd2;Ppat;Adssl1	4	6	66.6667	R org.Mm.eg.db package (ver. 3.14.0)
GO:0009190	cyclic nucleotide biosynthetic process	Gene Ontology (Biological Process)	ENSMUSG00000028005;ENSMUSG00000033910;ENSMUSG00000027931;ENSMUSG00000028469;ENSMUSG00000042638;ENSMUSG00000031659;ENSMUSG00000022220;ENSMUSG00000020431;ENSMUSG00000020654;ENSMUSG00000022994;ENSMUSG00000005580;ENSMUSG00000022840	Gucy1b1;Gucy1a1;Npr1;Npr2;Gucy2c;Adcy7;Adcy4;Adcy1;Adcy3;Adcy6;Adcy9;Adcy5	12	19	63.1579	R org.Mm.eg.db package (ver. 3.14.0)
GO:0009235	cobalamin metabolic process	Gene Ontology (Biological Process)	ENSMUSG00000026766;ENSMUSG00000028690;ENSMUSG00000029575;ENSMUSG00000021311;ENSMUSG00000021240	Mmadhc;Mmachc;Mmab;Mtr;Abcd4	5	6	83.3333	R org.Mm.eg.db package (ver. 3.14.0)
GO:0009247	glycolipid biosynthetic process	Gene Ontology (Biological Process)	ENSMUSG00000038936;ENSMUSG00000031749;ENSMUSG00000032038;ENSMUSG00000049721	Sccpdh;St3gal2;St3gal4;Gal3st1	4	7	57.1429	R org.Mm.eg.db package (ver. 3.14.0)
GO:0009249	protein lipoylation	Gene Ontology (Biological Process)	ENSMUSG00000037216;ENSMUSG00000030725;ENSMUSG00000030869;ENSMUSG00000034424	Lipt1;Lipt2;Ndufab1;Gcsh	4	4	100	R org.Mm.eg.db package (ver. 3.14.0)
GO:0009264	deoxyribonucleotide catabolic process	Gene Ontology (Biological Process)	ENSMUSG00000027639;ENSMUSG00000030225;ENSMUSG00000032615;ENSMUSG00000020736	Samhd1;Dera;Nt5m;Nt5c	4	4	100	R org.Mm.eg.db package (ver. 3.14.0)
GO:0009267	cellular response to starvation	Gene Ontology (Biological Process)	ENSMUSG00000026280;ENSMUSG00000037035;ENSMUSG00000004451;ENSMUSG00000026447;ENSMUSG00000026473;ENSMUSG00000005102;ENSMUSG00000040093;ENSMUSG00000027602;ENSMUSG00000039382;ENSMUSG00000016534;ENSMUSG00000044167;ENSMUSG00000028048;ENSMUSG00000040412;ENSMUSG00000025437;ENSMUSG00000028278;ENSMUSG00000078683;ENSMUSG00000070934;ENSMUSG00000044254;ENSMUSG00000028655;ENSMUSG00000028646;ENSMUSG00000036856;…	Atg4b;Inhbb;Ralb;Pik3c2b;Glul;Eif2ak4;Bmf;Map1lc3a;Wdr45;Lamp2;Foxo1;Gba;Elapor1;Usp33;Rragd;Mup1;Rraga;Pcsk9;Mfsd2a;Rragc;Wnt4;Mtor;Alb;Wipi2;Pdk4;Cadps2;Atg7;Foxa3;Pik3c2a;Tnrc6a;Atg5;Sirt1;Mars1;Gas6;Wrn;Ripor1;Atg14;Rnase4;Dnajc15;Stk24;Fbxo22;Gas2l1;Fnip1;Flcn;Srebf1;Wnt9b;Wipi1;Rptor;Gcgr;Wdr45b;Vps41;Zfyve1;Klf10;Srebf2;Ppara;Clec16a;Angptl4;Ehmt2;Tfeb;Dsc2;Pik3c3;Fads1;Tcf7l2	63	74	85.1351	R org.Mm.eg.db package (ver. 3.14.0)
GO:0009268	response to pH	Gene Ontology (Biological Process)	ENSMUSG00000026335;ENSMUSG00000028048;ENSMUSG00000073988;ENSMUSG00000064267;ENSMUSG00000050953;ENSMUSG00000042082;ENSMUSG00000022620;ENSMUSG00000036636	Pam;Gba;Ttpa;Hvcn1;Gja1;Arsb;Arsa;Clcn7	8	15	53.3333	R org.Mm.eg.db package (ver. 3.14.0)
GO:0009298	GDP-mannose biosynthetic process	Gene Ontology (Biological Process)	ENSMUSG00000032306;ENSMUSG00000070284;ENSMUSG00000022474;ENSMUSG00000022711	Mpi;Gmppb;Pmm1;Pmm2	4	4	100	R org.Mm.eg.db package (ver. 3.14.0)
GO:0009299	mRNA transcription	Gene Ontology (Biological Process)	ENSMUSG00000027177;ENSMUSG00000059552;ENSMUSG00000020719;ENSMUSG00000055762;ENSMUSG00000022556	Hipk3;Trp53;Ddx5;Eef1d;Hsf1	5	6	83.3333	R org.Mm.eg.db package (ver. 3.14.0)
GO:0009303	rRNA transcription	Gene Ontology (Biological Process)	ENSMUSG00000027395;ENSMUSG00000070544;ENSMUSG00000049553;ENSMUSG00000047649;ENSMUSG00000040354;ENSMUSG00000072115;ENSMUSG00000057113;ENSMUSG00000059552;ENSMUSG00000004044;ENSMUSG00000025138;ENSMUSG00000021395;ENSMUSG00000056209	Polr1b;Top1;Polr1a;Cd3eap;Mars1;Ang;Npm1;Trp53;Cavin1;Sirt7;Spin1;Npm3	12	17	70.5882	R org.Mm.eg.db package (ver. 3.14.0)
GO:0009306	protein secretion	Gene Ontology (Biological Process)	ENSMUSG00000026389;ENSMUSG00000056050;ENSMUSG00000016933;ENSMUSG00000033860;ENSMUSG00000027935;ENSMUSG00000028158;ENSMUSG00000015243;ENSMUSG00000028643;ENSMUSG00000045302;ENSMUSG00000029616;ENSMUSG00000025607;ENSMUSG00000030058;ENSMUSG00000019539;ENSMUSG00000004207;ENSMUSG00000035311;ENSMUSG00000031840;ENSMUSG00000003037;ENSMUSG00000041949;ENSMUSG00000019066;ENSMUSG00000036943;ENSMUSG00000032583;…	Steap3;Mia3;Plcg1;Fgg;Rab13;Mttp;Abca1;Svbp;Preb;Erp29;Copg2;Copg1;Rcn3;Psap;Gnptab;Rab3a;Rab8a;Tango6;Rab3d;Rab8b;Mon1a;Tvp23b;Pafah1b1;Cavin1;Tmem167;Rab10;Mia2;Sel1l;Golph3;Lmf1;Rab12	31	42	73.8095	R org.Mm.eg.db package (ver. 3.14.0)
GO:0009312	oligosaccharide biosynthetic process	Gene Ontology (Biological Process)	ENSMUSG00000026811;ENSMUSG00000034780;ENSMUSG00000043300;ENSMUSG00000028413;ENSMUSG00000031749;ENSMUSG00000032038;ENSMUSG00000018761;ENSMUSG00000043998	St6galnac6;B3galt1;B3galnt1;B4galt1;St3gal2;St3gal4;Mpdu1;Mgat2	8	11	72.7273	R org.Mm.eg.db package (ver. 3.14.0)
GO:0009313	oligosaccharide catabolic process	Gene Ontology (Biological Process)	ENSMUSG00000079434;ENSMUSG00000028189;ENSMUSG00000035239;ENSMUSG00000032295;ENSMUSG00000000594;ENSMUSG00000021665;ENSMUSG00000007038	Neu2;Ctbs;Neu3;Man2c1;Gm2a;Hexb;Neu1	7	8	87.5	R org.Mm.eg.db package (ver. 3.14.0)
GO:0009314	response to radiation	Gene Ontology (Biological Process)	ENSMUSG00000026072;ENSMUSG00000026043;ENSMUSG00000007659;ENSMUSG00000028453;ENSMUSG00000028367;ENSMUSG00000052684;ENSMUSG00000028680;ENSMUSG00000005672;ENSMUSG00000030271;ENSMUSG00000032477;ENSMUSG00000022346;ENSMUSG00000022676;ENSMUSG00000023953	Il1r1;Col3a1;Bcl2l1;Fancg;Txn1;Jun;Plk3;Kit;Ogg1;Cdc25a;Myc;Snai2;Polh	13	15	86.6667	R org.Mm.eg.db package (ver. 3.14.0)
GO:0009395	phospholipid catabolic process	Gene Ontology (Biological Process)	ENSMUSG00000005681;ENSMUSG00000032046;ENSMUSG00000016933;ENSMUSG00000027695;ENSMUSG00000028553;ENSMUSG00000029598;ENSMUSG00000030214;ENSMUSG00000034330;ENSMUSG00000025277;ENSMUSG00000020828;ENSMUSG00000022425;ENSMUSG00000023913	Apoa2;Abhd12;Plcg1;Pld1;Angptl3;Plbd2;Plbd1;Plcg2;Abhd6;Pld2;Enpp2;Pla2g7	12	22	54.5455	R org.Mm.eg.db package (ver. 3.14.0)
GO:0009404	toxin metabolic process	Gene Ontology (Biological Process)	ENSMUSG00000026335;ENSMUSG00000040181;ENSMUSG00000040170;ENSMUSG00000004263;ENSMUSG00000060904;ENSMUSG00000032310;ENSMUSG00000044442;ENSMUSG00000003559	Pam;Fmo1;Fmo2;Atn1;Arl1;Cyp1a2;N6amt1;As3mt	8	10	80	R org.Mm.eg.db package (ver. 3.14.0)
GO:0009408	response to heat	Gene Ontology (Biological Process)	ENSMUSG00000041237;ENSMUSG00000028211;ENSMUSG00000028410;ENSMUSG00000028484;ENSMUSG00000028525;ENSMUSG00000028683;ENSMUSG00000028991;ENSMUSG00000029145;ENSMUSG00000029388;ENSMUSG00000030782;ENSMUSG00000019796;ENSMUSG00000009292;ENSMUSG00000020053;ENSMUSG00000002948;ENSMUSG00000031701;ENSMUSG00000021936;ENSMUSG00000021999;ENSMUSG00000032285;ENSMUSG00000032350;ENSMUSG00000020361;ENSMUSG00000004788;…	Pklr;Trp53inp1;Dnaja1;Psip1;Pde4b;Eif2b3;Mtor;Eif2b4;Eif2b1;Tgfb1i1;Lrp11;Trpm2;Igf1;Map2k7;Dnaja2;Mapk8;Cpb2;Dnaja4;Gclc;Hspa4;Eif2b2;Akt1;Hsf1;Dnaja3;Eif2b5;Sod1;Hspa1b	27	44	61.3636	R org.Mm.eg.db package (ver. 3.14.0)
GO:0009409	response to cold	Gene Ontology (Biological Process)	ENSMUSG00000026003;ENSMUSG00000031167;ENSMUSG00000062908;ENSMUSG00000034853;ENSMUSG00000029322;ENSMUSG00000039428;ENSMUSG00000033685;ENSMUSG00000019796;ENSMUSG00000031489;ENSMUSG00000031808;ENSMUSG00000031980;ENSMUSG00000018574;ENSMUSG00000058756;ENSMUSG00000039208;ENSMUSG00000058881	Acadl;Rbm3;Acadm;Acot11;Plac8;Tmem135;Ucp2;Lrp11;Adrb3;Slc27a1;Agt;Acadvl;Thra;Metrnl;Zfp516	15	29	51.7241	R org.Mm.eg.db package (ver. 3.14.0)
[truncated: 3,086 more rows]

## Sheet: RCImedian
ModuleID	ModuleName	Ctrl1_N	Ctrl1_RCImedian	Ctrl1_RCImad	Aca_N	Aca_RCImedian	Aca_RCImad	Rapa_N	Rapa_RCImedian	Rapa_RCImad	CRdiet_N	CRdiet_RCImedian	CRdiet_RCImad	Aca-vs-Ctrl1_Ustat	Aca-vs-Ctrl1_Pval	Aca-vs-Ctrl1_AdjPval	Rapa-vs-Ctrl1_Ustat	Rapa-vs-Ctrl1_Pval	Rapa-vs-Ctrl1_AdjPval	CRdiet-vs-Ctrl1_Ustat	CRdiet-vs-Ctrl1_Pval	CRdiet-vs-Ctrl1_AdjPval
All	General pattern	3912	0.578948	0.0135317	3912	0.6791	0.0391242	3912	0.668981	0.0359431	3912	0.75	0.04942	14982541	0	0	1.49077e+07	0	0	1.52349e+07	0	0

## Sheet: RCI
ModuleID	ModuleName	Ctrl1_N	Ctrl1_RMSmean	Ctrl1_RMSsem	Aca_N	Aca_RMSmean	Aca_RMSsem	Rapa_N	Rapa_RMSmean	Rapa_RMSsem	CRdiet_N	CRdiet_RMSmean	CRdiet_RMSsem	ANOVA_N	ANOVA_DoF	ANOVA_Fstat	ANOVA_Pval	ANOVA_AdjPval	Aca-vs-Ctrl1_DoF	Aca-vs-Ctrl1_tStat	Aca-vs-Ctrl1_Pval	Aca-vs-Ctrl1_AdjPval	Rapa-vs-Ctrl1_DoF	Rapa-vs-Ctrl1_tStat	Rapa-vs-Ctrl1_Pval	Rapa-vs-Ctrl1_AdjPval	CRdiet-vs-Ctrl1_DoF	CRdiet-vs-Ctrl1_tStat	CRdiet-vs-Ctrl1_Pval	CRdiet-vs-Ctrl1_AdjPval
[truncated: 3,912 more rows]

[truncated: 4 more sheets: Ctrl1-fixed-RMSmean, Aca-fixed-RMSmean, Rapa-fixed-RMSmean, CRdiet-fixed-RMSmean]
