# Supplementary material for: Lifespan-extending interventions induce consistent patterns of fatty acid oxidation in mouse livers
Source: Commun Biol. 2023 Jul 22;6:768. doi: 10.1038/s42003-023-05128-y (PMC10363145; doi:10.1038/s42003-023-05128-y)
Supplement: Supplementary file 9 — Supplementary Data 6 [file 42003_2023_5128_MOESM9_ESM.xlsx]

## Sheet: README
Supplementary Data 6. DIRAC comparison analysis between the LC-M001 proteomics and M001-related transcriptomics data.
This .xlsx file contains the Differential Rank Conservation (DIRAC) comparison results between the LC-M001 liver proteomics and M001-related liver transcriptomics data using Gene Ontology Biological Process (GOBP)-defined modules, corresponding to Fig. 4b–d, 5d, 5g.
In this file, each sample group is abbreviated as follows, Ctrl: control, Aca: acarbose, and Rapa: rapamycin.
All processing and null hypothesis testing were performed using Python (version 3.9.7) with Python NumPy (version 1.21.3), pandas (version 1.3.4), SciPy (version 1.7.1) and statsmodels (version 0.13.0) libraries.
ModuleMetadata
This sheet contains metadata for the examined modules, which were the commonly retrieved GOBP-defined modules from the LC-M001 liver proteomics and M001-related liver transcriptomics data.
The metadata for the proteomics and transcriptomics (abbreviated with PrOmics and TrOmics in this sheet) is the same in Supplementary Data 1 and 5, respectively.
– ModuleID: Module ID.
– ModuleName: Module name. This name corresponds to the one in Supplementary Data 1.
– ModuleType: Module type.
– [Omics]_MappedAnalyteIDs: UniProt or Ensembl IDs of analytes which were included in the preprocessed Omics dataset and mapped to this module. Each ID is concatenated with the separator “;".
– [Omics]_MappedAnalyteGeneLabels: Gene labels corresponding to the UniProt or Ensembl IDs of the [Omics]_MappedAnalyteIDs column. See Supplementary Data 1 and 5 as to the gene labels.
– [Omics]_nAnalytes: The number of analytes which were included in the preprocessed Omics dataset and mapped to this module.
– [Omics]_nBackgrounds: The number of background proteins or genes for Omics (i.e., all the proteins or genes that were annotated to this module in the used database).
– [Omics]_Coverage: nAnalytes/nBackgrounds [%] for Omics.
– [Omics]_Source: Source of module metadata for Omics.
RCI-[Omics]
This sheet contains group statistics and test summary of the mean of rank matching scores (RMSs) under the own group's rank consensus (i.e., rank conservation index: RCI) for Omics dataset, corresponding to Fig. 4b–d, 5d, 5g.
The intervention effect on RCI was assessed using Analysis of Variance (ANOVA; RMS ~ intervention) for each module and each omics dataset, followed by the post hoc comparisons for RCI between control and each intervention using two-sided Welch’s t-tests.
– ModuleID: Module ID.
– ModuleName: Module name.
– [Group]_N: The sample size of Group (i.e., The number of assesssed mice).
– [Group]_RMSmean: The mean of RMSs (i.e., RCI) in Group.
– [Group]_RMSsem: The standard error of the RMS mean (i.e., RCI) in Group.
– ANOVA_N: The total sample size in the ANOVA.
– ANOVA_DoF: The degrees of freedom for between-groups and within-groups, respectively, in the ANOVA.
– ANOVA_Fstat: The F-statistic for intervention in the ANOVA.
– ANOVA_Pval: The P-value for intervention in the ANOVA.
– ANOVA_AdjPval: The adjusted P-value for intervention in the ANOVA (i.e., adjusted multiple testing across 312 (156 modules × 2 omics datasets) tests with the Benjamini–Hochberg method). This simple adjustment approach is based on a conservative assumption (See Methods in the paper).
– [Group1]-vs-[Group2]_DoF: The degrees of freedom for Group1 vs. Group2 in the Welch's t-test.
– [Group1]-vs-[Group2]_tStat: The t-statistic for Group1 vs. Group2 in the Welch's t-test. Group1 and Group2 correspond to the contrast and baseline groups, respectively (i.e., positive value indicates an increase in Group1 compared to Group2, and vice versa).
– [Group1]-vs-[Group2]_Pval: The P-value for Group1 vs. Group2 in the Welch's t-test.
– [Group1]-vs-[Group2]_AdjPval: The adjusted P-value for Group1 vs. Group2 in the Welch's t-test (i.e., adjusted multiple testing across 4 (2 comparisons × 2 omics datasets) comparisons with the Benjamini–Hochberg method).

## Sheet: ModuleMetadata
ModuleID	ModuleName	ModuleType	PrOmics_MappedAnalyteIDs	PrOmics_MappedAnalyteGeneLabels	PrOmics_nAnalytes	PrOmics_nBackgrounds	PrOmics_Coverage	PrOmics_Source	TrOmics_MappedAnalyteIDs	TrOmics_MappedAnalyteGeneLabels	TrOmics_nAnalytes	TrOmics_nBackgrounds	TrOmics_Coverage	TrOmics_Source
GO:0000028	ribosomal small subunit assembly	Gene Ontology (Biological Process)	P14206;P25444;P62264;P62843;P62852;P62858;P63325;P97461;Q6ZWU9;Q6ZWY3;Q9CZX8;Q9DCA2	Rpsa;Rps2;Rps14;Rps15;Rps25;Rps28;Rps10;Rps5;Rps27;Rps27l;Rps19;Mrps11	12	18	66.6667	EMBL-EBI QuickGO API	ENSMUSG00000090733;ENSMUSG00000012848;ENSMUSG00000040952;ENSMUSG00000030611;ENSMUSG00000032834;ENSMUSG00000063457;ENSMUSG00000009927;ENSMUSG00000036781;ENSMUSG00000032518;ENSMUSG00000020832;ENSMUSG00000046756;ENSMUSG00000018040;ENSMUSG00000044533;ENSMUSG00000067288;ENSMUSG00000024608	Rps27;Rps5;Rps19;Mrps11;Pwp2;Rps15;Rps25;Rps27l;Rpsa;Eral1;Mrps7;Rrp7a;Rps2;Rps28;Rps14	15	16	93.75	R org.Mm.eg.db package (ver. 3.14.0)
GO:0000038	very long-chain fatty acid metabolic process	Gene Ontology (Biological Process)	O09012;O35488;P41216;P51660;Q4LDG0;Q8BWN8;Q921H8;Q9QXD1;Q9QYR7;Q9QYR9;Q9R0H0	Pex5;Slc27a2;Acsl1;Hsd17b4;Slc27a5;Acot4;Acaa1a;Acox2;Acot3;Acot2;Acox1	11	19	57.8947	EMBL-EBI QuickGO API	ENSMUSG00000059316;ENSMUSG00000027359;ENSMUSG00000031378;ENSMUSG00000040374;ENSMUSG00000028127;ENSMUSG00000005069;ENSMUSG00000030382;ENSMUSG00000018796;ENSMUSG00000021751;ENSMUSG00000010651;ENSMUSG00000036138;ENSMUSG00000020777;ENSMUSG00000021364;ENSMUSG00000021226;ENSMUSG00000072949;ENSMUSG00000052392;ENSMUSG00000021228;ENSMUSG00000055782;ENSMUSG00000024507	Slc27a4;Slc27a2;Abcd1;Pex2;Abcd3;Pex5;Slc27a5;Acsl1;Acox2;Acaa1b;Acaa1a;Acox1;Elovl2;Acot2;Acot1;Acot4;Acot3;Abcd2;Hsd17b4	19	22	86.3636	R org.Mm.eg.db package (ver. 3.14.0)
GO:0000056	ribosomal small subunit export from nucleus	Gene Ontology (Biological Process)	P62827;P62843;Q61937;Q6P5F9	Ran;Rps15;Npm1;Xpo1	4	7	57.1429	EMBL-EBI QuickGO API	ENSMUSG00000029430;ENSMUSG00000019814;ENSMUSG00000063457;ENSMUSG00000019297;ENSMUSG00000020290;ENSMUSG00000057113;ENSMUSG00000040667	Ran;Ltv1;Rps15;Nop9;Xpo1;Npm1;Nup88	7	9	77.7778	R org.Mm.eg.db package (ver. 3.14.0)
GO:0000338	protein deneddylation	Gene Ontology (Biological Process)	O35864;O88544;O88545;Q8VBV7;Q99LD4;Q9CZ04	Cops5;Cops4;Cops6;Cops8;Gps1;Cops7a	6	11	54.5455	EMBL-EBI QuickGO API	ENSMUSG00000025917;ENSMUSG00000026240;ENSMUSG00000034432;ENSMUSG00000026849;ENSMUSG00000027206;ENSMUSG00000035297;ENSMUSG00000019494;ENSMUSG00000030127;ENSMUSG00000019373;ENSMUSG00000025156	Cops5;Cops7b;Cops8;Tor1a;Cops2;Cops4;Cops6;Cops7a;Cops3;Gps1	10	10	100	R org.Mm.eg.db package (ver. 3.14.0)
GO:0001561	fatty acid alpha-oxidation	Gene Ontology (Biological Process)	O35386;O35488;Q8BU33;Q9QXE0;Q9WU19	Phyh;Slc27a2;Ilvbl;Hacl1;Hao1	5	7	71.4286	EMBL-EBI QuickGO API	ENSMUSG00000026664;ENSMUSG00000027359;ENSMUSG00000027261;ENSMUSG00000032763;ENSMUSG00000021884;ENSMUSG00000020283	Phyh;Slc27a2;Hao1;Ilvbl;Hacl1;Pex13	6	6	100	R org.Mm.eg.db package (ver. 3.14.0)
GO:0001667	ameboidal-type cell migration	Gene Ontology (Biological Process)	P40124;P63005;Q8BH43;Q8R0X7;Q99K01;Q9CXS4	Cap1;Pafah1b1;Wasf2;Sgpl1;Pdxdc1;Cenpv	6	9	66.6667	EMBL-EBI QuickGO API	ENSMUSG00000028656;ENSMUSG00000028868;ENSMUSG00000061353;ENSMUSG00000021994;ENSMUSG00000018509;ENSMUSG00000020745	Cap1;Wasf2;Cxcl12;Wnt5a;Cenpv;Pafah1b1	6	7	85.7143	R org.Mm.eg.db package (ver. 3.14.0)
GO:0001731	formation of translation preinitiation complex	Gene Ontology (Biological Process)	P25444;P59325;Q8BGD9;Q99L45;Q9DB27;Q9WUK2;Q9Z0N1	Rps2;Eif5;Eif4b;Eif2s2;Mcts1;Eif4h;Eif2s3x	7	12	58.3333	EMBL-EBI QuickGO API	ENSMUSG00000026427;ENSMUSG00000042814;ENSMUSG00000074656;ENSMUSG00000000355;ENSMUSG00000035150;ENSMUSG00000023106;ENSMUSG00000040731;ENSMUSG00000042426;ENSMUSG00000021282;ENSMUSG00000058655;ENSMUSG00000044533;ENSMUSG00000069049	Eif2d;Mcts2;Eif2s2;Mcts1;Eif2s3x;Denr;Eif4h;Dhx29;Eif5;Eif4b;Rps2;Eif2s3y	12	12	100	R org.Mm.eg.db package (ver. 3.14.0)
GO:0001765	membrane raft assembly	Gene Ontology (Biological Process)	O08917;P07356;P08207;Q60634	Flot1;Anxa2;S100a10;Flot2	4	6	66.6667	EMBL-EBI QuickGO API	ENSMUSG00000041959;ENSMUSG00000061981;ENSMUSG00000022505;ENSMUSG00000059714;ENSMUSG00000039316	S100a10;Flot2;Emp2;Flot1;Rftn1	5	6	83.3333	R org.Mm.eg.db package (ver. 3.14.0)
GO:0002181	cytoplasmic translation	Gene Ontology (Biological Process)	O55142;P14206;P14869;P32233;P35980;P47911;P47955;P47964;P51410;P53026;P61255;P62267;P62717;P62855;P62858;P62889;P62892;P62900;P62918;P67984;P84099;Q8BP67;Q9CPR4;Q9CQR2;Q9CXW4;Q9CZM2;Q9JJI8;Q9QXB9	Rpl35a;Rpsa;Rplp0;Drg1;Rpl18;Rpl6;Rplp1;Rpl36;Rpl9;Rpl10a;Rpl26;Rps23;Rpl18a;Rps26;Rps28;Rpl30;Rpl39;Rpl31;Rpl8;Rpl22;Rpl19;Rpl24;Rpl17;Rps21;Rpl11;Rpl15;Rpl38;Drg2	28	45	62.2222	EMBL-EBI QuickGO API	ENSMUSG00000073702;ENSMUSG00000027091;ENSMUSG00000040549;ENSMUSG00000039001;ENSMUSG00000031171;ENSMUSG00000079641;ENSMUSG00000079435;ENSMUSG00000039221;ENSMUSG00000059291;ENSMUSG00000028936;ENSMUSG00000047215;ENSMUSG00000067274;ENSMUSG00000029614;ENSMUSG00000057841;ENSMUSG00000059070;ENSMUSG00000019782;ENSMUSG00000093674;ENSMUSG00000025362;ENSMUSG00000045128;ENSMUSG00000012405;ENSMUSG00000007892;…	Rpl31;Zc3h15;Ckap5;Rps21;Ftsj1;Rpl39;Rpl36a;Rpl22l1;Rpl11;Rpl22;Rpl9;Rplp0;Rpl6;Rpl32;Rpl18;Rwdd1;Rpl41;Rps26;Rpl18a;Rpl15;Rplp1;Rpl29;Tma7;Rpsa;Drg1;Drg2;Rpl26;Rpl19;Rpl38;Rps23;Rps29;Rpl36al;Rpl30;Rpl8;Rpl35a;Rpl10a;Rps28;Rpl36;Rpl17	39	43	90.6977	R org.Mm.eg.db package (ver. 3.14.0)
GO:0006068	ethanol catabolic process	Gene Ontology (Biological Process)	O35945;P00329;P28474;P47738;Q9CZS1;Q9QWG7	Aldh1a7;Adh1;Adh5;Aldh2;Aldh1b1;Sult1b1	6	10	60	EMBL-EBI QuickGO API	ENSMUSG00000055301;ENSMUSG00000074207;ENSMUSG00000028138;ENSMUSG00000029269;ENSMUSG00000029272;ENSMUSG00000078799;ENSMUSG00000070811;ENSMUSG00000078798;ENSMUSG00000074375;ENSMUSG00000030378	Adh7;Adh1;Adh5;Sult1b1;Sult1e1;Sult2a5;Sult2a2;Sult2a1;Sult2a3;Sult2a8	10	11	90.9091	R org.Mm.eg.db package (ver. 3.14.0)
GO:0006084	acetyl-CoA metabolic process	Gene Ontology (Biological Process)	E9Q4Z2;P19096;P54869;Q5SWU9;Q8BWT1;Q8JZK9;Q91V92;Q9CZU6;Q9DBK0	Acacb;Fasn;Hmgcs2;Acaca;Acaa2;Hmgcs1;Acly;Cs;Acot12	9	9	100	EMBL-EBI QuickGO API	ENSMUSG00000027875;ENSMUSG00000042010;ENSMUSG00000005683;ENSMUSG00000020532;ENSMUSG00000020917;ENSMUSG00000025153;ENSMUSG00000021620;ENSMUSG00000093930;ENSMUSG00000036880	Hmgcs2;Acacb;Cs;Acaca;Acly;Fasn;Acot12;Hmgcs1;Acaa2	9	10	90	R org.Mm.eg.db package (ver. 3.14.0)
GO:0006085	acetyl-CoA biosynthetic process	Gene Ontology (Biological Process)	Q8QZT1;Q8VDG5;Q91V92;Q99J39;Q9QXG4	Acat1;Ppcs;Acly;Mlycd;Acss2	5	7	71.4286	EMBL-EBI QuickGO API	ENSMUSG00000027605;ENSMUSG00000028636;ENSMUSG00000020231;ENSMUSG00000074064;ENSMUSG00000032047;ENSMUSG00000020917	Acss2;Ppcs;Dip2a;Mlycd;Acat1;Acly	6	7	85.7143	R org.Mm.eg.db package (ver. 3.14.0)
GO:0006086	acetyl-CoA biosynthetic process from pyruvate	Gene Ontology (Biological Process)	O08749;P35486;Q8BMF4;Q9D051	Dld;Pdha1;Dlat;Pdhb	4	5	80	EMBL-EBI QuickGO API	ENSMUSG00000031299;ENSMUSG00000021748;ENSMUSG00000000168;ENSMUSG00000020664	Pdha1;Pdhb;Dlat;Dld	4	5	80	R org.Mm.eg.db package (ver. 3.14.0)
GO:0006101	citrate metabolic process	Gene Ontology (Biological Process)	P28271;Q91V92;Q99KI0;Q9CZU6	Aco1;Acly;Aco2;Cs	4	5	80	EMBL-EBI QuickGO API	ENSMUSG00000028405;ENSMUSG00000005683;ENSMUSG00000032293;ENSMUSG00000020917;ENSMUSG00000022477	Aco1;Cs;Ireb2;Acly;Aco2	5	6	83.3333	R org.Mm.eg.db package (ver. 3.14.0)
GO:0006102	isocitrate metabolic process	Gene Ontology (Biological Process)	O88844;P54071;P70404;Q99KI0;Q9D6R2;Q91VA7	Idh1;Idh2;Idh3g;Aco2;Idh3a;Idh3b	6	9	66.6667	EMBL-EBI QuickGO API	ENSMUSG00000025950;ENSMUSG00000027406;ENSMUSG00000002010;ENSMUSG00000030541;ENSMUSG00000032279;ENSMUSG00000022477	Idh1;Idh3b;Idh3g;Idh2;Idh3a;Aco2	6	7	85.7143	R org.Mm.eg.db package (ver. 3.14.0)
GO:0006103	2-oxoglutarate metabolic process	Gene Ontology (Biological Process)	O08749;O35386;O88844;P05201;P05202;P54071;P70404;Q60597;Q71RI9;Q8BGT5;Q8QZR1;Q9CQX8;Q9D2G2;Q9D6R2;Q9WVM8;Q91VA7	Dld;Phyh;Idh1;Got1;Got2;Idh2;Idh3g;Ogdh;Kyat3;Gpt2;Tat;Mrps36;Dlst;Idh3a;Aadat;Idh3b	16	18	88.8889	EMBL-EBI QuickGO API	ENSMUSG00000025950;ENSMUSG00000026664;ENSMUSG00000027406;ENSMUSG00000002010;ENSMUSG00000040213;ENSMUSG00000057228;ENSMUSG00000031700;ENSMUSG00000001670;ENSMUSG00000032279;ENSMUSG00000020456;ENSMUSG00000061474;ENSMUSG00000020664;ENSMUSG00000004789	Idh1;Phyh;Idh3b;Idh3g;Kyat3;Aadat;Gpt2;Tat;Idh3a;Ogdh;Mrps36;Dld;Dlst	13	14	92.8571	R org.Mm.eg.db package (ver. 3.14.0)
GO:0006104	succinyl-CoA metabolic process	Gene Ontology (Biological Process)	Q60597;Q8BWN8;Q9D2G2;Q9WUM5;Q9Z2I8;Q9Z2I9	Ogdh;Acot4;Dlst;Suclg1;Suclg2;Sucla2	6	7	85.7143	EMBL-EBI QuickGO API	ENSMUSG00000052738;ENSMUSG00000061838;ENSMUSG00000022110;ENSMUSG00000020456;ENSMUSG00000052392	Suclg1;Suclg2;Sucla2;Ogdh;Acot4	5	6	83.3333	R org.Mm.eg.db package (ver. 3.14.0)
GO:0006105	succinate metabolic process	Gene Ontology (Biological Process)	Q8BWF0;Q8K2B3;Q9CQA3;Q9WUM5;Q9Z2I8;Q9Z2I9	Aldh5a1;Sdha;Sdhb;Suclg1;Suclg2;Sucla2	6	7	85.7143	EMBL-EBI QuickGO API	ENSMUSG00000009863;ENSMUSG00000042505;ENSMUSG00000052738;ENSMUSG00000022110;ENSMUSG00000035936;ENSMUSG00000021577	Sdhb;Sdhaf3;Suclg1;Sucla2;Aldh5a1;Sdha	6	6	100	R org.Mm.eg.db package (ver. 3.14.0)
GO:0006107	oxaloacetate metabolic process	Gene Ontology (Biological Process)	P05201;P05202;P08249;P14152;Q05920;Q91V92;Q9CZU6;Q9JHW2;Q9Z2V4	Got1;Got2;Mdh2;Mdh1;Pc;Acly;Cs;Nit2;Pck1	9	11	81.8182	EMBL-EBI QuickGO API	ENSMUSG00000027513;ENSMUSG00000019179;ENSMUSG00000005683;ENSMUSG00000031672;ENSMUSG00000020321;ENSMUSG00000020917;ENSMUSG00000022751;ENSMUSG00000024892;ENSMUSG00000025190	Pck1;Mdh2;Cs;Got2;Mdh1;Acly;Nit2;Pcx;Got1	9	11	81.8182	R org.Mm.eg.db package (ver. 3.14.0)
GO:0006108	malate metabolic process	Gene Ontology (Biological Process)	P06801;P08249;P14152;P97807	Me1;Mdh2;Mdh1;Fh	4	7	57.1429	EMBL-EBI QuickGO API	ENSMUSG00000073609;ENSMUSG00000026526;ENSMUSG00000019179;ENSMUSG00000032418;ENSMUSG00000020321;ENSMUSG00000024556	D2hgdh;Fh1;Mdh2;Me1;Mdh1;Me2	6	8	75	R org.Mm.eg.db package (ver. 3.14.0)
GO:0006120	mitochondrial electron transport, NADH to ubiquinone	Gene Ontology (Biological Process)	O08749;P52503;Q8K1Z0;Q8K3J1;Q91WD5;Q91YT0;Q99LC3;Q9D6J6;Q9Z1P6	Dld;Ndufs6;Coq9;Ndufs8;Ndufs2;Ndufv1;Ndufa10;Ndufv2;Ndufa7	9	11	81.8182	EMBL-EBI QuickGO API	ENSMUSG00000025968;ENSMUSG00000026260;ENSMUSG00000013593;ENSMUSG00000026895;ENSMUSG00000005510;ENSMUSG00000048482;ENSMUSG00000027305;ENSMUSG00000071014;ENSMUSG00000030647;ENSMUSG00000020153;ENSMUSG00000031782;ENSMUSG00000021606;ENSMUSG00000020664;ENSMUSG00000022354;ENSMUSG00000041881;ENSMUSG00000024099;ENSMUSG00000059734;ENSMUSG00000037916;ENSMUSG00000025204;ENSMUSG00000064341;ENSMUSG00000064345;…	Ndufs1;Ndufa10;Ndufs2;Ndufa8;Ndufs3;Bdnf;Ndufaf1;Ndufb6;Ndufc2;Ndufs7;Coq9;Ndufs6;Dld;Ndufb9;Ndufa7;Ndufv2;Ndufs8;Ndufv1;Ndufb8;mt-Nd1;mt-Nd2;mt-Nd3;mt-Nd4;mt-Nd5;mt-Nd6	25	25	100	R org.Mm.eg.db package (ver. 3.14.0)
GO:0006122	mitochondrial electron transport, ubiquinol to cytochrome c	Gene Ontology (Biological Process)	P62897;P99028;Q8R1I1;Q9CQ69;Q9CR68;Q9CZ13;Q9D0M3;Q9D855	Cycs;Uqcrh;Uqcr10;Uqcrq;Uqcrfs1;Uqcrc1;Cyc1;Uqcrb	8	10	80	EMBL-EBI QuickGO API	ENSMUSG00000063882;ENSMUSG00000063694;ENSMUSG00000025651;ENSMUSG00000059534;ENSMUSG00000044894;ENSMUSG00000021520;ENSMUSG00000022551;ENSMUSG00000071654;ENSMUSG00000064370	Uqcrh;Cycs;Uqcrc1;Uqcr10;Uqcrq;Uqcrb;Cyc1;Uqcc3;mt-Cytb	9	10	90	R org.Mm.eg.db package (ver. 3.14.0)
GO:0006166	purine ribonucleoside salvage	Gene Ontology (Biological Process)	P00493;P08030;P55264;Q9CQ65	Hprt1;Aprt;Adk;Mtap	4	8	50	EMBL-EBI QuickGO API	ENSMUSG00000025630;ENSMUSG00000062937;ENSMUSG00000006589;ENSMUSG00000039197	Hprt;Mtap;Aprt;Adk	4	5	80	R org.Mm.eg.db package (ver. 3.14.0)
GO:0006196	AMP catabolic process	Gene Ontology (Biological Process)	P25688;Q283N4;Q61503;Q9CRB3	Uox;Urad;Nt5e;Urah	4	6	66.6667	EMBL-EBI QuickGO API	ENSMUSG00000017697;ENSMUSG00000028186;ENSMUSG00000075543;ENSMUSG00000025481;ENSMUSG00000032420;ENSMUSG00000024066	Ada;Uox;Urad;Urah;Nt5e;Xdh	6	10	60	R org.Mm.eg.db package (ver. 3.14.0)
GO:0006204	IMP catabolic process	Gene Ontology (Biological Process)	P25688;Q283N4;Q9CRB3;Q9JM14	Uox;Urad;Urah;Nt5c	4	4	100	EMBL-EBI QuickGO API	ENSMUSG00000028186;ENSMUSG00000075543;ENSMUSG00000025481;ENSMUSG00000020736;ENSMUSG00000024066;ENSMUSG00000025041	Uox;Urad;Urah;Nt5c;Xdh;Nt5c2	6	8	75	R org.Mm.eg.db package (ver. 3.14.0)
GO:0006520	cellular amino acid metabolic process	Gene Ontology (Biological Process)	O09173;P05202;Q71RI9;Q8C165;Q8QZR1;Q91YI0	Hgd;Got2;Kyat3;Pm20d1;Tat;Asl	6	11	54.5455	EMBL-EBI QuickGO API	ENSMUSG00000042251;ENSMUSG00000040272;ENSMUSG00000027360;ENSMUSG00000031173;ENSMUSG00000033965;ENSMUSG00000040213;ENSMUSG00000034785;ENSMUSG00000013629;ENSMUSG00000029597;ENSMUSG00000025533;ENSMUSG00000006344;ENSMUSG00000031672;ENSMUSG00000001670;ENSMUSG00000021794;ENSMUSG00000023262;ENSMUSG00000020182;ENSMUSG00000001323;ENSMUSG00000037686;ENSMUSG00000022821;ENSMUSG00000024827;ENSMUSG00000025190	Pm20d1;Accs;Hdc;Otc;Slc16a2;Kyat3;Dio1;Cad;Sds;Asl;Ggt5;Got2;Tat;Glud1;Acy1;Ddc;Srr;Aspg;Hgd;Gldc;Got1	21	23	91.3043	R org.Mm.eg.db package (ver. 3.14.0)
GO:0006526	arginine biosynthetic process	Gene Ontology (Biological Process)	P11725;P16460;Q8R4H7;Q91YI0	Otc;Ass1;Nags;Asl	4	8	50	EMBL-EBI QuickGO API	ENSMUSG00000076441;ENSMUSG00000031173;ENSMUSG00000025533;ENSMUSG00000048217	Ass1;Otc;Asl;Nags	4	4	100	R org.Mm.eg.db package (ver. 3.14.0)
GO:0006531	aspartate metabolic process	Gene Ontology (Biological Process)	P05201;P05202;P16460;P28650;P46664	Got1;Got2;Ass1;Adss1;Adss2	5	6	83.3333	EMBL-EBI QuickGO API	ENSMUSG00000015961;ENSMUSG00000076441;ENSMUSG00000063428;ENSMUSG00000031672;ENSMUSG00000011148;ENSMUSG00000025190	Adss;Ass1;Ddo;Got2;Adssl1;Got1	6	6	100	R org.Mm.eg.db package (ver. 3.14.0)
GO:0006536	glutamate metabolic process	Gene Ontology (Biological Process)	O09172;P05201;P05202;P15105;P97494;Q8BH86;Q8BWF0;Q8QZR1;Q8R4H7;Q9WVM8	Gclm;Got1;Got2;Glul;Gclc;Dglucy;Aldh5a1;Tat;Nags;Aadat	10	13	76.9231	EMBL-EBI QuickGO API	ENSMUSG00000026473;ENSMUSG00000009566;ENSMUSG00000028124;ENSMUSG00000057228;ENSMUSG00000001670;ENSMUSG00000032350;ENSMUSG00000048217;ENSMUSG00000035936;ENSMUSG00000021185	Glul;Fpgs;Gclm;Aadat;Tat;Gclc;Nags;Aldh5a1;Dglucy	9	10	90	R org.Mm.eg.db package (ver. 3.14.0)
GO:0006544	glycine metabolic process	Gene Ontology (Biological Process)	P50431;Q5FW57;Q64737;Q91X34;Q91XE0;Q9CZN7	Shmt1;Gm4952;Gart;Baat;Glyat;Shmt2	6	7	85.7143	EMBL-EBI QuickGO API	ENSMUSG00000039653;ENSMUSG00000025403;ENSMUSG00000020534;ENSMUSG00000022962;ENSMUSG00000002769;ENSMUSG00000071633;ENSMUSG00000063683;ENSMUSG00000024694;ENSMUSG00000024827	Baat;Shmt2;Shmt1;Gart;Gnmt;Gm4952;Glyat;Keg1;Gldc	9	10	90	R org.Mm.eg.db package (ver. 3.14.0)
GO:0006547	histidine metabolic process	Gene Ontology (Biological Process)	P35492;Q8VC12;Q91XD4;Q9DBA8	Hal;Uroc1;Ftcd;Amdhd1	4	8	50	EMBL-EBI QuickGO API	ENSMUSG00000027360;ENSMUSG00000034456;ENSMUSG00000001155;ENSMUSG00000020017;ENSMUSG00000015890	Hdc;Uroc1;Ftcd;Hal;Amdhd1	5	5	100	R org.Mm.eg.db package (ver. 3.14.0)
GO:0006548	histidine catabolic process	Gene Ontology (Biological Process)	P35492;Q8VC12;Q91XD4;Q9DBA8	Hal;Uroc1;Ftcd;Amdhd1	4	5	80	EMBL-EBI QuickGO API	ENSMUSG00000027360;ENSMUSG00000034456;ENSMUSG00000001155;ENSMUSG00000020017;ENSMUSG00000015890	Hdc;Uroc1;Ftcd;Hal;Amdhd1	5	5	100	R org.Mm.eg.db package (ver. 3.14.0)
GO:0006552	leucine catabolic process	Gene Ontology (Biological Process)	P38060;Q3ULD5;Q99MR8;Q9JHI5;Q9JLZ3	Hmgcl;Mccc2;Mccc1;Ivd;Auh	5	7	71.4286	EMBL-EBI QuickGO API	ENSMUSG00000027332;ENSMUSG00000028672;ENSMUSG00000030802;ENSMUSG00000021646	Ivd;Hmgcl;Bckdk;Mccc2	4	5	80	R org.Mm.eg.db package (ver. 3.14.0)
GO:0006559	L-phenylalanine catabolic process	Gene Ontology (Biological Process)	O09173;P16331;P35505;P49429;Q8BVI4;Q8QZR1;Q9WVL0	Hgd;Pah;Fah;Hpd;Qdpr;Tat;Gstz1	7	14	50	EMBL-EBI QuickGO API	ENSMUSG00000015806;ENSMUSG00000029445;ENSMUSG00000030630;ENSMUSG00000020051;ENSMUSG00000001670;ENSMUSG00000021033;ENSMUSG00000022821	Qdpr;Hpd;Fah;Pah;Tat;Gstz1;Hgd	7	8	87.5	R org.Mm.eg.db package (ver. 3.14.0)
GO:0006563	L-serine metabolic process	Gene Ontology (Biological Process)	P50431;Q91WT9;Q9CZN7;Q9QZX7	Shmt1;Cbs;Shmt2;Srr	4	6	66.6667	EMBL-EBI QuickGO API	ENSMUSG00000029446;ENSMUSG00000025403;ENSMUSG00000020534;ENSMUSG00000001323;ENSMUSG00000024039	Psph;Shmt2;Shmt1;Srr;Cbs	5	6	83.3333	R org.Mm.eg.db package (ver. 3.14.0)
GO:0006572	tyrosine catabolic process	Gene Ontology (Biological Process)	O09173;P35505;P49429;Q8QZR1;Q9WVL0	Hgd;Fah;Hpd;Tat;Gstz1	5	9	55.5556	EMBL-EBI QuickGO API	ENSMUSG00000029445;ENSMUSG00000030630;ENSMUSG00000001670;ENSMUSG00000021033;ENSMUSG00000022821	Hpd;Fah;Tat;Gstz1;Hgd	5	6	83.3333	R org.Mm.eg.db package (ver. 3.14.0)
GO:0006574	valine catabolic process	Gene Ontology (Biological Process)	Q8QZS1;Q99L13;Q9D7B6;Q9EQ20	Hibch;Hibadh;Acad8;Aldh6a1	4	7	57.1429	EMBL-EBI QuickGO API	ENSMUSG00000041426;ENSMUSG00000029776;ENSMUSG00000030802;ENSMUSG00000021238	Hibch;Hibadh;Bckdk;Aldh6a1	4	4	100	R org.Mm.eg.db package (ver. 3.14.0)
GO:0006584	catecholamine metabolic process	Gene Ontology (Biological Process)	O88533;O88587;P52840;Q3UZZ6;Q64133	Ddc;Comt;Sult1a1;Sult1d1;Maoa	5	8	62.5	EMBL-EBI QuickGO API	ENSMUSG00000025037;ENSMUSG00000033792;ENSMUSG00000029273;ENSMUSG00000030711;ENSMUSG00000020182	Maoa;Atp7a;Sult1d1;Sult1a1;Ddc	5	8	62.5	R org.Mm.eg.db package (ver. 3.14.0)
GO:0006620	posttranslational protein targeting to endoplasmic reticulum membrane	Gene Ontology (Biological Process)	O54984;P61620;Q8BJU0;Q8BU14;Q8VHE0;Q9D8B3;Q9QXZ0	Get3;Sec61a1;Sgta;Sec62;Sec63;Chmp4b;Macf1	7	11	63.6364	EMBL-EBI QuickGO API	ENSMUSG00000038467;ENSMUSG00000027706;ENSMUSG00000028649;ENSMUSG00000030082;ENSMUSG00000032725;ENSMUSG00000019802;ENSMUSG00000004937;ENSMUSG00000052456;ENSMUSG00000042743;ENSMUSG00000023147	Chmp4b;Sec62;Macf1;Sec61a1;Folr2;Sec63;Sgta;Get3;Sgtb;Get1	10	11	90.9091	R org.Mm.eg.db package (ver. 3.14.0)
GO:0006625	protein targeting to peroxisome	Gene Ontology (Biological Process)	O09012;P97865;Q5BL07;Q91XC9;Q99LC9;Q9DBN5;Q9QXE0	Pex5;Pex7;Pex1;Pex16;Pex6;Lonp2;Hacl1	7	9	77.7778	EMBL-EBI QuickGO API	ENSMUSG00000003464;ENSMUSG00000027222;ENSMUSG00000005907;ENSMUSG00000005069;ENSMUSG00000030629;ENSMUSG00000020003;ENSMUSG00000047866;ENSMUSG00000021884;ENSMUSG00000018733;ENSMUSG00000002763	Pex19;Pex16;Pex1;Pex5;Zfand6;Pex7;Lonp2;Hacl1;Pex12;Pex6	10	10	100	R org.Mm.eg.db package (ver. 3.14.0)
GO:0006635	fatty acid beta-oxidation	Gene Ontology (Biological Process)	O08756;O09012;O35459;O35488;P32020;P42125;P45952;P50544;P51660;P52825;P55096;P97742;P97865;Q3TLP5;Q61425;Q80XL6;Q8BH95;Q8BMS1;Q8BWT1;Q8CAY6;Q8JZV9;Q8QZT1;Q8VCH0;Q921H8;Q99JY0;Q9CQ62;Q9D9V3;Q9DBM2;Q9DC50;Q9JLZ3;Q9QXD1;Q9R0H0;Q9WUR2;Q80X81	Hsd17b10;Pex5;Ech1;Slc27a2;Scp2;Eci1;Acadm;Acadvl;Hsd17b4;Cpt2;Abcd3;Cpt1a;Pex7;Echdc2;Hadh;Acad11;Echs1;Hadha;Acaa2;Acat2;Bdh2;Acat1;Acaa1b;Acaa1a;Hadhb;Decr1;Echdc1;Ehhadh;Crot;Auh;Acox2;Acox1;Eci2;Acat3	34	58	58.6207	EMBL-EBI QuickGO API	ENSMUSG00000027359;ENSMUSG00000051319;ENSMUSG00000031378;ENSMUSG00000025260;ENSMUSG00000040374;ENSMUSG00000028127;ENSMUSG00000027984;ENSMUSG00000028167;ENSMUSG00000062908;ENSMUSG00000028223;ENSMUSG00000028607;ENSMUSG00000028603;ENSMUSG00000028601;ENSMUSG00000028893;ENSMUSG00000003623;ENSMUSG00000025745;ENSMUSG00000059447;ENSMUSG00000029098;ENSMUSG00000030137;ENSMUSG00000005069;ENSMUSG00000025465;…	Slc27a2;Mtln;Abcd1;Hsd17b10;Pex2;Abcd3;Hadh;Bdh2;Acadm;Decr1;Cpt2;Scp2;Echdc2;Sesn2;Crot;Hadha;Hadhb;Acox3;Tuba8;Pex5;Echs1;Pex7;Echdc1;Acox2;Acat1;Acaa1b;Acaa1a;Acadvl;Acox1;Eci3;Eci2;Auh;Abcd4;Slc25a17;Abcd2;Ehhadh;Acat3;Acat2;Eci1;Ppard;Hsd17b4;Acaa2	42	46	91.3043	R org.Mm.eg.db package (ver. 3.14.0)
GO:0006637	acyl-CoA metabolic process	Gene Ontology (Biological Process)	A2AKK5;O55137;P32020;P38060;P58137;Q3UNX5;Q60759;Q61586;Q8BGA8;Q8BWN8;Q91VA0;Q91X34;Q9D404;Q9DBK0;Q9DBL1;Q9DBM2;Q9QYR7;Q9QYR9	Acnat1;Acot1;Scp2;Hmgcl;Acot8;Acsm3;Gcdh;Gpam;Acsm5;Acot4;Acsm1;Baat;Oxsm;Acot12;Acadsb;Ehhadh;Acot3;Acot2	18	31	58.0645	EMBL-EBI QuickGO API	ENSMUSG00000017950;ENSMUSG00000017307;ENSMUSG00000025287;ENSMUSG00000060317;ENSMUSG00000070985;ENSMUSG00000039653;ENSMUSG00000034853;ENSMUSG00000028603;ENSMUSG00000028672;ENSMUSG00000028937;ENSMUSG00000030972;ENSMUSG00000030945;ENSMUSG00000033533;ENSMUSG00000030935;ENSMUSG00000030861;ENSMUSG00000031545;ENSMUSG00000003809;ENSMUSG00000056973;ENSMUSG00000021786;ENSMUSG00000021620;ENSMUSG00000021226;…	Hnf4a;Acot8;Acot9;Acnat2;Acnat1;Baat;Acot11;Scp2;Hmgcl;Acot7;Acsm5;Acsm2;Acsm1;Acsm3;Acadsb;Gpat4;Gcdh;Ces1d;Oxsm;Acot12;Acot2;Acot1;Acot4;Acot3;Acot6;Ehhadh;Gpam	27	31	87.0968	R org.Mm.eg.db package (ver. 3.14.0)
GO:0006699	bile acid biosynthetic process	Gene Ontology (Biological Process)	O08756;O09174;O35488;O88962;Q4LDG0;Q60991;Q64505;Q8VCX1;Q91X34;Q9DBG1	Hsd17b10;Amacr;Slc27a2;Cyp8b1;Slc27a5;Cyp7b1;Cyp7a1;Akr1d1;Baat;Cyp27a1	10	15	66.6667	EMBL-EBI QuickGO API	ENSMUSG00000026170;ENSMUSG00000027359;ENSMUSG00000025260;ENSMUSG00000040374;ENSMUSG00000039519;ENSMUSG00000028127;ENSMUSG00000028240;ENSMUSG00000039653;ENSMUSG00000029556;ENSMUSG00000038641;ENSMUSG00000030382;ENSMUSG00000031574;ENSMUSG00000050445;ENSMUSG00000022244;ENSMUSG00000023963	Cyp27a1;Slc27a2;Hsd17b10;Pex2;Cyp7b1;Abcd3;Cyp7a1;Baat;Hnf1a;Akr1d1;Slc27a5;Star;Cyp8b1;Amacr;Cyp39a1	15	15	100	R org.Mm.eg.db package (ver. 3.14.0)
GO:0006707	cholesterol catabolic process	Gene Ontology (Biological Process)	P08226;Q61009;Q64505;Q8VCX1;Q9DBG1;Q9EQC1;Q9WVK8	Apoe;Scarb1;Cyp7a1;Akr1d1;Cyp27a1;Hsd3b7;Cyp46a1	7	10	70	EMBL-EBI QuickGO API	ENSMUSG00000026170;ENSMUSG00000028240;ENSMUSG00000037936;ENSMUSG00000038641;ENSMUSG00000002985;ENSMUSG00000042289;ENSMUSG00000021259;ENSMUSG00000023963	Cyp27a1;Cyp7a1;Scarb1;Akr1d1;Apoe;Hsd3b7;Cyp46a1;Cyp39a1	8	10	80	R org.Mm.eg.db package (ver. 3.14.0)
GO:0006734	NADH metabolic process	Gene Ontology (Biological Process)	P08249;P13707;P14152;P70404;Q01853;Q3ULJ0;Q60597;Q64521;Q9D2G2;Q9D6R2;Q9DCN1;Q91VA7	Mdh2;Gpd1;Mdh1;Idh3g;Vcp;Gpd1l;Ogdh;Gpd2;Dlst;Idh3a;Nudt12;Idh3b	12	17	70.5882	EMBL-EBI QuickGO API	ENSMUSG00000026827;ENSMUSG00000027406;ENSMUSG00000002010;ENSMUSG00000028452;ENSMUSG00000019179;ENSMUSG00000021809;ENSMUSG00000032279;ENSMUSG00000050627;ENSMUSG00000020321;ENSMUSG00000004789;ENSMUSG00000023019;ENSMUSG00000024228	Gpd2;Idh3b;Idh3g;Vcp;Mdh2;Nudt13;Idh3a;Gpd1l;Mdh1;Dlst;Gpd1;Nudt12	12	14	85.7143	R org.Mm.eg.db package (ver. 3.14.0)
GO:0006739	NADP metabolic process	Gene Ontology (Biological Process)	O88844;P52792;P54071;Q8CFX1;Q8K2I3;Q91X52;Q9DCD0	Idh1;Gck;Idh2;H6pd;Fmo2;Dcxr;Pgd	7	11	63.6364	EMBL-EBI QuickGO API	ENSMUSG00000025950;ENSMUSG00000040170;ENSMUSG00000031400;ENSMUSG00000023087;ENSMUSG00000028961;ENSMUSG00000028980;ENSMUSG00000030541;ENSMUSG00000032872;ENSMUSG00000041798;ENSMUSG00000039450	Idh1;Fmo2;G6pdx;Noct;Pgd;H6pd;Idh2;Cyb5r4;Gck;Dcxr	10	11	90.9091	R org.Mm.eg.db package (ver. 3.14.0)
GO:0006749	glutathione metabolic process	Gene Ontology (Biological Process)	O09172;O35660;O70325;O88844;P08228;P09671;P10649;P11352;P15626;P19157;P19639;P24472;P30115;P47791;P48774;P97494;Q61133;Q64471;Q80W21;Q8K010;Q8R5J9;Q8VCN5;Q91VS7;Q99KB8;Q99L20;Q9CPU0;Q9DCM0;Q9DCM2;Q9WVL0;F6RWR5	Gclm;Gstm6;Gpx4;Idh1;Sod1;Sod2;Gstm1;Gpx1;Gstm2;Gstp1;Gstm3;Gsta4;Gsta3;Gsr;Gstm5;Gclc;Gstt2;Gstt1;Gstm7;Oplah;Arl6ip5;Cth;Mgst1;Hagh;Gstt3;Glo1;Ethe1;Gstk1;Gstz1;Gstp3	30	59	50.8475	EMBL-EBI QuickGO API	ENSMUSG00000025934;ENSMUSG00000025950;ENSMUSG00000015093;ENSMUSG00000026820;ENSMUSG00000031400;ENSMUSG00000031245;ENSMUSG00000004032;ENSMUSG00000004035;ENSMUSG00000068762;ENSMUSG00000004038;ENSMUSG00000040562;ENSMUSG00000058135;ENSMUSG00000027890;ENSMUSG00000028124;ENSMUSG00000028179;ENSMUSG00000028690;ENSMUSG00000029864;ENSMUSG00000089694;ENSMUSG00000079494;ENSMUSG00000030004;ENSMUSG00000033634;…	Gsta3;Idh1;Clic3;Ptges2;G6pdx;Hmgn5;Gstm5;Gstm7;Gstm6;Gstm3;Gstm2;Gstm1;Gstm4;Gclm;Cth;Mmachc;Gstk1;Nat8f7;Nat8f5;Nat8;Nat8f2;Nat8f4;Nat8f1;Txnrd3;Arl6ip5;Mgst1;Ethe1;Hbb-bt;Hbb-bs;Gstt3;Gstt1;Gstt2;Gpx4;Gsr;Gclc;Gsta4;Gsta1;Gsta2;Gpx1;Gpx3;Ctns;Nfe2l1;Gstz1;Oplah;Sod1;Sod2;Hagh;Glo1;Clic1;Clic5;Eef1g;Gsto1	52	69	75.3623	R org.Mm.eg.db package (ver. 3.14.0)
GO:0006796	phosphate-containing compound metabolic process	Gene Ontology (Biological Process)	O55023;P06802;Q91VM9;Q9D7I5;Q9D819	Impa1;Enpp1;Ppa2;Lhpp;Ppa1	5	9	55.5556	EMBL-EBI QuickGO API	ENSMUSG00000027531;ENSMUSG00000028013;ENSMUSG00000002603;ENSMUSG00000030946;ENSMUSG00000037370;ENSMUSG00000019989;ENSMUSG00000020089;ENSMUSG00000078650;ENSMUSG00000034793	Impa1;Ppa2;Tgfb1;Lhpp;Enpp1;Enpp3;Ppa1;G6pc;G6pc3	9	9	100	R org.Mm.eg.db package (ver. 3.14.0)
GO:0008210	estrogen metabolic process	Gene Ontology (Biological Process)	O08756;O88587;P00186;P17717;P50171;P51660;P52840;Q63886;Q64464;Q8R0X7	Hsd17b10;Comt;Cyp1a2;Ugt2b17;Hsd17b8;Hsd17b4;Sult1a1;Ugt1a1;Cyp3a13;Sgpl1	10	18	55.5556	EMBL-EBI QuickGO API	ENSMUSG00000089960;ENSMUSG00000025260;ENSMUSG00000034640;ENSMUSG00000029231;ENSMUSG00000035836;ENSMUSG00000029272;ENSMUSG00000030711;ENSMUSG00000040268;ENSMUSG00000020097;ENSMUSG00000032310;ENSMUSG00000024507	Ugt1a1;Hsd17b10;Tiparp;Pdgfra;Ugt2b1;Sult1e1;Sult1a1;Plekha1;Sgpl1;Cyp1a2;Hsd17b4	11	16	68.75	R org.Mm.eg.db package (ver. 3.14.0)
GO:0009062	fatty acid catabolic process	Gene Ontology (Biological Process)	O08914;P50544;P51174;P58137;Q9R0H0;Q9WUR2	Faah;Acadvl;Acadl;Acot8;Acox1;Eci2	6	11	54.5455	EMBL-EBI QuickGO API	ENSMUSG00000026003;ENSMUSG00000027412;ENSMUSG00000017307;ENSMUSG00000034171;ENSMUSG00000028937;ENSMUSG00000018574;ENSMUSG00000020777;ENSMUSG00000021416;ENSMUSG00000021417;ENSMUSG00000020593;ENSMUSG00000024052	Acadl;Lpin3;Acot8;Faah;Acot7;Acadvl;Acox1;Eci3;Eci2;Lpin1;Lpin2	11	12	91.6667	R org.Mm.eg.db package (ver. 3.14.0)
GO:0009083	branched-chain amino acid catabolic process	Gene Ontology (Biological Process)	P50136;Q6P3A8;Q8QZS1;Q99L13;Q9D7B6;Q9JHI5;Q9JLZ3	Bckdha;Bckdhb;Hibch;Hibadh;Acad8;Ivd;Auh	7	13	53.8462	EMBL-EBI QuickGO API	ENSMUSG00000041426;ENSMUSG00000027332;ENSMUSG00000050144;ENSMUSG00000029776;ENSMUSG00000060376;ENSMUSG00000030826;ENSMUSG00000030802;ENSMUSG00000031969;ENSMUSG00000032263;ENSMUSG00000021460	Hibch;Ivd;Slc25a44;Hibadh;Bckdha;Bcat2;Bckdk;Acad8;Bckdhb;Auh	10	11	90.9091	R org.Mm.eg.db package (ver. 3.14.0)
GO:0009086	methionine biosynthetic process	Gene Ontology (Biological Process)	O35490;Q91WS4;Q922D8;Q99JT9;Q9CQT1;Q9WVQ5	Bhmt;Bhmt2;Mthfd1;Adi1;Mri1;Apip	6	12	50	EMBL-EBI QuickGO API	ENSMUSG00000010911;ENSMUSG00000029009;ENSMUSG00000029326;ENSMUSG00000004996;ENSMUSG00000021311;ENSMUSG00000034617;ENSMUSG00000074768;ENSMUSG00000042118;ENSMUSG00000020629;ENSMUSG00000021048	Apip;Mthfr;Enoph1;Mri1;Mtr;Mtrr;Bhmt;Bhmt2;Adi1;Mthfd1	10	11	90.9091	R org.Mm.eg.db package (ver. 3.14.0)
GO:0009115	xanthine catabolic process	Gene Ontology (Biological Process)	G3X982;O54754;Q00519;Q283N4;Q9CRB3	Aox3;Aox1;Xdh;Urad;Urah	5	7	71.4286	EMBL-EBI QuickGO API	ENSMUSG00000028186;ENSMUSG00000075543;ENSMUSG00000025481;ENSMUSG00000024066	Uox;Urad;Urah;Xdh	4	4	100	R org.Mm.eg.db package (ver. 3.14.0)
GO:0009404	toxin metabolic process	Gene Ontology (Biological Process)	P00186;P50285;P61211;Q8K2I3;Q91WU5	Cyp1a2;Fmo1;Arl1;Fmo2;As3mt	5	10	50	EMBL-EBI QuickGO API	ENSMUSG00000026335;ENSMUSG00000040181;ENSMUSG00000040170;ENSMUSG00000004263;ENSMUSG00000060904;ENSMUSG00000032310;ENSMUSG00000044442;ENSMUSG00000003559	Pam;Fmo1;Fmo2;Atn1;Arl1;Cyp1a2;N6amt1;As3mt	8	10	80	R org.Mm.eg.db package (ver. 3.14.0)
GO:0009437	carnitine metabolic process	Gene Ontology (Biological Process)	P45952;P52825;P97742;Q9DC50;Q9JLJ2	Acadm;Cpt2;Cpt1a;Crot;Aldh9a1	5	9	55.5556	EMBL-EBI QuickGO API	ENSMUSG00000026687;ENSMUSG00000062908;ENSMUSG00000028607;ENSMUSG00000003623;ENSMUSG00000018900;ENSMUSG00000020334;ENSMUSG00000024900	Aldh9a1;Acadm;Cpt2;Crot;Slc22a5;Slc22a4;Cpt1a	7	9	77.7778	R org.Mm.eg.db package (ver. 3.14.0)
GO:0010039	response to iron ion	Gene Ontology (Biological Process)	O08738;O35943;P61922;Q9JKX3	Casp6;Fxn;Abat;Tfr2	4	7	57.1429	EMBL-EBI QuickGO API	ENSMUSG00000027997;ENSMUSG00000029716;ENSMUSG00000056978;ENSMUSG00000050440;ENSMUSG00000006611;ENSMUSG00000057880;ENSMUSG00000059363	Casp6;Tfr2;Hamp2;Hamp;Hfe;Abat;Fxn	7	9	77.7778	R org.Mm.eg.db package (ver. 3.14.0)
GO:0010637	negative regulation of mitochondrial fusion	Gene Ontology (Biological Process)	O55003;Q62465;Q7TMY8;Q8K1M6	Bnip3;Vat1;Huwe1;Dnm1l	4	8	50	EMBL-EBI QuickGO API	ENSMUSG00000025261;ENSMUSG00000035069;ENSMUSG00000041241;ENSMUSG00000078566;ENSMUSG00000034993;ENSMUSG00000021044;ENSMUSG00000022789;ENSMUSG00000022797	Huwe1;Oma1;Mul1;Bnip3;Vat1;Adck1;Dnm1l;Tfrc	8	8	100	R org.Mm.eg.db package (ver. 3.14.0)
GO:0010815	bradykinin catabolic process	Gene Ontology (Biological Process)	P49935;Q4PZA2;Q6P1B1;Q9JHR7	Ctsh;Ece1;Xpnpep1;Ide	4	6	66.6667	EMBL-EBI QuickGO API	ENSMUSG00000057530;ENSMUSG00000032359;ENSMUSG00000020681;ENSMUSG00000056999;ENSMUSG00000025196;ENSMUSG00000025027	Ece1;Ctsh;Ace;Ide;Cpn1;Xpnpep1	6	6	100	R org.Mm.eg.db package (ver. 3.14.0)
GO:0010873	positive regulation of cholesterol esterification	Gene Ontology (Biological Process)	P06728;P08226;P09813;P11859;Q00623;Q8C7G5	Apoa4;Apoe;Apoa2;Agt;Apoa1;Apoa5	6	8	75	EMBL-EBI QuickGO API	ENSMUSG00000005681;ENSMUSG00000002985;ENSMUSG00000031980;ENSMUSG00000032083;ENSMUSG00000032080;ENSMUSG00000032079;ENSMUSG00000049115;ENSMUSG00000024378;ENSMUSG00000037071	Apoa2;Apoe;Agt;Apoa1;Apoa4;Apoa5;Agtr1a;Stard4;Scd1	9	10	90	R org.Mm.eg.db package (ver. 3.14.0)
GO:0010898	positive regulation of triglyceride catabolic process	Gene Ontology (Biological Process)	P06728;P35951;Q00623;Q01339;Q8C7G5;Q99PG0	Apoa4;Ldlr;Apoa1;Apoh;Apoa5;Aadac	6	11	54.5455	EMBL-EBI QuickGO API	ENSMUSG00000027761;ENSMUSG00000039206;ENSMUSG00000002992;ENSMUSG00000030827;ENSMUSG00000025509;ENSMUSG00000032193;ENSMUSG00000032083;ENSMUSG00000032080;ENSMUSG00000032079;ENSMUSG00000032540;ENSMUSG00000000049	Aadac;Daglb;Apoc2;Fgf21;Pnpla2;Ldlr;Apoa1;Apoa4;Apoa5;Abhd5;Apoh	11	12	91.6667	R org.Mm.eg.db package (ver. 3.14.0)
GO:0015909	long-chain fatty acid transport	Gene Ontology (Biological Process)	P04117;P08226;P12710;P43883;P55050;Q05816	Fabp4;Apoe;Fabp1;Plin2;Fabp2;Fabp5	6	12	50	EMBL-EBI QuickGO API	ENSMUSG00000059316;ENSMUSG00000027533;ENSMUSG00000062515;ENSMUSG00000023057;ENSMUSG00000028494;ENSMUSG00000028655;ENSMUSG00000002944;ENSMUSG00000054422;ENSMUSG00000000440;ENSMUSG00000002985;ENSMUSG00000031808	Slc27a4;Fabp5;Fabp4;Fabp2;Plin2;Mfsd2a;Cd36;Fabp1;Pparg;Apoe;Slc27a1	11	13	84.6154	R org.Mm.eg.db package (ver. 3.14.0)
GO:0015986	ATP synthesis coupled proton transport	Gene Ontology (Biological Process)	P56382;Q03265;Q91VR2;Q9CPQ8;Q9CQQ7;Q9D3D9;Q9DB20;Q9DCX2	Atp5f1e;Atp5f1a;Atp5f1c;Atp5mg;Atp5pb;Atp5f1d;Atp5po;Atp5pd	8	14	57.1429	EMBL-EBI QuickGO API	ENSMUSG00000025781;ENSMUSG00000018770;ENSMUSG00000016252;ENSMUSG00000000563;ENSMUSG00000050856;ENSMUSG00000003072;ENSMUSG00000025393;ENSMUSG00000038717;ENSMUSG00000006057;ENSMUSG00000034566;ENSMUSG00000062683;ENSMUSG00000022890;ENSMUSG00000022956;ENSMUSG00000025428;ENSMUSG00000064356;ENSMUSG00000064357	Atp5c1;Atp5g3;Atp5e;Atp5pb;Atp5k;Atp5d;Atp5b;Atp5l;Atp5g1;Atp5h;Atp5g2;Atp5j;Atp5o;Atp5a1;mt-Atp8;mt-Atp6	16	17	94.1176	R org.Mm.eg.db package (ver. 3.14.0)
GO:0016558	protein import into peroxisome matrix	Gene Ontology (Biological Process)	O09012;P97865;Q5BL07;Q91XC9;Q99LC9;Q9DBN5;Q9R0A0	Pex5;Pex7;Pex1;Pex16;Pex6;Lonp2;Pex14	7	11	63.6364	EMBL-EBI QuickGO API	ENSMUSG00000027222;ENSMUSG00000040374;ENSMUSG00000028975;ENSMUSG00000029047;ENSMUSG00000005907;ENSMUSG00000067825;ENSMUSG00000005069;ENSMUSG00000020003;ENSMUSG00000018733;ENSMUSG00000002763	Pex16;Pex2;Pex14;Pex10;Pex1;Pex26;Pex5;Pex7;Pex12;Pex6	10	10	100	R org.Mm.eg.db package (ver. 3.14.0)
GO:0016559	peroxisome fission	Gene Ontology (Biological Process)	P58137;Q8K1M6;Q91XT4;Q9CQ92;Q9R0H0;Q9Z211	Acot8;Dnm1l;Sec16b;Fis1;Acox1;Pex11a	6	10	60	EMBL-EBI QuickGO API	ENSMUSG00000026150;ENSMUSG00000003464;ENSMUSG00000017307;ENSMUSG00000028102;ENSMUSG00000019054;ENSMUSG00000030545;ENSMUSG00000069633;ENSMUSG00000020777;ENSMUSG00000022789	Mff;Pex19;Acot8;Pex11b;Fis1;Pex11a;Pex11g;Acox1;Dnm1l	9	9	100	R org.Mm.eg.db package (ver. 3.14.0)
GO:0019346	transsulfuration	Gene Ontology (Biological Process)	P52196;Q8VCN5;Q91WT9;Q99J99	Tst;Cth;Cbs;Mpst	4	4	100	EMBL-EBI QuickGO API	ENSMUSG00000028179;ENSMUSG00000021048;ENSMUSG00000044986;ENSMUSG00000071711;ENSMUSG00000024039	Cth;Mthfd1;Tst;Mpst;Cbs	5	5	100	R org.Mm.eg.db package (ver. 3.14.0)
GO:0019430	removal of superoxide radicals	Gene Ontology (Biological Process)	O09164;P06728;P08228;P09671;P35700;Q61171;Q9WU84	Sod3;Apoa4;Sod1;Sod2;Prdx1;Prdx2;Ccs	7	12	58.3333	EMBL-EBI QuickGO API	ENSMUSG00000033792;ENSMUSG00000028691;ENSMUSG00000028978;ENSMUSG00000072941;ENSMUSG00000005161;ENSMUSG00000032080;ENSMUSG00000021461;ENSMUSG00000022982;ENSMUSG00000006818;ENSMUSG00000034108	Atp7a;Prdx1;Nos3;Sod3;Prdx2;Apoa4;Fancc;Sod1;Sod2;Ccs	10	12	83.3333	R org.Mm.eg.db package (ver. 3.14.0)
GO:0019439	aromatic compound catabolic process	Gene Ontology (Biological Process)	P34914;P52430;Q62086;Q62087;Q9D379	Ephx2;Pon1;Pon2;Pon3;Ephx1	5	9	55.5556	EMBL-EBI QuickGO API	ENSMUSG00000038776;ENSMUSG00000035811;ENSMUSG00000070704;ENSMUSG00000002588;ENSMUSG00000029759;ENSMUSG00000032667;ENSMUSG00000022040	Ephx1;Ugt2b35;Ugt2b36;Pon1;Pon3;Pon2;Ephx2	7	8	87.5	R org.Mm.eg.db package (ver. 3.14.0)
GO:0019441	tryptophan catabolic process to kynurenine	Gene Ontology (Biological Process)	P48776;Q8K4H1;Q8R0V5;Q9CXF0	Tdo2;Afmid;Ido2;Kynu	4	7	57.1429	EMBL-EBI QuickGO API	ENSMUSG00000026866;ENSMUSG00000028011;ENSMUSG00000031549;ENSMUSG00000017718	Kynu;Tdo2;Ido2;Afmid	4	5	80	R org.Mm.eg.db package (ver. 3.14.0)
GO:0019509	L-methionine salvage from methylthioadenosine	Gene Ontology (Biological Process)	Q99JT9;Q9CQ65;Q9CQT1;Q9WVQ5	Adi1;Mtap;Mri1;Apip	4	5	80	EMBL-EBI QuickGO API	ENSMUSG00000010911;ENSMUSG00000062937;ENSMUSG00000029326;ENSMUSG00000004996;ENSMUSG00000020629	Apip;Mtap;Enoph1;Mri1;Adi1	5	5	100	R org.Mm.eg.db package (ver. 3.14.0)
GO:0019674	NAD metabolic process	Gene Ontology (Biological Process)	P14152;Q3ULJ0;Q8C5H8;Q91WN4	Mdh1;Gpd1l;Nadk2;Kmo	4	6	66.6667	EMBL-EBI QuickGO API	ENSMUSG00000039783;ENSMUSG00000029063;ENSMUSG00000030246;ENSMUSG00000063229;ENSMUSG00000050627;ENSMUSG00000020321;ENSMUSG00000022253	Kmo;Nadk;Ldhb;Ldha;Gpd1l;Mdh1;Nadk2	7	7	100	R org.Mm.eg.db package (ver. 3.14.0)
GO:0019853	L-ascorbic acid biosynthetic process	Gene Ontology (Biological Process)	O09131;P58710;Q64374;Q9JII6	Gsto1;Gulo;Rgn;Akr1a1	4	5	80	EMBL-EBI QuickGO API	ENSMUSG00000023070;ENSMUSG00000028692;ENSMUSG00000034450;ENSMUSG00000025068	Rgn;Akr1a1;Gulo;Gsto1	4	4	100	R org.Mm.eg.db package (ver. 3.14.0)
GO:0022615	protein to membrane docking	Gene Ontology (Biological Process)	O70492;P51150;Q60770;Q91XC9	Snx3;Rab7a;Stxbp3;Pex16	4	4	100	EMBL-EBI QuickGO API	ENSMUSG00000027222;ENSMUSG00000027882;ENSMUSG00000079477;ENSMUSG00000019804	Pex16;Stxbp3;Rab7;Snx3	4	4	100	R org.Mm.eg.db package (ver. 3.14.0)
GO:0022904	respiratory electron transport chain	Gene Ontology (Biological Process)	P00397;P09671;P52503;P97478;Q7TPV4;Q8C165;Q8K2B3;Q8VCL2;Q921G7;Q9CPP6;Q9CQA3;Q9CR68;Q9CXZ1	Mtco1;Sod2;Ndufs6;Coq7;Mybbp1a;Pm20d1;Sdha;Sco2;Etfdh;Ndufa5;Sdhb;Uqcrfs1;Ndufs4	13	19	68.4211	EMBL-EBI QuickGO API	ENSMUSG00000028048;ENSMUSG00000028756;ENSMUSG00000009863;ENSMUSG00000029167;ENSMUSG00000023089;ENSMUSG00000040370;ENSMUSG00000030652;ENSMUSG00000040463;ENSMUSG00000020718;ENSMUSG00000021606;ENSMUSG00000021577;ENSMUSG00000021764;ENSMUSG00000056899;ENSMUSG00000022565;ENSMUSG00000006818;ENSMUSG00000064351;ENSMUSG00000064370	Gba;Pink1;Sdhb;Ppargc1a;Ndufa5;Etfrf1;Coq7;Mybbp1a;Polg2;Ndufs6;Sdha;Ndufs4;Immp2l;Plec;Sod2;mt-Co1;mt-Cytb	17	20	85	R org.Mm.eg.db package (ver. 3.14.0)
GO:0023035	CD40 signaling pathway	Gene Ontology (Biological Process)	O35129;P09055;P11688;P67778	Phb2;Itgb1;Itga5;Phb	4	8	50	EMBL-EBI QuickGO API	ENSMUSG00000059866;ENSMUSG00000004264;ENSMUSG00000019842;ENSMUSG00000025809;ENSMUSG00000047098;ENSMUSG00000038845;ENSMUSG00000000555;ENSMUSG00000022901	Tnip2;Phb2;Traf3ip2;Itgb1;Rnf31;Phb;Itga5;Cd86	8	10	80	R org.Mm.eg.db package (ver. 3.14.0)
GO:0030042	actin filament depolymerization	Gene Ontology (Biological Process)	O88342;P13020;P18760;P45591;Q91YR1;Q9R0P5	Wdr1;Gsn;Cfl1;Cfl2;Twf1;Dstn	6	12	50	EMBL-EBI QuickGO API	ENSMUSG00000026879;ENSMUSG00000015932;ENSMUSG00000005103;ENSMUSG00000051586;ENSMUSG00000038244;ENSMUSG00000023277;ENSMUSG00000062929;ENSMUSG00000022451;ENSMUSG00000056201	Gsn;Dstn;Wdr1;Mical3;Mical2;Twf2;Cfl2;Twf1;Cfl1	9	12	75	R org.Mm.eg.db package (ver. 3.14.0)
GO:0030043	actin filament fragmentation	Gene Ontology (Biological Process)	O88342;P18760;P45591;Q9R0P5	Wdr1;Cfl1;Cfl2;Dstn	4	4	100	EMBL-EBI QuickGO API	ENSMUSG00000015932;ENSMUSG00000005103;ENSMUSG00000062929;ENSMUSG00000056201	Dstn;Wdr1;Cfl2;Cfl1	4	4	100	R org.Mm.eg.db package (ver. 3.14.0)
GO:0030300	regulation of intestinal cholesterol absorption	Gene Ontology (Biological Process)	P06728;P09813;Q00623;Q8C7G5	Apoa4;Apoa2;Apoa1;Apoa5	4	5	80	EMBL-EBI QuickGO API	ENSMUSG00000005681;ENSMUSG00000032083;ENSMUSG00000032080;ENSMUSG00000032079	Apoa2;Apoa1;Apoa4;Apoa5	4	5	80	R org.Mm.eg.db package (ver. 3.14.0)
GO:0031204	posttranslational protein targeting to membrane, translocation	Gene Ontology (Biological Process)	P20029;P61620;Q8BU14;Q8VHE0	Hspa5;Sec61a1;Sec62;Sec63	4	8	50	EMBL-EBI QuickGO API	ENSMUSG00000025816;ENSMUSG00000026864;ENSMUSG00000027706;ENSMUSG00000053317;ENSMUSG00000030082;ENSMUSG00000019802;ENSMUSG00000078974	Sec61a2;Hspa5;Sec62;Sec61b;Sec61a1;Sec63;Sec61g	7	8	87.5	R org.Mm.eg.db package (ver. 3.14.0)
GO:0031998	regulation of fatty acid beta-oxidation	Gene Ontology (Biological Process)	Q99J39;Q9DBA6;Q9DBN5;Q9QY30	Mlycd;Tysnd1;Lonp2;Abcb11	4	6	66.6667	EMBL-EBI QuickGO API	ENSMUSG00000027048;ENSMUSG00000031378;ENSMUSG00000028991;ENSMUSG00000020087;ENSMUSG00000047866;ENSMUSG00000074064	Abcb11;Abcd1;Mtor;Tysnd1;Lonp2;Mlycd	6	6	100	R org.Mm.eg.db package (ver. 3.14.0)
GO:0032872	regulation of stress-activated MAPK cascade	Gene Ontology (Biological Process)	P31938;P35700;Q63844;Q63932	Map2k1;Prdx1;Mapk3;Map2k2	4	7	57.1429	EMBL-EBI QuickGO API	ENSMUSG00000028691;ENSMUSG00000063065;ENSMUSG00000035027;ENSMUSG00000032041;ENSMUSG00000004936;ENSMUSG00000017119;ENSMUSG00000063358;ENSMUSG00000024778	Prdx1;Mapk3;Map2k2;Tirap;Map2k1;Nbr1;Mapk1;Fas	8	10	80	R org.Mm.eg.db package (ver. 3.14.0)
GO:0033119	negative regulation of RNA splicing	Gene Ontology (Biological Process)	P17225;P62301;P62855;Q8BHD7;Q9D2C7	Ptbp1;Rps13;Rps26;Ptbp3;Tmbim6	5	7	71.4286	EMBL-EBI QuickGO API	ENSMUSG00000028134;ENSMUSG00000028382;ENSMUSG00000004056;ENSMUSG00000090862;ENSMUSG00000006498;ENSMUSG00000025362;ENSMUSG00000023010	Ptbp2;Ptbp3;Akt2;Rps13;Ptbp1;Rps26;Tmbim6	7	7	100	R org.Mm.eg.db package (ver. 3.14.0)
GO:0033499	galactose catabolic process via UDP-galactose	Gene Ontology (Biological Process)	Q03249;Q8K157;Q8R059;Q9R0N0	Galt;Galm;Gale;Galk1	4	4	100	EMBL-EBI QuickGO API	ENSMUSG00000036073;ENSMUSG00000028671;ENSMUSG00000020766;ENSMUSG00000035473	Galt;Gale;Galk1;Galm	4	4	100	R org.Mm.eg.db package (ver. 3.14.0)
GO:0033539	fatty acid beta-oxidation using acyl-CoA dehydrogenase	Gene Ontology (Biological Process)	P45952;P50544;P51174;Q07417;Q60759;Q80XL6;Q921G7;Q99LC5;Q9DCW4;Q9JHI5	Acadm;Acadvl;Acadl;Acads;Gcdh;Acad11;Etfdh;Etfa;Etfb;Ivd	10	10	100	EMBL-EBI QuickGO API	ENSMUSG00000026003;ENSMUSG00000027332;ENSMUSG00000027809;ENSMUSG00000062908;ENSMUSG00000029545;ENSMUSG00000004610;ENSMUSG00000003809;ENSMUSG00000032314;ENSMUSG00000090150;ENSMUSG00000018574	Acadl;Ivd;Etfdh;Acadm;Acads;Etfb;Gcdh;Etfa;Acad11;Acadvl	10	10	100	R org.Mm.eg.db package (ver. 3.14.0)
GO:0033572	transferrin transport	Gene Ontology (Biological Process)	O70492;P39054;P46638;P46735;Q5FWK3;Q68FD5;Q9JKX3	Snx3;Dnm2;Rab11b;Myo1b;Arhgap1;Cltc;Tfr2	7	10	70	EMBL-EBI QuickGO API	ENSMUSG00000018417;ENSMUSG00000027247;ENSMUSG00000029716;ENSMUSG00000038970;ENSMUSG00000019804;ENSMUSG00000033335;ENSMUSG00000047126;ENSMUSG00000022797;ENSMUSG00000077450	Myo1b;Arhgap1;Tfr2;Lmtk2;Snx3;Dnm2;Cltc;Tfrc;Rab11b	9	10	90	R org.Mm.eg.db package (ver. 3.14.0)
GO:0034063	stress granule assembly	Gene Ontology (Biological Process)	O70305;P54823;P62267;P97855;Q03160;Q3TLH4;Q62167;Q80X50;Q91W50	Atxn2;Ddx6;Rps23;G3bp1;Grb7;Prrc2c;Ddx3x;Ubap2l;Csde1	9	15	60	EMBL-EBI QuickGO API	ENSMUSG00000040225;ENSMUSG00000038848;ENSMUSG00000031157;ENSMUSG00000000787;ENSMUSG00000047213;ENSMUSG00000042520;ENSMUSG00000068823;ENSMUSG00000028300;ENSMUSG00000040025;ENSMUSG00000029405;ENSMUSG00000042605;ENSMUSG00000066568;ENSMUSG00000032637;ENSMUSG00000045193;ENSMUSG00000033009;ENSMUSG00000032097;ENSMUSG00000018583;ENSMUSG00000019312;ENSMUSG00000049517;ENSMUSG00000020594;ENSMUSG00000021116;…	Prrc2c;Ythdf1;Pqbp1;Ddx3x;Ythdf3;Ubap2l;Csde1;C9orf72;Ythdf2;G3bp2;Atxn2;Lsm14a;Atxn2l;Cirbp;Ogfod1;Ddx6;G3bp1;Grb7;Rps23;Pum2;Eif2s1;Dync1h1	22	24	91.6667	R org.Mm.eg.db package (ver. 3.14.0)
GO:0034334	adherens junction maintenance	Gene Ontology (Biological Process)	P39447;Q8CIB5;Q9QZQ1;Q9CQ73	Tjp1;Fermt2;Afdn;Pkp2	4	7	57.1429	EMBL-EBI QuickGO API	ENSMUSG00000030516;ENSMUSG00000037712;ENSMUSG00000022353;ENSMUSG00000068036	Tjp1;Fermt2;Mtss1;Afdn	4	5	80	R org.Mm.eg.db package (ver. 3.14.0)
GO:0034372	very-low-density lipoprotein particle remodeling	Gene Ontology (Biological Process)	P06728;P08226;Q00623;Q8C7G5	Apoa4;Apoe;Apoa1;Apoa5	4	7	57.1429	EMBL-EBI QuickGO API	ENSMUSG00000002985;ENSMUSG00000015568;ENSMUSG00000035237;ENSMUSG00000032083;ENSMUSG00000032080;ENSMUSG00000032079;ENSMUSG00000032207	Apoe;Lpl;Lcat;Apoa1;Apoa4;Apoa5;Lipc	7	7	100	R org.Mm.eg.db package (ver. 3.14.0)
GO:0034379	very-low-density lipoprotein particle assembly	Gene Ontology (Biological Process)	O88908;P22315;Q8VCT4;Q91V01;Q9Z2A7	Soat2;Fech;Ces1d;Lpcat3;Dgat1	5	8	62.5	EMBL-EBI QuickGO API	ENSMUSG00000032883;ENSMUSG00000026600;ENSMUSG00000028655;ENSMUSG00000004270;ENSMUSG00000056973;ENSMUSG00000048076;ENSMUSG00000022555;ENSMUSG00000023045;ENSMUSG00000024588	Acsl3;Soat1;Mfsd2a;Lpcat3;Ces1d;Arf1;Dgat1;Soat2;Fech	9	9	100	R org.Mm.eg.db package (ver. 3.14.0)
GO:0034380	high-density lipoprotein particle assembly	Gene Ontology (Biological Process)	P06728;P08226;P09813;Q00623;Q8C7G5	Apoa4;Apoe;Apoa2;Apoa1;Apoa5	5	8	62.5	EMBL-EBI QuickGO API	ENSMUSG00000005681;ENSMUSG00000015243;ENSMUSG00000002985;ENSMUSG00000035722;ENSMUSG00000032083;ENSMUSG00000032080;ENSMUSG00000032079;ENSMUSG00000024391	Apoa2;Abca1;Apoe;Abca7;Apoa1;Apoa4;Apoa5;Apom	8	8	100	R org.Mm.eg.db package (ver. 3.14.0)
GO:0039529	RIG-I signaling pathway	Gene Ontology (Biological Process)	O35129;P67778;Q60649;Q8VCF0	Phb2;Phb;Clpb;Mavs	4	7	57.1429	EMBL-EBI QuickGO API	ENSMUSG00000037523;ENSMUSG00000040296;ENSMUSG00000004264;ENSMUSG00000066568;ENSMUSG00000001829;ENSMUSG00000020707;ENSMUSG00000038845	Mavs;Ddx58;Phb2;Lsm14a;Clpb;Rnf135;Phb	7	8	87.5	R org.Mm.eg.db package (ver. 3.14.0)
GO:0042157	lipoprotein metabolic process	Gene Ontology (Biological Process)	E9Q414;O08601;P06728;P08226;P09813;P35951;Q00623;Q8C7G5	Apob;Mttp;Apoa4;Apoe;Apoa2;Ldlr;Apoa1;Apoa5	8	16	50	EMBL-EBI QuickGO API	ENSMUSG00000005681;ENSMUSG00000028158;ENSMUSG00000015243;ENSMUSG00000044254;ENSMUSG00000040613;ENSMUSG00000040564;ENSMUSG00000002985;ENSMUSG00000035237;ENSMUSG00000032193;ENSMUSG00000032083;ENSMUSG00000032081;ENSMUSG00000032080;ENSMUSG00000032079;ENSMUSG00000020609;ENSMUSG00000022383;ENSMUSG00000024391	Apoa2;Mttp;Abca1;Pcsk9;Apobec1;Apoc1;Apoe;Lcat;Ldlr;Apoa1;Apoc3;Apoa4;Apoa5;Apob;Ppara;Apom	16	18	88.8889	R org.Mm.eg.db package (ver. 3.14.0)
GO:0042159	lipoprotein catabolic process	Gene Ontology (Biological Process)	E9Q414;P08226;P18242;P35951	Apob;Apoe;Ctsd;Ldlr	4	5	80	EMBL-EBI QuickGO API	ENSMUSG00000002985;ENSMUSG00000007891;ENSMUSG00000032193;ENSMUSG00000034218;ENSMUSG00000020609	Apoe;Ctsd;Ldlr;Atm;Apob	5	5	100	R org.Mm.eg.db package (ver. 3.14.0)
GO:0042168	heme metabolic process	Gene Ontology (Biological Process)	P20852;P70697;Q8JZV9;Q91X72;Q9R257	Cyp2a5;Urod;Bdh2;Hpx;Hebp1	5	8	62.5	EMBL-EBI QuickGO API	ENSMUSG00000026198;ENSMUSG00000028684;ENSMUSG00000042770;ENSMUSG00000005547;ENSMUSG00000030895;ENSMUSG00000005413;ENSMUSG00000032872	Abcb6;Urod;Hebp1;Cyp2a5;Hpx;Hmox1;Cyb5r4	7	8	87.5	R org.Mm.eg.db package (ver. 3.14.0)
GO:0042178	xenobiotic catabolic process	Gene Ontology (Biological Process)	O09131;P10649;P15626;P41216;P47199;P48774;Q80W21;Q8VI47	Gsto1;Gstm1;Gstm2;Acsl1;Cryz;Gstm5;Gstm7;Abcc2	8	9	88.8889	EMBL-EBI QuickGO API	ENSMUSG00000026692;ENSMUSG00000004032;ENSMUSG00000004035;ENSMUSG00000040562;ENSMUSG00000058135;ENSMUSG00000027890;ENSMUSG00000027983;ENSMUSG00000028199;ENSMUSG00000052914;ENSMUSG00000015224;ENSMUSG00000052520;ENSMUSG00000030483;ENSMUSG00000040583;ENSMUSG00000040660;ENSMUSG00000074254;ENSMUSG00000049685;ENSMUSG00000005547;ENSMUSG00000091867;ENSMUSG00000060407;ENSMUSG00000052974;ENSMUSG00000030670;…	Fmo4;Gstm5;Gstm7;Gstm2;Gstm1;Gstm4;Cyp2u1;Cryz;Cyp2j6;Cyp2j9;Cyp2j5;Cyp2b10;Cyp2b13;Cyp2b9;Cyp2a4;Cyp2g1;Cyp2a5;Cyp2a22;Cyp2a12;Cyp2f2;Cyp2r1;Cyp2e1;Acsl1;Nudt15;Cyp1a2;Gsta1;Gsta2;Cyp2d22;Cyp2d10;Cyp2d9;Cyp2d26;Nr1i2;Cyp2c55;Cyp2c29;Cyp2c38;Cyp2c39;Cyp2c67;Cyp2c68;Cyp2c40;Cyp2c69;Cyp2c37;Cyp2c54;Cyp2c50;Cyp2c70;Abcc2;Cyp2c23;Gsto1	47	65	72.3077	R org.Mm.eg.db package (ver. 3.14.0)
GO:0042743	hydrogen peroxide metabolic process	Gene Ontology (Biological Process)	P09671;P62897;Q61171;Q99LX0	Sod2;Cycs;Prdx2;Park7	4	8	50	EMBL-EBI QuickGO API	ENSMUSG00000028964;ENSMUSG00000063694;ENSMUSG00000005161;ENSMUSG00000006818	Park7;Cycs;Prdx2;Sod2	4	8	50	R org.Mm.eg.db package (ver. 3.14.0)
GO:0042776	mitochondrial ATP synthesis coupled proton transport	Gene Ontology (Biological Process)	P19536;P56135;P56480;P97450;Q03265;Q91VR2;Q99JB2;Q9CPQ8;Q9CQQ7;Q9D0M3;Q9D3D9;Q9DB20;Q9DCX2	Cox5b;Atp5mf;Atp5f1b;Atp5pf;Atp5f1a;Atp5f1c;Stoml2;Atp5mg;Atp5pb;Cyc1;Atp5f1d;Atp5po;Atp5pd	13	14	92.8571	EMBL-EBI QuickGO API	ENSMUSG00000025781;ENSMUSG00000016252;ENSMUSG00000000563;ENSMUSG00000028455;ENSMUSG00000050856;ENSMUSG00000038690;ENSMUSG00000003072;ENSMUSG00000025393;ENSMUSG00000034566;ENSMUSG00000022890;ENSMUSG00000022956;ENSMUSG00000025428;ENSMUSG00000064356;ENSMUSG00000064357	Atp5c1;Atp5e;Atp5pb;Stoml2;Atp5k;Atp5j2;Atp5d;Atp5b;Atp5h;Atp5j;Atp5o;Atp5a1;mt-Atp8;mt-Atp6	14	14	100	R org.Mm.eg.db package (ver. 3.14.0)
GO:0042866	pyruvate biosynthetic process	Gene Ontology (Biological Process)	O35423;P52480;P53657;Q8VBT2;Q9DCU9;Q9QZX7	Agxt;Pkm;Pklr;Sds;Hoga1;Srr	6	6	100	EMBL-EBI QuickGO API	ENSMUSG00000026272;ENSMUSG00000041237;ENSMUSG00000029597;ENSMUSG00000032294;ENSMUSG00000001323;ENSMUSG00000025176	Agxt;Pklr;Sds;Pkm;Srr;Hoga1	6	6	100	R org.Mm.eg.db package (ver. 3.14.0)
GO:0043171	peptide catabolic process	Gene Ontology (Biological Process)	O89023;P16406;P24527;P97449;Q11011;Q9EQH2;Q9JHR7;Q9WVJ3	Tpp1;Enpep;Lta4h;Anpep;Npepps;Erap1;Ide;Cpq	8	16	50	EMBL-EBI QuickGO API	ENSMUSG00000014852;ENSMUSG00000028024;ENSMUSG00000039062;ENSMUSG00000030894;ENSMUSG00000015889;ENSMUSG00000050663;ENSMUSG00000037852;ENSMUSG00000001441;ENSMUSG00000020681;ENSMUSG00000021583;ENSMUSG00000039007;ENSMUSG00000023845;ENSMUSG00000056999	Adamts13;Enpep;Anpep;Tpp1;Lta4h;Trhde;Cpe;Npepps;Ace;Erap1;Cpq;Lnpep;Ide	13	16	81.25	R org.Mm.eg.db package (ver. 3.14.0)
GO:0043648	dicarboxylic acid metabolic process	Gene Ontology (Biological Process)	P05201;P05202;Q8BWN8;Q91Z53	Got1;Got2;Acot4;Grhpr	4	4	100	EMBL-EBI QuickGO API	ENSMUSG00000035637;ENSMUSG00000031672;ENSMUSG00000052392;ENSMUSG00000025190	Grhpr;Got2;Acot4;Got1	4	4	100	R org.Mm.eg.db package (ver. 3.14.0)
GO:0043653	mitochondrial fragmentation involved in apoptotic process	Gene Ontology (Biological Process)	O55003;Q8K1M6;Q8VDP4;Q9CPX6;Q9CQ92;Q9EQH3	Bnip3;Dnm1l;Ccar2;Atg3;Fis1;Vps35	6	11	54.5455	EMBL-EBI QuickGO API	ENSMUSG00000062209;ENSMUSG00000026150;ENSMUSG00000019054;ENSMUSG00000003873;ENSMUSG00000078566;ENSMUSG00000031696;ENSMUSG00000033712;ENSMUSG00000022789;ENSMUSG00000022663;ENSMUSG00000023826	Erbb4;Mff;Fis1;Bax;Bnip3;Vps35;Ccar2;Dnm1l;Atg3;Prkn	10	12	83.3333	R org.Mm.eg.db package (ver. 3.14.0)
GO:0043691	reverse cholesterol transport	Gene Ontology (Biological Process)	P06728;P08226;P09813;Q00623;Q8VCC2;Q8VCT4	Apoa4;Apoe;Apoa2;Apoa1;Ces1;Ces1d	6	11	54.5455	EMBL-EBI QuickGO API	ENSMUSG00000005681;ENSMUSG00000015243;ENSMUSG00000029556;ENSMUSG00000037936;ENSMUSG00000002985;ENSMUSG00000078964;ENSMUSG00000057400;ENSMUSG00000056973;ENSMUSG00000061959;ENSMUSG00000031725;ENSMUSG00000057074;ENSMUSG00000035237;ENSMUSG00000032083;ENSMUSG00000032080;ENSMUSG00000018800;ENSMUSG00000024030;ENSMUSG00000024391;ENSMUSG00000053846	Apoa2;Abca1;Hnf1a;Scarb1;Apoe;Ces1b;Ces1c;Ces1d;Ces1e;Ces1f;Ces1g;Lcat;Apoa1;Apoa4;Abca5;Abcg1;Apom;Lipg	18	19	94.7368	R org.Mm.eg.db package (ver. 3.14.0)
GO:0044387	negative regulation of protein kinase activity by regulation of protein phosphorylation	Gene Ontology (Biological Process)	Q61937;Q8CGA0;Q99LM2;Q9WUM4	Npm1;Ppm1f;Cdk5rap3;Coro1c	4	8	50	EMBL-EBI QuickGO API	ENSMUSG00000039384;ENSMUSG00000027951;ENSMUSG00000004530;ENSMUSG00000020262;ENSMUSG00000057113;ENSMUSG00000018669;ENSMUSG00000026181	Dusp10;Adar;Coro1c;Adarb1;Npm1;Cdk5rap3;Ppm1f	7	8	87.5	R org.Mm.eg.db package (ver. 3.14.0)
GO:0044794	positive regulation by host of viral process	Gene Ontology (Biological Process)	P08226;P18760;P24369;Q05920	Apoe;Cfl1;Ppib;Pc	4	8	50	EMBL-EBI QuickGO API	ENSMUSG00000000058;ENSMUSG00000002985;ENSMUSG00000074272;ENSMUSG00000032383;ENSMUSG00000023830;ENSMUSG00000024621;ENSMUSG00000024892;ENSMUSG00000056201	Cav2;Apoe;Ceacam1;Ppib;Igf2r;Csf1r;Pcx;Cfl1	8	9	88.8889	R org.Mm.eg.db package (ver. 3.14.0)
GO:0045050	protein insertion into ER membrane by stop-transfer membrane-anchor sequence	Gene Ontology (Biological Process)	Q8C7X2;Q8K273;Q9CQW0;Q9CRD2;Q9EP72	Emc1;Mmgt1;Emc6;Emc2;Emc7	5	10	50	EMBL-EBI QuickGO API	ENSMUSG00000027131;ENSMUSG00000055943;ENSMUSG00000061273;ENSMUSG00000078517;ENSMUSG00000030286;ENSMUSG00000008140;ENSMUSG00000031819;ENSMUSG00000022217;ENSMUSG00000047260;ENSMUSG00000022337	Emc4;Emc7;Mmgt1;Emc1;Emc3;Emc10;Emc8;Emc9;Emc6;Emc2	10	11	90.9091	R org.Mm.eg.db package (ver. 3.14.0)
GO:0045723	positive regulation of fatty acid biosynthetic process	Gene Ontology (Biological Process)	P06728;P11859;Q00623;Q64374;Q8BHI7;Q8C7G5;Q91YX5	Apoa4;Agt;Apoa1;Rgn;Elovl5;Apoa5;Lpgat1	7	12	58.3333	EMBL-EBI QuickGO API	ENSMUSG00000026435;ENSMUSG00000026623;ENSMUSG00000002108;ENSMUSG00000017950;ENSMUSG00000008035;ENSMUSG00000023070;ENSMUSG00000005373;ENSMUSG00000002992;ENSMUSG00000060601;ENSMUSG00000031980;ENSMUSG00000032083;ENSMUSG00000032080;ENSMUSG00000032079;ENSMUSG00000032349;ENSMUSG00000020538	Slc45a3;Lpgat1;Nr1h3;Hnf4a;Mid1ip1;Rgn;Mlxipl;Apoc2;Nr1h2;Agt;Apoa1;Apoa4;Apoa5;Elovl5;Srebf1	15	16	93.75	R org.Mm.eg.db package (ver. 3.14.0)
GO:0045899	positive regulation of RNA polymerase II transcription preinitiation complex assembly	Gene Ontology (Biological Process)	O88685;P46471;P54775;P62196;P62334;Q6ZQ38	Psmc3;Psmc2;Psmc4;Psmc5;Psmc6;Cand1	6	12	50	EMBL-EBI QuickGO API	ENSMUSG00000025958;ENSMUSG00000019768;ENSMUSG00000020114;ENSMUSG00000021832;ENSMUSG00000018654;ENSMUSG00000059552;ENSMUSG00000019256	Creb1;Esr1;Cand1;Psmc6;Ikzf1;Trp53;Ahr	7	8	87.5	R org.Mm.eg.db package (ver. 3.14.0)
GO:0046038	GMP catabolic process	Gene Ontology (Biological Process)	P00493;P23492;P25688;Q00519;Q283N4;Q9CRB3	Hprt1;Pnp;Uox;Xdh;Urad;Urah	6	7	85.7143	EMBL-EBI QuickGO API	ENSMUSG00000025630;ENSMUSG00000028186;ENSMUSG00000075543;ENSMUSG00000025481;ENSMUSG00000002326;ENSMUSG00000024066;ENSMUSG00000058624;ENSMUSG00000025041	Hprt;Uox;Urad;Urah;Gmpr2;Xdh;Gda;Nt5c2	8	9	88.8889	R org.Mm.eg.db package (ver. 3.14.0)
GO:0046050	UMP catabolic process	Gene Ontology (Biological Process)	Q8CHR6;Q8VC97;Q9EQF5;Q9JM14	Dpyd;Upb1;Dpys;Nt5c	4	6	66.6667	EMBL-EBI QuickGO API	ENSMUSG00000026839;ENSMUSG00000033308;ENSMUSG00000029780;ENSMUSG00000033427;ENSMUSG00000020407;ENSMUSG00000020736;ENSMUSG00000022304	Upp2;Dpyd;Nt5c3;Upb1;Upp1;Nt5c;Dpys	7	7	100	R org.Mm.eg.db package (ver. 3.14.0)
GO:0046055	dGMP catabolic process	Gene Ontology (Biological Process)	P23492;P25688;Q00519;Q283N4;Q9CRB3;Q9JM14	Pnp;Uox;Xdh;Urad;Urah;Nt5c	6	6	100	EMBL-EBI QuickGO API	ENSMUSG00000028186;ENSMUSG00000075543;ENSMUSG00000025481;ENSMUSG00000020736;ENSMUSG00000040658;ENSMUSG00000024066;ENSMUSG00000058624;ENSMUSG00000025041	Uox;Urad;Urah;Nt5c;Dnph1;Xdh;Gda;Nt5c2	8	10	80	R org.Mm.eg.db package (ver. 3.14.0)
GO:0046079	dUMP catabolic process	Gene Ontology (Biological Process)	Q8CHR6;Q8VC97;Q9EQF5;Q9JM14	Dpyd;Upb1;Dpys;Nt5c	4	5	80	EMBL-EBI QuickGO API	ENSMUSG00000033308;ENSMUSG00000029780;ENSMUSG00000033427;ENSMUSG00000020407;ENSMUSG00000032615;ENSMUSG00000020736;ENSMUSG00000022304	Dpyd;Nt5c3;Upb1;Upp1;Nt5m;Nt5c;Dpys	7	7	100	R org.Mm.eg.db package (ver. 3.14.0)
GO:0046487	glyoxylate metabolic process	Gene Ontology (Biological Process)	O35423;Q8R1F5;Q91Z53;Q9DCU9	Agxt;Hyi;Grhpr;Hoga1	4	4	100	EMBL-EBI QuickGO API	ENSMUSG00000026272;ENSMUSG00000035637;ENSMUSG00000006395;ENSMUSG00000025176	Agxt;Grhpr;Hyi;Hoga1	4	4	100	R org.Mm.eg.db package (ver. 3.14.0)
GO:0046685	response to arsenic-containing substance	Gene Ontology (Biological Process)	P04919;P06537;P10518;P97494;Q91WU5	Slc4a1;Nr3c1;Alad;Gclc;As3mt	5	7	71.4286	EMBL-EBI QuickGO API	ENSMUSG00000028393;ENSMUSG00000029110;ENSMUSG00000032350;ENSMUSG00000024431;ENSMUSG00000003559	Alad;Rnf4;Gclc;Nr3c1;As3mt	5	7	71.4286	R org.Mm.eg.db package (ver. 3.14.0)
GO:0046755	viral budding	Gene Ontology (Biological Process)	Q61187;Q9CR26;Q9D8B3;Q9WU78	Tsg101;Vta1;Chmp4b;Pdcd6ip	4	8	50	EMBL-EBI QuickGO API	ENSMUSG00000026792;ENSMUSG00000038740;ENSMUSG00000038467;ENSMUSG00000028419;ENSMUSG00000014402;ENSMUSG00000019868;ENSMUSG00000031813;ENSMUSG00000032216;ENSMUSG00000032504	Lrsam1;Mvb12b;Chmp4b;Chmp5;Tsg101;Vta1;Mvb12a;Nedd4;Pdcd6ip	9	9	100	R org.Mm.eg.db package (ver. 3.14.0)
GO:0046826	negative regulation of protein export from nucleus	Gene Ontology (Biological Process)	P10639;P46061;P49615;Q99LX0	Txn;Rangap1;Cdk5;Park7	4	7	57.1429	EMBL-EBI QuickGO API	ENSMUSG00000026222;ENSMUSG00000028367;ENSMUSG00000028964;ENSMUSG00000028969;ENSMUSG00000022391;ENSMUSG00000024454	Sp100;Txn1;Park7;Cdk5;Rangap1;Hdac3	6	7	85.7143	R org.Mm.eg.db package (ver. 3.14.0)
GO:0048208	COPII vesicle coating	Gene Ontology (Biological Process)	E9QAT4;P12815;Q91XT4;Q9WUQ2	Sec16a;Pdcd6;Sec16b;Preb	4	7	57.1429	EMBL-EBI QuickGO API	ENSMUSG00000004364;ENSMUSG00000026455;ENSMUSG00000026589;ENSMUSG00000026924;ENSMUSG00000028779;ENSMUSG00000045302;ENSMUSG00000021576	Cul3;Klhl12;Sec16b;Sec16a;Pef1;Preb;Pdcd6	7	7	100	R org.Mm.eg.db package (ver. 3.14.0)
GO:0048549	positive regulation of pinocytosis	Gene Ontology (Biological Process)	O88531;P57780;P60766;Q810B6	Ppt1;Actn4;Cdc42;Ankfy1	4	6	66.6667	EMBL-EBI QuickGO API	ENSMUSG00000028657;ENSMUSG00000006699;ENSMUSG00000002602;ENSMUSG00000054808;ENSMUSG00000030720;ENSMUSG00000020790	Ppt1;Cdc42;Axl;Actn4;Cln3;Ankfy1	6	6	100	R org.Mm.eg.db package (ver. 3.14.0)
GO:0051006	positive regulation of lipoprotein lipase activity	Gene Ontology (Biological Process)	P06728;Q00623;Q01339;Q3U3R4;Q8C7G5	Apoa4;Apoa1;Apoh;Lmf1;Apoa5	5	10	50	EMBL-EBI QuickGO API	ENSMUSG00000002108;ENSMUSG00000002992;ENSMUSG00000060601;ENSMUSG00000032083;ENSMUSG00000032080;ENSMUSG00000032079;ENSMUSG00000032540;ENSMUSG00000000049;ENSMUSG00000022579;ENSMUSG00000002279	Nr1h3;Apoc2;Nr1h2;Apoa1;Apoa4;Apoa5;Abhd5;Apoh;Gpihbp1;Lmf1	10	11	90.9091	R org.Mm.eg.db package (ver. 3.14.0)
GO:0051099	positive regulation of binding	Gene Ontology (Biological Process)	P07356;P08207;P17182;P52430	Anxa2;S100a10;Eno1;Pon1	4	8	50	EMBL-EBI QuickGO API	ENSMUSG00000041959;ENSMUSG00000063524;ENSMUSG00000002588;ENSMUSG00000032231;ENSMUSG00000037992	S100a10;Eno1;Pon1;Anxa2;Rara	5	7	71.4286	R org.Mm.eg.db package (ver. 3.14.0)
GO:0051131	chaperone-mediated protein complex assembly	Gene Ontology (Biological Process)	P07901;P11499;P80314;Q03958;Q06890;Q61316;Q8CGK3;Q9JK23;Q9R0Q7	Hsp90aa1;Hsp90ab1;Cct2;Pfdn6;Clu;Hspa4;Lonp1;Psmg1;Ptges3	9	18	50	EMBL-EBI QuickGO API	ENSMUSG00000027305;ENSMUSG00000027274;ENSMUSG00000059325;ENSMUSG00000029551;ENSMUSG00000035759;ENSMUSG00000034024;ENSMUSG00000071072;ENSMUSG00000022037;ENSMUSG00000020361;ENSMUSG00000021270;ENSMUSG00000022913;ENSMUSG00000024309;ENSMUSG00000023944;ENSMUSG00000041168;ENSMUSG00000024537	Ndufaf1;Mkks;Hopx;Psmg3;Bbs10;Cct2;Ptges3;Clu;Hspa4;Hsp90aa1;Psmg1;Pfdn6;Hsp90ab1;Lonp1;Psmg2	15	18	83.3333	R org.Mm.eg.db package (ver. 3.14.0)
GO:0051683	establishment of Golgi localization	Gene Ontology (Biological Process)	P60766;P63101;P70441;Q68FE6;Q8VE70;Q9QZE5	Cdc42;Ywhaz;Slc9a3r1;Ripor1;Pdcd10;Copg1	6	8	75	EMBL-EBI QuickGO API	ENSMUSG00000026277;ENSMUSG00000036591;ENSMUSG00000027835;ENSMUSG00000006699;ENSMUSG00000030058;ENSMUSG00000038604;ENSMUSG00000020733;ENSMUSG00000022285	Stk25;Arhgap21;Pdcd10;Cdc42;Copg1;Ripor1;Slc9a3r1;Ywhaz	8	8	100	R org.Mm.eg.db package (ver. 3.14.0)
GO:0051702	biological process involved in interaction with symbiont	Gene Ontology (Biological Process)	P11276;P11352;P20918;P63038;Q3U1J4	Fn1;Gpx1;Plg;Hspd1;Ddb1	5	6	83.3333	EMBL-EBI QuickGO API	ENSMUSG00000025980;ENSMUSG00000026193;ENSMUSG00000063856;ENSMUSG00000024740	Hspd1;Fn1;Gpx1;Ddb1	4	5	80	R org.Mm.eg.db package (ver. 3.14.0)
GO:0051791	medium-chain fatty acid metabolic process	Gene Ontology (Biological Process)	P45952;P47934;Q8JZN5;Q8VCT4;Q9DC50	Acadm;Crat;Acad9;Ces1d;Crot	5	5	100	EMBL-EBI QuickGO API	ENSMUSG00000026853;ENSMUSG00000027710;ENSMUSG00000062908;ENSMUSG00000003623;ENSMUSG00000078964;ENSMUSG00000057400;ENSMUSG00000056973;ENSMUSG00000061959;ENSMUSG00000031725;ENSMUSG00000057074	Crat;Acad9;Acadm;Crot;Ces1b;Ces1c;Ces1d;Ces1e;Ces1f;Ces1g	10	11	90.9091	R org.Mm.eg.db package (ver. 3.14.0)
GO:0051918	negative regulation of fibrinolysis	Gene Ontology (Biological Process)	P20918;Q01339;Q61247;Q9ESB3	Plg;Apoh;Serpinf2;Hrg	4	7	57.1429	EMBL-EBI QuickGO API	ENSMUSG00000021999;ENSMUSG00000038224;ENSMUSG00000000049;ENSMUSG00000022877	Cpb2;Serpinf2;Apoh;Hrg	4	6	66.6667	R org.Mm.eg.db package (ver. 3.14.0)
GO:0060440	trachea formation	Gene Ontology (Biological Process)	P31938;Q02248;Q63844;Q63932	Map2k1;Ctnnb1;Mapk3;Map2k2	4	7	57.1429	EMBL-EBI QuickGO API	ENSMUSG00000063065;ENSMUSG00000035027;ENSMUSG00000021835;ENSMUSG00000004936;ENSMUSG00000032440;ENSMUSG00000006932;ENSMUSG00000063358	Mapk3;Map2k2;Bmp4;Map2k1;Tgfbr2;Ctnnb1;Mapk1	7	7	100	R org.Mm.eg.db package (ver. 3.14.0)
GO:0061684	chaperone-mediated autophagy	Gene Ontology (Biological Process)	P17047;P63017;Q9D906;Q9JLV1	Lamp2;Hspa8;Atg7;Bag3	4	6	66.6667	EMBL-EBI QuickGO API	ENSMUSG00000016534;ENSMUSG00000030314;ENSMUSG00000030847;ENSMUSG00000038160;ENSMUSG00000015656;ENSMUSG00000039615	Lamp2;Atg7;Bag3;Atg5;Hspa8;Stub1	6	7	85.7143	R org.Mm.eg.db package (ver. 3.14.0)
GO:0061732	mitochondrial acetyl-CoA biosynthetic process from pyruvate	Gene Ontology (Biological Process)	O08749;P35486;Q8BKZ9;Q8BMF4;Q9D023;Q9D051	Dld;Pdha1;Pdhx;Dlat;Mpc2;Pdhb	6	8	75	EMBL-EBI QuickGO API	ENSMUSG00000026568;ENSMUSG00000010914;ENSMUSG00000031299;ENSMUSG00000021748;ENSMUSG00000000168;ENSMUSG00000020664;ENSMUSG00000023861	Mpc2;Pdhx;Pdha1;Pdhb;Dlat;Dld;Mpc1	7	8	87.5	R org.Mm.eg.db package (ver. 3.14.0)
GO:0070189	kynurenine metabolic process	Gene Ontology (Biological Process)	Q71RI9;Q8BTY1;Q91WN4;Q9WVM8	Kyat3;Kyat1;Kmo;Aadat	4	4	100	EMBL-EBI QuickGO API	ENSMUSG00000039783;ENSMUSG00000039648;ENSMUSG00000040213;ENSMUSG00000057228	Kmo;Kyat1;Kyat3;Aadat	4	4	100	R org.Mm.eg.db package (ver. 3.14.0)
GO:0070458	cellular detoxification of nitrogen compound	Gene Ontology (Biological Process)	P15626;P48774;Q80W21;Q922Q1;Q9CW42	Gstm2;Gstm5;Gstm7;Mtarc2;Mtarc1	5	5	100	EMBL-EBI QuickGO API	ENSMUSG00000026621;ENSMUSG00000073481;ENSMUSG00000004032;ENSMUSG00000004035	Mtarc1;Mtarc2;Gstm5;Gstm7	4	4	100	R org.Mm.eg.db package (ver. 3.14.0)
GO:0070508	cholesterol import	Gene Ontology (Biological Process)	P35951;Q00623;Q61009;Q9EPQ7	Ldlr;Apoa1;Scarb1;Stard5	4	6	66.6667	EMBL-EBI QuickGO API	ENSMUSG00000002944;ENSMUSG00000037936;ENSMUSG00000046027;ENSMUSG00000032193;ENSMUSG00000032083;ENSMUSG00000024378	Cd36;Scarb1;Stard5;Ldlr;Apoa1;Stard4	6	6	100	R org.Mm.eg.db package (ver. 3.14.0)
GO:0070585	protein localization to mitochondrion	Gene Ontology (Biological Process)	P63037;Q3KNM2;Q791V5;Q8K1M6	Dnaja1;Marchf5;Mtch2;Dnm1l	4	7	57.1429	EMBL-EBI QuickGO API	ENSMUSG00000027282;ENSMUSG00000028410;ENSMUSG00000028416;ENSMUSG00000070661;ENSMUSG00000035692;ENSMUSG00000022789;ENSMUSG00000023826;ENSMUSG00000023307	Mtch2;Dnaja1;Bag1;Rnf186;Isg15;Dnm1l;Prkn;Marchf5	8	8	100	R org.Mm.eg.db package (ver. 3.14.0)
GO:0070863	positive regulation of protein exit from endoplasmic reticulum	Gene Ontology (Biological Process)	E9QAT4;P35762;P36536;Q8BH24;Q8VEK0;Q91XT4;Q9CQC9	Sec16a;Cd81;Sar1a;Tm9sf4;Tmem30a;Sec16b;Sar1b	7	11	63.6364	EMBL-EBI QuickGO API	ENSMUSG00000068040;ENSMUSG00000037706;ENSMUSG00000020088;ENSMUSG00000049313;ENSMUSG00000053862;ENSMUSG00000032328;ENSMUSG00000020386;ENSMUSG00000034435	Tm9sf4;Cd81;Sar1a;Sorl1;Slc51b;Tmem30a;Sar1b;Tmem30b	8	9	88.8889	R org.Mm.eg.db package (ver. 3.14.0)
GO:0070934	CRD-mediated mRNA stabilization	Gene Ontology (Biological Process)	O70133;P62960;Q7TMK9;Q8VEK3	Dhx9;Ybx1;Syncrip;Hnrnpu	4	5	80	EMBL-EBI QuickGO API	ENSMUSG00000042699;ENSMUSG00000039630;ENSMUSG00000028639;ENSMUSG00000032423	Dhx9;Hnrnpu;Ybx1;Syncrip	4	5	80	R org.Mm.eg.db package (ver. 3.14.0)
GO:0070995	NADPH oxidation	Gene Ontology (Biological Process)	P46656;P50285;P97872;P99029;Q61578;Q8K2I3;Q9JMH6	Fdx1;Fmo1;Fmo5;Prdx5;Fdxr;Fmo2;Txnrd1	7	9	77.7778	EMBL-EBI QuickGO API	ENSMUSG00000040181;ENSMUSG00000040170;ENSMUSG00000028088;ENSMUSG00000020250;ENSMUSG00000003849;ENSMUSG00000032051;ENSMUSG00000018861;ENSMUSG00000024953	Fmo1;Fmo2;Fmo5;Txnrd1;Nqo1;Fdx1;Fdxr;Prdx5	8	9	88.8889	R org.Mm.eg.db package (ver. 3.14.0)
GO:0071404	cellular response to low-density lipoprotein particle stimulus	Gene Ontology (Biological Process)	O35604;P09055;P35762;P35951;Q8JZK9;Q8VCT4	Npc1;Itgb1;Cd81;Ldlr;Hmgcs1;Ces1d	6	12	50	EMBL-EBI QuickGO API	ENSMUSG00000058715;ENSMUSG00000002944;ENSMUSG00000000440;ENSMUSG00000030342;ENSMUSG00000037706;ENSMUSG00000000290;ENSMUSG00000078964;ENSMUSG00000057400;ENSMUSG00000056973;ENSMUSG00000061959;ENSMUSG00000031725;ENSMUSG00000057074;ENSMUSG00000025809;ENSMUSG00000032193;ENSMUSG00000038175;ENSMUSG00000021457;ENSMUSG00000093930;ENSMUSG00000037104;ENSMUSG00000024413	Fcer1g;Cd36;Pparg;Cd9;Cd81;Itgb2;Ces1b;Ces1c;Ces1d;Ces1e;Ces1f;Ces1g;Itgb1;Ldlr;Mylip;Syk;Hmgcs1;Socs5;Npc1	19	20	95	R org.Mm.eg.db package (ver. 3.14.0)
GO:0071569	protein ufmylation	Gene Ontology (Biological Process)	P61961;Q8CCJ3;Q8VE47;Q99LM2;Q9CR09	Ufm1;Ufl1;Uba5;Cdk5rap3;Ufc1	5	6	83.3333	EMBL-EBI QuickGO API	ENSMUSG00000062963;ENSMUSG00000068290;ENSMUSG00000027746;ENSMUSG00000040359;ENSMUSG00000032557;ENSMUSG00000018669	Ufc1;Ddrgk1;Ufm1;Ufl1;Uba5;Cdk5rap3	6	6	100	R org.Mm.eg.db package (ver. 3.14.0)
GO:0071816	tail-anchored membrane protein insertion into ER membrane	Gene Ontology (Biological Process)	O54984;P21126;Q8BJU0;Q8C7X2;Q8K273;Q9CQW0;Q9CRD2;Q9EP72;Q9Z1R2	Get3;Ubl4a;Sgta;Emc1;Mmgt1;Emc6;Emc2;Emc7;Bag6	9	16	56.25	EMBL-EBI QuickGO API	ENSMUSG00000027131;ENSMUSG00000055943;ENSMUSG00000061273;ENSMUSG00000015290;ENSMUSG00000078517;ENSMUSG00000025858;ENSMUSG00000030286;ENSMUSG00000008140;ENSMUSG00000004937;ENSMUSG00000052456;ENSMUSG00000031819;ENSMUSG00000022217;ENSMUSG00000047260;ENSMUSG00000021501;ENSMUSG00000022337;ENSMUSG00000023147;ENSMUSG00000024392	Emc4;Emc7;Mmgt1;Ubl4a;Emc1;Get4;Emc3;Emc10;Sgta;Get3;Emc8;Emc9;Emc6;Caml;Emc2;Get1;Bag6	17	18	94.4444	R org.Mm.eg.db package (ver. 3.14.0)
GO:0072378	blood coagulation, fibrin clot formation	Gene Ontology (Biological Process)	E9PV24;P11276;Q8K0E8;Q8VCM7	Fga;Fn1;Fgb;Fgg	4	6	66.6667	EMBL-EBI QuickGO API	ENSMUSG00000026193;ENSMUSG00000033860;ENSMUSG00000028001;ENSMUSG00000033831	Fn1;Fgg;Fga;Fgb	4	6	66.6667	R org.Mm.eg.db package (ver. 3.14.0)
GO:0075522	IRES-dependent viral translational initiation	Gene Ontology (Biological Process)	O70194;P17225;P23116;P32067;Q61990;Q8JZQ9;Q9DB27;Q9DCH4	Eif3d;Ptbp1;Eif3a;Ssb;Pcbp2;Eif3b;Mcts1;Eif3f	8	10	80	EMBL-EBI QuickGO API	ENSMUSG00000026427;ENSMUSG00000068882;ENSMUSG00000042814;ENSMUSG00000000355;ENSMUSG00000068823;ENSMUSG00000023106;ENSMUSG00000056076;ENSMUSG00000031029;ENSMUSG00000006498;ENSMUSG00000016554;ENSMUSG00000056851;ENSMUSG00000024991	Eif2d;Ssb;Mcts2;Mcts1;Csde1;Denr;Eif3b;Eif3f;Ptbp1;Eif3d;Pcbp2;Eif3a	12	12	100	R org.Mm.eg.db package (ver. 3.14.0)
GO:0075525	viral translational termination-reinitiation	Gene Ontology (Biological Process)	O70194;P23116;Q8JZQ9;Q8QZY1;Q9Z1D1	Eif3d;Eif3a;Eif3b;Eif3l;Eif3g	5	5	100	EMBL-EBI QuickGO API	ENSMUSG00000056076;ENSMUSG00000070319;ENSMUSG00000016554;ENSMUSG00000033047;ENSMUSG00000024991	Eif3b;Eif3g;Eif3d;Eif3l;Eif3a	5	5	100	R org.Mm.eg.db package (ver. 3.14.0)
GO:0086073	bundle of His cell-Purkinje myocyte adhesion involved in cell communication	Gene Ontology (Biological Process)	E9Q557;O55111;P55292;Q02257;Q9CQ73	Dsp;Dsg2;Dsc2;Jup;Pkp2	5	7	71.4286	EMBL-EBI QuickGO API	ENSMUSG00000001552;ENSMUSG00000054889;ENSMUSG00000041957;ENSMUSG00000024331;ENSMUSG00000044393	Jup;Dsp;Pkp2;Dsc2;Dsg2	5	6	83.3333	R org.Mm.eg.db package (ver. 3.14.0)
GO:0090277	positive regulation of peptide hormone secretion	Gene Ontology (Biological Process)	E9PV24;Q8K0E8;Q8VCM7;Q9JKX3	Fga;Fgb;Fgg;Tfr2	4	8	50	EMBL-EBI QuickGO API	ENSMUSG00000033860;ENSMUSG00000028001;ENSMUSG00000033831;ENSMUSG00000029716;ENSMUSG00000006611	Fgg;Fga;Fgb;Tfr2;Hfe	5	7	71.4286	R org.Mm.eg.db package (ver. 3.14.0)
GO:0090666	scaRNA localization to Cajal body	Gene Ontology (Biological Process)	P11983;P80314;P80315;Q9ESX5	Tcp1;Cct2;Cct4;Dkc1	4	5	80	EMBL-EBI QuickGO API	ENSMUSG00000031403;ENSMUSG00000034024;ENSMUSG00000007739;ENSMUSG00000041346;ENSMUSG00000068039	Dkc1;Cct2;Cct4;Wrap53;Tcp1	5	5	100	R org.Mm.eg.db package (ver. 3.14.0)
GO:0098761	cellular response to interleukin-7	Gene Ontology (Biological Process)	O35737;P09103;P17182;P27773;P47941;P51859;P54728;P56480;P62960;P63038;P63158;Q60864;Q9CWJ9	Hnrnph1;P4hb;Eno1;Pdia3;Crkl;Hdgf;Rad23b;Atp5f1b;Ybx1;Hspd1;Hmgb1;Stip1;Atic	13	17	76.4706	EMBL-EBI QuickGO API	ENSMUSG00000025980;ENSMUSG00000026192;ENSMUSG00000027248;ENSMUSG00000004897;ENSMUSG00000028426;ENSMUSG00000028530;ENSMUSG00000028639;ENSMUSG00000063524;ENSMUSG00000066551;ENSMUSG00000018819;ENSMUSG00000025393;ENSMUSG00000019433;ENSMUSG00000007850;ENSMUSG00000025130;ENSMUSG00000006134;ENSMUSG00000024966	Hspd1;Atic;Pdia3;Hdgf;Rad23b;Jak1;Ybx1;Eno1;Hmgb1;Lsp1;Atp5b;Gipc1;Hnrnph1;P4hb;Crkl;Stip1	16	17	94.1176	R org.Mm.eg.db package (ver. 3.14.0)
GO:0098911	regulation of ventricular cardiac muscle cell action potential	Gene Ontology (Biological Process)	E9Q557;O55111;P55292;Q02257;Q9CQ73	Dsp;Dsg2;Dsc2;Jup;Pkp2	5	10	50	EMBL-EBI QuickGO API	ENSMUSG00000007655;ENSMUSG00000001552;ENSMUSG00000054889;ENSMUSG00000041957;ENSMUSG00000022770;ENSMUSG00000024331;ENSMUSG00000044393	Cav1;Jup;Dsp;Pkp2;Dlg1;Dsc2;Dsg2	7	11	63.6364	R org.Mm.eg.db package (ver. 3.14.0)
GO:0110095	cellular detoxification of aldehyde	Gene Ontology (Biological Process)	P47738;Q99LX0;Q9JII6;Q9QYF1	Aldh2;Park7;Akr1a1;Rdh11	4	6	66.6667	EMBL-EBI QuickGO API	ENSMUSG00000028692;ENSMUSG00000028964;ENSMUSG00000029455;ENSMUSG00000029762;ENSMUSG00000052131;ENSMUSG00000066441;ENSMUSG00000053279;ENSMUSG00000024747	Akr1a1;Park7;Aldh2;Akr1b8;Akr1b7;Rdh11;Aldh1a1;Aldh1a7	8	10	80	R org.Mm.eg.db package (ver. 3.14.0)
GO:0140374	antiviral innate immune response	Gene Ontology (Biological Process)	O08715;O35129;P67778;Q60649;Q925I1	Akap1;Phb2;Phb;Clpb;Atad3	5	9	55.5556	EMBL-EBI QuickGO API	ENSMUSG00000040296;ENSMUSG00000004264;ENSMUSG00000001829;ENSMUSG00000039199;ENSMUSG00000020707;ENSMUSG00000018428;ENSMUSG00000038845	Ddx58;Phb2;Clpb;Zdhhc1;Rnf135;Akap1;Phb	7	10	70	R org.Mm.eg.db package (ver. 3.14.0)
GO:0150093	amyloid-beta clearance by transcytosis	Gene Ontology (Biological Process)	P46638;P55302;Q68FD5;Q7M6Y3;Q91ZX7	Rab11b;Lrpap1;Cltc;Picalm;Lrp1	5	7	71.4286	EMBL-EBI QuickGO API	ENSMUSG00000029103;ENSMUSG00000039361;ENSMUSG00000040249;ENSMUSG00000004771;ENSMUSG00000047126;ENSMUSG00000077450;ENSMUSG00000017831	Lrpap1;Picalm;Lrp1;Rab11a;Cltc;Rab11b;Rab5a	7	7	100	R org.Mm.eg.db package (ver. 3.14.0)
GO:1902396	protein localization to bicellular tight junction	Gene Ontology (Biological Process)	O88792;P39447;P57780;Q8BTM8	F11r;Tjp1;Actn4;Flna	4	7	57.1429	EMBL-EBI QuickGO API	ENSMUSG00000038235;ENSMUSG00000031328;ENSMUSG00000040584;ENSMUSG00000054808;ENSMUSG00000030516;ENSMUSG00000031871;ENSMUSG00000062825	F11r;Flna;Abcb1a;Actn4;Tjp1;Cdh5;Actg1	7	7	100	R org.Mm.eg.db package (ver. 3.14.0)
GO:1902416	positive regulation of mRNA binding	Gene Ontology (Biological Process)	O70194;P60229;Q8R081;Q8R1B4	Eif3d;Eif3e;Hnrnpl;Eif3c	4	6	66.6667	EMBL-EBI QuickGO API	ENSMUSG00000000838;ENSMUSG00000015165;ENSMUSG00000022336;ENSMUSG00000016554	Fmr1;Hnrnpl;Eif3e;Eif3d	4	5	80	R org.Mm.eg.db package (ver. 3.14.0)
GO:1903608	protein localization to cytoplasmic stress granule	Gene Ontology (Biological Process)	O70133;P32067;P62960;Q62167;Q91VR5	Dhx9;Ssb;Ybx1;Ddx3x;Ddx1	5	7	71.4286	EMBL-EBI QuickGO API	ENSMUSG00000042699;ENSMUSG00000068882;ENSMUSG00000000787;ENSMUSG00000028639;ENSMUSG00000071337;ENSMUSG00000021962;ENSMUSG00000037149	Dhx9;Ssb;Ddx3x;Ybx1;Tia1;Dcp1a;Ddx1	7	8	87.5	R org.Mm.eg.db package (ver. 3.14.0)
GO:1903800	positive regulation of production of miRNAs involved in gene silencing by miRNA	Gene Ontology (Biological Process)	P31938;Q01279;Q60855;Q61656;Q63932	Map2k1;Egfr;Ripk1;Ddx5;Map2k2	5	10	50	EMBL-EBI QuickGO API	ENSMUSG00000002603;ENSMUSG00000035027;ENSMUSG00000021835;ENSMUSG00000004936;ENSMUSG00000020122;ENSMUSG00000059552;ENSMUSG00000020719;ENSMUSG00000021408	Tgfb1;Map2k2;Bmp4;Map2k1;Egfr;Trp53;Ddx5;Ripk1	8	12	66.6667	R org.Mm.eg.db package (ver. 3.14.0)
GO:1904851	positive regulation of establishment of protein localization to telomere	Gene Ontology (Biological Process)	P11983;P42932;P80313;P80314;P80315;P80316;P80317;P80318;Q9ESX5	Tcp1;Cct8;Cct7;Cct2;Cct4;Cct5;Cct6a;Cct3;Dkc1	9	10	90	EMBL-EBI QuickGO API	ENSMUSG00000031403;ENSMUSG00000001416;ENSMUSG00000029447;ENSMUSG00000030007;ENSMUSG00000034024;ENSMUSG00000007739;ENSMUSG00000041346;ENSMUSG00000022234;ENSMUSG00000025613;ENSMUSG00000068039	Dkc1;Cct3;Cct6a;Cct7;Cct2;Cct4;Wrap53;Cct5;Cct8;Tcp1	10	10	100	R org.Mm.eg.db package (ver. 3.14.0)
GO:1904874	positive regulation of telomerase RNA localization to Cajal body	Gene Ontology (Biological Process)	P11983;P80314;P80315;Q9ESX5	Tcp1;Cct2;Cct4;Dkc1	4	4	100	EMBL-EBI QuickGO API	ENSMUSG00000031403;ENSMUSG00000034024;ENSMUSG00000007739;ENSMUSG00000068039	Dkc1;Cct2;Cct4;Tcp1	4	4	100	R org.Mm.eg.db package (ver. 3.14.0)
GO:1905146	lysosomal protein catabolic process	Gene Ontology (Biological Process)	O89023;P17047;P28798;Q61207;Q9ET22	Tpp1;Lamp2;Grn;Psap;Dpp7	5	10	50	EMBL-EBI QuickGO API	ENSMUSG00000042111;ENSMUSG00000026958;ENSMUSG00000016534;ENSMUSG00000029571;ENSMUSG00000030894;ENSMUSG00000030720;ENSMUSG00000004207;ENSMUSG00000051232;ENSMUSG00000034708;ENSMUSG00000046230	Ccdc115;Dpp7;Lamp2;Tmem106b;Tpp1;Cln3;Psap;Tmem199;Grn;Vps13a	10	10	100	R org.Mm.eg.db package (ver. 3.14.0)
GO:1990592	protein K69-linked ufmylation	Gene Ontology (Biological Process)	P61961;Q8CCJ3;Q8VE47;Q9CR09	Ufm1;Ufl1;Uba5;Ufc1	4	5	80	EMBL-EBI QuickGO API	ENSMUSG00000062963;ENSMUSG00000068290;ENSMUSG00000027746;ENSMUSG00000040359;ENSMUSG00000032557	Ufc1;Ddrgk1;Ufm1;Ufl1;Uba5	5	5	100	R org.Mm.eg.db package (ver. 3.14.0)
GO:2000767	positive regulation of cytoplasmic translation	Gene Ontology (Biological Process)	O70133;P52480;P53996;P58252	Dhx9;Pkm;Cnbp;Eef2	4	7	57.1429	EMBL-EBI QuickGO API	ENSMUSG00000042699;ENSMUSG00000027770;ENSMUSG00000030057;ENSMUSG00000034994;ENSMUSG00000032294	Dhx9;Dhx36;Cnbp;Eef2;Pkm	5	7	71.4286	R org.Mm.eg.db package (ver. 3.14.0)

## Sheet: RCI-proteomics
ModuleID	ModuleName	Ctrl_N	Ctrl_RMSmean	Ctrl_RMSsem	Aca_N	Aca_RMSmean	Aca_RMSsem	Rapa_N	Rapa_RMSmean	Rapa_RMSsem	ANOVA_N	ANOVA_DoF	ANOVA_Fstat	ANOVA_Pval	ANOVA_AdjPval	Aca-vs-Ctrl_DoF	Aca-vs-Ctrl_tStat	Aca-vs-Ctrl_Pval	Aca-vs-Ctrl_AdjPval	Rapa-vs-Ctrl_DoF	Rapa-vs-Ctrl_tStat	Rapa-vs-Ctrl_Pval	Rapa-vs-Ctrl_AdjPval
GO:0016558	protein import into peroxisome matrix	12	0.571429	0.0287154	12	0.742063	0.0548163	12	0.84127	0.0270731	36	(2, 33)	12.2495	0.000104978	0.00638232	16.6144	2.75742	0.0136645	0.0182193	21.9241	6.8374	7.34688e-07	2.93875e-06
GO:0006102	isocitrate metabolic process	12	0.577778	0.0276258	12	0.805556	0.0289645	12	0.694444	0.0405836	36	(2, 33)	11.9784	0.000122737	0.00638232	21.9509	5.69065	1.01595e-05	4.06381e-05	19.3923	2.3764	0.0279214	0.0543183
GO:0006625	protein targeting to peroxisome	12	0.563492	0.0379114	12	0.75	0.058358	12	0.849206	0.0247528	36	(2, 33)	11.5715	0.000155633	0.00693678	18.8809	2.68005	0.0148659	0.0297318	18.9363	6.31041	4.74788e-06	1.89915e-05
GO:0006103	2-oxoglutarate metabolic process	12	0.572222	0.0170207	12	0.709722	0.0260276	12	0.7	0.025105	36	(2, 33)	11.058	0.000211061	0.0076949	18.9537	4.42139	0.000294654	0.000910643	19.3485	4.21279	0.000455322	0.000910643
GO:0031998	regulation of fatty acid beta-oxidation	12	0.541667	0.0507726	12	0.861111	0.0451025	12	0.736111	0.0521359	36	(2, 33)	10.6053	0.000277396	0.00859156	21.6985	4.70377	0.000111822	0.000447288	21.9846	2.6719	0.0139332	0.0278664
GO:0006749	glutathione metabolic process	12	0.577586	0.0106485	12	0.712835	0.0191573	12	0.67318	0.0300971	36	(2, 33)	10.4611	0.000302908	0.00859156	17.2049	6.17071	9.73078e-06	1.94616e-05	13.7114	2.9943	0.00984727	0.00984727
GO:0042866	pyruvate biosynthetic process	12	0.555556	0.0351364	12	0.772222	0.0301046	12	0.711111	0.0413031	36	(2, 33)	9.73231	0.000476082	0.0123781	21.4946	4.68273	0.000120328	0.000481311	21.4488	2.86862	0.00906976	0.0181395
GO:0006635	fatty acid beta-oxidation	12	0.58571	0.0108925	12	0.685977	0.0198262	12	0.717766	0.0326628	36	(2, 33)	9.02798	0.000745955	0.0166241	17.086	4.43243	0.00036082	0.00072164	13.4167	3.83536	0.00195541	0.00195541
GO:0002181	cytoplasmic translation	12	0.593254	0.0156785	12	0.695326	0.0350464	12	0.755291	0.0291579	36	(2, 33)	8.66313	0.00094595	0.0196758	15.2334	2.65858	0.0177056	0.0236075	16.8702	4.89452	0.000139669	0.000558675
GO:0008210	estrogen metabolic process	12	0.575926	0.0297713	12	0.62963	0.0401394	12	0.753704	0.0274163	36	(2, 33)	7.67636	0.00183036	0.0342236	20.2909	1.07461	0.295162	0.295162	21.8523	4.39261	0.000234388	0.000937551
GO:0033539	fatty acid beta-oxidation using acyl-CoA dehydrogenase	12	0.581481	0.0305619	12	0.746296	0.0339955	12	0.711111	0.0299644	36	(2, 33)	7.56558	0.00197444	0.0342236	21.7552	3.60539	0.00159225	0.00636899	21.9914	3.02868	0.00617178	0.0123436
GO:0075522	IRES-dependent viral translational initiation	12	0.574405	0.0261776	12	0.64881	0.0443624	12	0.767857	0.0344753	36	(2, 33)	7.43555	0.00215908	0.0344798	17.8321	1.44447	0.165949	0.205411	20.5197	4.46901	0.000222479	0.000889916
GO:0043653	mitochondrial fragmentation involved in apoptotic process	12	0.583333	0.0339588	12	0.644444	0.0444444	12	0.783333	0.0349362	36	(2, 33)	7.24581	0.00246207	0.0344798	20.579	1.09258	0.287206	0.319503	21.9823	4.105	0.000467491	0.00186996
GO:0033572	transferrin transport	12	0.575397	0.0403799	12	0.710317	0.0277778	12	0.761905	0.0379869	36	(2, 33)	7.23641	0.0024782	0.0344798	19.506	2.75283	0.0124555	0.024911	21.9184	3.36417	0.00281095	0.0112438
GO:0150093	amyloid-beta clearance by transcytosis	12	0.608333	0.0378561	12	0.758333	0.048396	12	0.825	0.0391675	36	(2, 33)	6.95838	0.00301	0.0381645	20.7942	2.44128	0.023671	0.035558	21.9745	3.9776	0.000638141	0.00255256
GO:0000028	ribosomal small subunit assembly	12	0.59596	0.0333799	12	0.776515	0.0378156	12	0.742424	0.0395631	36	(2, 33)	6.71793	0.00356777	0.0381645	21.6662	3.57958	0.00170219	0.00680876	21.3938	2.8295	0.0099267	0.0198534
GO:0098761	cellular response to interleukin-7	12	0.564103	0.0182678	12	0.667735	0.0288605	12	0.688034	0.0289843	36	(2, 33)	6.60546	0.00386539	0.0381645	18.5951	3.03408	0.00694673	0.00888844	18.5481	3.6173	0.00189335	0.00429603
GO:0061732	mitochondrial acetyl-CoA biosynthetic process from pyruvate	12	0.566667	0.0380501	12	0.794444	0.0380132	12	0.661111	0.0553278	36	(2, 33)	6.59896	0.00388337	0.0381645	22	4.23498	0.000339882	0.00135953	19.5031	1.40649	0.175313	0.175313
GO:0006637	acyl-CoA metabolic process	12	0.57244	0.015401	12	0.688998	0.028642	12	0.658497	0.0249677	36	(2, 33)	6.52069	0.00410708	0.0388306	16.8701	3.58418	0.00230957	0.00923829	18.3122	2.93353	0.0087632	0.0116843
GO:0000038	very long-chain fatty acid metabolic process	12	0.580303	0.0276338	12	0.606061	0.0353391	12	0.725758	0.0295605	36	(2, 33)	6.26197	0.00494907	0.0441174	20.7913	0.574168	0.572014	0.572014	21.9008	3.59454	0.00162126	0.00324252
GO:0001731	formation of translation preinitiation complex	12	0.583333	0.0357143	12	0.757937	0.0390828	12	0.698413	0.0322826	36	(2, 33)	6.14706	0.0053801	0.0453673	21.8237	3.29794	0.00330296	0.0132118	21.7792	2.3904	0.0259201	0.0345602
GO:0034063	stress granule assembly	12	0.578704	0.0246167	12	0.699074	0.0314926	12	0.717593	0.0346731	36	(2, 33)	6.09325	0.00559547	0.0459417	20.788	3.01136	0.00669761	0.0133952	19.8425	3.26621	0.00389412	0.0133952
GO:0051702	biological process involved in interaction with symbiont	12	0.558333	0.0259905	12	0.741667	0.048396	12	0.708333	0.048396	36	(2, 33)	5.33804	0.00980524	0.0685712	16.8578	3.33738	0.00393858	0.0157543	16.8578	2.73058	0.0143129	0.0286259
GO:0043691	reverse cholesterol transport	12	0.566667	0.0290129	12	0.733333	0.0272166	12	0.694444	0.0521964	36	(2, 33)	5.29577	0.0101238	0.0685712	21.9107	4.18965	0.000382443	0.00152977	17.2048	2.13969	0.046997	0.046997
GO:0006739	NADP metabolic process	12	0.571429	0.0321048	12	0.765873	0.03635	12	0.670635	0.0551287	36	(2, 33)	5.26049	0.0103981	0.0685712	21.6692	4.00935	0.000604004	0.00241601	17.6915	1.55506	0.137638	0.183517
GO:1902416	positive regulation of mRNA binding	12	0.527778	0.0609732	12	0.75	0.0632322	12	0.777778	0.0555556	36	(2, 33)	5.21429	0.0107692	0.0685712	21.9709	2.52982	0.0190913	0.0381825	21.8122	3.03077	0.00617925	0.024717
GO:0006526	arginine biosynthetic process	12	0.569444	0.0381514	12	0.777778	0.0592224	12	0.583333	0.0561833	36	(2, 33)	5.01296	0.0125584	0.0725594	18.7886	2.95729	0.0081593	0.0326372	19.3657	0.204512	0.840088	0.840088
GO:0006107	oxaloacetate metabolic process	12	0.55787	0.0263653	12	0.662037	0.0371159	12	0.696759	0.0334066	36	(2, 33)	4.91522	0.0135383	0.0767754	19.8482	2.28802	0.0332487	0.0443317	20.8728	3.26357	0.0037334	0.0074668
GO:0006734	NADH metabolic process	12	0.588384	0.0268222	12	0.709596	0.0282126	12	0.717172	0.041087	36	(2, 33)	4.89088	0.0137947	0.0767754	21.944	3.11376	0.00506996	0.00747749	18.9346	2.62474	0.0167109	0.0167109
GO:0006796	phosphate-containing compound metabolic process	12	0.608333	0.0583333	12	0.816667	0.0385992	12	0.775	0.0509382	36	(2, 33)	4.86931	0.0140263	0.0767754	19.083	2.97842	0.00769599	0.015392	21.6077	2.15211	0.0428326	0.0428326
GO:0046487	glyoxylate metabolic process	12	0.569444	0.032166	12	0.763889	0.0433175	12	0.708333	0.0584775	36	(2, 33)	4.75346	0.0153425	0.0825319	20.3025	3.60388	0.00173932	0.00695728	17.0982	2.08104	0.0527712	0.0764064
GO:0022904	respiratory electron transport chain	12	0.581197	0.0245663	12	0.698718	0.0173232	12	0.696581	0.0450334	36	(2, 33)	4.62707	0.0169292	0.0852061	19.7708	3.90958	0.000884839	0.00353936	17.0143	2.24929	0.0380246	0.0506994
GO:0006620	posttranslational protein targeting to endoplasmic reticulum membrane	12	0.583333	0.0406625	12	0.698413	0.0338414	12	0.72619	0.0310853	36	(2, 33)	4.57148	0.0176814	0.0852061	21.2977	2.17531	0.0410079	0.0820159	20.5839	2.79109	0.0110795	0.0443179
GO:0042157	lipoprotein metabolic process	12	0.568452	0.0459933	12	0.770833	0.0261776	12	0.654762	0.0639078	36	(2, 33)	4.49392	0.0187907	0.0852061	17.4499	3.8242	0.00130345	0.00430231	19.9845	1.09617	0.28604	0.28604
GO:0015909	long-chain fatty acid transport	12	0.605556	0.0361984	12	0.744444	0.032653	12	0.738889	0.0422103	36	(2, 33)	4.46086	0.0192856	0.0852061	21.7703	2.84901	0.00939459	0.0187892	21.5003	2.39782	0.0256358	0.028706
GO:0033119	negative regulation of RNA splicing	12	0.591667	0.0451569	12	0.666667	0.0497468	12	0.775	0.0350865	36	(2, 33)	4.43626	0.0196629	0.0852061	21.797	1.11631	0.276444	0.276444	20.734	3.20593	0.00429331	0.0171732
GO:0045723	positive regulation of fatty acid biosynthetic process	12	0.571429	0.035169	12	0.694444	0.0222878	12	0.65873	0.0320155	36	(2, 33)	4.35547	0.0209582	0.0874072	18.6084	2.95451	0.00826953	0.0165391	21.8086	1.83565	0.0800832	0.0800832
GO:0043171	peptide catabolic process	12	0.604167	0.0404009	12	0.72619	0.0366051	12	0.735119	0.0272625	36	(2, 33)	4.32228	0.0215163	0.0883302	21.7893	2.23825	0.0357548	0.047673	19.2973	2.68682	0.0144692	0.0289385
GO:0006105	succinate metabolic process	12	0.555556	0.0288189	12	0.694444	0.049549	12	0.755556	0.0637405	36	(2, 33)	4.28828	0.0221044	0.0892779	17.6781	2.42303	0.0263708	0.035161	15.3168	2.85908	0.0117519	0.0304351
GO:0140374	antiviral innate immune response	12	0.566667	0.0466017	12	0.733333	0.0414388	12	0.741667	0.0542976	36	(2, 33)	4.27608	0.0223195	0.0892779	21.7035	2.67261	0.0140039	0.0280078	21.5053	2.44571	0.0231288	0.0308384
GO:0044794	positive regulation by host of viral process	12	0.597222	0.0479299	12	0.652778	0.08814	12	0.847222	0.0479299	36	(2, 33)	4.18156	0.0240636	0.093256	16.9825	0.553733	0.586979	0.586979	22	3.68823	0.00128617	0.00257233
GO:0006559	L-phenylalanine catabolic process	12	0.559524	0.0537615	12	0.65873	0.0374555	12	0.738095	0.0382123	36	(2, 33)	4.17392	0.0242107	0.093256	19.6424	1.51408	0.145932	0.194576	19.8545	2.70734	0.0136148	0.054459
GO:0023035	CD40 signaling pathway	12	0.597222	0.0596649	12	0.736111	0.0433175	12	0.805556	0.0536282	36	(2, 33)	4.06118	0.0264967	0.0985756	20.0748	1.88372	0.0741716	0.0885832	21.7543	2.5969	0.0165462	0.0661847
GO:0051683	establishment of Golgi localization	12	0.594444	0.0361984	12	0.738889	0.0332912	12	0.666667	0.03849	36	(2, 33)	4.01223	0.0275596	0.10116	21.8476	2.93708	0.00766254	0.0153251	21.9176	1.36687	0.185523	0.185523
GO:0006084	acetyl-CoA metabolic process	12	0.583333	0.0356976	12	0.710648	0.025463	12	0.662037	0.0346731	36	(2, 33)	3.96274	0.0286801	0.102853	19.8916	2.90352	0.00881784	0.0246241	21.9814	1.58151	0.128044	0.128044
GO:0030042	actin filament depolymerization	12	0.572222	0.0422103	12	0.727778	0.0342877	12	0.655556	0.0408935	36	(2, 33)	3.92667	0.0295275	0.104688	21.1133	2.86045	0.00933333	0.0186667	21.9779	1.41794	0.170231	0.170231
GO:0006536	glutamate metabolic process	12	0.572222	0.0220744	12	0.664815	0.0512075	12	0.718519	0.0338715	36	(2, 33)	3.85975	0.0311703	0.105708	14.9518	1.66047	0.11764	0.156853	18.916	3.61854	0.00184017	0.00368035
GO:0006068	ethanol catabolic process	12	0.572222	0.0301046	12	0.755556	0.0604881	12	0.733333	0.0574427	36	(2, 33)	3.81841	0.0322333	0.108138	16.1344	2.71342	0.0152604	0.0479383	16.6187	2.48424	0.0239691	0.0479383
GO:0009404	toxin metabolic process	12	0.566667	0.0607196	12	0.75	0.0452267	12	0.733333	0.0497468	36	(2, 33)	3.75692	0.0338862	0.111079	20.3329	2.42145	0.024919	0.091356	21.1803	2.12325	0.045678	0.091356
GO:0019430	removal of superoxide radicals	12	0.56746	0.0372832	12	0.72619	0.0443018	12	0.686508	0.0459514	36	(2, 33)	3.7464	0.034178	0.111079	21.3764	2.74134	0.0121101	0.0484402	21.104	2.01182	0.0571797	0.114359
GO:0022615	protein to membrane docking	12	0.611111	0.0313376	12	0.555556	0.0427059	12	0.722222	0.0555556	36	(2, 33)	3.66667	0.0364773	0.115354	20.1835	-1.04881	0.306663	0.306663	17.3565	1.74198	0.0992044	0.198409
GO:0070189	kynurenine metabolic process	12	0.597222	0.0630934	12	0.652778	0.0521359	12	0.805556	0.0536282	36	(2, 33)	3.64652	0.0370838	0.115701	21.2453	0.678773	0.504609	0.672812	21.4433	2.51593	0.01989	0.0795602
GO:0000056	ribosomal small subunit export from nucleus	12	0.611111	0.0374555	12	0.680556	0.0521359	12	0.777778	0.0427059	36	(2, 33)	3.53687	0.040578	0.121734	19.9663	1.08176	0.29225	0.389667	21.632	2.93406	0.00776809	0.0310724
GO:0042178	xenobiotic catabolic process	12	0.577381	0.0362069	12	0.669643	0.0501476	12	0.723214	0.029202	36	(2, 33)	3.48933	0.0422002	0.122284	20.0179	1.49165	0.151384	0.151384	21.0558	3.13515	0.00498955	0.0099791
GO:0051131	chaperone-mediated protein complex assembly	12	0.590278	0.0227127	12	0.724537	0.0437149	12	0.668981	0.038602	36	(2, 33)	3.48564	0.042329	0.122284	16.5354	2.72535	0.0146522	0.0293044	17.8011	1.75724	0.0960612	0.0960612
GO:0010039	response to iron ion	12	0.527778	0.0574183	12	0.791667	0.0619717	12	0.666667	0.091747	36	(2, 33)	3.36077	0.0469408	0.12847	21.8731	3.12358	0.00496774	0.019871	18.4706	1.28324	0.215276	0.287034
GO:0039529	RIG-I signaling pathway	12	0.569444	0.083228	12	0.652778	0.0752614	12	0.833333	0.0648749	36	(2, 33)	3.24948	0.0515012	0.136173	21.781	0.742652	0.465627	0.465627	20.7629	2.50071	0.0208501	0.0834004
GO:0034379	very-low-density lipoprotein particle assembly	12	0.575	0.0509382	12	0.658333	0.0608753	12	0.758333	0.039807	36	(2, 33)	3.20576	0.053419	0.138296	21.3364	1.04986	0.30553	0.30553	20.7858	2.83589	0.00996275	0.039851
GO:0006086	acetyl-CoA biosynthetic process from pyruvate	12	0.555556	0.0592224	12	0.763889	0.056027	12	0.708333	0.0652791	36	(2, 33)	3.20096	0.0536342	0.138296	21.9327	2.55545	0.0180602	0.0722408	21.7947	1.73335	0.0971597	0.194319
GO:0010873	positive regulation of cholesterol esterification	12	0.572222	0.0437765	12	0.727778	0.0252374	12	0.661111	0.0565318	36	(2, 33)	3.17814	0.0546701	0.139812	17.5845	3.07846	0.00661059	0.0132212	20.7032	1.2432	0.227688	0.227688
GO:0070995	NADPH oxidation	12	0.571429	0.045403	12	0.734127	0.0451976	12	0.638889	0.0481423	36	(2, 33)	3.12149	0.0573334	0.144258	21.9995	2.53961	0.018675	0.03735	21.9249	1.01943	0.319119	0.319119
GO:0051918	negative regulation of fibrinolysis	12	0.569444	0.056027	12	0.777778	0.0473779	12	0.694444	0.0734931	36	(2, 33)	3.05854	0.0604554	0.150897	21.4092	2.83935	0.00970367	0.0388147	20.5576	1.35262	0.19087	0.19575
GO:0030300	regulation of intestinal cholesterol absorption	12	0.583333	0.0523038	12	0.791667	0.0416667	12	0.666667	0.0845865	36	(2, 33)	2.8371	0.0729502	0.17508	20.9531	3.11543	0.0052432	0.0209728	18.3389	0.837931	0.412858	0.412858
GO:0006572	tyrosine catabolic process	12	0.583333	0.0637625	12	0.683333	0.0440959	12	0.741667	0.028758	36	(2, 33)	2.81348	0.0744365	0.176127	19.5631	1.28991	0.212123	0.28283	15.2973	2.2636	0.0385457	0.0770914
GO:0006544	glycine metabolic process	12	0.588889	0.034654	12	0.65	0.0427387	12	0.722222	0.0417087	36	(2, 33)	2.80341	0.0750796	0.176127	21.0988	1.11065	0.279215	0.279215	21.2856	2.45882	0.0225789	0.0451579
GO:0019439	aromatic compound catabolic process	12	0.6	0.0522233	12	0.758333	0.0434468	12	0.725	0.0565752	36	(2, 33)	2.67447	0.0838586	0.189754	21.2951	2.33073	0.0296685	0.059337	21.8605	1.62351	0.118814	0.158419
GO:0034380	high-density lipoprotein particle assembly	12	0.575	0.0462618	12	0.75	0.0288675	12	0.708333	0.0802065	36	(2, 33)	2.6651	0.084538	0.189754	18.4386	3.20926	0.00475087	0.00950174	17.5896	1.44001	0.167425	0.167425
GO:0046050	UMP catabolic process	12	0.569444	0.066345	12	0.638889	0.0890308	12	0.791667	0.0507726	36	(2, 33)	2.60118	0.0893291	0.1949	20.3374	0.625444	0.538635	0.538635	20.5938	2.65996	0.0148032	0.0592127
GO:0046079	dUMP catabolic process	12	0.569444	0.066345	12	0.638889	0.0890308	12	0.791667	0.0507726	36	(2, 33)	2.60118	0.0893291	0.1949	20.3374	0.625444	0.538635	0.538635	20.5938	2.65996	0.0148032	0.0296064
GO:0006120	mitochondrial electron transport, NADH to ubiquinone	12	0.592593	0.041078	12	0.724537	0.0326992	12	0.69213	0.0521312	36	(2, 33)	2.59094	0.0901226	0.195266	20.9467	2.51305	0.0202228	0.0404457	20.859	1.49971	0.148673	0.148673
GO:0019441	tryptophan catabolic process to kynurenine	12	0.611111	0.0313376	12	0.736111	0.0479299	12	0.75	0.0598117	36	(2, 33)	2.5601	0.092559	0.199162	18.9515	2.18282	0.041836	0.111499	16.616	2.05688	0.0557493	0.111499
GO:0006699	bile acid biosynthetic process	12	0.590741	0.0229605	12	0.72037	0.0276878	12	0.661111	0.0604958	36	(2, 33)	2.55044	0.0933364	0.199459	21.2715	3.60388	0.00164216	0.00656865	14.1047	1.08753	0.295037	0.295037
GO:0046685	response to arsenic-containing substance	12	0.558333	0.039807	12	0.675	0.0494286	12	0.7	0.0522233	36	(2, 33)	2.53925	0.0942458	0.19985	21.0438	1.83829	0.080178	0.160356	20.5564	2.15742	0.0429704	0.160356
GO:0051791	medium-chain fatty acid metabolic process	12	0.6	0.0522233	12	0.783333	0.0588183	12	0.725	0.0664295	36	(2, 33)	2.48303	0.098959	0.207216	21.696	2.33081	0.0294707	0.0589414	20.8386	1.4793	0.154019	0.154019
GO:1903800	positive regulation of production of miRNAs involved in gene silencing by miRNA	12	0.566667	0.0466017	12	0.716667	0.066096	12	0.716667	0.0505025	36	(2, 33)	2.475	0.0996519	0.207276	19.7694	1.85477	0.0786068	0.104809	21.8594	2.18282	0.0400789	0.104809
GO:0051006	positive regulation of lipoprotein lipase activity	12	0.583333	0.0365839	12	0.733333	0.0449467	12	0.666667	0.0594588	36	(2, 33)	2.45788	0.101148	0.208994	21.1292	2.58829	0.0170992	0.0341985	18.2846	1.19368	0.247861	0.247861
GO:0019346	transsulfuration	12	0.638889	0.0705717	12	0.847222	0.0521359	12	0.75	0.0753778	36	(2, 33)	2.43644	0.103054	0.209779	20.2513	2.37441	0.0275653	0.0551306	21.9052	1.07606	0.293612	0.391482
GO:0006584	catecholamine metabolic process	12	0.558333	0.0583333	12	0.7	0.0426401	12	0.691667	0.0514315	36	(2, 33)	2.41011	0.105447	0.211593	20.1444	1.96062	0.0638995	0.134286	21.6601	1.71448	0.100715	0.134286
GO:0051099	positive regulation of binding	12	0.583333	0.0781197	12	0.805556	0.0401666	12	0.625	0.0986547	36	(2, 33)	2.39899	0.106475	0.211593	16.4362	2.52982	0.0219739	0.0439478	20.9016	0.331111	0.743857	0.743857
GO:0045899	positive regulation of RNA polymerase II transcription preinitiation complex assembly	12	0.6	0.0531816	12	0.7	0.0422435	12	0.738889	0.044539	36	(2, 33)	2.33475	0.112628	0.214268	20.9284	1.47237	0.1558	0.207733	21.3426	2.00219	0.0581341	0.116268
GO:0009437	carnitine metabolic process	12	0.558333	0.0556754	12	0.641667	0.0570198	12	0.725	0.0552199	36	(2, 33)	2.21625	0.124989	0.232025	21.9875	1.04568	0.307071	0.307071	21.9985	2.12543	0.0450208	0.0610192
GO:0006085	acetyl-CoA biosynthetic process	12	0.6	0.0325669	12	0.725	0.0350865	12	0.691667	0.0583333	36	(2, 33)	2.20732	0.125978	0.232025	21.879	2.61116	0.0159883	0.0319766	17.25	1.37208	0.18762	0.25016
GO:0000338	protein deneddylation	12	0.566667	0.0343286	12	0.711111	0.0552517	12	0.611111	0.0567547	36	(2, 33)	2.20331	0.126424	0.232025	18.3912	2.22059	0.0391629	0.117021	18.0986	0.670059	0.51128	0.673286
GO:1990592	protein K69-linked ufmylation	12	0.555556	0.0516289	12	0.583333	0.0481125	12	0.708333	0.0652791	36	(2, 33)	2.14991	0.132532	0.241359	21.8914	0.393611	0.697676	0.697676	20.8912	1.83565	0.0806856	0.322742
GO:0019674	NAD metabolic process	12	0.583333	0.0781197	12	0.75	0.0435194	12	0.736111	0.0630934	36	(2, 33)	2.14202	0.13346	0.241359	17.2278	1.86378	0.0794874	0.158975	21.0671	1.52144	0.143018	0.170043
GO:0070585	protein localization to mitochondrion	12	0.569444	0.0857192	12	0.638889	0.049549	12	0.763889	0.0630934	36	(2, 33)	2.11323	0.136907	0.244086	17.6126	0.701391	0.492223	0.492223	20.2143	1.82687	0.0825235	0.165047
GO:0045050	protein insertion into ER membrane by stop-transfer membrane-anchor sequence	12	0.575	0.0686725	12	0.566667	0.0256235	12	0.708333	0.0633154	36	(2, 33)	2.02086	0.148619	0.259943	14.0047	-0.113692	0.911095	0.911095	21.8565	1.42745	0.167581	0.223442
GO:0070458	cellular detoxification of nitrogen compound	12	0.583333	0.0561833	12	0.725	0.0578988	12	0.708333	0.0499368	36	(2, 33)	1.9979	0.151693	0.261482	21.9801	1.75597	0.0930213	0.110702	21.7013	1.66294	0.110702	0.110702
GO:0042159	lipoprotein catabolic process	12	0.527778	0.0866349	12	0.680556	0.0521359	12	0.722222	0.0776695	36	(2, 33)	1.9342	0.160578	0.27202	18.0435	1.51097	0.148112	0.296225	21.7426	1.67115	0.109025	0.296225
GO:0019509	L-methionine salvage from methylthioadenosine	12	0.555556	0.0690646	12	0.763889	0.0752614	12	0.638889	0.0816325	36	(2, 33)	1.92923	0.161293	0.27202	21.8395	2.03953	0.0536775	0.21471	21.4125	0.779334	0.444312	0.548099
GO:0046038	GMP catabolic process	12	0.572222	0.0224108	12	0.616667	0.0285744	12	0.672222	0.0521964	36	(2, 33)	1.8626	0.171227	0.281173	20.8178	1.22388	0.234671	0.234671	14.9223	1.76043	0.0988086	0.131745
GO:0009086	methionine biosynthetic process	12	0.583333	0.0394619	12	0.711111	0.0668348	12	0.672222	0.031203	36	(2, 33)	1.83921	0.174865	0.285644	17.8385	1.6463	0.117206	0.145684	20.8892	1.7669	0.0918532	0.145684
GO:0034372	very-low-density lipoprotein particle remodeling	12	0.555556	0.0659473	12	0.722222	0.0374555	12	0.708333	0.0920332	36	(2, 33)	1.80395	0.180508	0.290302	17.4279	2.19756	0.0417647	0.0835295	19.9393	1.34937	0.192342	0.192342
GO:0030043	actin filament fragmentation	12	0.555556	0.0626751	12	0.722222	0.0516289	12	0.625	0.0714361	36	(2, 33)	1.7976	0.181544	0.29047	21.2218	2.0525	0.0526573	0.210629	21.6338	0.73074	0.472779	0.630371
GO:0006548	histidine catabolic process	12	0.555556	0.0427059	12	0.708333	0.0584775	12	0.652778	0.0724114	36	(2, 33)	1.7107	0.196379	0.308762	20.1349	2.10986	0.0475793	0.190317	17.8263	1.15649	0.262745	0.52549
GO:0006547	histidine metabolic process	12	0.555556	0.0427059	12	0.708333	0.0584775	12	0.652778	0.0724114	36	(2, 33)	1.7107	0.196379	0.308762	20.1349	2.10986	0.0475793	0.190317	17.8263	1.15649	0.262745	0.52549
GO:0071569	protein ufmylation	12	0.55	0.0583874	12	0.566667	0.0376051	12	0.666667	0.0466017	36	(2, 33)	1.70758	0.196935	0.308762	18.7862	0.239983	0.812943	0.812943	20.9692	1.5617	0.133325	0.409824
GO:0110095	cellular detoxification of aldehyde	12	0.569444	0.0630934	12	0.666667	0.0615457	12	0.736111	0.0694444	36	(2, 33)	1.66992	0.20378	0.316751	21.9864	1.10304	0.281936	0.330649	21.8007	1.77634	0.0896369	0.179274
GO:0071816	tail-anchored membrane protein insertion into ER membrane	12	0.574074	0.0254343	12	0.599537	0.0519065	12	0.675926	0.0413616	36	(2, 33)	1.6684	0.20406	0.316751	15.9943	0.440513	0.665461	0.665461	18.2782	2.09762	0.0500997	0.0774536
GO:0009115	xanthine catabolic process	12	0.575	0.0462618	12	0.675	0.0686725	12	0.7	0.0325669	36	(2, 33)	1.65789	0.206018	0.318205	19.2789	1.20771	0.241767	0.322355	19.753	2.20945	0.0391243	0.156497
GO:0010637	negative regulation of mitochondrial fusion	12	0.555556	0.0990981	12	0.652778	0.090496	12	0.763889	0.0433175	36	(2, 33)	1.63933	0.209524	0.31959	21.8211	0.724451	0.476485	0.476485	15.0555	1.9263	0.0731608	0.146322
GO:0006707	cholesterol catabolic process	12	0.575397	0.0395199	12	0.650794	0.0407504	12	0.698413	0.0618474	36	(2, 33)	1.63782	0.209812	0.31959	21.9793	1.3282	0.197741	0.263655	18.6992	1.67607	0.110365	0.220731
GO:0070934	CRD-mediated mRNA stabilization	12	0.638889	0.049549	12	0.638889	0.0841709	12	0.777778	0.0473779	36	(2, 33)	1.6369	0.209987	0.31959	17.8064	0	1	1	21.956	2.02595	0.0550908	0.220363
GO:0009083	branched-chain amino acid catabolic process	12	0.555556	0.0575304	12	0.686508	0.0541859	12	0.619048	0.045023	36	(2, 33)	1.55511	0.226246	0.335545	21.9216	1.65698	0.111768	0.394702	20.7986	0.869117	0.394702	0.394702
GO:0006108	malate metabolic process	12	0.569444	0.0630934	12	0.694444	0.0609732	12	0.694444	0.049549	36	(2, 33)	1.53886	0.229633	0.337073	21.9743	1.42464	0.168308	0.224411	20.8295	1.55814	0.134266	0.224411
GO:0010815	bradykinin catabolic process	12	0.555556	0.0659473	12	0.638889	0.0401666	12	0.708333	0.0743235	36	(2, 33)	1.52824	0.231875	0.337073	18.174	1.07922	0.294607	0.294607	21.6928	1.53757	0.138613	0.215668
GO:0044387	negative regulation of protein kinase activity by regulation of protein phosphorylation	12	0.625	0.0823809	12	0.597222	0.056027	12	0.75	0.0561833	36	(2, 33)	1.51877	0.233895	0.337073	19.3824	-0.278816	0.783339	0.783339	19.4126	1.25357	0.224887	0.29985
GO:0001561	fatty acid alpha-oxidation	12	0.583333	0.0860174	12	0.625	0.0445941	12	0.733333	0.0497468	36	(2, 33)	1.51623	0.234439	0.337073	16.5146	0.430042	0.672724	0.672724	17.618	1.50956	0.148881	0.24051
GO:0046055	dGMP catabolic process	12	0.555556	0.0170824	12	0.622222	0.0540192	12	0.666667	0.0586033	36	(2, 33)	1.41216	0.257954	0.359722	13.1782	1.1767	0.260134	0.260134	12.8559	1.82023	0.0920742	0.122766
GO:0042743	hydrogen peroxide metabolic process	12	0.583333	0.0781197	12	0.736111	0.0479299	12	0.680556	0.066345	36	(2, 33)	1.40137	0.260532	0.360042	18.2537	1.66695	0.112591	0.450365	21.4378	0.948595	0.353398	0.706796
GO:0006104	succinyl-CoA metabolic process	12	0.583333	0.0419435	12	0.688889	0.0508072	12	0.666667	0.0499158	36	(2, 33)	1.35975	0.270732	0.368858	21.2381	1.60216	0.123891	0.165188	21.3659	1.27815	0.214909	0.214909
GO:0006166	purine ribonucleoside salvage	12	0.569444	0.0630934	12	0.694444	0.0675239	12	0.666667	0.0410305	36	(2, 33)	1.26415	0.295802	0.394403	21.8994	1.35262	0.189981	0.212009	18.8924	1.29179	0.212009	0.212009
GO:0010898	positive regulation of triglyceride catabolic process	12	0.561111	0.026538	12	0.677778	0.0567547	12	0.611111	0.0660748	36	(2, 33)	1.23959	0.302632	0.398807	15.5907	1.86212	0.0815432	0.108724	14.4588	0.702198	0.493706	0.493706
GO:0075525	viral translational termination-reinitiation	12	0.558333	0.0583333	12	0.6	0.0603023	12	0.683333	0.0534185	36	(2, 33)	1.22846	0.305782	0.400858	21.9758	0.496625	0.624385	0.832513	21.8317	1.58034	0.128409	0.513638
GO:0006122	mitochondrial electron transport, ubiquinol to cytochrome c	12	0.589286	0.0468347	12	0.675595	0.0833478	12	0.714286	0.0326025	36	(2, 33)	1.20409	0.312803	0.408346	17.3168	0.90277	0.379034	0.379034	19.6335	2.19048	0.0407386	0.162954
GO:0071404	cellular response to low-density lipoprotein particle stimulus	12	0.566667	0.0474962	12	0.611111	0.0336684	12	0.677778	0.0675863	36	(2, 33)	1.17913	0.320171	0.414495	19.8262	0.763401	0.454213	0.454213	19.7345	1.34507	0.193858	0.258477
GO:0016559	peroxisome fission	12	0.566667	0.0380501	12	0.666667	0.0651339	12	0.638889	0.035256	36	(2, 33)	1.15297	0.328088	0.422902	17.7247	1.32567	0.201783	0.269044	21.8733	1.39229	0.177828	0.269044
GO:0090277	positive regulation of peptide hormone secretion	12	0.569444	0.066345	12	0.638889	0.0574183	12	0.722222	0.087841	36	(2, 33)	1.13879	0.332467	0.423386	21.5561	0.791469	0.437293	0.437293	20.4687	1.38787	0.180099	0.345357
GO:0001667	ameboidal-type cell migration	12	0.583333	0.0329524	12	0.627778	0.0430005	12	0.672222	0.049549	36	(2, 33)	1.09943	0.344952	0.435729	20.6066	0.82039	0.421383	0.453424	19.1383	1.49378	0.151538	0.442024
GO:0015986	ATP synthesis coupled proton transport	12	0.625	0.0339101	12	0.699405	0.0546356	12	0.723214	0.0558022	36	(2, 33)	1.08631	0.349221	0.439343	18.3797	1.15709	0.262054	0.262054	18.1492	1.5041	0.149758	0.199678
GO:0006563	L-serine metabolic process	12	0.611111	0.0555556	12	0.736111	0.0857192	12	0.722222	0.0516289	36	(2, 33)	1.07497	0.35296	0.442263	18.8551	1.22372	0.236132	0.236132	21.8828	1.46504	0.157131	0.236132
GO:0043648	dicarboxylic acid metabolic process	12	0.611111	0.0803332	12	0.736111	0.0694444	12	0.625	0.0507726	36	(2, 33)	1.01646	0.372926	0.463256	21.5492	1.17715	0.251973	0.346629	18.5787	0.146148	0.885379	0.885379
GO:0006196	AMP catabolic process	12	0.541667	0.0619717	12	0.527778	0.0401666	12	0.638889	0.0734931	36	(2, 33)	1.01292	0.374168	0.463256	18.8557	-0.188069	0.852832	0.852832	21.3899	1.01132	0.323167	0.646334
GO:0042168	heme metabolic process	12	0.566667	0.0449467	12	0.658333	0.0499368	12	0.625	0.0445941	36	(2, 33)	0.993204	0.381189	0.468232	21.7606	1.36438	0.186393	0.564207	21.9986	0.921314	0.366881	0.564207
GO:0042776	mitochondrial ATP synthesis coupled proton transport	12	0.614316	0.0304968	12	0.669872	0.0448614	12	0.695513	0.0478433	36	(2, 33)	0.987921	0.383094	0.468727	19.3777	1.02415	0.318382	0.318382	18.6724	1.43112	0.168921	0.225228
GO:0006520	cellular amino acid metabolic process	12	0.588889	0.0374555	12	0.633333	0.0583153	12	0.688889	0.058219	36	(2, 33)	0.919178	0.408817	0.492474	18.7559	0.64126	0.529112	0.529112	18.7741	1.44452	0.165075	0.2201
GO:2000767	positive regulation of cytoplasmic translation	12	0.541667	0.0619717	12	0.638889	0.0705717	12	0.666667	0.0739688	36	(2, 33)	0.904294	0.414624	0.497203	21.6387	1.03517	0.312022	0.416029	21.3452	1.29536	0.20903	0.416029
GO:0060440	trachea formation	12	0.583333	0.066477	12	0.708333	0.0684269	12	0.611111	0.0749111	36	(2, 33)	0.878427	0.424925	0.506018	21.9816	1.31025	0.203637	0.307581	21.6934	0.27735	0.784137	0.784137
GO:0031204	posttranslational protein targeting to membrane, translocation	12	0.652778	0.056027	12	0.75	0.0951253	12	0.791667	0.0743235	36	(2, 33)	0.860396	0.432266	0.51086	17.812	0.880647	0.390237	0.630957	20.45	1.49222	0.150908	0.603634
GO:0033499	galactose catabolic process via UDP-galactose	12	0.583333	0.0561833	12	0.722222	0.0720472	12	0.625	0.0986547	36	(2, 33)	0.842871	0.43953	0.515399	20.7667	1.52017	0.143548	0.574191	17.456	0.367007	0.718025	0.957367
GO:0006574	valine catabolic process	12	0.555556	0.0854118	12	0.708333	0.0797856	12	0.611111	0.087841	36	(2, 33)	0.839212	0.441063	0.515399	21.8986	1.30713	0.204727	0.409453	21.9827	0.45344	0.654677	0.654677
GO:0086073	bundle of His cell-Purkinje myocyte adhesion involved in cell communication	12	0.583333	0.0767062	12	0.691667	0.0645008	12	0.658333	0.035799	36	(2, 33)	0.815496	0.451137	0.523252	21.3708	1.08095	0.291768	0.389085	15.5748	0.886015	0.389085	0.389085
GO:0098911	regulation of ventricular cardiac muscle cell action potential	12	0.583333	0.0767062	12	0.691667	0.0645008	12	0.658333	0.035799	36	(2, 33)	0.815496	0.451137	0.523252	21.3708	1.08095	0.291768	0.389085	15.5748	0.886015	0.389085	0.389085
GO:1905146	lysosomal protein catabolic process	12	0.566667	0.0689019	12	0.675	0.0760034	12	0.666667	0.0607196	36	(2, 33)	0.767215	0.472408	0.538907	21.7916	1.05602	0.302527	0.302527	21.6575	1.08887	0.288182	0.302527
GO:1904851	positive regulation of establishment of protein localization to telomere	12	0.578704	0.0295783	12	0.659722	0.0398928	12	0.631944	0.0652455	36	(2, 33)	0.75634	0.477344	0.541569	20.2875	1.6314	0.118233	0.236466	15.3381	0.743202	0.468591	0.468591
GO:0048549	positive regulation of pinocytosis	12	0.569444	0.083228	12	0.694444	0.0890308	12	0.583333	0.0632322	36	(2, 33)	0.746977	0.481638	0.544461	21.9008	1.02565	0.316255	0.421673	20.5252	0.132878	0.895584	0.895584
GO:0032872	regulation of stress-activated MAPK cascade	12	0.569444	0.0479299	12	0.666667	0.0894239	12	0.583333	0.0383805	36	(2, 33)	0.704918	0.501438	0.562765	16.8383	0.958242	0.351498	0.468664	20.9966	0.226192	0.82324	0.82324
GO:0046755	viral budding	12	0.583333	0.0753778	12	0.680556	0.0381514	12	0.597222	0.0694444	36	(2, 33)	0.693548	0.506937	0.566897	16.2887	1.15079	0.266432	0.355242	21.8538	0.135514	0.893446	0.893446
GO:0070508	cholesterol import	12	0.555556	0.0592224	12	0.652778	0.0724114	12	0.569444	0.0694444	36	(2, 33)	0.611111	0.548775	0.607156	21.1668	1.03931	0.310389	0.52516	21.4649	0.152177	0.880469	0.880469
GO:1903608	protein localization to cytoplasmic stress granule	12	0.633333	0.0619547	12	0.725	0.0565752	12	0.683333	0.0637625	36	(2, 33)	0.569073	0.571506	0.630071	21.821	1.09258	0.286496	0.381995	21.9818	0.5624	0.579534	0.579534
GO:0034334	adherens junction maintenance	12	0.597222	0.083228	12	0.694444	0.0816325	12	0.597222	0.0694444	36	(2, 33)	0.513333	0.603198	0.660343	21.9918	0.833957	0.413272	0.55103	21.3162	0	1	1
GO:0070863	positive regulation of protein exit from endoplasmic reticulum	12	0.575397	0.0381936	12	0.615079	0.0492011	12	0.638889	0.0474232	36	(2, 33)	0.503621	0.608908	0.663557	20.7256	0.637106	0.531031	0.547612	21.0441	1.04272	0.308911	0.547612
GO:0046826	negative regulation of protein export from nucleus	12	0.569444	0.0433175	12	0.652778	0.0752614	12	0.666667	0.096225	36	(2, 33)	0.493737	0.614778	0.66601	17.5672	0.959651	0.350254	0.39953	15.2825	0.921314	0.371203	0.39953
GO:0061684	chaperone-mediated autophagy	12	0.541667	0.0823809	12	0.638889	0.0866349	12	0.569444	0.0479299	36	(2, 33)	0.453488	0.639308	0.690188	21.9445	0.813234	0.42482	0.566426	17.6814	0.291448	0.7741	0.7741
GO:0006552	leucine catabolic process	12	0.591667	0.0645008	12	0.633333	0.0594588	12	0.675	0.0719059	36	(2, 33)	0.404809	0.670372	0.719615	21.8558	0.474968	0.639522	0.639522	21.7452	0.862699	0.397718	0.531649
GO:0006101	citrate metabolic process	12	0.611111	0.0925084	12	0.694444	0.0958599	12	0.708333	0.0619717	36	(2, 33)	0.38424	0.683974	0.728328	21.9722	0.625543	0.538058	0.701317	19.2179	0.873142	0.393365	0.701317
GO:1902396	protein localization to bicellular tight junction	12	0.555556	0.0803332	12	0.638889	0.0609732	12	0.597222	0.0724114	36	(2, 33)	0.337884	0.715717	0.759536	20.5158	0.826292	0.418145	0.747423	21.7671	0.385261	0.703783	0.747423
GO:0009062	fatty acid catabolic process	12	0.594444	0.031203	12	0.644444	0.0540192	12	0.6	0.0544331	36	(2, 33)	0.328694	0.722193	0.762793	17.6051	0.801495	0.433531	0.578041	17.5247	0.0885457	0.930447	0.930447
GO:0048208	COPII vesicle coating	12	0.541667	0.0714361	12	0.611111	0.0947559	12	0.611111	0.0592224	36	(2, 33)	0.274177	0.761912	0.797706	20.4509	0.585206	0.564811	0.564811	21.2694	0.748386	0.462423	0.564811
GO:0006531	aspartate metabolic process	12	0.591667	0.0690392	12	0.633333	0.0568535	12	0.641667	0.0451569	36	(2, 33)	0.214465	0.808089	0.83762	21.2195	0.465884	0.646045	0.646045	18.9558	0.606092	0.551644	0.646045
GO:0006204	IMP catabolic process	12	0.555556	0.0555556	12	0.569444	0.0630934	12	0.611111	0.0749111	36	(2, 33)	0.197787	0.82151	0.845911	21.6532	0.165213	0.870309	0.870309	20.2898	0.595683	0.557974	0.743965
GO:0001765	membrane raft assembly	12	0.541667	0.0547607	12	0.583333	0.0523038	12	0.555556	0.0473779	36	(2, 33)	0.169231	0.845042	0.86728	21.9538	0.550229	0.587717	0.783623	21.5542	0.191805	0.84969	0.84969
GO:0090666	scaRNA localization to Cajal body	12	0.569444	0.0752614	12	0.625	0.106847	12	0.638889	0.117553	36	(2, 33)	0.131101	0.877584	0.892393	19.7592	0.425086	0.675367	0.820153	18.7206	0.497519	0.624617	0.820153
GO:1904874	positive regulation of telomerase RNA localization to Cajal body	12	0.569444	0.0752614	12	0.625	0.106847	12	0.638889	0.117553	36	(2, 33)	0.131101	0.877584	0.892393	19.7592	0.425086	0.675367	0.90049	18.7206	0.497519	0.624617	0.90049
GO:0019853	L-ascorbic acid biosynthetic process	12	0.597222	0.0857192	12	0.625	0.0897176	12	0.583333	0.0435194	36	(2, 33)	0.0780933	0.925049	0.937062	21.9544	0.223861	0.824935	0.886895	16.3174	-0.144474	0.886895	0.886895
GO:0072378	blood coagulation, fibrin clot formation	12	0.666667	0.0615457	12	0.694444	0.0734931	12	0.694444	0.0536282	36	(2, 33)	0.0639535	0.938165	0.947273	21.3421	0.289775	0.774785	0.774785	21.5956	0.340279	0.736934	0.774785

## Sheet: RCI-transcriptomics
ModuleID	ModuleName	Ctrl_N	Ctrl_RMSmean	Ctrl_RMSsem	Aca_N	Aca_RMSmean	Aca_RMSsem	Rapa_N	Rapa_RMSmean	Rapa_RMSsem	ANOVA_N	ANOVA_DoF	ANOVA_Fstat	ANOVA_Pval	ANOVA_AdjPval	Aca-vs-Ctrl_DoF	Aca-vs-Ctrl_tStat	Aca-vs-Ctrl_Pval	Aca-vs-Ctrl_AdjPval	Rapa-vs-Ctrl_DoF	Rapa-vs-Ctrl_tStat	Rapa-vs-Ctrl_Pval	Rapa-vs-Ctrl_AdjPval
GO:0006749	glutathione metabolic process	12	0.581197	0.00731134	12	0.751571	0.0141291	12	0.649635	0.0148235	36	(2, 33)	46.6372	2.41977e-10	7.54968e-08	16.4969	10.7095	7.67012e-09	3.06805e-08	16.053	4.14066	0.000763315	0.00101775
GO:0042178	xenobiotic catabolic process	12	0.586957	0.0149426	12	0.722017	0.0125397	12	0.642229	0.0149359	36	(2, 33)	22.9142	5.75717e-07	8.98119e-05	21.3568	6.92366	7.01121e-07	2.80448e-06	22	2.61619	0.0157692	0.0210256
GO:0006796	phosphate-containing compound metabolic process	12	0.55787	0.0284962	12	0.657407	0.0326769	12	0.775463	0.0302862	36	(2, 33)	12.7261	8.00345e-05	0.00638232	21.6002	2.29576	0.0317825	0.0423766	21.9189	5.23251	3.04003e-05	0.000121601
GO:0006635	fatty acid beta-oxidation	12	0.593593	0.0170932	12	0.728513	0.0214431	12	0.69609	0.0205521	36	(2, 33)	12.6708	8.25739e-05	0.00638232	20.9585	4.92009	7.27856e-05	0.000291143	21.293	3.83433	0.000945684	0.00126091
GO:0070458	cellular detoxification of nitrogen compound	12	0.541667	0.0652791	12	0.833333	0.0290129	12	0.819444	0.0479299	36	(2, 33)	10.9739	0.000221968	0.0076949	15.1825	4.0829	0.00095733	0.00382932	20.1894	3.42997	0.00262421	0.00524841
GO:0015909	long-chain fatty acid transport	12	0.578788	0.0327268	12	0.722727	0.016158	12	0.668182	0.018199	36	(2, 33)	9.52459	0.000542813	0.0130275	16.062	3.94373	0.00115398	0.00461594	17.2094	2.38724	0.028706	0.028706
GO:0006536	glutamate metabolic process	12	0.56713	0.026586	12	0.712963	0.0227662	12	0.622685	0.0302862	36	(2, 33)	7.58595	0.00194708	0.0342236	21.4911	4.16647	0.000418769	0.00167508	21.6367	1.37856	0.182119	0.182119
GO:0006734	NADH metabolic process	12	0.57197	0.0178034	12	0.694444	0.0252869	12	0.683081	0.0304438	36	(2, 33)	7.29467	0.00237996	0.0344798	19.7542	3.96031	0.000787448	0.00314979	17.7359	3.15054	0.00560811	0.00747749
GO:0016559	peroxisome fission	12	0.569444	0.0268141	12	0.763889	0.0359424	12	0.625	0.0465691	36	(2, 33)	7.2	0.00254178	0.0344798	20.3485	4.33616	0.000309668	0.00123867	17.5715	1.03384	0.315231	0.315231
GO:0043691	reverse cholesterol transport	12	0.574619	0.0148009	12	0.688998	0.0255485	12	0.673747	0.0284834	36	(2, 33)	6.87471	0.0031928	0.0381645	17.6361	3.87382	0.00114915	0.0022983	16.5367	3.08818	0.00684093	0.00912125
GO:0042157	lipoprotein metabolic process	12	0.578472	0.0195019	12	0.6875	0.0307814	12	0.73125	0.037326	36	(2, 33)	6.82498	0.00330701	0.0381645	18.6054	2.99204	0.00761662	0.0101555	16.5891	3.62776	0.00215116	0.00430231
GO:0098761	cellular response to interleukin-7	12	0.588889	0.0191445	12	0.673611	0.0223756	12	0.704861	0.0267773	36	(2, 33)	6.81857	0.00332203	0.0381645	21.4858	2.87702	0.00888844	0.00888844	19.9159	3.52316	0.00214802	0.00429603
GO:0043171	peptide catabolic process	12	0.582265	0.0217215	12	0.722222	0.033526	12	0.637821	0.0253541	36	(2, 33)	6.65537	0.00373019	0.0381645	18.8515	3.50351	0.00239873	0.00959494	21.4941	1.66401	0.110622	0.110622
GO:0034380	high-density lipoprotein particle assembly	12	0.568452	0.034182	12	0.708333	0.0423567	12	0.735119	0.0261776	36	(2, 33)	6.58786	0.00391431	0.0381645	21.0606	2.56998	0.0178254	0.0237672	20.6005	3.87108	0.000909495	0.00363798
GO:0000038	very long-chain fatty acid metabolic process	12	0.575536	0.0244686	12	0.727583	0.0293058	12	0.637914	0.0358435	36	(2, 33)	6.39058	0.00450971	0.0413832	21.321	3.9826	0.000661136	0.00264454	19.4231	1.43732	0.166543	0.222057
GO:0061732	mitochondrial acetyl-CoA biosynthetic process from pyruvate	12	0.56746	0.031269	12	0.666667	0.035169	12	0.734127	0.0344077	36	(2, 33)	6.2043	0.00516062	0.0447254	21.7029	2.1081	0.0468049	0.0624066	21.8017	3.58474	0.00166889	0.00333777
GO:0010898	positive regulation of triglyceride catabolic process	12	0.577273	0.0273301	12	0.671212	0.0205677	12	0.675758	0.0208549	36	(2, 33)	5.7775	0.0070581	0.0550251	20.4339	2.74639	0.0122888	0.0245776	20.5666	2.86475	0.00940221	0.0245776
GO:0006520	cellular amino acid metabolic process	12	0.584524	0.0172404	12	0.681349	0.0243196	12	0.657937	0.0209037	36	(2, 33)	5.77559	0.00706812	0.0550251	19.8269	3.24801	0.00406239	0.0162496	21.231	2.70935	0.013056	0.026112
GO:0010873	positive regulation of cholesterol esterification	12	0.56713	0.0252324	12	0.678241	0.0419405	12	0.736111	0.0381514	36	(2, 33)	5.74488	0.00723086	0.0550251	18.0405	2.27009	0.0356922	0.0475896	19.0776	3.69435	0.00153088	0.0061235
GO:0030042	actin filament depolymerization	12	0.576389	0.0345535	12	0.738426	0.0222796	12	0.678241	0.0430411	36	(2, 33)	5.68074	0.00758371	0.0563361	18.7985	3.94121	0.0008916	0.0035664	21.0177	1.84531	0.0791292	0.105506
GO:0019853	L-ascorbic acid biosynthetic process	12	0.583333	0.0632322	12	0.861111	0.049549	12	0.708333	0.0619717	36	(2, 33)	5.64055	0.00781408	0.0566975	20.81	3.45782	0.0023788	0.00951521	21.9911	1.41184	0.171991	0.343983
GO:0006107	oxaloacetate metabolic process	12	0.574074	0.0321357	12	0.736111	0.0297098	12	0.666667	0.0425688	36	(2, 33)	5.31887	0.00994839	0.0685712	21.8658	3.70244	0.00125258	0.00501034	20.464	1.736	0.0975974	0.0975974
GO:0006637	acyl-CoA metabolic process	12	0.587844	0.025589	12	0.685897	0.0167309	12	0.647911	0.0216845	36	(2, 33)	5.21924	0.0107288	0.0685712	18.9517	3.20716	0.00465023	0.00930046	21.4233	1.79082	0.0874634	0.0874634
GO:0140374	antiviral innate immune response	12	0.571429	0.0281108	12	0.730159	0.0407504	12	0.611111	0.0392473	36	(2, 33)	5.12912	0.0114906	0.0712751	19.536	3.2063	0.00452884	0.0181154	19.9348	0.821995	0.420803	0.420803
GO:0071404	cellular response to low-density lipoprotein particle stimulus	12	0.577485	0.00690909	12	0.672515	0.03013	12	0.664717	0.0261363	36	(2, 33)	5.09586	0.0117861	0.0712751	12.1536	3.07419	0.00951397	0.0190279	12.5299	3.22674	0.00690494	0.0190279
GO:0051006	positive regulation of lipoprotein lipase activity	12	0.588889	0.0359261	12	0.755556	0.0379023	12	0.668519	0.0372511	36	(2, 33)	5.06622	0.0120563	0.0712751	21.9372	3.19142	0.00422672	0.0169069	21.9712	1.53866	0.138166	0.184221
GO:0015986	ATP synthesis coupled proton transport	12	0.598611	0.0337542	12	0.715278	0.0444977	12	0.769444	0.0373993	36	(2, 33)	5.06067	0.0121076	0.0712751	20.5103	2.08887	0.0493795	0.098759	21.7726	3.39096	0.0026553	0.0106212
GO:0016558	protein import into peroxisome matrix	12	0.562963	0.0265673	12	0.690741	0.0355027	12	0.67037	0.0332584	36	(2, 33)	4.60203	0.0172638	0.0852061	20.3786	2.8816	0.00910886	0.0182177	20.9762	2.52326	0.0197685	0.0197685
GO:0098911	regulation of ventricular cardiac muscle cell action potential	12	0.56746	0.0265121	12	0.746032	0.0348418	12	0.630952	0.0589438	36	(2, 33)	4.55948	0.0178484	0.0852061	20.5399	4.07867	0.000559072	0.00223629	15.2758	0.982367	0.341223	0.389085
GO:0006544	glycine metabolic process	12	0.576389	0.0329958	12	0.68287	0.0387531	12	0.722222	0.0340207	36	(2, 33)	4.55641	0.0178914	0.0852061	21.4545	2.09209	0.0484929	0.0646572	21.9794	3.07708	0.00551636	0.0220655
GO:0009437	carnitine metabolic process	12	0.563492	0.0526992	12	0.706349	0.041791	12	0.730159	0.0289141	36	(2, 33)	4.54808	0.0180086	0.0852061	20.9142	2.124	0.0457644	0.0610192	17.0724	2.77269	0.0129955	0.0519819
GO:0070995	NADPH oxidation	12	0.565476	0.0397681	12	0.669643	0.0352033	12	0.71131	0.0306023	36	(2, 33)	4.50514	0.0186257	0.0852061	21.6809	1.9613	0.0628126	0.0837501	20.6453	2.90622	0.00854301	0.034172
GO:0042776	mitochondrial ATP synthesis coupled proton transport	12	0.593407	0.0389696	12	0.692308	0.0453089	12	0.771062	0.0414679	36	(2, 33)	4.49294	0.0188051	0.0852061	21.5185	1.65491	0.112456	0.224912	21.9156	3.12195	0.00497889	0.0199156
GO:0009086	methionine biosynthetic process	12	0.583333	0.0285744	12	0.662963	0.0440074	12	0.735185	0.0334407	36	(2, 33)	4.47069	0.0191371	0.0852061	18.8754	1.51761	0.145684	0.145684	21.4775	3.45227	0.00232862	0.0093145
GO:0051099	positive regulation of binding	12	0.558333	0.0656648	12	0.8	0.0369274	12	0.7	0.0651339	36	(2, 33)	4.46022	0.0192955	0.0852061	17.3249	3.20785	0.0050635	0.020254	21.9986	1.53171	0.13985	0.186467
GO:0051131	chaperone-mediated protein complex assembly	12	0.580159	0.0250461	12	0.726984	0.0320262	12	0.678571	0.0460809	36	(2, 33)	4.44687	0.0194993	0.0852061	20.7923	3.61133	0.00165924	0.00663698	16.9775	1.8764	0.0778989	0.0960612
GO:0045723	positive regulation of fatty acid biosynthetic process	12	0.572222	0.0311589	12	0.701587	0.029572	12	0.664286	0.0346002	36	(2, 33)	4.37172	0.0206906	0.0874072	21.9402	3.01144	0.00643473	0.0165391	21.7629	1.97721	0.0608221	0.0800832
GO:0006699	bile acid biosynthetic process	12	0.588095	0.0239426	12	0.692857	0.0245099	12	0.648413	0.0270509	36	(2, 33)	4.35227	0.0210113	0.0874072	21.9879	3.05754	0.00577175	0.0115435	21.6802	1.6697	0.109356	0.145808
GO:0006084	acetyl-CoA metabolic process	12	0.604167	0.039746	12	0.74537	0.0329441	12	0.724537	0.0378373	36	(2, 33)	4.25482	0.0226999	0.0896502	21.268	2.73522	0.012312	0.0246241	21.9469	2.19349	0.039159	0.052212
GO:0051791	medium-chain fatty acid metabolic process	12	0.564815	0.0336637	12	0.696296	0.0322881	12	0.637037	0.0319386	36	(2, 33)	4.07014	0.026307	0.0985756	21.9618	2.81876	0.0100103	0.0400414	21.9394	1.55638	0.133926	0.154019
GO:0006196	AMP catabolic process	12	0.561111	0.0528376	12	0.605556	0.054097	12	0.75	0.0385992	36	(2, 33)	4.05917	0.0265396	0.0985756	21.9878	0.587739	0.562696	0.750261	20.1381	2.88668	0.00907852	0.0363141
GO:0044794	positive regulation by host of viral process	12	0.565476	0.0169313	12	0.717262	0.0302849	12	0.622024	0.0568884	36	(2, 33)	3.97588	0.0283781	0.102853	17.2642	4.37468	0.000399517	0.00159807	12.9336	0.95271	0.358203	0.477605
GO:0046055	dGMP catabolic process	12	0.541667	0.0407285	12	0.669643	0.0362847	12	0.669643	0.0352033	36	(2, 33)	3.88594	0.0305161	0.105708	21.7127	2.34616	0.028518	0.0570361	21.5484	2.37724	0.0267652	0.0570361
GO:0071816	tail-anchored membrane protein insertion into ER membrane	12	0.591912	0.0231373	12	0.688113	0.0227977	12	0.66973	0.0310835	36	(2, 33)	3.87093	0.030889	0.105708	21.9952	2.96169	0.00720685	0.0288274	20.3264	2.00825	0.0580902	0.0774536
GO:0008210	estrogen metabolic process	12	0.574242	0.0174018	12	0.674242	0.0348485	12	0.651515	0.0248041	36	(2, 33)	3.86583	0.0310172	0.105708	16.1647	2.56728	0.0205492	0.0273989	19.7167	2.55029	0.019196	0.0273989
GO:0019439	aromatic compound catabolic process	12	0.595238	0.0412393	12	0.77381	0.0556457	12	0.670635	0.0395199	36	(2, 33)	3.79131	0.032951	0.109369	20.2829	2.57823	0.017828	0.059337	21.9602	1.32001	0.200426	0.200426
GO:0001731	formation of translation preinitiation complex	12	0.589646	0.0188781	12	0.647727	0.045954	12	0.737374	0.0446568	36	(2, 33)	3.72371	0.0348162	0.111986	14.6099	1.16909	0.26109	0.26109	14.8099	3.04698	0.00825082	0.0165016
GO:0006104	succinyl-CoA metabolic process	12	0.558333	0.0378561	12	0.716667	0.0440959	12	0.675	0.0462618	36	(2, 33)	3.66247	0.0366027	0.115354	21.507	2.72441	0.0125349	0.0501397	21.171	1.95171	0.0643264	0.128653
GO:0051683	establishment of Golgi localization	12	0.556548	0.0276146	12	0.717262	0.0415796	12	0.717262	0.0683111	36	(2, 33)	3.6085	0.0382577	0.118182	19.1234	3.21981	0.0044817	0.0153251	14.5017	2.1812	0.0460827	0.0614436
GO:0150093	amyloid-beta clearance by transcytosis	12	0.571429	0.0422679	12	0.690476	0.0354124	12	0.72619	0.0494333	36	(2, 33)	3.59201	0.0387792	0.118619	21.3452	2.15894	0.0423812	0.0423812	21.4817	2.37948	0.0266685	0.035558
GO:0010637	negative regulation of mitochondrial fusion	12	0.577381	0.0434824	12	0.72619	0.030245	12	0.678571	0.0452609	36	(2, 33)	3.56934	0.0395083	0.119676	19.625	2.80949	0.0109584	0.0438336	21.9647	1.61225	0.121185	0.16158
GO:1904851	positive regulation of establishment of protein localization to telomere	12	0.572222	0.017963	12	0.614815	0.0439649	12	0.692593	0.0306841	36	(2, 33)	3.49576	0.0419769	0.122284	14.573	0.896819	0.384391	0.468591	17.7472	3.38543	0.00334888	0.0133955
GO:0006120	mitochondrial electron transport, NADH to ubiquinone	12	0.58	0.0107465	12	0.653611	0.0410253	12	0.701111	0.0373791	36	(2, 33)	3.49569	0.0419792	0.122284	12.5025	1.73572	0.107172	0.142895	12.8061	3.11394	0.00835401	0.033416
GO:0046038	GMP catabolic process	12	0.553571	0.0355787	12	0.669643	0.0412686	12	0.693452	0.043399	36	(2, 33)	3.46283	0.0431341	0.123467	21.533	2.13022	0.0448357	0.0896714	21.1852	2.49259	0.0210337	0.0841347
GO:0030300	regulation of intestinal cholesterol absorption	12	0.555556	0.0925084	12	0.75	0.0632322	12	0.805556	0.049549	36	(2, 33)	3.44393	0.0438137	0.124271	19.437	1.73527	0.0985211	0.131361	16.8315	2.38226	0.0292814	0.0585628
GO:0006103	2-oxoglutarate metabolic process	12	0.58547	0.014056	12	0.668803	0.0302251	12	0.630342	0.0202608	36	(2, 33)	3.42962	0.0443353	0.124618	15.5453	2.49998	0.0240389	0.0320519	19.597	1.81969	0.0841182	0.0841182
GO:0006085	acetyl-CoA biosynthetic process	12	0.561111	0.0289645	12	0.622222	0.0688204	12	0.738889	0.0405836	36	(2, 33)	3.38889	0.0458576	0.127032	14.7784	0.818446	0.426103	0.426103	19.8976	3.56557	0.00194933	0.00779732
GO:0019674	NAD metabolic process	12	0.56746	0.0358743	12	0.646825	0.0428565	12	0.698413	0.0270731	36	(2, 33)	3.38493	0.0460085	0.127032	21.3391	1.42003	0.170043	0.170043	20.4608	2.91371	0.00845195	0.0338078
GO:0033539	fatty acid beta-oxidation using acyl-CoA dehydrogenase	12	0.574074	0.0236626	12	0.668519	0.0432896	12	0.705556	0.0412238	36	(2, 33)	3.33617	0.0479104	0.129832	17.0346	1.91436	0.0725245	0.0725245	17.5387	2.76615	0.0129427	0.0172569
GO:1902396	protein localization to bicellular tight junction	12	0.59127	0.0575677	12	0.746032	0.0306447	12	0.615079	0.0448159	36	(2, 33)	3.32716	0.048271	0.129832	16.7707	2.37306	0.0298754	0.119502	20.7514	0.326357	0.747423	0.747423
GO:0002181	cytoplasmic translation	12	0.620108	0.01667	12	0.654746	0.0240694	12	0.697368	0.0226247	36	(2, 33)	3.28158	0.0501395	0.133705	19.5788	1.18305	0.250956	0.250956	20.2247	2.74921	0.0122863	0.0236075
GO:0034372	very-low-density lipoprotein particle remodeling	12	0.607143	0.038936	12	0.72619	0.0521393	12	0.75	0.034739	36	(2, 33)	3.22968	0.0523607	0.137282	20.3583	1.82944	0.0820191	0.109359	21.7199	2.73775	0.0120995	0.048398
GO:0019346	transsulfuration	12	0.608333	0.039807	12	0.75	0.035887	12	0.65	0.0468718	36	(2, 33)	3.13699	0.0565914	0.143549	21.7677	2.64326	0.0149267	0.0551306	21.4378	0.677568	0.505293	0.505293
GO:1905146	lysosomal protein catabolic process	12	0.557407	0.0252867	12	0.690741	0.0439755	12	0.646296	0.0459719	36	(2, 33)	2.95031	0.0662518	0.164052	17.5573	2.62843	0.0172887	0.0691548	17.098	1.69417	0.108369	0.216738
GO:0006625	protein targeting to peroxisome	12	0.588889	0.0350831	12	0.674074	0.0245168	12	0.668519	0.0229605	36	(2, 33)	2.88846	0.0698263	0.171542	19.6749	1.99028	0.0606372	0.072864	18.9623	1.89917	0.072864	0.072864
GO:0022904	respiratory electron transport chain	12	0.583946	0.0180441	12	0.651348	0.0382548	12	0.704044	0.0447548	36	(2, 33)	2.86701	0.0711137	0.172077	15.6638	1.59355	0.131013	0.131013	14.4841	2.4888	0.0255357	0.0506994
GO:0110095	cellular detoxification of aldehyde	12	0.580357	0.0471688	12	0.72619	0.0289388	12	0.64881	0.0500914	36	(2, 33)	2.86645	0.0711472	0.172077	18.2532	2.6353	0.0166715	0.0666859	21.921	0.994884	0.330649	0.330649
GO:0060440	trachea formation	12	0.575397	0.0538679	12	0.734127	0.0554395	12	0.650794	0.0277004	36	(2, 33)	2.80488	0.0749854	0.176127	21.9818	2.05343	0.0521177	0.208471	16.4373	1.24473	0.230686	0.307581
GO:0046079	dUMP catabolic process	12	0.59127	0.0230457	12	0.742063	0.0484978	12	0.674603	0.0576795	36	(2, 33)	2.75634	0.0781661	0.181999	15.7267	2.80834	0.0127808	0.0296064	14.4248	1.34164	0.200453	0.267271
GO:0070863	positive regulation of protein exit from endoplasmic reticulum	12	0.565476	0.0236057	12	0.690476	0.0420131	12	0.598214	0.0477794	36	(2, 33)	2.73702	0.0794717	0.183668	17.3158	2.59387	0.0187259	0.0749035	16.0681	0.614308	0.547612	0.547612
GO:0044387	negative regulation of protein kinase activity by regulation of protein phosphorylation	12	0.551587	0.0372832	12	0.686508	0.0301502	12	0.646825	0.0548163	36	(2, 33)	2.71957	0.0806706	0.185068	21.0774	2.81386	0.0103776	0.0415105	19.3832	1.43661	0.166775	0.29985
GO:0090666	scaRNA localization to Cajal body	12	0.575	0.0445941	12	0.591667	0.0570198	12	0.716667	0.0385992	36	(2, 33)	2.67261	0.0839935	0.189754	20.7927	0.230243	0.820153	0.820153	21.5569	2.40198	0.0253832	0.101533
GO:0048549	positive regulation of pinocytosis	12	0.594444	0.035256	12	0.694444	0.0361984	12	0.744444	0.064528	36	(2, 33)	2.60526	0.0890144	0.1949	21.9847	1.97901	0.0604749	0.12095	17.03	2.03995	0.0571781	0.12095
GO:0006105	succinate metabolic process	12	0.6	0.0485479	12	0.772222	0.0437765	12	0.677778	0.0655633	36	(2, 33)	2.60327	0.0891675	0.1949	21.7687	2.63456	0.0152176	0.0304351	20.2744	0.953382	0.351626	0.351626
GO:0023035	CD40 signaling pathway	12	0.559524	0.0249974	12	0.625	0.0269207	12	0.657738	0.040161	36	(2, 33)	2.53248	0.0948005	0.19985	21.8802	1.7823	0.0885832	0.0885832	18.4109	2.07618	0.0521437	0.0885832
GO:0006102	isocitrate metabolic process	12	0.566667	0.0301511	12	0.694444	0.049549	12	0.688889	0.0552517	36	(2, 33)	2.43857	0.102863	0.209779	18.164	2.203	0.0407387	0.0543183	17.0178	1.94179	0.0689047	0.0689047
GO:0001765	membrane raft assembly	12	0.591667	0.048396	12	0.683333	0.0534185	12	0.758333	0.0583333	36	(2, 33)	2.43098	0.103545	0.209779	21.7889	1.27171	0.216882	0.433764	21.2749	2.1989	0.0390768	0.156307
GO:0070585	protein localization to mitochondrion	12	0.580357	0.0417343	12	0.714286	0.0477541	12	0.660714	0.0406493	36	(2, 33)	2.4023	0.106168	0.211593	21.6123	2.11174	0.0465099	0.165047	21.9848	1.37931	0.181671	0.242227
GO:0043653	mitochondrial fragmentation involved in apoptotic process	12	0.577778	0.0322495	12	0.718519	0.0476404	12	0.642593	0.0544646	36	(2, 33)	2.37201	0.109014	0.21315	19.3318	2.44641	0.0241475	0.048295	17.8689	1.02399	0.319503	0.319503
GO:0006563	L-serine metabolic process	12	0.558333	0.0645008	12	0.725	0.0494286	12	0.658333	0.048396	36	(2, 33)	2.35992	0.110174	0.21315	20.6066	2.05098	0.0532009	0.212804	20.4047	1.24011	0.229008	0.236132
GO:0033572	transferrin transport	12	0.581019	0.0310487	12	0.703704	0.0454039	12	0.664352	0.0443784	36	(2, 33)	2.35684	0.110471	0.21315	19.4418	2.23044	0.0376806	0.0502408	19.6873	1.53861	0.139818	0.139818
GO:0010815	bradykinin catabolic process	12	0.561111	0.026538	12	0.705556	0.0521964	12	0.655556	0.0585074	36	(2, 33)	2.35586	0.110566	0.21315	16.3307	2.4668	0.0250482	0.100193	15.3424	1.47007	0.161751	0.215668
GO:0006068	ethanol catabolic process	12	0.581481	0.0417386	12	0.659259	0.0487274	12	0.727778	0.0520529	36	(2, 33)	2.35474	0.110674	0.21315	21.493	1.21225	0.238574	0.238574	21.0079	2.19268	0.0397295	0.0529726
GO:0086073	bundle of His cell-Purkinje myocyte adhesion involved in cell communication	12	0.558333	0.0570198	12	0.725	0.0494286	12	0.633333	0.0568535	36	(2, 33)	2.34158	0.111956	0.214268	21.5657	2.20863	0.0381445	0.152578	21.9998	0.931437	0.361737	0.389085
GO:0034063	stress granule assembly	12	0.593795	0.0224362	12	0.677128	0.0221216	12	0.67785	0.0449803	36	(2, 33)	2.32266	0.113828	0.215238	21.9956	2.64484	0.0147972	0.0197296	16.1546	1.67222	0.113734	0.113734
GO:0048208	COPII vesicle coating	12	0.571429	0.0375319	12	0.694444	0.0230457	12	0.638889	0.0551287	36	(2, 33)	2.28666	0.117481	0.220808	18.2623	2.79311	0.0118984	0.0475937	19.3937	1.01152	0.324222	0.564811
GO:0006204	IMP catabolic process	12	0.533333	0.0499158	12	0.65	0.0457817	12	0.661111	0.0460261	36	(2, 33)	2.24142	0.122248	0.228392	21.8376	1.72249	0.0991155	0.198231	21.8568	1.88194	0.0732284	0.198231
GO:0006574	valine catabolic process	12	0.555556	0.0313376	12	0.722222	0.0626751	12	0.611111	0.0720472	36	(2, 33)	2.13889	0.13383	0.241359	16.1765	2.37847	0.0300333	0.120133	15.0183	0.707107	0.490327	0.65377
GO:0010039	response to iron ion	12	0.56746	0.0333943	12	0.666667	0.0397546	12	0.595238	0.0318361	36	(2, 33)	2.11849	0.136271	0.244086	21.3636	1.91078	0.069545	0.13909	21.95	0.602059	0.553304	0.553304
GO:0000028	ribosomal small subunit assembly	12	0.594444	0.0285824	12	0.648413	0.0275792	12	0.679365	0.0330816	36	(2, 33)	2.07379	0.141784	0.251345	21.972	1.35877	0.188007	0.188007	21.546	1.94242	0.0652705	0.0870273
GO:0022615	protein to membrane docking	12	0.583333	0.0523038	12	0.736111	0.0479299	12	0.694444	0.064332	36	(2, 33)	2.04015	0.146088	0.257512	21.8343	2.15352	0.0425871	0.170348	21.1204	1.34012	0.194447	0.259263
GO:0031998	regulation of fatty acid beta-oxidation	12	0.561111	0.0599991	12	0.722222	0.0624059	12	0.627778	0.0474667	36	(2, 33)	2.01698	0.149134	0.259943	21.9661	1.86105	0.0761756	0.101567	20.8937	0.871406	0.393436	0.393436
GO:0039529	RIG-I signaling pathway	12	0.587302	0.0353314	12	0.68254	0.0411698	12	0.690476	0.044447	36	(2, 33)	2.01048	0.150001	0.260002	21.5048	1.75548	0.0934135	0.124551	20.9347	1.81713	0.0835418	0.124551
GO:0006739	NADP metabolic process	12	0.57963	0.0298967	12	0.612963	0.0327626	12	0.659259	0.0224456	36	(2, 33)	1.94158	0.15952	0.27202	21.8182	0.751544	0.460356	0.460356	20.4106	2.13	0.0455168	0.0910336
GO:0046755	viral budding	12	0.581019	0.0364203	12	0.675926	0.0288783	12	0.685185	0.0548496	36	(2, 33)	1.92922	0.161294	0.27202	20.9132	2.04189	0.0539764	0.215906	19.1211	1.58212	0.130023	0.260047
GO:0075522	IRES-dependent viral translational initiation	12	0.580808	0.00919994	12	0.638889	0.0423994	12	0.691919	0.0541927	36	(2, 33)	1.92265	0.162246	0.272155	12.0335	1.3387	0.205411	0.205411	11.6335	2.02137	0.0668623	0.133725
GO:1903800	positive regulation of production of miRNAs involved in gene silencing by miRNA	12	0.574405	0.0374209	12	0.681548	0.042499	12	0.604167	0.040161	36	(2, 33)	1.90409	0.164967	0.274428	21.6531	1.89212	0.0719237	0.104809	21.891	0.542181	0.593171	0.593171
GO:0006572	tyrosine catabolic process	12	0.566667	0.0481999	12	0.591667	0.0908365	12	0.733333	0.0466017	36	(2, 33)	1.90144	0.16536	0.274428	16.7393	0.243114	0.810871	0.810871	21.975	2.48592	0.0210126	0.0770914
GO:0045899	positive regulation of RNA polymerase II transcription preinitiation complex assembly	12	0.615079	0.0277778	12	0.706349	0.029792	12	0.670635	0.0416366	36	(2, 33)	1.87046	0.170021	0.28067	21.8931	2.24069	0.0355207	0.116268	19.1728	1.10995	0.280746	0.280746
GO:0033119	negative regulation of RNA splicing	12	0.547619	0.0318361	12	0.65873	0.0460914	12	0.642857	0.0532397	36	(2, 33)	1.814	0.17888	0.290302	19.5499	1.98351	0.061534	0.123068	17.9749	1.5353	0.142125	0.1895
GO:0046487	glyoxylate metabolic process	12	0.541667	0.0362662	12	0.611111	0.0516289	12	0.666667	0.0502519	36	(2, 33)	1.80863	0.179749	0.290302	19.7299	1.10066	0.284292	0.284292	20.0133	2.01705	0.0573048	0.0764064
GO:0072378	blood coagulation, fibrin clot formation	12	0.569444	0.0752614	12	0.736111	0.066345	12	0.75	0.0833333	36	(2, 33)	1.78041	0.184381	0.293505	21.6592	1.6612	0.111082	0.244496	21.7755	1.60796	0.122248	0.244496
GO:0006166	purine ribonucleoside salvage	12	0.541667	0.0942921	12	0.736111	0.0857192	12	0.708333	0.0652791	36	(2, 33)	1.61848	0.213539	0.323418	21.8031	1.52587	0.141417	0.212009	19.5746	1.45327	0.161993	0.212009
GO:0006122	mitochondrial electron transport, ubiquinol to cytochrome c	12	0.601852	0.0330327	12	0.664352	0.0405228	12	0.703704	0.0466735	36	(2, 33)	1.61133	0.214934	0.323959	21.141	1.19547	0.24514	0.326853	19.8094	1.78124	0.0902129	0.180426
GO:0000338	protein deneddylation	12	0.598148	0.0345413	12	0.622222	0.0444444	12	0.687037	0.0279568	36	(2, 33)	1.60529	0.21612	0.32418	20.7362	0.42769	0.673286	0.673286	21.0843	2.00032	0.0585103	0.117021
GO:0006559	L-phenylalanine catabolic process	12	0.595238	0.0455918	12	0.59127	0.0723743	12	0.734127	0.071898	36	(2, 33)	1.59035	0.219084	0.327054	18.5425	-0.046392	0.963494	0.963494	18.615	1.6314	0.119608	0.194576
GO:0001561	fatty acid alpha-oxidation	12	0.577778	0.0379023	12	0.65	0.035887	12	0.683333	0.0538891	36	(2, 33)	1.55184	0.226923	0.335545	21.9347	1.38366	0.180382	0.24051	19.7434	1.60216	0.125	0.24051
GO:0009404	toxin metabolic process	12	0.5625	0.032042	12	0.657738	0.0418114	12	0.630952	0.0440345	36	(2, 33)	1.53519	0.230406	0.337073	20.6069	1.80796	0.0852324	0.113643	20.098	1.25697	0.223178	0.223178
GO:0032872	regulation of stress-activated MAPK cascade	12	0.568452	0.0250457	12	0.675595	0.065273	12	0.669643	0.0473732	36	(2, 33)	1.52512	0.232538	0.337073	14.1704	1.53251	0.147414	0.294827	16.7037	1.88836	0.0764721	0.294827
GO:0006584	catecholamine metabolic process	12	0.575	0.0350865	12	0.7	0.0627646	12	0.666667	0.0568535	36	(2, 33)	1.49587	0.238855	0.341847	17.2633	1.73838	0.0999455	0.134286	18.3175	1.37208	0.18661	0.18661
GO:0009062	fatty acid catabolic process	12	0.586364	0.0283201	12	0.662121	0.0243584	12	0.634848	0.0396237	36	(2, 33)	1.48948	0.240258	0.342286	21.5186	2.02807	0.0551119	0.220447	19.9126	0.995503	0.331436	0.578041
GO:0046050	UMP catabolic process	12	0.579365	0.0201633	12	0.710317	0.0714185	12	0.623016	0.0596199	36	(2, 33)	1.47188	0.24417	0.346277	12.7425	1.76461	0.101568	0.203135	13.4838	0.693561	0.499732	0.538635
GO:0045050	protein insertion into ER membrane by stop-transfer membrane-anchor sequence	12	0.596296	0.0298184	12	0.67963	0.0467786	12	0.675926	0.0385345	36	(2, 33)	1.4575	0.247417	0.349295	18.6724	1.5022	0.149768	0.223442	20.6966	1.63429	0.117318	0.223442
GO:0019430	removal of superoxide radicals	12	0.594444	0.035887	12	0.688889	0.0413031	12	0.666667	0.0451957	36	(2, 33)	1.45237	0.248586	0.349364	21.5792	1.72609	0.0986234	0.131498	20.9253	1.25145	0.22458	0.22458
GO:0006620	posttranslational protein targeting to endoplasmic reticulum membrane	12	0.590741	0.0392082	12	0.640741	0.0213347	12	0.666667	0.034274	36	(2, 33)	1.41087	0.258262	0.359722	16.9889	1.12015	0.278237	0.278237	21.6137	1.45796	0.15923	0.212307
GO:0034379	very-low-density lipoprotein particle assembly	12	0.560185	0.0331211	12	0.618056	0.035718	12	0.643519	0.0392589	36	(2, 33)	1.39776	0.261401	0.360042	21.8758	1.18803	0.247561	0.30553	21.3934	1.62241	0.119362	0.238724
GO:0006108	malate metabolic process	12	0.572222	0.0342877	12	0.661111	0.0380132	12	0.605556	0.0414049	36	(2, 33)	1.39547	0.261953	0.360042	21.77	1.73637	0.0966305	0.224411	21.2612	0.620053	0.541812	0.541812
GO:0006707	cholesterol catabolic process	12	0.592262	0.0221812	12	0.645833	0.042499	12	0.669643	0.0340877	36	(2, 33)	1.36188	0.270201	0.368858	16.5789	1.11749	0.27972	0.27972	18.8991	1.9027	0.0724286	0.220731
GO:0034334	adherens junction maintenance	12	0.569444	0.0780074	12	0.680556	0.0521359	12	0.722222	0.0720472	36	(2, 33)	1.33709	0.276464	0.375029	19.1925	1.18423	0.250783	0.501566	21.8625	1.43874	0.164387	0.501566
GO:0046685	response to arsenic-containing substance	12	0.583333	0.0694495	12	0.625	0.0538305	12	0.725	0.0664295	36	(2, 33)	1.31061	0.283324	0.382671	20.7119	0.474191	0.640325	0.640325	21.9567	1.47409	0.154652	0.206203
GO:1904874	positive regulation of telomerase RNA localization to Cajal body	12	0.597222	0.0433175	12	0.597222	0.0724114	12	0.708333	0.0507726	36	(2, 33)	1.27306	0.293366	0.394232	17.9791	0	1	1	21.4676	1.66483	0.110476	0.441903
GO:0070189	kynurenine metabolic process	12	0.569444	0.0857192	12	0.736111	0.0630934	12	0.611111	0.0803332	36	(2, 33)	1.26923	0.29441	0.394232	20.2143	1.56589	0.132895	0.265791	21.908	0.354675	0.726225	0.726225
GO:0051918	negative regulation of fibrinolysis	12	0.569444	0.0381514	12	0.680556	0.0596649	12	0.666667	0.0615457	36	(2, 33)	1.249	0.299995	0.398291	18.7067	1.56893	0.133425	0.19575	18.3661	1.34264	0.19575	0.19575
GO:0009115	xanthine catabolic process	12	0.527778	0.0705717	12	0.625	0.0652791	12	0.680556	0.0724114	36	(2, 33)	1.2385	0.30294	0.398807	21.8676	1.01132	0.322923	0.322923	21.9854	1.51097	0.145038	0.290075
GO:0006086	acetyl-CoA biosynthetic process from pyruvate	12	0.541667	0.0619717	12	0.611111	0.0473779	12	0.666667	0.0615457	36	(2, 33)	1.19183	0.316399	0.411318	20.5843	0.890229	0.38363	0.38363	21.999	1.43118	0.166432	0.22191
GO:0030043	actin filament fragmentation	12	0.597222	0.056027	12	0.611111	0.0720472	12	0.722222	0.0626751	36	(2, 33)	1.14878	0.329375	0.422902	20.7416	0.152177	0.880518	0.880518	21.7291	1.48692	0.151405	0.302809
GO:0090277	positive regulation of peptide hormone secretion	12	0.575	0.0629153	12	0.658333	0.0336162	12	0.675	0.0494286	36	(2, 33)	1.14334	0.331057	0.423319	16.8074	1.16823	0.259018	0.345357	20.8329	1.24985	0.225213	0.345357
GO:1903608	protein localization to cytoplasmic stress granule	12	0.583333	0.0393747	12	0.65873	0.0449594	12	0.654762	0.034739	36	(2, 33)	1.13032	0.335114	0.425023	21.624	1.26158	0.22054	0.381995	21.6636	1.36032	0.187717	0.381995
GO:0006531	aspartate metabolic process	12	0.605556	0.0678969	12	0.727778	0.050224	12	0.7	0.0679176	36	(2, 33)	1.04849	0.361849	0.451587	20.2641	1.44721	0.163132	0.646045	22	0.983434	0.336086	0.646045
GO:0043648	dicarboxylic acid metabolic process	12	0.583333	0.0632322	12	0.694444	0.049549	12	0.708333	0.0873405	36	(2, 33)	1	0.378754	0.46708	20.81	1.38313	0.181287	0.346629	20.0459	1.15926	0.259972	0.346629
GO:0071569	protein ufmylation	12	0.561111	0.0430005	12	0.577778	0.0487786	12	0.65	0.0526247	36	(2, 33)	0.957097	0.394409	0.480686	21.6593	0.256307	0.800132	0.812943	21.1598	1.30798	0.204912	0.409824
GO:0001667	ameboidal-type cell migration	12	0.588889	0.0432932	12	0.633333	0.0389249	12	0.683333	0.0609272	36	(2, 33)	0.943105	0.399661	0.485192	21.7557	0.763401	0.453424	0.453424	19.8515	1.2636	0.221012	0.442024
GO:0061684	chaperone-mediated autophagy	12	0.583333	0.0526247	12	0.683333	0.0526247	12	0.666667	0.0603023	36	(2, 33)	0.938532	0.401394	0.485407	22	1.34368	0.192748	0.566426	21.6042	1.0412	0.309295	0.566426
GO:0006526	arginine biosynthetic process	12	0.625	0.0547607	12	0.652778	0.0752614	12	0.75	0.0753778	36	(2, 33)	0.900978	0.41593	0.497203	20.0973	0.298444	0.768428	0.840088	20.0815	1.34164	0.194688	0.389376
GO:0070508	cholesterol import	12	0.544444	0.0773437	12	0.616667	0.0273708	12	0.633333	0.0312479	36	(2, 33)	0.868948	0.428768	0.508652	13.7126	0.880288	0.39387	0.52516	14.4978	1.06559	0.304034	0.52516
GO:1990592	protein K69-linked ufmylation	12	0.558333	0.0312815	12	0.591667	0.0434468	12	0.641667	0.0583333	36	(2, 33)	0.841893	0.439939	0.515399	19.989	0.622628	0.540568	0.697676	16.8433	1.25897	0.22521	0.450419
GO:0000056	ribosomal small subunit export from nucleus	12	0.599206	0.0509169	12	0.678571	0.0518088	12	0.603175	0.0462774	36	(2, 33)	0.808761	0.454042	0.524671	21.9934	1.09257	0.286407	0.389667	21.8022	0.0576739	0.954534	0.954534
GO:0051702	biological process involved in interaction with symbiont	12	0.625	0.0897176	12	0.75	0.0598117	12	0.625	0.0897176	36	(2, 33)	0.794118	0.460428	0.530086	19.1649	1.15926	0.260589	0.347452	22	0	1	1
GO:2000767	positive regulation of cytoplasmic translation	12	0.566667	0.0881917	12	0.683333	0.0625631	12	0.641667	0.039807	36	(2, 33)	0.789824	0.462318	0.530306	19.8341	1.07896	0.293554	0.416029	15.3035	0.775119	0.450081	0.450081
GO:0019509	L-methionine salvage from methylthioadenosine	12	0.591667	0.048396	12	0.633333	0.0481999	12	0.675	0.0462618	36	(2, 33)	0.765306	0.47327	0.538907	21.9996	0.61002	0.548099	0.548099	21.9554	1.24471	0.226363	0.452725
GO:0009083	branched-chain amino acid catabolic process	12	0.601852	0.0232841	12	0.637037	0.0265673	12	0.657407	0.0449015	36	(2, 33)	0.725979	0.491417	0.55351	21.628	0.995995	0.330266	0.394702	16.517	1.09838	0.287793	0.394702
GO:0046826	negative regulation of protein export from nucleus	12	0.555556	0.0647884	12	0.633333	0.0371547	12	0.627778	0.053471	36	(2, 33)	0.669438	0.518812	0.578104	17.5291	1.0414	0.311843	0.39953	21.2361	0.859747	0.39953	0.39953
GO:1902416	positive regulation of mRNA binding	12	0.597222	0.0521359	12	0.625	0.0464434	12	0.680556	0.0596649	36	(2, 33)	0.640333	0.533541	0.592401	21.7123	0.397836	0.694636	0.694636	21.6115	1.05173	0.30454	0.406053
GO:0006552	leucine catabolic process	12	0.597222	0.0857192	12	0.708333	0.096498	12	0.694444	0.0574183	36	(2, 33)	0.550967	0.581603	0.638944	21.6984	0.860844	0.398737	0.531649	19.2169	0.942324	0.357724	0.531649
GO:0006101	citrate metabolic process	12	0.616667	0.0457817	12	0.691667	0.0336162	12	0.65	0.0722999	36	(2, 33)	0.50112	0.610388	0.663557	20.19	1.32047	0.201452	0.701317	18.5995	0.389518	0.701317	0.701317
GO:0019441	tryptophan catabolic process to kynurenine	12	0.555556	0.087841	12	0.583333	0.0598117	12	0.652778	0.0857192	36	(2, 33)	0.403575	0.67118	0.719615	19.3953	0.261387	0.79655	0.79655	21.9869	0.792132	0.436747	0.58233
GO:0075525	viral translational termination-reinitiation	12	0.6	0.0627646	12	0.608333	0.0782946	12	0.675	0.0524043	36	(2, 33)	0.395567	0.676448	0.72278	21.0058	0.0830455	0.934602	0.934602	21.3209	0.917257	0.369268	0.738536
GO:0033499	galactose catabolic process via UDP-galactose	12	0.625	0.0547607	12	0.694444	0.0841709	12	0.625	0.0684269	36	(2, 33)	0.326603	0.723675	0.762793	18.8971	0.691564	0.49762	0.957367	20.9916	-1.26678e-15	1	1
GO:0042866	pyruvate biosynthetic process	12	0.577778	0.0276258	12	0.622222	0.0721639	12	0.633333	0.0474962	36	(2, 33)	0.315143	0.731856	0.768818	14.1563	0.575176	0.574201	0.574201	17.6784	1.01109	0.325612	0.43415
GO:0042168	heme metabolic process	12	0.575397	0.0381936	12	0.607143	0.0384922	12	0.611111	0.041791	36	(2, 33)	0.245266	0.78391	0.817993	21.9987	0.585445	0.564207	0.564207	21.8241	0.630829	0.534703	0.564207
GO:0031204	posttranslational protein targeting to membrane, translocation	12	0.615079	0.0607615	12	0.670635	0.0749398	12	0.650794	0.0407504	36	(2, 33)	0.216784	0.806241	0.83762	21.0985	0.575839	0.570816	0.630957	19.2303	0.488159	0.630957	0.630957
GO:0042743	hydrogen peroxide metabolic process	12	0.583333	0.0781197	12	0.569444	0.083228	12	0.638889	0.0816325	36	(2, 33)	0.205699	0.815114	0.842104	21.9123	-0.121675	0.904265	0.904265	21.9576	0.491689	0.627818	0.837091
GO:0042159	lipoprotein catabolic process	12	0.575	0.0616994	12	0.616667	0.0613402	12	0.616667	0.0757121	36	(2, 33)	0.130517	0.878092	0.892393	21.9993	0.478913	0.636726	0.673974	21.1387	0.426613	0.673974	0.673974
GO:0006547	histidine metabolic process	12	0.591667	0.0556754	12	0.608333	0.0499368	12	0.6	0.0603023	36	(2, 33)	0.0225718	0.977696	0.98084	21.7447	0.222848	0.825734	0.920052	21.8613	0.101535	0.920052	0.920052
GO:0006548	histidine catabolic process	12	0.591667	0.0556754	12	0.608333	0.0499368	12	0.6	0.0603023	36	(2, 33)	0.0225718	0.977696	0.98084	21.7447	0.222848	0.825734	0.920052	21.8613	0.101535	0.920052	0.920052
GO:0070934	CRD-mediated mRNA stabilization	12	0.611111	0.0690646	12	0.625	0.0823809	12	0.611111	0.0626751	36	(2, 33)	0.0124575	0.987624	0.987624	21.3498	0.129197	0.898411	1	21.7959	1.19041e-15	1	1
