# Supplementary material for: Lifespan-extending interventions induce consistent patterns of fatty acid oxidation in mouse livers
Source: Commun Biol. 2023 Jul 22;6:768. doi: 10.1038/s42003-023-05128-y (PMC10363145; doi:10.1038/s42003-023-05128-y)
Supplement: Supplementary file 10 — Supplementary Data 7 [file 42003_2023_5128_MOESM10_ESM.xlsx]

## Sheet: README
Supplementary Data 7. DIRAC analysis of the LC-M001 and LC-M004 proteomics data.
This .xlsx file contains the Differential Rank Conservation (DIRAC) results of the LC-M001 and LC-M004 liver proteomics data using Gene Ontology Biological Process (GOBP)-defined modules, corresponding to Fig. 5a–c, e, f.
In this file, each sample group is abbreviated as follows, "M001:Ctrl": LC-M001 control, "M001:Aca": LC-M001 acarbose, "M001:17aE2": LC-M001 17α-estradiol, "M001:Rapa": LC-M001 rapamycin, "M004:Ctrl": LC-M004 control, and "M004:4EGI": LC-M004 4EGI-1.
All processing and null hypothesis testing were performed using Python (version 3.9.7) with Python NumPy (version 1.21.3), pandas (version 1.3.4), SciPy (version 1.7.1) and statsmodels (version 0.13.0) libraries.
ModuleMetadata
This sheet contains metadata for the examined modules, which were retrieved using the European Molecular Biology Laboratory’s European Bioinformatics Institute (EMBL-EBI) QuickGO application programming interface (API) (Jan 26, 2021).
– ModuleID: Module ID.
– ModuleName: Module name.
– ModuleType: Module type.
– MappedAnalyteIDs: UniProt IDs of analytes which were included in the preprocessed dataset and mapped to this module. Each ID is concatenated with the separator “;".
– MappedAnalyteGeneLabels: Gene labels corresponding to the UniProt IDs of the MappedAnalyteIDs column. Gene label corresponds to Gene Symbol which was retrived using the UniProt API (Jan 26, 2021), with two exceptions: (1) only the representative Gene Symbol with “(+)" when multiple Gene Symbols were mapped to the UniProt ID (e.g., P62806), (2) “n/a" with UniProt name when no Gene Symbol was map…
– nAnalytes: The number of analytes which were included in the preprocessed datasets and mapped to this module.
– nBackgrounds: The number of background proteins (i.e., all the proteins that were annotated to this module in the used database).
– Coverage: nAnalytes/nBackgrounds [%].
– Source: Source of module metadata.
RCImedian
This sheet contains group statistics and test summary of the overall distribution of rank conservation indexes (RCIs), corresponding to Fig. 5a.
Differences in overall RCI distribution between control and each intervention were assessed using two-sided Mann–Whitney U-tests.
– ModuleID: Module ID (dummy column in this sheet).
– ModuleName: Module name (dummy collumn in this sheet).
– [Group]_N: The sample size of Group (i.e., The number of examined modules).
– [Group]_RCImedian: The median of RCIs in Group.
– [Group]_RCImad: The median absolute deviation (MAD) of RCIs in Group.
– [Group1]-vs-[Group2]_Ustat: The U-statistic for Group1 vs. Group2 in the Mann–Whitney U-test. Group1 and Group2 correspond to the contrast and baseline groups, respectively (i.e., positive value indicates an increase in Group1 compared to Group2, and vice versa).
– [Group1]-vs-[Group2]_Pval: The P-value for Group1 vs. Group2 in the Mann–Whitney U-test.
– [Group1]-vs-[Group2]_AdjPval: The adjusted P-value for Group1 vs. Group2 in the Mann–Whitney U-test (i.e., adjusted multiple testing across 4 comparisons with the Benjamini–Hochberg method).
[ConsensusGroup]-fixed-RMSmean
This sheet contains group statistics and test summary of the mean of rank matching scores (RMSs) under the ConsensusGroup's rank consensus, corresponding to Fig. 5b, c, e, f.
The intervention effect on the mean of RMSs was assessed using Analysis of Variance (ANOVA; RMS ~ intervention) for each module and each rank consensus, followed by the post hoc comparisons for the mean of RMSs between control and each intervention using two-sided Welch’s t-tests.
– ModuleID: Module ID.
– ModuleName: Module name.
– [Group]_N: The sample size of Group (i.e., The number of assesssed mice).
– [Group]_RMSmean: The mean of RMSs in Group.
– [Group]_RMSsem: The standard error of the RMS mean in Group.
– ANOVA_N: The total sample size in the ANOVA.
– ANOVA_DoF: The degrees of freedom for between-groups and within-groups, respectively, in the ANOVA.
– ANOVA_Fstat: The F-statistic for intervention in the ANOVA.
– ANOVA_Pval: The P-value for intervention in the ANOVA.
– ANOVA_AdjPval: The adjusted P-value for intervention in the ANOVA (i.e., adjusted multiple testing across 306 (153 modules × 2 rank consensus) tests with the Benjamini–Hochberg method). This simple adjustment approach is based on a conservative assumption (See Methods in the paper).
– [Group1]-vs-[Group2]_DoF: The degrees of freedom for Group1 vs. Group2 in the Welch's t-test.
– [Group1]-vs-[Group2]_tStat: The t-statistic for Group1 vs. Group2 in the Welch's t-test. Group1 and Group2 correspond to the contrast and baseline groups, respectively (i.e., positive value indicates an increase in Group1 compared to Group2, and vice versa).
– [Group1]-vs-[Group2]_Pval: The P-value for Group1 vs. Group2 in the Welch's t-test.
– [Group1]-vs-[Group2]_AdjPval: The adjusted P-value for Group1 vs. Group2 in the Welch's t-test (i.e., adjusted multiple testing across 6 (3 comparisons × 2 rank consensus) comparisons with the Benjamini–Hochberg method).

## Sheet: ModuleMetadata
ModuleID	ModuleName	ModuleType	MappedAnalyteIDs	MappedAnalyteGeneLabels	nAnalytes	nBackgrounds	Coverage	Source
GO:0000028	ribosomal small subunit assembly	Gene Ontology (Biological Process)	P14206;P25444;P62264;P62843;P62852;P62858;P63325;P97461;Q6ZWU9;Q6ZWY3;Q9CZX8	Rpsa;Rps2;Rps14;Rps15;Rps25;Rps28;Rps10;Rps5;Rps27;Rps27l;Rps19	11	18	61.1111	EMBL-EBI QuickGO API
GO:0000038	very long-chain fatty acid metabolic process	Gene Ontology (Biological Process)	O09012;O35488;P41216;P51660;Q4LDG0;Q8BWN8;Q921H8;Q9QXD1;Q9QYR9;Q9R0H0	Pex5;Slc27a2;Acsl1;Hsd17b4;Slc27a5;Acot4;Acaa1a;Acox2;Acot2;Acox1	10	19	52.6316	EMBL-EBI QuickGO API
GO:0000056	ribosomal small subunit export from nucleus	Gene Ontology (Biological Process)	P62827;P62843;Q61937;Q6P5F9	Ran;Rps15;Npm1;Xpo1	4	7	57.1429	EMBL-EBI QuickGO API
GO:0000338	protein deneddylation	Gene Ontology (Biological Process)	O35864;O88544;O88545;Q8VBV7;Q99LD4;Q9CZ04	Cops5;Cops4;Cops6;Cops8;Gps1;Cops7a	6	11	54.5455	EMBL-EBI QuickGO API
GO:0001561	fatty acid alpha-oxidation	Gene Ontology (Biological Process)	O35386;O35488;Q8BU33;Q9QXE0;Q9WU19	Phyh;Slc27a2;Ilvbl;Hacl1;Hao1	5	7	71.4286	EMBL-EBI QuickGO API
GO:0001667	ameboidal-type cell migration	Gene Ontology (Biological Process)	P40124;P63005;Q8BH43;Q8R0X7;Q99K01;Q9CXS4	Cap1;Pafah1b1;Wasf2;Sgpl1;Pdxdc1;Cenpv	6	9	66.6667	EMBL-EBI QuickGO API
GO:0001731	formation of translation preinitiation complex	Gene Ontology (Biological Process)	P25444;P59325;Q8BGD9;Q99L45;Q9DB27;Q9WUK2;Q9Z0N1	Rps2;Eif5;Eif4b;Eif2s2;Mcts1;Eif4h;Eif2s3x	7	12	58.3333	EMBL-EBI QuickGO API
GO:0002181	cytoplasmic translation	Gene Ontology (Biological Process)	O55142;P14206;P14869;P32233;P35980;P47911;P47955;P47964;P53026;P61255;P62267;P62717;P62855;P62858;P62889;P62892;P62900;P62918;P67984;P84099;Q8BP67;Q9CPR4;Q9CQR2;Q9CXW4;Q9CZM2;Q9JJI8;Q9QXB9	Rpl35a;Rpsa;Rplp0;Drg1;Rpl18;Rpl6;Rplp1;Rpl36;Rpl10a;Rpl26;Rps23;Rpl18a;Rps26;Rps28;Rpl30;Rpl39;Rpl31;Rpl8;Rpl22;Rpl19;Rpl24;Rpl17;Rps21;Rpl11;Rpl15;Rpl38;Drg2	27	45	60	EMBL-EBI QuickGO API
GO:0006068	ethanol catabolic process	Gene Ontology (Biological Process)	O35945;P00329;P28474;P47738;Q9CZS1;Q9QWG7	Aldh1a7;Adh1;Adh5;Aldh2;Aldh1b1;Sult1b1	6	10	60	EMBL-EBI QuickGO API
GO:0006084	acetyl-CoA metabolic process	Gene Ontology (Biological Process)	E9Q4Z2;P19096;P54869;Q5SWU9;Q8BWT1;Q8JZK9;Q91V92;Q9CZU6;Q9DBK0	Acacb;Fasn;Hmgcs2;Acaca;Acaa2;Hmgcs1;Acly;Cs;Acot12	9	9	100	EMBL-EBI QuickGO API
GO:0006085	acetyl-CoA biosynthetic process	Gene Ontology (Biological Process)	Q8QZT1;Q8VDG5;Q91V92;Q99J39;Q9QXG4	Acat1;Ppcs;Acly;Mlycd;Acss2	5	7	71.4286	EMBL-EBI QuickGO API
GO:0006086	acetyl-CoA biosynthetic process from pyruvate	Gene Ontology (Biological Process)	O08749;P35486;Q8BMF4;Q9D051	Dld;Pdha1;Dlat;Pdhb	4	5	80	EMBL-EBI QuickGO API
GO:0006101	citrate metabolic process	Gene Ontology (Biological Process)	P28271;Q91V92;Q99KI0;Q9CZU6	Aco1;Acly;Aco2;Cs	4	5	80	EMBL-EBI QuickGO API
GO:0006102	isocitrate metabolic process	Gene Ontology (Biological Process)	O88844;P54071;P70404;Q99KI0;Q9D6R2;Q91VA7	Idh1;Idh2;Idh3g;Aco2;Idh3a;Idh3b	6	9	66.6667	EMBL-EBI QuickGO API
GO:0006103	2-oxoglutarate metabolic process	Gene Ontology (Biological Process)	O08749;O35386;O88844;P05201;P05202;P54071;P70404;Q60597;Q71RI9;Q8BGT5;Q8QZR1;Q9CQX8;Q9D2G2;Q9D6R2;Q9WVM8;Q91VA7	Dld;Phyh;Idh1;Got1;Got2;Idh2;Idh3g;Ogdh;Kyat3;Gpt2;Tat;Mrps36;Dlst;Idh3a;Aadat;Idh3b	16	18	88.8889	EMBL-EBI QuickGO API
GO:0006104	succinyl-CoA metabolic process	Gene Ontology (Biological Process)	Q60597;Q8BWN8;Q9D2G2;Q9WUM5;Q9Z2I8;Q9Z2I9	Ogdh;Acot4;Dlst;Suclg1;Suclg2;Sucla2	6	7	85.7143	EMBL-EBI QuickGO API
GO:0006105	succinate metabolic process	Gene Ontology (Biological Process)	Q8BWF0;Q8K2B3;Q9CQA3;Q9WUM5;Q9Z2I8;Q9Z2I9	Aldh5a1;Sdha;Sdhb;Suclg1;Suclg2;Sucla2	6	7	85.7143	EMBL-EBI QuickGO API
GO:0006107	oxaloacetate metabolic process	Gene Ontology (Biological Process)	P05201;P05202;P08249;P14152;Q05920;Q91V92;Q9CZU6;Q9JHW2;Q9Z2V4	Got1;Got2;Mdh2;Mdh1;Pc;Acly;Cs;Nit2;Pck1	9	11	81.8182	EMBL-EBI QuickGO API
GO:0006108	malate metabolic process	Gene Ontology (Biological Process)	P06801;P08249;P14152;P97807	Me1;Mdh2;Mdh1;Fh	4	7	57.1429	EMBL-EBI QuickGO API
GO:0006120	mitochondrial electron transport, NADH to ubiquinone	Gene Ontology (Biological Process)	O08749;P52503;Q8K1Z0;Q8K3J1;Q91WD5;Q91YT0;Q99LC3;Q9D6J6;Q9Z1P6	Dld;Ndufs6;Coq9;Ndufs8;Ndufs2;Ndufv1;Ndufa10;Ndufv2;Ndufa7	9	11	81.8182	EMBL-EBI QuickGO API
GO:0006122	mitochondrial electron transport, ubiquinol to cytochrome c	Gene Ontology (Biological Process)	P62897;P99028;Q8R1I1;Q9CQ69;Q9CR68;Q9CZ13;Q9D0M3;Q9D855	Cycs;Uqcrh;Uqcr10;Uqcrq;Uqcrfs1;Uqcrc1;Cyc1;Uqcrb	8	10	80	EMBL-EBI QuickGO API
GO:0006166	purine ribonucleoside salvage	Gene Ontology (Biological Process)	P00493;P08030;P55264;Q9CQ65	Hprt1;Aprt;Adk;Mtap	4	8	50	EMBL-EBI QuickGO API
GO:0006196	AMP catabolic process	Gene Ontology (Biological Process)	P25688;Q283N4;Q61503;Q9CRB3	Uox;Urad;Nt5e;Urah	4	6	66.6667	EMBL-EBI QuickGO API
GO:0006204	IMP catabolic process	Gene Ontology (Biological Process)	P25688;Q283N4;Q9CRB3;Q9JM14	Uox;Urad;Urah;Nt5c	4	4	100	EMBL-EBI QuickGO API
GO:0006520	cellular amino acid metabolic process	Gene Ontology (Biological Process)	O09173;P05202;Q71RI9;Q8C165;Q8QZR1;Q91YI0	Hgd;Got2;Kyat3;Pm20d1;Tat;Asl	6	11	54.5455	EMBL-EBI QuickGO API
GO:0006526	arginine biosynthetic process	Gene Ontology (Biological Process)	P11725;P16460;Q8R4H7;Q91YI0	Otc;Ass1;Nags;Asl	4	8	50	EMBL-EBI QuickGO API
GO:0006531	aspartate metabolic process	Gene Ontology (Biological Process)	P05201;P05202;P16460;P28650;P46664	Got1;Got2;Ass1;Adss1;Adss2	5	6	83.3333	EMBL-EBI QuickGO API
GO:0006536	glutamate metabolic process	Gene Ontology (Biological Process)	O09172;P05201;P05202;P15105;P97494;Q8BH86;Q8BWF0;Q8QZR1;Q8R4H7;Q9WVM8	Gclm;Got1;Got2;Glul;Gclc;Dglucy;Aldh5a1;Tat;Nags;Aadat	10	13	76.9231	EMBL-EBI QuickGO API
GO:0006544	glycine metabolic process	Gene Ontology (Biological Process)	P50431;Q5FW57;Q64737;Q91X34;Q91XE0;Q9CZN7	Shmt1;Gm4952;Gart;Baat;Glyat;Shmt2	6	7	85.7143	EMBL-EBI QuickGO API
GO:0006547	histidine metabolic process	Gene Ontology (Biological Process)	P35492;Q8VC12;Q91XD4;Q9DBA8	Hal;Uroc1;Ftcd;Amdhd1	4	8	50	EMBL-EBI QuickGO API
GO:0006548	histidine catabolic process	Gene Ontology (Biological Process)	P35492;Q8VC12;Q91XD4;Q9DBA8	Hal;Uroc1;Ftcd;Amdhd1	4	5	80	EMBL-EBI QuickGO API
GO:0006552	leucine catabolic process	Gene Ontology (Biological Process)	P38060;Q3ULD5;Q99MR8;Q9JHI5;Q9JLZ3	Hmgcl;Mccc2;Mccc1;Ivd;Auh	5	7	71.4286	EMBL-EBI QuickGO API
GO:0006559	L-phenylalanine catabolic process	Gene Ontology (Biological Process)	O09173;P16331;P35505;P49429;Q8BVI4;Q8QZR1;Q9WVL0	Hgd;Pah;Fah;Hpd;Qdpr;Tat;Gstz1	7	14	50	EMBL-EBI QuickGO API
GO:0006563	L-serine metabolic process	Gene Ontology (Biological Process)	P50431;Q91WT9;Q9CZN7;Q9QZX7	Shmt1;Cbs;Shmt2;Srr	4	6	66.6667	EMBL-EBI QuickGO API
GO:0006572	tyrosine catabolic process	Gene Ontology (Biological Process)	O09173;P35505;P49429;Q8QZR1;Q9WVL0	Hgd;Fah;Hpd;Tat;Gstz1	5	9	55.5556	EMBL-EBI QuickGO API
GO:0006574	valine catabolic process	Gene Ontology (Biological Process)	Q8QZS1;Q99L13;Q9D7B6;Q9EQ20	Hibch;Hibadh;Acad8;Aldh6a1	4	7	57.1429	EMBL-EBI QuickGO API
GO:0006584	catecholamine metabolic process	Gene Ontology (Biological Process)	O88533;O88587;P52840;Q3UZZ6;Q64133	Ddc;Comt;Sult1a1;Sult1d1;Maoa	5	8	62.5	EMBL-EBI QuickGO API
GO:0006625	protein targeting to peroxisome	Gene Ontology (Biological Process)	O09012;Q5BL07;Q91XC9;Q99LC9;Q9DBN5;Q9QXE0	Pex5;Pex1;Pex16;Pex6;Lonp2;Hacl1	6	9	66.6667	EMBL-EBI QuickGO API
GO:0006635	fatty acid beta-oxidation	Gene Ontology (Biological Process)	O08756;O09012;O35459;O35488;P32020;P42125;P45952;P50544;P51660;P52825;P55096;P97742;Q3TLP5;Q61425;Q80XL6;Q8BH95;Q8BMS1;Q8BWT1;Q8CAY6;Q8QZT1;Q8VCH0;Q921H8;Q99JY0;Q9CQ62;Q9D9V3;Q9DBM2;Q9DC50;Q9JLZ3;Q9QXD1;Q9R0H0;Q9WUR2;Q80X81	Hsd17b10;Pex5;Ech1;Slc27a2;Scp2;Eci1;Acadm;Acadvl;Hsd17b4;Cpt2;Abcd3;Cpt1a;Echdc2;Hadh;Acad11;Echs1;Hadha;Acaa2;Acat2;Acat1;Acaa1b;Acaa1a;Hadhb;Decr1;Echdc1;Ehhadh;Crot;Auh;Acox2;Acox1;Eci2;Acat3	32	58	55.1724	EMBL-EBI QuickGO API
GO:0006637	acyl-CoA metabolic process	Gene Ontology (Biological Process)	A2AKK5;O55137;P32020;P38060;P58137;Q3UNX5;Q60759;Q61586;Q8BGA8;Q8BWN8;Q91VA0;Q91X34;Q9D404;Q9DBK0;Q9DBL1;Q9DBM2;Q9QYR9	Acnat1;Acot1;Scp2;Hmgcl;Acot8;Acsm3;Gcdh;Gpam;Acsm5;Acot4;Acsm1;Baat;Oxsm;Acot12;Acadsb;Ehhadh;Acot2	17	31	54.8387	EMBL-EBI QuickGO API
GO:0006699	bile acid biosynthetic process	Gene Ontology (Biological Process)	O08756;O09174;O35488;O88962;Q4LDG0;Q60991;Q64505;Q8VCX1;Q91X34;Q9DBG1	Hsd17b10;Amacr;Slc27a2;Cyp8b1;Slc27a5;Cyp7b1;Cyp7a1;Akr1d1;Baat;Cyp27a1	10	15	66.6667	EMBL-EBI QuickGO API
GO:0006703	estrogen biosynthetic process	Gene Ontology (Biological Process)	O70503;O88736;P50171;P51658;Q3U0B3	Hsd17b12;Hsd17b7;Hsd17b8;Hsd17b2;Dhrs11	5	9	55.5556	EMBL-EBI QuickGO API
GO:0006707	cholesterol catabolic process	Gene Ontology (Biological Process)	P08226;Q61009;Q64505;Q8VCX1;Q9DBG1;Q9EQC1	Apoe;Scarb1;Cyp7a1;Akr1d1;Cyp27a1;Hsd3b7	6	10	60	EMBL-EBI QuickGO API
GO:0006734	NADH metabolic process	Gene Ontology (Biological Process)	P08249;P13707;P14152;P70404;Q01853;Q3ULJ0;Q60597;Q64521;Q9D2G2;Q9D6R2;Q9DCN1;Q91VA7	Mdh2;Gpd1;Mdh1;Idh3g;Vcp;Gpd1l;Ogdh;Gpd2;Dlst;Idh3a;Nudt12;Idh3b	12	17	70.5882	EMBL-EBI QuickGO API
GO:0006739	NADP metabolic process	Gene Ontology (Biological Process)	O88844;P52792;P54071;Q8CFX1;Q8K2I3;Q91X52;Q9DCD0	Idh1;Gck;Idh2;H6pd;Fmo2;Dcxr;Pgd	7	11	63.6364	EMBL-EBI QuickGO API
GO:0006749	glutathione metabolic process	Gene Ontology (Biological Process)	O09172;O35660;O70325;O88844;P08228;P09671;P10649;P11352;P15626;P19157;P19639;P24472;P30115;P47791;P48774;P97494;Q61133;Q64471;Q80W21;Q8K010;Q8R5J9;Q8VCN5;Q91VS7;Q99KB8;Q99L20;Q9CPU0;Q9DCM0;Q9DCM2;Q9WVL0;F6RWR5	Gclm;Gstm6;Gpx4;Idh1;Sod1;Sod2;Gstm1;Gpx1;Gstm2;Gstp1;Gstm3;Gsta4;Gsta3;Gsr;Gstm5;Gclc;Gstt2;Gstt1;Gstm7;Oplah;Arl6ip5;Cth;Mgst1;Hagh;Gstt3;Glo1;Ethe1;Gstk1;Gstz1;Gstp3	30	59	50.8475	EMBL-EBI QuickGO API
GO:0006796	phosphate-containing compound metabolic process	Gene Ontology (Biological Process)	O55023;P06802;Q91VM9;Q9D7I5;Q9D819	Impa1;Enpp1;Ppa2;Lhpp;Ppa1	5	9	55.5556	EMBL-EBI QuickGO API
GO:0008210	estrogen metabolic process	Gene Ontology (Biological Process)	O08756;O88587;P00186;P17717;P50171;P51660;P52840;Q63886;Q64464;Q8R0X7	Hsd17b10;Comt;Cyp1a2;Ugt2b17;Hsd17b8;Hsd17b4;Sult1a1;Ugt1a1;Cyp3a13;Sgpl1	10	18	55.5556	EMBL-EBI QuickGO API
GO:0009062	fatty acid catabolic process	Gene Ontology (Biological Process)	O08914;P50544;P51174;P58137;Q9R0H0;Q9WUR2	Faah;Acadvl;Acadl;Acot8;Acox1;Eci2	6	11	54.5455	EMBL-EBI QuickGO API
GO:0009083	branched-chain amino acid catabolic process	Gene Ontology (Biological Process)	P50136;Q6P3A8;Q8QZS1;Q99L13;Q9D7B6;Q9JHI5;Q9JLZ3	Bckdha;Bckdhb;Hibch;Hibadh;Acad8;Ivd;Auh	7	13	53.8462	EMBL-EBI QuickGO API
GO:0009086	methionine biosynthetic process	Gene Ontology (Biological Process)	O35490;Q91WS4;Q922D8;Q99JT9;Q9CQT1;Q9WVQ5	Bhmt;Bhmt2;Mthfd1;Adi1;Mri1;Apip	6	12	50	EMBL-EBI QuickGO API
GO:0009115	xanthine catabolic process	Gene Ontology (Biological Process)	G3X982;O54754;Q00519;Q283N4;Q9CRB3	Aox3;Aox1;Xdh;Urad;Urah	5	7	71.4286	EMBL-EBI QuickGO API
GO:0009404	toxin metabolic process	Gene Ontology (Biological Process)	P00186;P50285;P61211;Q8K2I3;Q91WU5	Cyp1a2;Fmo1;Arl1;Fmo2;As3mt	5	10	50	EMBL-EBI QuickGO API
GO:0009437	carnitine metabolic process	Gene Ontology (Biological Process)	P45952;P52825;P97742;Q9DC50;Q9JLJ2	Acadm;Cpt2;Cpt1a;Crot;Aldh9a1	5	9	55.5556	EMBL-EBI QuickGO API
GO:0010039	response to iron ion	Gene Ontology (Biological Process)	O08738;O35943;P61922;Q9JKX3	Casp6;Fxn;Abat;Tfr2	4	7	57.1429	EMBL-EBI QuickGO API
GO:0010499	proteasomal ubiquitin-independent protein catabolic process	Gene Ontology (Biological Process)	O09061;O35955;O55234;O70435;P28063;P49722;P70195;P99026;Q60692;Q9QUM9;Q9R1P0;Q9R1P1;Q9R1P3;Q9R1P4;Q9Z2U0;Q9Z2U1	Psmb1;Psmb10;Psmb5;Psma3;Psmb8;Psma2;Psmb7;Psmb4;Psmb6;Psma6;Psma4;Psmb3;Psmb2;Psma1;Psma7;Psma5	16	22	72.7273	EMBL-EBI QuickGO API
GO:0010637	negative regulation of mitochondrial fusion	Gene Ontology (Biological Process)	O55003;Q62465;Q7TMY8;Q8K1M6	Bnip3;Vat1;Huwe1;Dnm1l	4	8	50	EMBL-EBI QuickGO API
GO:0010815	bradykinin catabolic process	Gene Ontology (Biological Process)	P49935;Q4PZA2;Q6P1B1;Q9JHR7	Ctsh;Ece1;Xpnpep1;Ide	4	6	66.6667	EMBL-EBI QuickGO API
GO:0010873	positive regulation of cholesterol esterification	Gene Ontology (Biological Process)	P06728;P08226;P09813;P11859;Q00623;Q8C7G5	Apoa4;Apoe;Apoa2;Agt;Apoa1;Apoa5	6	8	75	EMBL-EBI QuickGO API
GO:0010898	positive regulation of triglyceride catabolic process	Gene Ontology (Biological Process)	P06728;P35951;Q00623;Q01339;Q8C7G5;Q99PG0	Apoa4;Ldlr;Apoa1;Apoh;Apoa5;Aadac	6	11	54.5455	EMBL-EBI QuickGO API
GO:0015909	long-chain fatty acid transport	Gene Ontology (Biological Process)	P04117;P08226;P12710;P43883;P55050;Q05816	Fabp4;Apoe;Fabp1;Plin2;Fabp2;Fabp5	6	12	50	EMBL-EBI QuickGO API
GO:0015986	ATP synthesis coupled proton transport	Gene Ontology (Biological Process)	P56382;Q03265;Q91VR2;Q9CPQ8;Q9CQQ7;Q9D3D9;Q9DB20;Q9DCX2	Atp5f1e;Atp5f1a;Atp5f1c;Atp5mg;Atp5pb;Atp5f1d;Atp5po;Atp5pd	8	14	57.1429	EMBL-EBI QuickGO API
GO:0016558	protein import into peroxisome matrix	Gene Ontology (Biological Process)	O09012;Q5BL07;Q91XC9;Q99LC9;Q9DBN5;Q9R0A0	Pex5;Pex1;Pex16;Pex6;Lonp2;Pex14	6	11	54.5455	EMBL-EBI QuickGO API
GO:0016559	peroxisome fission	Gene Ontology (Biological Process)	P58137;Q8K1M6;Q91XT4;Q9CQ92;Q9R0H0;Q9Z211	Acot8;Dnm1l;Sec16b;Fis1;Acox1;Pex11a	6	10	60	EMBL-EBI QuickGO API
GO:0017144	drug metabolic process	Gene Ontology (Biological Process)	G3X982;O54754;O55060;P00186;P12791;P48758;P50285;P52840;P97501;P97872;Q05421;Q8K2I3;Q9CRC0;Q9QY30;Q9JKY7	Aox3;Aox1;Tpmt;Cyp1a2;Cyp2b10;Cbr1;Fmo1;Sult1a1;Fmo3;Fmo5;Cyp2e1;Fmo2;Vkorc1;Abcb11;Cyp2d22	15	22	68.1818	EMBL-EBI QuickGO API
GO:0019346	transsulfuration	Gene Ontology (Biological Process)	P52196;Q8VCN5;Q91WT9;Q99J99	Tst;Cth;Cbs;Mpst	4	4	100	EMBL-EBI QuickGO API
GO:0019430	removal of superoxide radicals	Gene Ontology (Biological Process)	O09164;P06728;P08228;P09671;P35700;Q61171;Q9WU84	Sod3;Apoa4;Sod1;Sod2;Prdx1;Prdx2;Ccs	7	12	58.3333	EMBL-EBI QuickGO API
GO:0019439	aromatic compound catabolic process	Gene Ontology (Biological Process)	P34914;P52430;Q62086;Q62087;Q9D379	Ephx2;Pon1;Pon2;Pon3;Ephx1	5	9	55.5556	EMBL-EBI QuickGO API
GO:0019441	tryptophan catabolic process to kynurenine	Gene Ontology (Biological Process)	P48776;Q8K4H1;Q8R0V5;Q9CXF0	Tdo2;Afmid;Ido2;Kynu	4	7	57.1429	EMBL-EBI QuickGO API
GO:0019509	L-methionine salvage from methylthioadenosine	Gene Ontology (Biological Process)	Q99JT9;Q9CQ65;Q9CQT1;Q9WVQ5	Adi1;Mtap;Mri1;Apip	4	5	80	EMBL-EBI QuickGO API
GO:0019556	histidine catabolic process to glutamate and formamide	Gene Ontology (Biological Process)	P35492;Q8VC12;Q91XD4;Q9DBA8	Hal;Uroc1;Ftcd;Amdhd1	4	7	57.1429	EMBL-EBI QuickGO API
GO:0019557	histidine catabolic process to glutamate and formate	Gene Ontology (Biological Process)	P35492;Q8VC12;Q91XD4;Q9DBA8	Hal;Uroc1;Ftcd;Amdhd1	4	7	57.1429	EMBL-EBI QuickGO API
GO:0019674	NAD metabolic process	Gene Ontology (Biological Process)	P14152;Q3ULJ0;Q8C5H8;Q91WN4	Mdh1;Gpd1l;Nadk2;Kmo	4	6	66.6667	EMBL-EBI QuickGO API
GO:0019853	L-ascorbic acid biosynthetic process	Gene Ontology (Biological Process)	O09131;P58710;Q64374;Q9JII6	Gsto1;Gulo;Rgn;Akr1a1	4	5	80	EMBL-EBI QuickGO API
GO:0022615	protein to membrane docking	Gene Ontology (Biological Process)	O70492;P51150;Q60770;Q91XC9	Snx3;Rab7a;Stxbp3;Pex16	4	4	100	EMBL-EBI QuickGO API
GO:0022904	respiratory electron transport chain	Gene Ontology (Biological Process)	P00397;P09671;P52503;P97478;Q7TPV4;Q8C165;Q8K2B3;Q8VCL2;Q921G7;Q9CPP6;Q9CQA3;Q9CR68;Q9CXZ1	Mtco1;Sod2;Ndufs6;Coq7;Mybbp1a;Pm20d1;Sdha;Sco2;Etfdh;Ndufa5;Sdhb;Uqcrfs1;Ndufs4	13	19	68.4211	EMBL-EBI QuickGO API
GO:0023035	CD40 signaling pathway	Gene Ontology (Biological Process)	O35129;P09055;P11688;P67778	Phb2;Itgb1;Itga5;Phb	4	8	50	EMBL-EBI QuickGO API
GO:0030042	actin filament depolymerization	Gene Ontology (Biological Process)	O88342;P13020;P18760;P45591;Q91YR1;Q9R0P5	Wdr1;Gsn;Cfl1;Cfl2;Twf1;Dstn	6	12	50	EMBL-EBI QuickGO API
GO:0030043	actin filament fragmentation	Gene Ontology (Biological Process)	O88342;P18760;P45591;Q9R0P5	Wdr1;Cfl1;Cfl2;Dstn	4	4	100	EMBL-EBI QuickGO API
GO:0030300	regulation of intestinal cholesterol absorption	Gene Ontology (Biological Process)	P06728;P09813;Q00623;Q8C7G5	Apoa4;Apoa2;Apoa1;Apoa5	4	5	80	EMBL-EBI QuickGO API
GO:0031204	posttranslational protein targeting to membrane, translocation	Gene Ontology (Biological Process)	P20029;P61620;Q8BU14;Q8VHE0	Hspa5;Sec61a1;Sec62;Sec63	4	8	50	EMBL-EBI QuickGO API
GO:0031998	regulation of fatty acid beta-oxidation	Gene Ontology (Biological Process)	Q99J39;Q9DBA6;Q9DBN5;Q9QY30	Mlycd;Tysnd1;Lonp2;Abcb11	4	6	66.6667	EMBL-EBI QuickGO API
GO:0032872	regulation of stress-activated MAPK cascade	Gene Ontology (Biological Process)	P31938;P35700;Q63844;Q63932	Map2k1;Prdx1;Mapk3;Map2k2	4	7	57.1429	EMBL-EBI QuickGO API
GO:0033119	negative regulation of RNA splicing	Gene Ontology (Biological Process)	P17225;P62301;P62855;Q8BHD7	Ptbp1;Rps13;Rps26;Ptbp3	4	7	57.1429	EMBL-EBI QuickGO API
GO:0033499	galactose catabolic process via UDP-galactose	Gene Ontology (Biological Process)	Q03249;Q8K157;Q8R059;Q9R0N0	Galt;Galm;Gale;Galk1	4	4	100	EMBL-EBI QuickGO API
GO:0033539	fatty acid beta-oxidation using acyl-CoA dehydrogenase	Gene Ontology (Biological Process)	P45952;P50544;P51174;Q07417;Q60759;Q80XL6;Q921G7;Q99LC5;Q9DCW4;Q9JHI5	Acadm;Acadvl;Acadl;Acads;Gcdh;Acad11;Etfdh;Etfa;Etfb;Ivd	10	10	100	EMBL-EBI QuickGO API
GO:0033572	transferrin transport	Gene Ontology (Biological Process)	O70492;P39054;P46638;P46735;Q5FWK3;Q68FD5;Q9JKX3	Snx3;Dnm2;Rab11b;Myo1b;Arhgap1;Cltc;Tfr2	7	10	70	EMBL-EBI QuickGO API
GO:0034063	stress granule assembly	Gene Ontology (Biological Process)	O70305;P54823;P62267;P97855;Q03160;Q3TLH4;Q62167;Q80X50;Q91W50	Atxn2;Ddx6;Rps23;G3bp1;Grb7;Prrc2c;Ddx3x;Ubap2l;Csde1	9	15	60	EMBL-EBI QuickGO API
GO:0034334	adherens junction maintenance	Gene Ontology (Biological Process)	P39447;Q8CIB5;Q9QZQ1;Q9CQ73	Tjp1;Fermt2;Afdn;Pkp2	4	7	57.1429	EMBL-EBI QuickGO API
GO:0034354	'de novo' NAD biosynthetic process from tryptophan	Gene Ontology (Biological Process)	Q78JT3;Q8K4H1;Q8R0V5;Q91WN4;Q9CXF0	Haao;Afmid;Ido2;Kmo;Kynu	5	8	62.5	EMBL-EBI QuickGO API
GO:0034372	very-low-density lipoprotein particle remodeling	Gene Ontology (Biological Process)	P06728;P08226;Q00623;Q8C7G5	Apoa4;Apoe;Apoa1;Apoa5	4	7	57.1429	EMBL-EBI QuickGO API
GO:0034379	very-low-density lipoprotein particle assembly	Gene Ontology (Biological Process)	O88908;P22315;Q8VCT4;Q9Z2A7	Soat2;Fech;Ces1d;Dgat1	4	8	50	EMBL-EBI QuickGO API
GO:0034380	high-density lipoprotein particle assembly	Gene Ontology (Biological Process)	P06728;P08226;P09813;Q00623;Q8C7G5	Apoa4;Apoe;Apoa2;Apoa1;Apoa5	5	8	62.5	EMBL-EBI QuickGO API
GO:0039529	RIG-I signaling pathway	Gene Ontology (Biological Process)	O35129;P67778;Q60649;Q8VCF0	Phb2;Phb;Clpb;Mavs	4	7	57.1429	EMBL-EBI QuickGO API
GO:0042157	lipoprotein metabolic process	Gene Ontology (Biological Process)	E9Q414;O08601;P06728;P08226;P09813;P35951;Q00623;Q8C7G5	Apob;Mttp;Apoa4;Apoe;Apoa2;Ldlr;Apoa1;Apoa5	8	16	50	EMBL-EBI QuickGO API
GO:0042159	lipoprotein catabolic process	Gene Ontology (Biological Process)	E9Q414;P08226;P18242;P35951	Apob;Apoe;Ctsd;Ldlr	4	5	80	EMBL-EBI QuickGO API
GO:0042168	heme metabolic process	Gene Ontology (Biological Process)	P20852;P70697;Q91X72;Q9R257	Cyp2a5;Urod;Hpx;Hebp1	4	8	50	EMBL-EBI QuickGO API
GO:0042178	xenobiotic catabolic process	Gene Ontology (Biological Process)	O09131;P10649;P15626;P41216;P47199;P48774;Q80W21;Q8VI47	Gsto1;Gstm1;Gstm2;Acsl1;Cryz;Gstm5;Gstm7;Abcc2	8	9	88.8889	EMBL-EBI QuickGO API
GO:0042743	hydrogen peroxide metabolic process	Gene Ontology (Biological Process)	P09671;P62897;Q61171;Q99LX0	Sod2;Cycs;Prdx2;Park7	4	8	50	EMBL-EBI QuickGO API
GO:0042776	mitochondrial ATP synthesis coupled proton transport	Gene Ontology (Biological Process)	P19536;P56135;P56480;P97450;Q03265;Q91VR2;Q99JB2;Q9CPQ8;Q9CQQ7;Q9D0M3;Q9D3D9;Q9DB20;Q9DCX2	Cox5b;Atp5mf;Atp5f1b;Atp5pf;Atp5f1a;Atp5f1c;Stoml2;Atp5mg;Atp5pb;Cyc1;Atp5f1d;Atp5po;Atp5pd	13	14	92.8571	EMBL-EBI QuickGO API
GO:0042866	pyruvate biosynthetic process	Gene Ontology (Biological Process)	O35423;P52480;P53657;Q8VBT2;Q9DCU9;Q9QZX7	Agxt;Pkm;Pklr;Sds;Hoga1;Srr	6	6	100	EMBL-EBI QuickGO API
GO:0043171	peptide catabolic process	Gene Ontology (Biological Process)	O89023;P16406;P24527;P97449;Q11011;Q9EQH2;Q9JHR7;Q9WVJ3	Tpp1;Enpep;Lta4h;Anpep;Npepps;Erap1;Ide;Cpq	8	16	50	EMBL-EBI QuickGO API
GO:0043648	dicarboxylic acid metabolic process	Gene Ontology (Biological Process)	P05201;P05202;Q8BWN8;Q91Z53	Got1;Got2;Acot4;Grhpr	4	4	100	EMBL-EBI QuickGO API
GO:0043653	mitochondrial fragmentation involved in apoptotic process	Gene Ontology (Biological Process)	O55003;Q8K1M6;Q8VDP4;Q9CPX6;Q9CQ92;Q9EQH3	Bnip3;Dnm1l;Ccar2;Atg3;Fis1;Vps35	6	11	54.5455	EMBL-EBI QuickGO API
GO:0043691	reverse cholesterol transport	Gene Ontology (Biological Process)	P06728;P08226;P09813;Q00623;Q8VCC2;Q8VCT4	Apoa4;Apoe;Apoa2;Apoa1;Ces1;Ces1d	6	11	54.5455	EMBL-EBI QuickGO API
GO:0044387	negative regulation of protein kinase activity by regulation of protein phosphorylation	Gene Ontology (Biological Process)	Q61937;Q8CGA0;Q99LM2;Q9WUM4	Npm1;Ppm1f;Cdk5rap3;Coro1c	4	8	50	EMBL-EBI QuickGO API
GO:0044794	positive regulation by host of viral process	Gene Ontology (Biological Process)	P08226;P18760;P24369;Q05920	Apoe;Cfl1;Ppib;Pc	4	8	50	EMBL-EBI QuickGO API
GO:0045723	positive regulation of fatty acid biosynthetic process	Gene Ontology (Biological Process)	P06728;P11859;Q00623;Q64374;Q8BHI7;Q8C7G5;Q91YX5	Apoa4;Agt;Apoa1;Rgn;Elovl5;Apoa5;Lpgat1	7	12	58.3333	EMBL-EBI QuickGO API
GO:0045899	positive regulation of RNA polymerase II transcription preinitiation complex assembly	Gene Ontology (Biological Process)	O88685;P46471;P54775;P62196;P62334;Q6ZQ38	Psmc3;Psmc2;Psmc4;Psmc5;Psmc6;Cand1	6	12	50	EMBL-EBI QuickGO API
GO:0046038	GMP catabolic process	Gene Ontology (Biological Process)	P00493;P23492;P25688;Q00519;Q283N4;Q9CRB3	Hprt1;Pnp;Uox;Xdh;Urad;Urah	6	7	85.7143	EMBL-EBI QuickGO API
GO:0046050	UMP catabolic process	Gene Ontology (Biological Process)	Q8CHR6;Q8VC97;Q9EQF5;Q9JM14	Dpyd;Upb1;Dpys;Nt5c	4	6	66.6667	EMBL-EBI QuickGO API
GO:0046055	dGMP catabolic process	Gene Ontology (Biological Process)	P23492;P25688;Q00519;Q283N4;Q9CRB3;Q9JM14	Pnp;Uox;Xdh;Urad;Urah;Nt5c	6	6	100	EMBL-EBI QuickGO API
GO:0046079	dUMP catabolic process	Gene Ontology (Biological Process)	Q8CHR6;Q8VC97;Q9EQF5;Q9JM14	Dpyd;Upb1;Dpys;Nt5c	4	5	80	EMBL-EBI QuickGO API
GO:0046487	glyoxylate metabolic process	Gene Ontology (Biological Process)	O35423;Q8R1F5;Q91Z53;Q9DCU9	Agxt;Hyi;Grhpr;Hoga1	4	4	100	EMBL-EBI QuickGO API
GO:0046685	response to arsenic-containing substance	Gene Ontology (Biological Process)	P04919;P06537;P10518;P97494;Q91WU5	Slc4a1;Nr3c1;Alad;Gclc;As3mt	5	7	71.4286	EMBL-EBI QuickGO API
GO:0046826	negative regulation of protein export from nucleus	Gene Ontology (Biological Process)	P10639;P46061;P49615;Q99LX0	Txn;Rangap1;Cdk5;Park7	4	7	57.1429	EMBL-EBI QuickGO API
GO:0048208	COPII vesicle coating	Gene Ontology (Biological Process)	E9QAT4;P12815;Q91XT4;Q9WUQ2	Sec16a;Pdcd6;Sec16b;Preb	4	7	57.1429	EMBL-EBI QuickGO API
GO:0048549	positive regulation of pinocytosis	Gene Ontology (Biological Process)	O88531;P57780;P60766;Q810B6	Ppt1;Actn4;Cdc42;Ankfy1	4	6	66.6667	EMBL-EBI QuickGO API
GO:0051006	positive regulation of lipoprotein lipase activity	Gene Ontology (Biological Process)	P06728;Q00623;Q01339;Q3U3R4;Q8C7G5	Apoa4;Apoa1;Apoh;Lmf1;Apoa5	5	10	50	EMBL-EBI QuickGO API
GO:0051683	establishment of Golgi localization	Gene Ontology (Biological Process)	P60766;P63101;P70441;Q9QZE5	Cdc42;Ywhaz;Slc9a3r1;Copg1	4	8	50	EMBL-EBI QuickGO API
GO:0051702	biological process involved in interaction with symbiont	Gene Ontology (Biological Process)	P11276;P11352;P20918;P63038;Q3U1J4	Fn1;Gpx1;Plg;Hspd1;Ddb1	5	6	83.3333	EMBL-EBI QuickGO API
GO:0051791	medium-chain fatty acid metabolic process	Gene Ontology (Biological Process)	P45952;P47934;Q8JZN5;Q8VCT4;Q9DC50	Acadm;Crat;Acad9;Ces1d;Crot	5	5	100	EMBL-EBI QuickGO API
GO:0051918	negative regulation of fibrinolysis	Gene Ontology (Biological Process)	P20918;Q01339;Q61247;Q9ESB3	Plg;Apoh;Serpinf2;Hrg	4	7	57.1429	EMBL-EBI QuickGO API
GO:0060440	trachea formation	Gene Ontology (Biological Process)	P31938;Q02248;Q63844;Q63932	Map2k1;Ctnnb1;Mapk3;Map2k2	4	7	57.1429	EMBL-EBI QuickGO API
GO:0061684	chaperone-mediated autophagy	Gene Ontology (Biological Process)	P17047;P63017;Q9D906;Q9JLV1	Lamp2;Hspa8;Atg7;Bag3	4	6	66.6667	EMBL-EBI QuickGO API
GO:0061732	mitochondrial acetyl-CoA biosynthetic process from pyruvate	Gene Ontology (Biological Process)	O08749;P35486;Q8BKZ9;Q8BMF4;Q9D023;Q9D051	Dld;Pdha1;Pdhx;Dlat;Mpc2;Pdhb	6	8	75	EMBL-EBI QuickGO API
GO:0070189	kynurenine metabolic process	Gene Ontology (Biological Process)	Q71RI9;Q8BTY1;Q91WN4;Q9WVM8	Kyat3;Kyat1;Kmo;Aadat	4	4	100	EMBL-EBI QuickGO API
GO:0070458	cellular detoxification of nitrogen compound	Gene Ontology (Biological Process)	P15626;P48774;Q80W21;Q922Q1;Q9CW42	Gstm2;Gstm5;Gstm7;Mtarc2;Mtarc1	5	5	100	EMBL-EBI QuickGO API
GO:0070508	cholesterol import	Gene Ontology (Biological Process)	P35951;Q00623;Q61009;Q9EPQ7	Ldlr;Apoa1;Scarb1;Stard5	4	6	66.6667	EMBL-EBI QuickGO API
GO:0070863	positive regulation of protein exit from endoplasmic reticulum	Gene Ontology (Biological Process)	E9QAT4;P35762;P36536;Q8BH24;Q8VEK0;Q91XT4;Q9CQC9	Sec16a;Cd81;Sar1a;Tm9sf4;Tmem30a;Sec16b;Sar1b	7	11	63.6364	EMBL-EBI QuickGO API
GO:0070934	CRD-mediated mRNA stabilization	Gene Ontology (Biological Process)	O70133;P62960;Q7TMK9;Q8VEK3	Dhx9;Ybx1;Syncrip;Hnrnpu	4	5	80	EMBL-EBI QuickGO API
GO:0070995	NADPH oxidation	Gene Ontology (Biological Process)	P46656;P50285;P97872;P99029;Q61578;Q8K2I3;Q9JMH6	Fdx1;Fmo1;Fmo5;Prdx5;Fdxr;Fmo2;Txnrd1	7	9	77.7778	EMBL-EBI QuickGO API
GO:0071404	cellular response to low-density lipoprotein particle stimulus	Gene Ontology (Biological Process)	O35604;P09055;P35762;P35951;Q8JZK9;Q8VCT4	Npc1;Itgb1;Cd81;Ldlr;Hmgcs1;Ces1d	6	12	50	EMBL-EBI QuickGO API
GO:0071569	protein ufmylation	Gene Ontology (Biological Process)	P61961;Q8CCJ3;Q8VE47;Q99LM2;Q9CR09	Ufm1;Ufl1;Uba5;Cdk5rap3;Ufc1	5	6	83.3333	EMBL-EBI QuickGO API
GO:0072378	blood coagulation, fibrin clot formation	Gene Ontology (Biological Process)	E9PV24;P11276;Q8K0E8;Q8VCM7	Fga;Fn1;Fgb;Fgg	4	6	66.6667	EMBL-EBI QuickGO API
GO:0075522	IRES-dependent viral translational initiation	Gene Ontology (Biological Process)	O70194;P17225;P23116;P32067;Q61990;Q8JZQ9;Q9DB27;Q9DCH4	Eif3d;Ptbp1;Eif3a;Ssb;Pcbp2;Eif3b;Mcts1;Eif3f	8	10	80	EMBL-EBI QuickGO API
GO:0075525	viral translational termination-reinitiation	Gene Ontology (Biological Process)	O70194;P23116;Q8JZQ9;Q8QZY1;Q9Z1D1	Eif3d;Eif3a;Eif3b;Eif3l;Eif3g	5	5	100	EMBL-EBI QuickGO API
GO:0086073	bundle of His cell-Purkinje myocyte adhesion involved in cell communication	Gene Ontology (Biological Process)	E9Q557;O55111;P55292;Q02257;Q9CQ73	Dsp;Dsg2;Dsc2;Jup;Pkp2	5	7	71.4286	EMBL-EBI QuickGO API
GO:0090277	positive regulation of peptide hormone secretion	Gene Ontology (Biological Process)	E9PV24;Q8K0E8;Q8VCM7;Q9JKX3	Fga;Fgb;Fgg;Tfr2	4	8	50	EMBL-EBI QuickGO API
GO:0090666	scaRNA localization to Cajal body	Gene Ontology (Biological Process)	P11983;P80314;P80315;Q9ESX5	Tcp1;Cct2;Cct4;Dkc1	4	5	80	EMBL-EBI QuickGO API
GO:0098761	cellular response to interleukin-7	Gene Ontology (Biological Process)	O35737;P09103;P17182;P27773;P47941;P51859;P54728;P56480;P62960;P63038;P63158;Q60864;Q9CWJ9	Hnrnph1;P4hb;Eno1;Pdia3;Crkl;Hdgf;Rad23b;Atp5f1b;Ybx1;Hspd1;Hmgb1;Stip1;Atic	13	17	76.4706	EMBL-EBI QuickGO API
GO:0098911	regulation of ventricular cardiac muscle cell action potential	Gene Ontology (Biological Process)	E9Q557;O55111;P55292;Q02257;Q9CQ73	Dsp;Dsg2;Dsc2;Jup;Pkp2	5	10	50	EMBL-EBI QuickGO API
GO:0110095	cellular detoxification of aldehyde	Gene Ontology (Biological Process)	P47738;Q99LX0;Q9JII6;Q9QYF1	Aldh2;Park7;Akr1a1;Rdh11	4	6	66.6667	EMBL-EBI QuickGO API
GO:0140374	antiviral innate immune response	Gene Ontology (Biological Process)	O08715;O35129;P67778;Q60649;Q925I1	Akap1;Phb2;Phb;Clpb;Atad3	5	9	55.5556	EMBL-EBI QuickGO API
GO:0150093	amyloid-beta clearance by transcytosis	Gene Ontology (Biological Process)	P46638;P55302;Q68FD5;Q7M6Y3;Q91ZX7	Rab11b;Lrpap1;Cltc;Picalm;Lrp1	5	7	71.4286	EMBL-EBI QuickGO API
GO:1902396	protein localization to bicellular tight junction	Gene Ontology (Biological Process)	O88792;P39447;P57780;Q8BTM8	F11r;Tjp1;Actn4;Flna	4	7	57.1429	EMBL-EBI QuickGO API
GO:1902416	positive regulation of mRNA binding	Gene Ontology (Biological Process)	O70194;P60229;Q8R081;Q8R1B4	Eif3d;Eif3e;Hnrnpl;Eif3c	4	6	66.6667	EMBL-EBI QuickGO API
GO:1903608	protein localization to cytoplasmic stress granule	Gene Ontology (Biological Process)	O70133;P32067;P62960;Q62167;Q91VR5	Dhx9;Ssb;Ybx1;Ddx3x;Ddx1	5	7	71.4286	EMBL-EBI QuickGO API
GO:1904851	positive regulation of establishment of protein localization to telomere	Gene Ontology (Biological Process)	P11983;P42932;P80313;P80314;P80315;P80316;P80317;P80318;Q9ESX5	Tcp1;Cct8;Cct7;Cct2;Cct4;Cct5;Cct6a;Cct3;Dkc1	9	10	90	EMBL-EBI QuickGO API
GO:1904874	positive regulation of telomerase RNA localization to Cajal body	Gene Ontology (Biological Process)	P11983;P80314;P80315;Q9ESX5	Tcp1;Cct2;Cct4;Dkc1	4	4	100	EMBL-EBI QuickGO API
GO:1905146	lysosomal protein catabolic process	Gene Ontology (Biological Process)	O89023;P17047;P28798;Q61207;Q9ET22	Tpp1;Lamp2;Grn;Psap;Dpp7	5	10	50	EMBL-EBI QuickGO API
GO:1990592	protein K69-linked ufmylation	Gene Ontology (Biological Process)	P61961;Q8CCJ3;Q8VE47;Q9CR09	Ufm1;Ufl1;Uba5;Ufc1	4	5	80	EMBL-EBI QuickGO API
GO:2000767	positive regulation of cytoplasmic translation	Gene Ontology (Biological Process)	O70133;P52480;P53996;P58252	Dhx9;Pkm;Cnbp;Eef2	4	7	57.1429	EMBL-EBI QuickGO API

## Sheet: RCImedian
ModuleID	ModuleName	M001:Ctrl_N	M001:Ctrl_RCImedian	M001:Ctrl_RCImad	M001:Aca_N	M001:Aca_RCImedian	M001:Aca_RCImad	M001:17aE2_N	M001:17aE2_RCImedian	M001:17aE2_RCImad	M001:Rapa_N	M001:Rapa_RCImedian	M001:Rapa_RCImad	M004:Ctrl_N	M004:Ctrl_RCImedian	M004:Ctrl_RCImad	M004:4EGI_N	M004:4EGI_RCImedian	M004:4EGI_RCImad	M001:Aca-vs-M001:Ctrl_Ustat	M001:Aca-vs-M001:Ctrl_Pval	M001:Aca-vs-M001:Ctrl_AdjPval	M001:17aE2-vs-M001:Ctrl_Ustat	M001:17aE2-vs-M001:Ctrl_Pval	M001:17aE2-vs-M001:Ctrl_AdjPval	M001:Rapa-vs-M001:Ctrl_Ustat	M001:Rapa-vs-M001:Ctrl_Pval	M001:Rapa-vs-M001:Ctrl_AdjPval	M004:4EGI-vs-M004:Ctrl_Ustat	M004:4EGI-vs-M004:Ctrl_Pval	M004:4EGI-vs-M004:Ctrl_AdjPval
All	General pattern	153	0.574405	0.0207103	153	0.694444	0.061775	153	0.7	0.0535383	153	0.694444	0.05295	153	0.591667	0.02471	153	0.785714	0.05295	22617.5	3.61008e-45	3.61008e-45	23052	1.07745e-48	4.30978e-48	22734	4.19041e-46	5.58721e-46	22937.5	9.41403e-48	1.88281e-47

## Sheet: M004-Ctrl-fixed-RMSmean
ModuleID	ModuleName	M001:Ctrl_N	M001:Ctrl_RMSmean	M001:Ctrl_RMSsem	M001:Aca_N	M001:Aca_RMSmean	M001:Aca_RMSsem	M001:17aE2_N	M001:17aE2_RMSmean	M001:17aE2_RMSsem	M001:Rapa_N	M001:Rapa_RMSmean	M001:Rapa_RMSsem	M004:Ctrl_N	M004:Ctrl_RMSmean	M004:Ctrl_RMSsem	M004:4EGI_N	M004:4EGI_RMSmean	M004:4EGI_RMSsem	ANOVA_N	ANOVA_DoF	ANOVA_Fstat	ANOVA_Pval	ANOVA_AdjPval	M001:Aca-vs-M001:Ctrl_DoF	M001:Aca-vs-M001:Ctrl_tStat	M001:Aca-vs-M001:Ctrl_Pval	M001:Aca-vs-M001:Ctrl_AdjPval	M001:17aE2-vs-M001:Ctrl_DoF	M001:17aE2-vs-M001:Ctrl_tStat	M001:17aE2-vs-M001:Ctrl_Pval	M001:17aE2-vs-M001:Ctrl_AdjPval	M001:Rapa-vs-M001:Ctrl_DoF	M001:Rapa-vs-M001:Ctrl_tStat	M001:Rapa-vs-M001:Ctrl_Pval	M001:Rapa-vs-M001:Ctrl_AdjPval
GO:0061732	mitochondrial acetyl-CoA biosynthetic process from pyruvate	12	0.522222	0.0374555	12	0.561111	0.019172	12	0.338889	0.0332912	12	0.394444	0.0289645	8	0.575	0.0733955	8	0.641667	0.0279952	48	(3, 44)	11.8081	8.39324e-06	0.00256833	16.3938	0.924229	0.368772	0.442526	21.7013	-3.65846	0.00140598	0.00843585	20.6906	-2.69868	0.0135591	0.0406774
GO:0006086	acetyl-CoA biosynthetic process from pyruvate	12	0.527778	0.0609732	12	0.652778	0.0433175	12	0.222222	0.0749111	12	0.347222	0.0630934	8	0.583333	0.121988	8	0.791667	0.0272772	48	(3, 44)	9.5689	5.5502e-05	0.0056612	19.8495	1.67126	0.110363	0.165544	21.1292	-3.16347	0.0046592	0.0279552	21.9743	-2.05782	0.0516628	0.103326
GO:0046826	negative regulation of protein export from nucleus	12	0.569444	0.0381514	12	0.375	0.0416667	12	0.361111	0.0277778	12	0.444444	0.023689	8	0.541667	0.0755272	8	0.354167	0.0663497	48	(3, 44)	8.0155	0.000226818	0.0115677	21.8313	-3.44182	0.00234583	0.00610569	20.1041	-4.41454	0.000264102	0.00158461	18.3843	-2.78349	0.0120947	0.0181421
GO:0006625	protein targeting to peroxisome	12	0.533333	0.0499158	12	0.361111	0.0380132	12	0.388889	0.0356123	12	0.305556	0.0289645	8	0.6	0.0333333	8	0.491667	0.025	48	(3, 44)	6.24389	0.00126029	0.0413557	20.5477	-2.74492	0.012289	0.0368671	19.8939	-2.35569	0.028865	0.0577299	17.6533	-3.94689	0.000976405	0.00585843
GO:0023035	CD40 signaling pathway	12	0.569444	0.083228	12	0.319444	0.0596649	12	0.25	0.0598117	12	0.25	0.0383805	8	0.645833	0.0914906	8	0.291667	0.0609938	48	(3, 44)	5.92626	0.00173675	0.0442871	19.944	-2.44128	0.0240861	0.0361291	19.9696	-3.11681	0.00544059	0.0163218	15.4761	-3.48543	0.00318934	0.0163218
GO:0006108	malate metabolic process	12	0.513889	0.0521359	12	0.305556	0.0536282	12	0.555556	0.0516289	12	0.583333	0.0598117	8	0.645833	0.11108	8	0.25	0.0445435	48	(3, 44)	5.36148	0.00310352	0.0558634	21.9825	-2.78543	0.0107913	0.0647477	21.9979	0.567869	0.575875	0.691049	21.5976	0.875224	0.391082	0.691049
GO:0009404	toxin metabolic process	12	0.516667	0.0405144	12	0.633333	0.055505	12	0.366667	0.0655204	12	0.4	0.0507519	8	0.5625	0.0885145	8	0.8	0.0267261	48	(3, 44)	5.07262	0.00419803	0.0600563	20.1297	1.69775	0.104962	0.157443	18.3389	-1.94717	0.0669932	0.157443	20.9706	-1.79654	0.0868299	0.157443
GO:0000028	ribosomal small subunit assembly	12	0.531818	0.0324417	12	0.459091	0.0195267	12	0.466667	0.0153975	12	0.410606	0.0175451	8	0.6	0.0313038	8	0.529545	0.0246433	48	(3, 44)	5.01638	0.00445415	0.0600563	18.0455	-1.9207	0.0707139	0.177537	15.7165	-1.81429	0.0887685	0.177537	16.9276	-3.28647	0.00437533	0.026252
GO:0019674	NAD metabolic process	12	0.527778	0.0574183	12	0.666667	0.0410305	12	0.430556	0.056027	12	0.430556	0.0433175	8	0.583333	0.0771517	8	0.5625	0.0539832	48	(3, 44)	4.99181	0.0045711	0.0600563	19.9106	1.96805	0.0631459	0.35763	21.9868	-1.21188	0.23842	0.35763	20.4577	-1.35171	0.191226	0.35763
GO:0006796	phosphate-containing compound metabolic process	12	0.575	0.0328564	12	0.383333	0.042343	12	0.383333	0.042343	12	0.441667	0.0451569	8	0.6125	0.0914906	8	0.4125	0.0692756	48	(3, 44)	4.87508	0.00517182	0.0600563	20.7219	-3.57617	0.00181007	0.00543021	20.7219	-3.57617	0.00181007	0.00543021	20.0973	-2.38755	0.0268936	0.0537872
GO:0006107	oxaloacetate metabolic process	12	0.502315	0.0298977	12	0.407407	0.0354236	12	0.465278	0.027166	12	0.571759	0.0321584	8	0.628472	0.0262147	8	0.583333	0.0327832	48	(3, 44)	4.83741	0.00538269	0.0600563	21.3962	-2.04744	0.0530888	0.318533	21.8011	-0.916841	0.369258	0.679129	21.8841	1.58154	0.128101	0.384304
GO:0044794	positive regulation by host of viral process	12	0.430556	0.0521359	12	0.597222	0.0724114	12	0.652778	0.032166	12	0.430556	0.0433175	8	0.541667	0.0818317	8	0.583333	0.0445435	48	(3, 44)	4.82581	0.00544945	0.0600563	19.989	1.86788	0.0765101	0.114765	18.3144	3.62752	0.00188163	0.0112898	21.2856	-8.18952e-16	1	1
GO:0016558	protein import into peroxisome matrix	12	0.5	0.0414388	12	0.477778	0.0305211	12	0.366667	0.0312479	12	0.361111	0.0277778	8	0.591667	0.0555456	8	0.375	0.0279952	48	(3, 44)	4.81791	0.00549535	0.0600563	20.221	-0.431788	0.670465	0.670465	20.4532	-2.56905	0.0181125	0.0543376	19.2249	-2.78403	0.0117398	0.0543376
GO:0006085	acetyl-CoA biosynthetic process	12	0.466667	0.0607196	12	0.625	0.0509382	12	0.383333	0.0534185	12	0.375	0.0494286	8	0.6125	0.0350382	8	0.6875	0.0350382	48	(3, 44)	4.64631	0.00659865	0.0673062	21.3544	1.99774	0.0586416	0.117283	21.6486	-1.03043	0.314186	0.314186	21.1302	-1.17079	0.254718	0.305661
GO:0046079	dUMP catabolic process	12	0.458333	0.0743235	12	0.611111	0.087841	12	0.291667	0.0547607	12	0.319444	0.0521359	8	0.5625	0.0992906	8	0.458333	0.087684	48	(3, 44)	4.54178	0.0073811	0.0684429	21.413	1.32775	0.198243	0.297364	20.2245	-1.80534	0.0859309	0.283885	19.7152	-1.52984	0.141943	0.283885
GO:0046050	UMP catabolic process	12	0.458333	0.0743235	12	0.611111	0.087841	12	0.291667	0.0547607	12	0.319444	0.0521359	8	0.5625	0.0992906	8	0.458333	0.087684	48	(3, 44)	4.54178	0.0073811	0.0684429	21.413	1.32775	0.198243	0.297364	20.2245	-1.80534	0.0859309	0.283885	19.7152	-1.52984	0.141943	0.283885
GO:0051918	negative regulation of fibrinolysis	12	0.486111	0.0752614	12	0.25	0.0523038	12	0.555556	0.0626751	12	0.388889	0.0592224	8	0.604167	0.0767488	8	0.3125	0.11108	48	(3, 44)	4.43005	0.00832458	0.0749212	19.6157	-2.57619	0.0182052	0.109231	21.3022	0.709043	0.485986	0.583183	20.8469	-1.01518	0.321658	0.482486
GO:0034063	stress granule assembly	12	0.481481	0.0258898	12	0.564815	0.0252034	12	0.578704	0.0152273	12	0.550926	0.017039	8	0.590278	0.0362748	8	0.46875	0.0161268	48	(3, 44)	4.08102	0.012162	0.0913289	21.9841	2.30638	0.0308962	0.0743623	17.7971	3.23687	0.00462781	0.0277668	19.0237	2.2406	0.0371811	0.0743623
GO:0006547	histidine metabolic process	12	0.5	0.0458735	12	0.625	0.0362662	12	0.486111	0.032166	12	0.458333	0.0299059	8	0.583333	0.0545545	8	0.5	0.0545545	48	(3, 44)	4.07541	0.0122369	0.0913289	20.8876	2.13758	0.044537	0.20651	19.7109	-0.247896	0.806779	0.806779	18.9195	-0.760886	0.456105	0.684157
GO:0006548	histidine catabolic process	12	0.5	0.0458735	12	0.625	0.0362662	12	0.486111	0.032166	12	0.458333	0.0299059	8	0.583333	0.0545545	8	0.5	0.0545545	48	(3, 44)	4.07541	0.0122369	0.0913289	20.8876	2.13758	0.044537	0.20651	19.7109	-0.247896	0.806779	0.806779	18.9195	-0.760886	0.456105	0.684157
GO:0019556	histidine catabolic process to glutamate and formamide	12	0.5	0.0458735	12	0.625	0.0362662	12	0.486111	0.032166	12	0.458333	0.0299059	8	0.583333	0.0545545	8	0.5	0.0545545	48	(3, 44)	4.07541	0.0122369	0.0913289	20.8876	2.13758	0.044537	0.20651	19.7109	-0.247896	0.806779	0.806779	18.9195	-0.760886	0.456105	0.684157
GO:0019557	histidine catabolic process to glutamate and formate	12	0.5	0.0458735	12	0.625	0.0362662	12	0.486111	0.032166	12	0.458333	0.0299059	8	0.583333	0.0545545	8	0.5	0.0545545	48	(3, 44)	4.07541	0.0122369	0.0913289	20.8876	2.13758	0.044537	0.20651	19.7109	-0.247896	0.806779	0.806779	18.9195	-0.760886	0.456105	0.684157
GO:0039529	RIG-I signaling pathway	12	0.458333	0.0652791	12	0.541667	0.0848969	12	0.722222	0.0473779	12	0.722222	0.0626751	8	0.583333	0.0996024	8	0.5625	0.0941625	48	(3, 44)	3.9947	0.0133679	0.0973947	20.6381	0.778142	0.445315	0.534379	20.0715	3.27162	0.00380376	0.0228225	21.9636	2.91603	0.00801397	0.0240419
GO:1903608	protein localization to cytoplasmic stress granule	12	0.483333	0.0489795	12	0.658333	0.0468045	12	0.675	0.0350865	12	0.566667	0.0466017	8	0.625	0.061962	8	0.5125	0.0666481	48	(3, 44)	3.9505	0.0140325	0.0981371	21.9548	2.58314	0.016983	0.0509489	19.9363	3.18119	0.00470672	0.0282403	21.9457	1.23261	0.230762	0.346143
GO:0006526	arginine biosynthetic process	12	0.486111	0.08814	12	0.777778	0.0592224	12	0.583333	0.066477	12	0.472222	0.0675239	8	0.625	0.087684	8	0.5625	0.0767488	48	(3, 44)	3.92063	0.0145009	0.0981371	19.2506	2.74669	0.0127245	0.0763473	20.4551	0.880647	0.388739	0.755836	20.6038	-0.125089	0.901666	0.901666
GO:0019439	aromatic compound catabolic process	12	0.45	0.0657129	12	0.241667	0.0336162	12	0.425	0.0478714	12	0.375	0.0410561	8	0.575	0.0796196	8	0.375	0.0313392	48	(3, 44)	3.66175	0.019304	0.125681	16.3883	-2.82248	0.0120474	0.0722843	20.1097	-0.307499	0.761625	0.91395	18.4522	-0.96794	0.345591	0.532111
GO:0042178	xenobiotic catabolic process	12	0.470238	0.0248034	12	0.419643	0.0241287	12	0.482143	0.0344753	12	0.550595	0.0309165	8	0.616071	0.0441297	8	0.575893	0.0378431	48	(3, 44)	3.48112	0.0236058	0.150487	21.9833	-1.46214	0.157852	0.473555	19.9812	0.280306	0.782124	0.903915	21.0123	2.02736	0.0554981	0.332989
GO:0033539	fatty acid beta-oxidation using acyl-CoA dehydrogenase	12	0.5	0.0231296	12	0.494444	0.0230689	12	0.564815	0.0379476	12	0.603704	0.0273309	8	0.605556	0.0332671	8	0.591667	0.0361111	48	(3, 44)	3.42007	0.0252741	0.151645	21.9998	-0.170065	0.866513	0.916996	18.182	1.45845	0.161776	0.242664	21.4144	2.8964	0.00852357	0.0511414
GO:0006739	NADP metabolic process	12	0.460317	0.0295022	12	0.559524	0.0186512	12	0.484127	0.0164052	12	0.480159	0.0283895	8	0.613095	0.0329884	8	0.47619	0.0554745	48	(3, 44)	3.31419	0.0284608	0.160702	18.5817	2.84231	0.0105745	0.0317236	17.209	0.705328	0.490044	0.752212	21.9676	0.484605	0.632753	0.759304
GO:0006584	catecholamine metabolic process	12	0.441667	0.0451569	12	0.5	0.0348155	12	0.508333	0.0514315	12	0.625	0.0350865	8	0.575	0.0411877	8	0.3875	0.0548944	48	(3, 44)	3.30942	0.0286138	0.160702	20.663	1.02304	0.31812	0.408951	21.6378	0.974057	0.340793	0.408951	20.734	3.20593	0.00429331	0.0257599
GO:0043648	dicarboxylic acid metabolic process	12	0.5	0.0502519	12	0.680556	0.0479299	12	0.513889	0.0479299	12	0.597222	0.0381514	8	0.625	0.0755272	8	0.354167	0.0491747	48	(3, 44)	3.26176	0.0301892	0.164962	21.9509	2.6	0.0163629	0.0981771	21.9509	0.2	0.843322	0.903503	20.5183	1.54092	0.138617	0.207925
GO:0033499	galactose catabolic process via UDP-galactose	12	0.472222	0.0734931	12	0.666667	0.0542782	12	0.402778	0.0752614	12	0.430556	0.0596649	8	0.583333	0.0890871	8	0.520833	0.0377636	48	(3, 44)	3.23486	0.0311173	0.167051	20.2484	2.12824	0.045781	0.274686	21.9876	-0.660164	0.516006	0.619207	21.1088	-0.440157	0.664298	0.664298
GO:0017144	drug metabolic process	12	0.484921	0.0277778	12	0.398413	0.0232941	12	0.409524	0.014595	12	0.468254	0.0281555	8	0.594048	0.0196287	8	0.616667	0.0126949	48	(3, 44)	3.1461	0.034394	0.181458	21.3518	-2.38628	0.0263442	0.0564754	16.6434	-2.40281	0.0282377	0.0564754	21.996	-0.421389	0.67756	0.67756
GO:0044387	negative regulation of protein kinase activity by regulation of protein phosphorylation	12	0.569444	0.0433175	12	0.569444	0.0381514	12	0.722222	0.0374555	12	0.638889	0.0451025	8	0.5625	0.069988	8	0.541667	0.0686462	48	(3, 44)	3.11572	0.0355955	0.184577	21.6545	0	1	1	21.5507	2.66789	0.0142038	0.0852226	21.9642	1.11049	0.278798	0.557597
GO:0046487	glyoxylate metabolic process	12	0.458333	0.0547607	12	0.652778	0.0479299	12	0.597222	0.0433175	12	0.541667	0.0416667	8	0.5625	0.0767488	8	0.520833	0.0914906	48	(3, 44)	3.08924	0.0366776	0.184577	21.6207	2.6719	0.0140539	0.0639005	20.8927	1.98918	0.0599341	0.119868	20.5394	1.21106	0.239623	0.289466
GO:0000056	ribosomal small subunit export from nucleus	12	0.555556	0.0473779	12	0.375	0.0584775	12	0.569444	0.0433175	12	0.472222	0.0536282	8	0.645833	0.0663497	8	0.729167	0.0539832	48	(3, 44)	3.08642	0.0367947	0.184577	21.0924	-2.39905	0.0257571	0.0515143	21.8257	0.216353	0.830722	0.830722	21.6706	-1.16454	0.256864	0.385296
GO:0043691	reverse cholesterol transport	12	0.511111	0.0576377	12	0.4	0.0376051	12	0.566667	0.0333333	12	0.538889	0.0342877	8	0.591667	0.0683566	8	0.658333	0.0540979	48	(3, 44)	3.03969	0.0387944	0.18843	18.9283	-1.61451	0.122964	0.737785	17.6178	0.834388	0.415234	0.823395	17.919	0.41419	0.683651	0.823395
GO:0110095	cellular detoxification of aldehyde	12	0.458333	0.0743235	12	0.638889	0.0345323	12	0.638889	0.049549	12	0.513889	0.0479299	8	0.625	0.0609938	8	0.4375	0.0539832	48	(3, 44)	2.89297	0.0458274	0.195885	15.5377	2.20313	0.0430536	0.138073	19.1649	2.02131	0.057438	0.138073	18.8002	0.628187	0.537439	0.537439
GO:0070189	kynurenine metabolic process	12	0.513889	0.0630934	12	0.347222	0.0521359	12	0.375	0.0714361	12	0.277778	0.0427059	8	0.541667	0.087684	8	0.75	0.104464	48	(3, 44)	2.88331	0.0463337	0.195885	21.2453	-2.03632	0.0543745	0.0815617	21.6692	-1.45724	0.15939	0.15939	19.3307	-3.09907	0.00582105	0.0174631
GO:0051702	biological process involved in interaction with symbiont	12	0.525	0.0428617	12	0.641667	0.035799	12	0.508333	0.035799	12	0.491667	0.0451569	8	0.5875	0.0742522	8	0.4125	0.0515388	48	(3, 44)	2.87582	0.0467307	0.195885	21.3233	2.08911	0.0488621	0.146586	21.3233	-0.298444	0.768253	0.768253	21.9404	-0.535392	0.597764	0.717317
GO:0042866	pyruvate biosynthetic process	12	0.511111	0.0206516	12	0.55	0.0261116	12	0.461111	0.026538	12	0.466667	0.02595	8	0.591667	0.0343592	8	0.575	0.0306995	48	(3, 44)	2.79759	0.051088	0.201101	20.8912	1.16814	0.255908	0.511816	20.7479	-1.48692	0.152077	0.511816	20.9445	-1.34012	0.194565	0.511816
GO:0009062	fatty acid catabolic process	12	0.45	0.0427387	12	0.588889	0.0198196	12	0.544444	0.0477319	12	0.466667	0.0418431	8	0.583333	0.0530798	8	0.425	0.0562555	48	(3, 44)	2.74465	0.0542709	0.203164	15.522	2.94814	0.00968753	0.0581252	21.7368	1.47409	0.154794	0.464383	21.9901	0.278652	0.783115	0.846017
GO:0150093	amyloid-beta clearance by transcytosis	12	0.508333	0.039807	12	0.408333	0.028758	12	0.458333	0.0259905	12	0.508333	0.0228908	8	0.55	0.0707107	8	0.4125	0.047949	48	(3, 44)	2.53846	0.0687249	0.22692	20.024	-2.03632	0.0551615	0.224955	18.9363	-1.05173	0.306158	0.569043	17.5578	0	1	1
GO:0075522	IRES-dependent viral translational initiation	12	0.491071	0.0362847	12	0.5	0.0357143	12	0.598214	0.0314331	12	0.511905	0.0166435	8	0.607143	0.0500546	8	0.428571	0.0286351	48	(3, 44)	2.5261	0.0697075	0.22692	21.9945	0.175371	0.862393	0.862393	21.5618	2.23184	0.0363519	0.218112	15.4325	0.521881	0.609163	0.730995
GO:0006635	fatty acid beta-oxidation	12	0.519153	0.00928395	12	0.554267	0.0121538	12	0.517137	0.0124394	12	0.537802	0.0102777	8	0.611391	0.020542	8	0.565524	0.0148888	48	(3, 44)	2.46939	0.0743993	0.239644	20.5765	2.29595	0.0322981	0.0968944	20.3526	-0.129889	0.897929	0.897929	21.7764	1.34651	0.191986	0.231128
GO:0031998	regulation of fatty acid beta-oxidation	12	0.486111	0.0479299	12	0.5	0.0355335	12	0.375	0.0464434	12	0.541667	0.0507726	8	0.604167	0.0767488	8	0.666667	0.0545545	48	(3, 44)	2.44186	0.0767922	0.244775	20.2864	0.232781	0.818264	0.855492	21.9782	-1.66483	0.11014	0.66084	21.9274	0.795672	0.434752	0.855492
GO:1990592	protein K69-linked ufmylation	12	0.527778	0.0790126	12	0.444444	0.0659473	12	0.333333	0.0680414	12	0.291667	0.0652791	8	0.583333	0.0833333	8	0.479167	0.115459	48	(3, 44)	2.35974	0.0844046	0.263549	21.3184	-0.809709	0.427053	0.854106	21.526	-1.86478	0.0759042	0.227713	21.244	-2.30373	0.0314301	0.188581
GO:1905146	lysosomal protein catabolic process	12	0.483333	0.0625631	12	0.441667	0.0468045	12	0.558333	0.0583333	12	0.633333	0.0527046	8	0.6125	0.0875	8	0.5625	0.0263052	48	(3, 44)	2.32888	0.0874589	0.267624	20.376	-0.533277	0.599611	0.719533	21.8931	0.876793	0.390119	0.585178	21.3834	1.83365	0.0806639	0.305942
GO:0006563	L-serine metabolic process	12	0.416667	0.0725324	12	0.625	0.0416667	12	0.5	0.0542782	12	0.5	0.0542782	8	0.666667	0.0445435	8	0.479167	0.0583971	48	(3, 44)	2.2898	0.091489	0.274467	17.547	2.49058	0.0230313	0.116588	20.3788	0.919866	0.368404	0.368404	20.3788	0.919866	0.368404	0.368404
GO:0006102	isocitrate metabolic process	12	0.5	0.0352958	12	0.561111	0.026538	12	0.455556	0.0257328	12	0.483333	0.0308412	8	0.616667	0.0327327	8	0.5	0.0356348	48	(3, 44)	2.24042	0.0968504	0.287423	20.4249	1.38387	0.181334	0.362669	20.1177	-1.01749	0.321	0.4815	21.6114	-0.35558	0.725603	0.725603
GO:0030300	regulation of intestinal cholesterol absorption	12	0.472222	0.064332	12	0.263889	0.0479299	12	0.402778	0.0596649	12	0.388889	0.0592224	8	0.604167	0.0767488	8	0.479167	0.0377636	48	(3, 44)	2.22857	0.0981836	0.287423	20.3354	-2.5969	0.0170991	0.102594	21.8764	-0.791469	0.437168	0.524602	21.851	-0.953025	0.351002	0.524602
GO:0015909	long-chain fatty acid transport	12	0.516667	0.0563329	12	0.666667	0.0434226	12	0.516667	0.0394619	12	0.572222	0.0488648	8	0.6	0.0796819	8	0.591667	0.0555456	48	(3, 44)	2.22468	0.0986255	0.287423	20.661	2.10893	0.0473357	0.225784	19.7006	-1.61417e-15	1	1	21.5695	0.74498	0.464325	0.696487
GO:0000338	protein deneddylation	12	0.5	0.0414388	12	0.611111	0.0305211	12	0.516667	0.0247887	12	0.522222	0.0365456	8	0.583333	0.0449868	8	0.566667	0.0604218	48	(3, 44)	2.17226	0.104778	0.296871	20.221	2.15894	0.0430432	0.258259	17.9789	0.345157	0.733981	0.920166	21.6615	0.4022	0.691478	0.920166
GO:0072378	blood coagulation, fibrin clot formation	12	0.611111	0.0925084	12	0.333333	0.0615457	12	0.375	0.0897176	12	0.444444	0.087841	8	0.583333	0.109109	8	0.708333	0.087684	48	(3, 44)	2.12955	0.110076	0.306212	19.1425	-2.5	0.0216647	0.0433294	21.9794	-1.83219	0.0805088	0.120763	21.9413	-1.30648	0.204918	0.245902
GO:0002181	cytoplasmic translation	12	0.507597	0.0178914	12	0.497388	0.0104999	12	0.470323	0.0150692	12	0.46415	0.0130955	8	0.610399	0.0184774	8	0.543803	0.00867222	48	(3, 44)	2.11387	0.112088	0.309001	17.7737	-0.492118	0.628659	0.628659	21.3821	-1.59347	0.12573	0.150876	20.1579	-1.95956	0.0640212	0.145891
GO:0006703	estrogen biosynthetic process	12	0.575	0.0552199	12	0.45	0.05	12	0.583333	0.0321769	12	0.5	0.0369274	8	0.5875	0.0766194	8	0.475	0.025	48	(3, 44)	2.03574	0.12268	0.332212	21.7866	-1.678	0.107635	0.596819	17.6978	0.13039	0.897729	0.911856	19.1988	-1.12902	0.272801	0.596819
GO:0031204	posttranslational protein targeting to membrane, translocation	12	0.597222	0.0724114	12	0.388889	0.0659473	12	0.486111	0.0596649	12	0.458333	0.0416667	8	0.583333	0.0944911	8	0.645833	0.0583971	48	(3, 44)	2.01688	0.125384	0.33363	21.8104	-2.12713	0.0449661	0.228318	21.2238	-1.18423	0.249417	0.332527	17.5646	-1.66247	0.114159	0.228318
GO:0006103	2-oxoglutarate metabolic process	12	0.490278	0.0159516	12	0.547222	0.0192268	12	0.506944	0.0171592	12	0.520833	0.0167768	8	0.602083	0.0220339	8	0.517708	0.0211545	48	(3, 44)	1.93487	0.137855	0.348625	21.275	2.27938	0.0330604	0.198363	21.8839	0.711386	0.48436	0.581231	21.9443	1.3199	0.200471	0.400943
GO:0051006	positive regulation of lipoprotein lipase activity	12	0.516667	0.0588183	12	0.35	0.0609272	12	0.5	0.0536543	12	0.533333	0.0689019	8	0.625	0.061962	8	0.3625	0.0419928	48	(3, 44)	1.92719	0.139085	0.348853	21.9728	-1.96805	0.061808	0.140903	21.8168	-0.209344	0.836123	0.855761	21.4713	0.183973	0.855761	0.855761
GO:0006531	aspartate metabolic process	12	0.508333	0.0336162	12	0.483333	0.0575159	12	0.583333	0.0241	12	0.425	0.0641081	8	0.6125	0.0742522	8	0.5125	0.0350382	48	(3, 44)	1.88658	0.145772	0.360749	17.7299	-0.375267	0.711914	0.854297	19.9445	1.81324	0.084874	0.235778	16.624	-1.15122	0.265932	0.398899
GO:0034380	high-density lipoprotein particle assembly	12	0.508333	0.0556754	12	0.366667	0.0527046	12	0.525	0.0578988	12	0.491667	0.0514315	8	0.6125	0.071807	8	0.5625	0.053243	48	(3, 44)	1.75244	0.170224	0.403788	21.9342	-1.84787	0.0781523	0.281426	21.9664	0.207492	0.837537	0.837537	21.8631	-0.21989	0.827997	0.837537
GO:0006536	glutamate metabolic process	12	0.468519	0.031836	12	0.483333	0.0147621	12	0.414815	0.0194063	12	0.481481	0.0280736	8	0.591667	0.0428149	8	0.55	0.0421532	48	(3, 44)	1.72695	0.175311	0.406403	15.5212	0.42217	0.67869	0.928339	18.183	-1.44038	0.166759	0.500277	21.661	0.305399	0.762978	0.928339
GO:0042168	heme metabolic process	12	0.569444	0.090496	12	0.541667	0.0684269	12	0.430556	0.0521359	12	0.388889	0.0473779	8	0.583333	0.104464	8	0.645833	0.119678	48	(3, 44)	1.68371	0.184288	0.411288	20.4795	-0.244838	0.809019	0.809019	17.5774	-1.32985	0.200569	0.300854	16.6086	-1.76759	0.0954951	0.286485
GO:0030043	actin filament fragmentation	12	0.472222	0.0574183	12	0.611111	0.0313376	12	0.583333	0.0523038	12	0.541667	0.0416667	8	0.604167	0.0767488	8	0.416667	0.031497	48	(3, 44)	1.668	0.18766	0.411288	17.0191	2.12325	0.0486955	0.146087	21.8113	1.43056	0.166727	0.283105	20.07	0.978871	0.339297	0.379815
GO:0000038	very long-chain fatty acid metabolic process	12	0.474074	0.0282066	12	0.52037	0.0251384	12	0.451852	0.0242097	12	0.448148	0.0251941	8	0.608333	0.0361111	8	0.475	0.0314094	48	(3, 44)	1.66565	0.188171	0.411288	21.7146	1.22532	0.233578	0.667437	21.5056	-0.59783	0.556197	0.667437	21.7252	-0.685508	0.500273	0.667437
GO:0071569	protein ufmylation	12	0.533333	0.0619547	12	0.466667	0.0414388	12	0.433333	0.0333333	12	0.4	0.0369274	8	0.575	0.0526104	8	0.525	0.0453163	48	(3, 44)	1.61426	0.199665	0.429679	19.2008	-0.894427	0.382169	0.764337	16.876	-1.42141	0.173414	0.520242	17.9399	-1.84864	0.0810608	0.486365
GO:0034372	very-low-density lipoprotein particle remodeling	12	0.555556	0.0659473	12	0.361111	0.0705717	12	0.527778	0.0675239	12	0.513889	0.0724114	8	0.604167	0.0767488	8	0.604167	0.0767488	48	(3, 44)	1.59639	0.20382	0.429679	21.8997	-2.01311	0.0565558	0.169667	21.9877	-0.294303	0.771287	0.771287	21.8104	-0.425426	0.674695	0.771287
GO:0051791	medium-chain fatty acid metabolic process	12	0.533333	0.0594588	12	0.4	0.0536543	12	0.5	0.0707107	12	0.591667	0.0690392	8	0.5875	0.093422	8	0.625	0.0313392	48	(3, 44)	1.59514	0.204115	0.429679	21.7719	-1.66483	0.110274	0.661643	21.3707	-0.360801	0.72179	0.72179	21.5266	0.640223	0.528784	0.72179
GO:0042776	mitochondrial ATP synthesis coupled proton transport	12	0.543803	0.0218928	12	0.503205	0.0262707	12	0.555556	0.0215994	12	0.498932	0.0206639	8	0.604167	0.0374122	8	0.560897	0.0199426	48	(3, 44)	1.5778	0.208234	0.430537	21.3073	-1.18718	0.248223	0.496445	21.996	0.38213	0.706032	0.810697	21.927	-1.49052	0.150332	0.496445
GO:0001561	fatty acid alpha-oxidation	12	0.45	0.0668558	12	0.558333	0.0656648	12	0.608333	0.0621074	12	0.466667	0.0466017	8	0.5625	0.0652947	8	0.375	0.0590097	48	(3, 44)	1.53169	0.219593	0.450976	21.9929	1.15605	0.260066	0.312079	21.8817	1.73511	0.0967858	0.290357	19.6477	0.204512	0.840057	0.840057
GO:0006572	tyrosine catabolic process	12	0.516667	0.0561833	12	0.533333	0.0466017	12	0.525	0.0391675	12	0.625	0.025	8	0.6125	0.0666481	8	0.4	0.0188982	48	(3, 44)	1.36031	0.267328	0.504686	21.2732	0.228326	0.821573	0.941247	19.6491	0.121675	0.904392	0.941247	15.1917	1.76168	0.0982299	0.589379
GO:0006699	bile acid biosynthetic process	12	0.498148	0.0278226	12	0.538889	0.0155038	12	0.516667	0.0128664	12	0.487037	0.0188439	8	0.569444	0.0262055	8	0.463889	0.025	48	(3, 44)	1.34335	0.272564	0.504686	17.2305	1.27912	0.217814	0.326722	15.499	0.604122	0.554503	0.665404	19.3374	-0.330654	0.744462	0.744462
GO:0042159	lipoprotein catabolic process	12	0.5	0.091747	12	0.680556	0.0521359	12	0.597222	0.056027	12	0.583333	0.0481125	8	0.625	0.0818317	8	0.8125	0.0491747	48	(3, 44)	1.31783	0.280628	0.50812	17.4333	1.71101	0.104813	0.314439	18.2025	0.904382	0.377608	0.43252	16.6246	0.8044	0.43252	0.43252
GO:0033119	negative regulation of RNA splicing	12	0.527778	0.0574183	12	0.458333	0.0797856	12	0.5	0.0940127	12	0.333333	0.0739688	8	0.604167	0.0625	8	0.645833	0.0583971	48	(3, 44)	1.23116	0.309742	0.557536	19.9841	-0.706465	0.488055	0.909266	18.204	-0.252158	0.803744	0.909266	20.7253	-2.07654	0.0504793	0.302876
GO:0032872	regulation of stress-activated MAPK cascade	12	0.513889	0.0752614	12	0.388889	0.0516289	12	0.555556	0.0659473	12	0.444444	0.0720472	8	0.645833	0.115459	8	0.645833	0.0914906	48	(3, 44)	1.21982	0.313757	0.558664	19.4759	-1.36959	0.186399	0.542381	21.6269	0.416389	0.681229	0.681229	21.9582	-0.666532	0.512014	0.614417
GO:0019441	tryptophan catabolic process to kynurenine	12	0.472222	0.0734931	12	0.319444	0.0479299	12	0.361111	0.0609732	12	0.388889	0.0473779	8	0.645833	0.079915	8	0.520833	0.0663497	48	(3, 44)	1.21908	0.31402	0.558664	18.9237	-1.74123	0.0978764	0.397571	21.2749	-1.16355	0.257491	0.514982	18.7963	-0.953025	0.352673	0.52901
GO:0140374	antiviral innate immune response	12	0.5	0.0443813	12	0.4	0.0550482	12	0.4	0.0348155	12	0.425	0.0350865	8	0.5625	0.0564975	8	0.4875	0.0580563	48	(3, 44)	1.20356	0.319599	0.565303	21.0527	-1.41421	0.171918	0.23912	20.8197	-1.77281	0.0908927	0.181785	20.8876	-1.32567	0.199266	0.23912
GO:1902416	positive regulation of mRNA binding	12	0.5	0.0542782	12	0.583333	0.0383805	12	0.5	0.0290129	12	0.5	0.0290129	8	0.541667	0.0818317	8	0.5625	0.043842	48	(3, 44)	1.13793	0.344231	0.597941	19.8	1.25357	0.2246	0.684683	16.8113	1.8039e-15	1	1	16.8113	0	1	1
GO:0030042	actin filament depolymerization	12	0.483333	0.0319142	12	0.505556	0.026538	12	0.427778	0.031203	12	0.466667	0.0338346	8	0.591667	0.0265399	8	0.458333	0.0265399	48	(3, 44)	1.12223	0.35038	0.598974	21.2916	0.535392	0.597927	0.723519	21.9888	-1.24471	0.226343	0.723519	21.9253	-0.358336	0.723519	0.723519
GO:0006520	cellular amino acid metabolic process	12	0.5	0.0474962	12	0.566667	0.0312479	12	0.605556	0.032264	12	0.555556	0.0521157	8	0.608333	0.0555456	8	0.583333	0.0600925	48	(3, 44)	1.08778	0.364229	0.619189	19.0199	1.1726	0.255432	0.498966	19.3696	1.83836	0.081395	0.264539	21.8132	0.787888	0.439241	0.498966
GO:0034334	adherens junction maintenance	12	0.486111	0.0694444	12	0.305556	0.0816325	12	0.444444	0.0749111	12	0.430556	0.0724114	8	0.625	0.116794	8	0.479167	0.0377636	48	(3, 44)	1.08216	0.366538	0.619672	21.4488	-1.68469	0.106546	0.639277	21.8749	-0.407905	0.687308	0.903253	21.9616	-0.553733	0.585356	0.903253
GO:0006068	ethanol catabolic process	12	0.505556	0.0474667	12	0.422222	0.0206516	12	0.427778	0.044539	12	0.488889	0.0451957	8	0.583333	0.101379	8	0.691667	0.0486932	48	(3, 44)	1.06778	0.372498	0.620364	15.0203	-1.60985	0.128241	0.256482	21.9114	-1.19491	0.244895	0.367343	21.9473	-0.25429	0.801639	0.801639
GO:0046685	response to arsenic-containing substance	12	0.475	0.0604591	12	0.591667	0.0468045	12	0.5	0.0476731	12	0.533333	0.0414388	8	0.575	0.0839855	8	0.45	0.05	48	(3, 44)	1.03552	0.386202	0.628606	20.7006	1.52587	0.142176	0.577097	20.8651	0.324702	0.74864	0.898368	19.4666	0.795847	0.435719	0.871438
GO:0006101	citrate metabolic process	12	0.444444	0.0829114	12	0.305556	0.0958599	12	0.402778	0.056027	12	0.486111	0.066345	8	0.5625	0.121733	8	0.416667	0.0771517	48	(3, 44)	1.01337	0.395869	0.636623	21.5524	-1.09584	0.285242	0.570484	19.3126	-0.416389	0.681716	0.69873	20.9906	0.392385	0.69873	0.69873
GO:0043171	peptide catabolic process	12	0.550595	0.0330319	12	0.619048	0.0349853	12	0.598214	0.0278469	12	0.610119	0.0242618	8	0.607143	0.0452761	8	0.602679	0.0265187	48	(3, 44)	1.01036	0.397201	0.636623	21.9278	1.42267	0.168902	0.263242	21.3883	1.1022	0.282624	0.339149	20.1931	1.45234	0.161769	0.263242
GO:0006204	IMP catabolic process	12	0.472222	0.064332	12	0.430556	0.0724114	12	0.347222	0.0694444	12	0.5	0.0580259	8	0.604167	0.121733	8	0.416667	0.0629941	48	(3, 44)	1.00998	0.39737	0.636623	21.6991	-0.430171	0.671314	0.899371	21.8726	-1.32047	0.20033	0.696658	21.7699	0.32063	0.751548	0.899371
GO:0006574	valine catabolic process	12	0.444444	0.0854118	12	0.458333	0.0584775	12	0.5	0.0502519	12	0.583333	0.0481125	8	0.6875	0.0967605	8	0.416667	0.0771517	48	(3, 44)	1.00451	0.399799	0.63718	19.4548	0.134176	0.894642	0.894642	17.8005	0.560612	0.58205	0.894642	17.3422	1.41679	0.174257	0.566008
GO:0022904	respiratory electron transport chain	12	0.491453	0.0189591	12	0.459402	0.0147898	12	0.461538	0.0152186	12	0.489316	0.0202608	8	0.604167	0.0319997	8	0.628205	0.010561	48	(3, 44)	0.982766	0.40959	0.649402	20.7699	-1.33294	0.196988	0.464235	21.0168	-1.23047	0.232118	0.464235	21.9037	-0.077006	0.939318	0.939318
GO:0019430	removal of superoxide radicals	12	0.519841	0.0349034	12	0.551587	0.0237794	12	0.484127	0.0409607	12	0.551587	0.0283895	8	0.577381	0.0593108	8	0.428571	0.0440867	48	(3, 44)	0.96802	0.416352	0.65672	19.4015	0.75167	0.461271	0.616776	21.4597	-0.663653	0.51398	0.616776	21.1237	0.705605	0.488143	0.616776
GO:0006105	succinate metabolic process	12	0.477778	0.0484322	12	0.383333	0.0435194	12	0.45	0.0403061	12	0.411111	0.0374555	8	0.583333	0.0483867	8	0.425	0.0548266	48	(3, 44)	0.957014	0.421463	0.661372	21.753	-1.45048	0.161191	0.322382	21.2974	-0.440847	0.663766	0.668024	20.6913	-1.08887	0.288733	0.4331
GO:0046055	dGMP catabolic process	12	0.477778	0.0408935	12	0.466667	0.0531816	12	0.4	0.0434226	12	0.5	0.0397805	8	0.591667	0.0728529	8	0.425	0.0416667	48	(3, 44)	0.929577	0.434446	0.668705	20.6384	-0.165624	0.870064	0.870064	21.9212	-1.30396	0.205774	0.308661	21.9833	0.389518	0.700641	0.840769
GO:0060440	trachea formation	12	0.472222	0.049549	12	0.402778	0.0433175	12	0.5	0.0290129	12	0.444444	0.0473779	8	0.5625	0.069988	8	0.625	0.0609938	48	(3, 44)	0.927502	0.435442	0.668705	21.6142	-1.05516	0.303005	0.581203	17.7495	0.483779	0.634457	0.689259	21.956	-0.40519	0.689259	0.689259
GO:0090277	positive regulation of peptide hormone secretion	12	0.513889	0.0927923	12	0.388889	0.0749111	12	0.430556	0.0972222	12	0.583333	0.0951253	8	0.604167	0.113291	8	0.666667	0.117851	48	(3, 44)	0.919614	0.439247	0.668705	21.0636	-1.04816	0.306443	0.632748	21.9523	-0.620053	0.541606	0.727793	21.9864	0.522579	0.606494	0.727793
GO:0006637	acyl-CoA metabolic process	12	0.477328	0.0152651	12	0.5	0.0206788	12	0.48652	0.0124703	12	0.512255	0.0145472	8	0.597426	0.0185783	8	0.537684	0.0148	48	(3, 44)	0.912192	0.442854	0.670858	20.2437	0.882067	0.388095	0.829556	21.1578	0.466293	0.645771	0.829556	21.9492	1.65634	0.111881	0.671287
GO:0006707	cholesterol catabolic process	12	0.544444	0.0392122	12	0.427778	0.058866	12	0.477778	0.0549462	12	0.444444	0.0626751	8	0.591667	0.0830352	8	0.591667	0.0555456	48	(3, 44)	0.891054	0.453267	0.68325	19.1561	-1.64945	0.115357	0.335203	19.8968	-0.987608	0.335203	0.335203	18.4673	-1.35262	0.192509	0.335203
GO:1904874	positive regulation of telomerase RNA localization to Cajal body	12	0.541667	0.0652791	12	0.458333	0.0362662	12	0.486111	0.0433175	12	0.444444	0.0313376	8	0.666667	0.0996024	8	0.770833	0.043842	48	(3, 44)	0.876646	0.460486	0.683543	17.1996	-1.11592	0.279804	0.559608	19.114	-0.709124	0.486808	0.618128	15.8143	-1.34264	0.198345	0.559608
GO:0090666	scaRNA localization to Cajal body	12	0.541667	0.0652791	12	0.458333	0.0362662	12	0.486111	0.0433175	12	0.444444	0.0313376	8	0.666667	0.0996024	8	0.770833	0.043842	48	(3, 44)	0.876646	0.460486	0.683543	17.1996	-1.11592	0.279804	0.559608	19.114	-0.709124	0.486808	0.618128	15.8143	-1.34264	0.198345	0.559608
GO:0045899	positive regulation of RNA polymerase II transcription preinitiation complex assembly	12	0.522222	0.0400617	12	0.433333	0.0389249	12	0.461111	0.0414049	12	0.483333	0.0403061	8	0.641667	0.0653896	8	0.383333	0.0166667	48	(3, 44)	0.872864	0.462397	0.683543	21.9818	-1.59134	0.125812	0.239325	21.9761	-1.06071	0.300341	0.360409	21.9992	-0.684316	0.500922	0.500922
GO:0015986	ATP synthesis coupled proton transport	12	0.541667	0.0375176	12	0.520833	0.0265441	12	0.53869	0.0324416	12	0.479167	0.0286452	8	0.59375	0.0323248	8	0.526786	0.0335777	48	(3, 44)	0.83202	0.483472	0.697842	19.806	-0.45331	0.655253	0.937914	21.5509	-0.0600055	0.952704	0.952704	20.572	-1.32407	0.200004	0.562034
GO:0006120	mitochondrial electron transport, NADH to ubiquinone	12	0.509259	0.0486362	12	0.414352	0.0344405	12	0.428241	0.0533504	12	0.469907	0.0535691	8	0.607639	0.0259506	8	0.670139	0.0284819	48	(3, 44)	0.796163	0.502636	0.718722	19.8152	-1.59253	0.127094	0.664932	21.8144	-1.12226	0.273954	0.664932	21.7978	-0.543878	0.592045	0.673158
GO:0019346	transsulfuration	12	0.416667	0.066477	12	0.486111	0.0247745	12	0.458333	0.0619717	12	0.527778	0.0536282	8	0.666667	0.0833333	8	0.708333	0.0522319	48	(3, 44)	0.744279	0.531467	0.742598	13.9977	0.978871	0.34426	0.582318	21.8925	0.458466	0.651136	0.781364	21.0577	1.30089	0.207353	0.582318
GO:0010039	response to iron ion	12	0.5	0.0580259	12	0.430556	0.0479299	12	0.388889	0.0626751	12	0.444444	0.0473779	8	0.541667	0.0755272	8	0.645833	0.0663497	48	(3, 44)	0.711605	0.550293	0.765407	21.2424	-0.92271	0.366521	0.67648	21.8706	-1.30089	0.206837	0.620511	21.1538	-0.74162	0.466472	0.67648
GO:0001731	formation of translation preinitiation complex	12	0.543651	0.0271523	12	0.559524	0.0212353	12	0.527778	0.0353922	12	0.5	0.0349239	8	0.583333	0.0399931	8	0.607143	0.0368306	48	(3, 44)	0.70408	0.554701	0.766052	20.7927	0.460487	0.649946	0.79758	20.6171	-0.355835	0.725579	0.79758	20.7396	-0.986745	0.335141	0.79758
GO:1904851	positive regulation of establishment of protein localization to telomere	12	0.518519	0.0237711	12	0.525463	0.0323397	12	0.472222	0.0286071	12	0.520833	0.0333482	8	0.600694	0.0497839	8	0.65625	0.0454431	48	(3, 44)	0.698028	0.558267	0.766052	20.2006	0.173022	0.864356	0.955489	21.2864	-1.24471	0.22677	0.680309	19.8846	0.0565233	0.955489	0.955489
GO:0006734	NADH metabolic process	12	0.507576	0.0327044	12	0.479798	0.0212918	12	0.516414	0.0343619	12	0.537879	0.0251951	8	0.589015	0.0329521	8	0.44697	0.0189934	48	(3, 44)	0.69322	0.561112	0.766519	18.9046	-0.711802	0.48528	0.582336	21.9464	0.186316	0.853908	0.853908	20.6558	0.734013	0.471191	0.582336
GO:0086073	bundle of His cell-Purkinje myocyte adhesion involved in cell communication	12	0.45	0.0452267	12	0.391667	0.039807	12	0.458333	0.028758	12	0.408333	0.0416667	8	0.5875	0.0692756	8	0.5375	0.0419928	48	(3, 44)	0.669045	0.575585	0.779332	21.651	-0.96819	0.343641	0.923855	18.6453	0.155486	0.878109	0.923855	21.8538	-0.677568	0.505156	0.923855
GO:0098911	regulation of ventricular cardiac muscle cell action potential	12	0.45	0.0452267	12	0.391667	0.039807	12	0.458333	0.028758	12	0.408333	0.0416667	8	0.5875	0.0692756	8	0.5375	0.0419928	48	(3, 44)	0.669045	0.575585	0.779332	21.651	-0.96819	0.343641	0.923855	18.6453	0.155486	0.878109	0.923855	21.8538	-0.677568	0.505156	0.923855
GO:0070863	positive regulation of protein exit from endoplasmic reticulum	12	0.488095	0.0398086	12	0.511905	0.0508044	12	0.448413	0.025856	12	0.448413	0.0349034	8	0.595238	0.0412393	8	0.5	0.0220433	48	(3, 44)	0.648691	0.587986	0.789139	20.8096	0.368894	0.715934	0.732096	18.8788	-0.835976	0.413624	0.692417	21.6302	-0.749532	0.461612	0.692417
GO:0010815	bradykinin catabolic process	12	0.527778	0.0451025	12	0.472222	0.049549	12	0.444444	0.0374555	12	0.458333	0.0507726	8	0.645833	0.0208333	8	0.583333	0.031497	48	(3, 44)	0.63009	0.599489	0.790706	21.8083	-0.829156	0.416	0.499199	21.282	-1.42141	0.169686	0.339373	21.6985	-1.02256	0.317782	0.476673
GO:0042743	hydrogen peroxide metabolic process	12	0.527778	0.0401666	12	0.597222	0.0479299	12	0.527778	0.0345323	12	0.541667	0.0464434	8	0.5625	0.0539832	8	0.5	0.0445435	48	(3, 44)	0.602254	0.617	0.81031	21.3471	1.11049	0.279141	0.577349	21.5159	0	1	1	21.5519	0.226192	0.823184	0.98782
GO:0009437	carnitine metabolic process	12	0.541667	0.0933049	12	0.608333	0.0645008	12	0.65	0.05	12	0.641667	0.035799	8	0.6	0.0866025	8	0.3875	0.0666481	48	(3, 44)	0.582606	0.629572	0.814235	19.5588	0.587739	0.563433	0.841755	16.8363	1.02339	0.320605	0.841755	14.1699	1.00063	0.333787	0.841755
GO:0045723	positive regulation of fatty acid biosynthetic process	12	0.515873	0.0309237	12	0.488095	0.0186512	12	0.468254	0.0240488	12	0.484127	0.0286155	8	0.571429	0.0412393	8	0.494048	0.023703	48	(3, 44)	0.580993	0.630612	0.814235	18.0677	-0.769193	0.451718	0.551032	20.742	-1.21557	0.237803	0.551032	21.8689	-0.753487	0.459194	0.551032
GO:0019853	L-ascorbic acid biosynthetic process	12	0.458333	0.0743235	12	0.402778	0.0596649	12	0.347222	0.08066	12	0.472222	0.0866349	8	0.625	0.125	8	0.770833	0.0941625	48	(3, 44)	0.565173	0.640868	0.816404	21.0174	-0.582897	0.566165	0.849248	21.8544	-1.01303	0.322129	0.849248	21.5026	0.121675	0.904286	0.904286
GO:0061684	chaperone-mediated autophagy	12	0.541667	0.0920332	12	0.472222	0.0866349	12	0.625	0.0873405	12	0.513889	0.0780074	8	0.604167	0.0992906	8	0.416667	0.0545545	48	(3, 44)	0.560937	0.643633	0.816404	21.9201	-0.549423	0.588269	0.882404	21.94	0.65679	0.518147	0.882404	21.4248	-0.230243	0.820087	0.984104
GO:0048208	COPII vesicle coating	12	0.458333	0.0507726	12	0.527778	0.064332	12	0.416667	0.0481125	12	0.472222	0.0790126	8	0.583333	0.0944911	8	0.416667	0.113564	48	(3, 44)	0.551473	0.649837	0.816404	20.8729	0.847358	0.406407	0.898555	21.9366	-0.595683	0.557483	0.898555	18.761	0.147881	0.884014	0.898555
GO:0006552	leucine catabolic process	12	0.491667	0.0514315	12	0.483333	0.051981	12	0.458333	0.0712	12	0.558333	0.0570198	8	0.575	0.0590097	8	0.575	0.0526104	48	(3, 44)	0.533487	0.661731	0.819796	21.9975	-0.113961	0.910303	0.910303	20.0228	-0.379508	0.708306	0.910303	21.77	0.868186	0.394763	0.910303
GO:0034354	'de novo' NAD biosynthetic process from tryptophan	12	0.458333	0.0416667	12	0.433333	0.0355335	12	0.408333	0.039807	12	0.391667	0.0451569	8	0.6625	0.0730399	8	0.525	0.0818317	48	(3, 44)	0.513823	0.674885	0.832721	21.4649	-0.456532	0.652594	1	21.9543	-0.86767	0.39496	1	21.8592	-1.08501	0.289737	1
GO:0010898	positive regulation of triglyceride catabolic process	12	0.494444	0.0405836	12	0.433333	0.0495773	12	0.511111	0.0451957	12	0.488889	0.0533922	8	0.616667	0.0483867	8	0.5	0.0417855	48	(3, 44)	0.506496	0.679824	0.835446	21.1738	-0.953821	0.350937	0.936964	21.7499	0.274381	0.786381	0.936964	20.5296	-0.082838	0.934783	0.936964
GO:0006122	mitochondrial electron transport, ubiquinol to cytochrome c	12	0.52381	0.0417825	12	0.508929	0.0224697	12	0.535714	0.0232621	12	0.559524	0.0305628	8	0.59375	0.0472154	8	0.495536	0.0469736	48	(3, 44)	0.490527	0.69066	0.845368	16.8715	-0.313672	0.757615	0.806351	17.2214	0.248941	0.806351	0.806351	20.1513	0.6899	0.498126	0.747189
GO:0075525	viral translational termination-reinitiation	12	0.491667	0.039807	12	0.516667	0.051981	12	0.55	0.0484612	12	0.566667	0.0527046	8	0.5625	0.0419928	8	0.5125	0.0295048	48	(3, 44)	0.479544	0.698166	0.847774	20.6002	0.381841	0.70649	0.70649	21.2003	0.930144	0.362768	0.70649	20.4687	1.13553	0.269274	0.70649
GO:0019509	L-methionine salvage from methylthioadenosine	12	0.527778	0.0866349	12	0.652778	0.0724114	12	0.611111	0.0516289	12	0.611111	0.0902049	8	0.583333	0.0704295	8	0.354167	0.0491747	48	(3, 44)	0.466865	0.706884	0.848261	21.3285	1.10706	0.280597	0.645055	17.938	0.826292	0.419494	0.645055	21.9642	0.666293	0.512162	0.645055
GO:2000767	positive regulation of cytoplasmic translation	12	0.486111	0.0630934	12	0.527778	0.049549	12	0.555556	0.0749111	12	0.583333	0.0561833	8	0.541667	0.087684	8	0.541667	0.0522319	48	(3, 44)	0.452518	0.716813	0.851826	20.8295	0.519379	0.608972	0.608972	21.3819	0.709043	0.485958	0.608972	21.7105	1.15079	0.262335	0.608972
GO:0051683	establishment of Golgi localization	12	0.541667	0.0823809	12	0.569444	0.0596649	12	0.652778	0.0993632	12	0.638889	0.0790126	8	0.541667	0.0818317	8	0.708333	0.0609938	48	(3, 44)	0.434946	0.729061	0.861362	20.05	0.273087	0.78758	0.78758	21.27	0.860844	0.398924	0.48427	21.9618	0.851726	0.403558	0.48427
GO:1902396	protein localization to bicellular tight junction	12	0.5	0.0502519	12	0.388889	0.0829114	12	0.444444	0.0947559	12	0.486111	0.0694444	8	0.583333	0.0771517	8	0.395833	0.0767488	48	(3, 44)	0.429579	0.732819	0.862299	18.1207	-1.14605	0.266684	0.672351	16.7339	-0.51797	0.61126	0.840378	20.041	-0.162028	0.872906	0.872906
GO:0098761	cellular response to interleukin-7	12	0.489316	0.0191876	12	0.494658	0.0196128	12	0.492521	0.0198651	12	0.467949	0.0165888	8	0.602564	0.0198319	8	0.503205	0.0205228	48	(3, 44)	0.425772	0.735491	0.862299	21.9894	0.194692	0.847422	0.908667	21.9736	0.11605	0.908667	0.908667	21.5499	-0.842424	0.408804	0.817607
GO:0006084	acetyl-CoA metabolic process	12	0.458333	0.0418067	12	0.414352	0.0240461	12	0.451389	0.0284278	12	0.449074	0.0283678	8	0.583333	0.0545545	8	0.517361	0.0339954	48	(3, 44)	0.393602	0.758207	0.88542	17.5602	-0.911934	0.374154	0.936671	19.3806	-0.137361	0.892163	0.936671	19.3576	-0.18327	0.856492	0.936671
GO:0010637	negative regulation of mitochondrial fusion	12	0.527778	0.0574183	12	0.458333	0.0797856	12	0.541667	0.0507726	12	0.513889	0.0381514	8	0.583333	0.0890871	8	0.583333	0.0704295	48	(3, 44)	0.389671	0.760998	0.88542	19.9841	-0.706465	0.488055	0.857889	21.6753	0.181207	0.857889	0.857889	19.1284	-0.201471	0.842458	0.857889
GO:0048549	positive regulation of pinocytosis	12	0.541667	0.0464434	12	0.555556	0.0427059	12	0.513889	0.0381514	12	0.5	0.0355335	8	0.604167	0.043842	8	0.5625	0.043842	48	(3, 44)	0.383944	0.765071	0.886787	21.8469	0.220132	0.827812	0.879431	21.2007	-0.46216	0.648674	0.879431	20.5915	-0.712525	0.484136	0.879431
GO:0006104	succinyl-CoA metabolic process	12	0.461111	0.0547159	12	0.522222	0.0470213	12	0.505556	0.0474667	12	0.455556	0.0670862	8	0.65	0.0449868	8	0.491667	0.057649	48	(3, 44)	0.361333	0.781206	0.900079	21.5133	0.847066	0.406283	0.655098	21.5701	0.613572	0.545915	0.655098	21.1453	-0.064174	0.949434	0.949434
GO:0006166	purine ribonucleoside salvage	12	0.458333	0.0619717	12	0.472222	0.0536282	12	0.472222	0.0451025	12	0.527778	0.0574183	8	0.520833	0.079915	8	0.520833	0.0491747	48	(3, 44)	0.314896	0.814511	0.933147	21.5555	0.169472	0.867006	0.867006	20.0999	0.181207	0.85802	0.867006	21.8731	0.821995	0.41995	0.839901
GO:0010873	positive regulation of cholesterol esterification	12	0.527778	0.0488648	12	0.472222	0.0405836	12	0.5	0.0362372	12	0.505556	0.0371169	8	0.591667	0.044432	8	0.516667	0.0393398	48	(3, 44)	0.310527	0.817647	0.933147	21.2827	-0.874615	0.391547	0.865137	20.2893	-0.456608	0.652803	0.865137	20.5231	-0.362143	0.720947	0.865137
GO:0006544	glycine metabolic process	12	0.455556	0.0383439	12	0.494444	0.023866	12	0.477778	0.032653	12	0.466667	0.0232104	8	0.566667	0.0629941	8	0.483333	0.0327327	48	(3, 44)	0.302027	0.823749	0.933147	18.4107	0.861048	0.400287	0.609593	21.4556	0.441237	0.663456	0.796147	18.1069	0.247896	0.807004	0.807004
GO:0034379	very-low-density lipoprotein particle assembly	12	0.486111	0.056027	12	0.430556	0.066345	12	0.472222	0.0609732	12	0.416667	0.0598117	8	0.583333	0.0890871	8	0.5	0.0890871	48	(3, 44)	0.29472	0.82899	0.933147	21.4	-0.639767	0.529114	0.658522	21.8444	-0.167729	0.86834	0.86834	21.9067	-0.847358	0.405958	0.658522
GO:0070934	CRD-mediated mRNA stabilization	12	0.5	0.0870388	12	0.583333	0.0481125	12	0.527778	0.0675239	12	0.527778	0.049549	8	0.604167	0.121733	8	0.645833	0.0967605	48	(3, 44)	0.289073	0.833037	0.933734	17.1482	0.837931	0.413597	0.620395	20.7199	0.252158	0.803403	0.803403	17.452	0.27735	0.78477	0.803403
GO:0009083	branched-chain amino acid catabolic process	12	0.492063	0.0205849	12	0.488095	0.0195505	12	0.515873	0.0335866	12	0.492063	0.0188421	8	0.613095	0.0209846	8	0.517857	0.0353582	48	(3, 44)	0.282051	0.838065	0.935942	21.9418	-0.139779	0.89011	1	18.2421	0.604412	0.553014	0.829521	21.83	3.97839e-15	1	1
GO:0010499	proteasomal ubiquitin-independent protein catabolic process	12	0.479167	0.0183351	12	0.479167	0.0310028	12	0.459028	0.0220827	12	0.488889	0.0222222	8	0.592708	0.0307172	8	0.463542	0.0118834	48	(3, 44)	0.276734	0.841868	0.93677	17.8559	0	1	1	21.2806	-0.701648	0.490502	0.961274	21.2339	0.337463	0.739081	0.961274
GO:0043653	mitochondrial fragmentation involved in apoptotic process	12	0.561111	0.0361984	12	0.588889	0.0257328	12	0.594444	0.019172	12	0.583333	0.0308412	8	0.575	0.0755272	8	0.45	0.0243975	48	(3, 44)	0.259449	0.854193	0.945975	19.8561	0.625444	0.538802	0.645001	16.7211	0.813761	0.427219	0.645001	21.4588	0.467293	0.645001	0.645001
GO:0009115	xanthine catabolic process	12	0.441667	0.0312815	12	0.458333	0.0259905	12	0.458333	0.0468045	12	0.483333	0.0321769	8	0.6	0.0534522	8	0.35	0.0327327	48	(3, 44)	0.241915	0.866619	0.950485	21.2856	0.409804	0.686045	0.859241	19.1925	0.296056	0.770367	0.859241	21.9825	0.928477	0.363244	0.859241
GO:0070508	cholesterol import	12	0.527778	0.0790126	12	0.513889	0.0479299	12	0.583333	0.0632322	12	0.513889	0.083228	8	0.583333	0.0996024	8	0.333333	0.031497	48	(3, 44)	0.224625	0.878767	0.959989	18.13	-0.150291	0.882195	0.904772	20.9916	0.548972	0.588817	0.904772	21.9408	-0.121025	0.904772	0.904772
GO:0022615	protein to membrane docking	12	0.527778	0.0890308	12	0.444444	0.0776695	12	0.486111	0.0630934	12	0.472222	0.064332	8	0.645833	0.079915	8	0.5625	0.0539832	48	(3, 44)	0.218427	0.88309	0.959989	21.6023	-0.705328	0.488143	0.706642	19.8233	-0.381841	0.706642	0.706642	20.0261	-0.505781	0.618533	0.706642
GO:0001667	ameboidal-type cell migration	12	0.483333	0.06468	12	0.516667	0.0419435	12	0.5	0.0515745	12	0.461111	0.0460261	8	0.591667	0.0569565	8	0.5	0.0333333	48	(3, 44)	0.210154	0.888832	0.959989	18.8613	0.432399	0.670355	0.842273	20.9611	0.201471	0.842273	0.842273	19.8667	-0.279931	0.782424	0.842273
GO:0046038	GMP catabolic process	12	0.516667	0.0411329	12	0.483333	0.035887	12	0.494444	0.023866	12	0.483333	0.0349362	8	0.575	0.0416667	8	0.258333	0.0151054	48	(3, 44)	0.207059	0.89097	0.959989	21.6028	-0.61064	0.547809	0.646007	17.6524	-0.467293	0.646007	0.646007	21.4384	-0.617659	0.543306	0.646007
GO:0009086	methionine biosynthetic process	12	0.527778	0.0361984	12	0.522222	0.0498032	12	0.494444	0.0515473	12	0.538889	0.031203	8	0.558333	0.0518507	8	0.583333	0.0302109	48	(3, 44)	0.192691	0.900821	0.965783	20.0864	-0.0902337	0.928995	0.928995	19.7268	-0.529204	0.602569	0.928995	21.5321	0.232495	0.818349	0.928995
GO:0006559	L-phenylalanine catabolic process	12	0.511905	0.0494333	12	0.515873	0.0280087	12	0.52381	0.045023	12	0.547619	0.0312918	8	0.619048	0.0371045	8	0.511905	0.0321334	48	(3, 44)	0.164179	0.919921	0.965783	17.4028	0.069843	0.945115	0.945115	21.8106	0.178046	0.86033	0.945115	18.5959	0.610449	0.548953	0.945115
GO:0070458	cellular detoxification of nitrogen compound	12	0.483333	0.0474075	12	0.441667	0.0499368	12	0.458333	0.0378561	12	0.458333	0.0336162	8	0.6125	0.0639126	8	0.6625	0.0564975	48	(3, 44)	0.161625	0.921597	0.965783	21.9408	-0.605127	0.551303	0.795878	20.9732	-0.412082	0.684461	0.795878	19.8295	-0.430171	0.67171	0.795878
GO:0033572	transferrin transport	12	0.480159	0.0459514	12	0.496032	0.0390828	12	0.480159	0.0230457	12	0.460317	0.0376842	8	0.553571	0.0335965	8	0.511905	0.0615308	48	(3, 44)	0.153052	0.927176	0.966177	21.4475	0.263129	0.794963	0.953955	16.2043	-2.15969e-15	1	1	21.1878	-0.333873	0.741757	0.953955
GO:0042157	lipoprotein metabolic process	12	0.497024	0.0521007	12	0.508929	0.0362847	12	0.491071	0.0375926	12	0.470238	0.0430356	8	0.584821	0.0650666	8	0.665179	0.0462405	48	(3, 44)	0.143656	0.933197	0.966177	19.6383	0.187504	0.853189	0.927104	20.0112	-0.0926482	0.927104	0.927104	21.2424	-0.396378	0.69578	0.927104
GO:0006749	glutathione metabolic process	12	0.484866	0.0118017	12	0.491762	0.00834858	12	0.482184	0.013372	12	0.484291	0.0100138	8	0.599713	0.016024	8	0.564368	0.0187818	48	(3, 44)	0.141439	0.934603	0.966177	19.8044	0.477068	0.638536	0.957804	21.6654	-0.150377	0.881858	0.970724	21.4318	-0.0371318	0.970724	0.970724
GO:0070995	NADPH oxidation	12	0.515873	0.0369941	12	0.527778	0.0271523	12	0.52381	0.0321048	12	0.543651	0.0344077	8	0.589286	0.0582778	8	0.571429	0.015587	48	(3, 44)	0.126353	0.944	0.972606	20.1858	0.259425	0.797935	0.872792	21.5723	0.162028	0.872792	0.872792	21.8854	0.549818	0.588012	0.872792
GO:0006196	AMP catabolic process	12	0.486111	0.0724114	12	0.472222	0.0763028	12	0.486111	0.0596649	12	0.444444	0.0592224	8	0.5625	0.0829605	8	0.208333	0.0272772	48	(3, 44)	0.0851064	0.967822	0.981922	21.94	-0.132033	0.896162	1	21.2238	-5.9164e-16	1	1	21.1668	-0.445418	0.66054	1
GO:0008210	estrogen metabolic process	12	0.512963	0.0132484	12	0.503704	0.0137677	12	0.514815	0.0198824	12	0.505556	0.0256782	8	0.577778	0.0201406	8	0.491667	0.0223952	48	(3, 44)	0.0837359	0.968556	0.981922	21.9676	-0.484605	0.632753	0.939022	19.1596	0.077509	0.939022	0.939022	16.4688	-0.25636	0.800847	0.939022
GO:0071404	cellular response to low-density lipoprotein particle stimulus	12	0.477778	0.0408935	12	0.477778	0.0374555	12	0.477778	0.0537066	12	0.455556	0.0282287	8	0.625	0.0548266	8	0.666667	0.048795	48	(3, 44)	0.0730897	0.974099	0.981922	21.8325	0	1	1	20.5461	0	1	1	19.5434	-0.447214	0.659638	1
GO:0016559	peroxisome fission	12	0.533333	0.0471405	12	0.522222	0.0408935	12	0.522222	0.0462997	12	0.505556	0.0571243	8	0.558333	0.0548266	8	0.366667	0.0617213	48	(3, 44)	0.0564103	0.982158	0.982158	21.5699	-0.178046	0.860349	0.899442	21.9929	-0.16816	0.867995	0.899442	21.2353	-0.375053	0.711341	0.899442

## Sheet: M004-4EGI-fixed-RMSmean
ModuleID	ModuleName	M001:Ctrl_N	M001:Ctrl_RMSmean	M001:Ctrl_RMSsem	M001:Aca_N	M001:Aca_RMSmean	M001:Aca_RMSsem	M001:17aE2_N	M001:17aE2_RMSmean	M001:17aE2_RMSsem	M001:Rapa_N	M001:Rapa_RMSmean	M001:Rapa_RMSsem	M004:Ctrl_N	M004:Ctrl_RMSmean	M004:Ctrl_RMSsem	M004:4EGI_N	M004:4EGI_RMSmean	M004:4EGI_RMSsem	ANOVA_N	ANOVA_DoF	ANOVA_Fstat	ANOVA_Pval	ANOVA_AdjPval	M001:Aca-vs-M001:Ctrl_DoF	M001:Aca-vs-M001:Ctrl_tStat	M001:Aca-vs-M001:Ctrl_Pval	M001:Aca-vs-M001:Ctrl_AdjPval	M001:17aE2-vs-M001:Ctrl_DoF	M001:17aE2-vs-M001:Ctrl_tStat	M001:17aE2-vs-M001:Ctrl_Pval	M001:17aE2-vs-M001:Ctrl_AdjPval	M001:Rapa-vs-M001:Ctrl_DoF	M001:Rapa-vs-M001:Ctrl_tStat	M001:Rapa-vs-M001:Ctrl_Pval	M001:Rapa-vs-M001:Ctrl_AdjPval
GO:0006734	NADH metabolic process	12	0.505051	0.0275578	12	0.573232	0.0269516	12	0.57702	0.0212202	12	0.411616	0.020921	8	0.498106	0.045853	8	0.731061	0.0346869	48	(3, 44)	10.1175	3.44317e-05	0.00526805	21.9891	1.76883	0.0907934	0.181587	20.6514	2.06922	0.051271	0.153813	20.5179	-2.70046	0.0135686	0.0814114
GO:0010637	negative regulation of mitochondrial fusion	12	0.444444	0.0690646	12	0.402778	0.0596649	12	0.652778	0.032166	12	0.736111	0.0433175	8	0.458333	0.0931695	8	0.791667	0.0609938	48	(3, 44)	9.21529	7.59037e-05	0.00580663	21.5454	-0.456532	0.652577	0.857889	15.5576	2.73447	0.0149768	0.0449305	18.4946	3.57764	0.00207795	0.0124677
GO:0006085	acetyl-CoA biosynthetic process	12	0.483333	0.0637625	12	0.641667	0.0451569	12	0.316667	0.0365839	12	0.325	0.0652791	8	0.5625	0.053243	8	0.8625	0.0460493	48	(3, 44)	8.08486	0.000212609	0.0115677	19.8164	2.02645	0.0563904	0.117283	17.5341	-2.2672	0.0362815	0.117283	21.9879	-1.73511	0.096718	0.145077
GO:0006102	isocitrate metabolic process	12	0.511111	0.0444444	12	0.672222	0.0277778	12	0.644444	0.0189512	12	0.461111	0.0521964	8	0.5	0.0776643	8	0.766667	0.0776643	48	(3, 44)	7.15688	0.000512875	0.02242	18.456	3.07399	0.00640187	0.0384112	14.872	2.7596	0.0146912	0.0440737	21.4548	-0.729342	0.47368	0.568416
GO:0022615	protein to membrane docking	12	0.388889	0.0592224	12	0.472222	0.0451025	12	0.625	0.0652791	12	0.277778	0.0555556	8	0.5625	0.113291	8	0.645833	0.11108	48	(3, 44)	6.63991	0.000849821	0.0325057	20.548	1.11945	0.275864	0.551729	21.7947	2.67882	0.0137813	0.0826878	21.9107	-1.36833	0.185076	0.551729
GO:0006635	fatty acid beta-oxidation	12	0.512097	0.0171308	12	0.539147	0.0102906	12	0.456317	0.016204	12	0.483031	0.0130411	8	0.522681	0.0240936	8	0.762097	0.0173434	48	(3, 44)	6.17433	0.00135149	0.0413557	18.0241	1.35357	0.192607	0.231128	21.9323	-2.36551	0.0272678	0.0968944	20.5442	-1.35002	0.191696	0.231128
GO:0044794	positive regulation by host of viral process	12	0.486111	0.08814	12	0.430556	0.0433175	12	0.291667	0.0464434	12	0.180556	0.032166	8	0.541667	0.10327	8	0.916667	0.0445435	48	(3, 44)	5.93078	0.00172879	0.0442871	16.0209	-0.565685	0.579445	0.695334	16.6712	-1.95171	0.0679799	0.114765	13.879	-3.25662	0.00579356	0.0173807
GO:0034372	very-low-density lipoprotein particle remodeling	12	0.555556	0.0659473	12	0.277778	0.0374555	12	0.527778	0.0345323	12	0.430556	0.0630934	8	0.520833	0.0967605	8	0.8125	0.0377636	48	(3, 44)	5.7619	0.00205357	0.0483379	17.4279	-3.6626	0.00186232	0.0111739	16.6105	-0.373149	0.713756	0.771287	21.9571	-1.36959	0.184659	0.369318
GO:0006563	L-serine metabolic process	12	0.555556	0.0555556	12	0.430556	0.0479299	12	0.638889	0.0536282	12	0.722222	0.0516289	8	0.458333	0.0755272	8	0.770833	0.043842	48	(3, 44)	5.66774	0.00226165	0.0494332	21.5373	-1.70361	0.102842	0.205685	21.9726	1.07922	0.292197	0.368404	21.8828	2.19756	0.0388627	0.116588
GO:0006105	succinate metabolic process	12	0.511111	0.0521157	12	0.394444	0.0289645	12	0.483333	0.0368133	12	0.622222	0.0387805	8	0.516667	0.0698638	8	0.808333	0.0293785	48	(3, 44)	5.4984	0.0026928	0.0549332	17.2036	-1.95671	0.0668129	0.307236	19.7891	-0.435344	0.668024	0.668024	20.3233	1.71042	0.102412	0.307236
GO:0043653	mitochondrial fragmentation involved in apoptotic process	12	0.483333	0.051981	12	0.433333	0.0406181	12	0.661111	0.054097	12	0.627778	0.0422103	8	0.508333	0.0616409	8	0.7	0.054917	48	(3, 44)	5.36317	0.00309809	0.0558634	20.785	-0.757937	0.456997	0.645001	21.9651	2.36963	0.0270141	0.128006	21.1106	2.15715	0.0426687	0.128006
GO:0006707	cholesterol catabolic process	12	0.533333	0.0471405	12	0.472222	0.0361984	12	0.677778	0.0408935	12	0.6	0.0295875	8	0.491667	0.0603396	8	0.775	0.0533594	48	(3, 44)	5.13536	0.00393025	0.0600563	20.6256	-1.0282	0.315765	0.335203	21.5699	2.31459	0.0305601	0.183361	18.5024	1.19782	0.246105	0.335203
GO:0006739	NADP metabolic process	12	0.5	0.0551417	12	0.686508	0.0353922	12	0.452381	0.0424706	12	0.488095	0.0511414	8	0.482143	0.0749892	8	0.797619	0.0490846	48	(3, 44)	5.07525	0.00418642	0.0600563	18.7482	2.84647	0.0104158	0.0317236	20.6536	-0.684167	0.501475	0.752212	21.8764	-0.158294	0.875677	0.875677
GO:0051702	biological process involved in interaction with symbiont	12	0.541667	0.0542976	12	0.475	0.0494286	12	0.708333	0.0259905	12	0.641667	0.0514315	8	0.4625	0.0705527	8	0.7875	0.0692756	48	(3, 44)	4.9314	0.00487237	0.0600563	21.8086	-0.907941	0.373834	0.560751	15.7893	2.76866	0.013825	0.0829501	21.9356	1.33709	0.194895	0.38979
GO:0006544	glycine metabolic process	12	0.555556	0.0396392	12	0.605556	0.0437765	12	0.477778	0.0543299	12	0.377778	0.0413031	8	0.533333	0.0642416	8	0.766667	0.0642416	48	(3, 44)	4.84384	0.00534609	0.0600563	21.7867	0.846649	0.406395	0.609593	20.1253	-1.15649	0.261025	0.609593	21.9629	-3.10545	0.00516583	0.030995
GO:0009404	toxin metabolic process	12	0.516667	0.0505025	12	0.7	0.0476731	12	0.416667	0.066096	12	0.483333	0.0561833	8	0.5375	0.0924614	8	0.8	0.046291	48	(3, 44)	4.76142	0.00583573	0.061577	21.9273	2.63981	0.014987	0.089922	20.579	-1.20219	0.242942	0.291531	21.7547	-0.441237	0.663396	0.663396
GO:0043648	dicarboxylic acid metabolic process	12	0.444444	0.0854118	12	0.263889	0.0596649	12	0.625	0.0507726	12	0.458333	0.0743235	8	0.458333	0.125	8	0.770833	0.069988	48	(3, 44)	4.59605	0.00696352	0.0684429	19.6708	-1.73298	0.0987481	0.197496	17.9111	1.81713	0.0859683	0.197496	21.5879	0.12267	0.903503	0.903503
GO:0006101	citrate metabolic process	12	0.555556	0.0720472	12	0.5	0.0580259	12	0.791667	0.0507726	12	0.680556	0.0724114	8	0.520833	0.0914906	8	0.833333	0.0545545	48	(3, 44)	4.16131	0.0111413	0.0913289	21.0442	-0.600546	0.554556	0.69873	19.7641	2.67882	0.0145259	0.0871555	21.9994	1.22372	0.234005	0.570484
GO:0070995	NADPH oxidation	12	0.515873	0.0482759	12	0.384921	0.0451976	12	0.611111	0.0567789	12	0.583333	0.0487334	8	0.541667	0.0635938	8	0.785714	0.0254535	48	(3, 44)	4.08039	0.0121704	0.0913289	21.9052	-1.98018	0.0603814	0.362288	21.4453	1.27788	0.21495	0.64485	21.998	0.983434	0.336087	0.672174
GO:0008210	estrogen metabolic process	12	0.55	0.0289645	12	0.503704	0.0345278	12	0.481481	0.0235834	12	0.416667	0.0230689	8	0.494444	0.0597983	8	0.808333	0.0358661	48	(3, 44)	3.9415	0.014172	0.0981371	21.3542	-1.02726	0.315796	0.631591	21.1319	-1.83443	0.0807099	0.24213	20.9512	-3.60082	0.00168509	0.0101105
GO:0019430	removal of superoxide radicals	12	0.472222	0.025856	12	0.59127	0.0368195	12	0.547619	0.0230767	12	0.464286	0.0357143	8	0.482143	0.0462713	8	0.666667	0.0458869	48	(3, 44)	3.90499	0.0147526	0.0981371	19.7268	2.64602	0.0156144	0.0936865	21.7215	2.17555	0.040758	0.122274	20.0459	-0.180002	0.858958	0.858958
GO:0006749	glutathione metabolic process	12	0.488314	0.0218683	12	0.466858	0.00775179	12	0.522797	0.0130118	12	0.460153	0.0146074	8	0.523851	0.0237733	8	0.760345	0.00796049	48	(3, 44)	3.45306	0.0243582	0.151645	13.7214	-0.924762	0.371068	0.742136	17.9213	1.3551	0.192221	0.742136	19.1864	-1.07083	0.297534	0.742136
GO:0019346	transsulfuration	12	0.416667	0.0833333	12	0.430556	0.0630934	12	0.513889	0.0724114	12	0.694444	0.0536282	8	0.666667	0.121988	8	0.833333	0.0833333	48	(3, 44)	3.43033	0.0249856	0.151645	20.4921	0.132878	0.895586	0.895586	21.5796	0.880647	0.388212	0.582318	18.7772	2.80306	0.0114352	0.068611
GO:0006086	acetyl-CoA biosynthetic process from pyruvate	12	0.555556	0.0592224	12	0.541667	0.0584775	12	0.305556	0.0763028	12	0.430556	0.0596649	8	0.583333	0.121988	8	0.958333	0.0272772	48	(3, 44)	3.31183	0.0285364	0.160702	21.9965	-0.166878	0.868991	0.868991	20.7241	-2.58829	0.0172603	0.0517809	21.9988	-1.48692	0.15123	0.181476
GO:0046826	negative regulation of protein export from nucleus	12	0.458333	0.0507726	12	0.597222	0.0694444	12	0.694444	0.049549	12	0.527778	0.049549	8	0.458333	0.0983495	8	0.8125	0.0583971	48	(3, 44)	3.30104	0.0288843	0.160702	20.1465	1.61451	0.121971	0.146365	21.9869	3.32816	0.00305285	0.00610569	21.9869	0.978871	0.338292	0.338292
GO:0015909	long-chain fatty acid transport	12	0.516667	0.0403061	12	0.622222	0.0396392	12	0.583333	0.0247887	12	0.505556	0.0152606	8	0.5	0.0701472	8	0.691667	0.0453163	48	(3, 44)	3.04071	0.0387492	0.18843	21.9939	1.86719	0.0752614	0.225784	18.2798	1.40889	0.175652	0.351305	14.0902	-0.257809	0.800282	0.960338
GO:0000038	very long-chain fatty acid metabolic process	12	0.511111	0.0277609	12	0.516667	0.0473088	12	0.474074	0.0271248	12	0.388889	0.0296507	8	0.475	0.0244652	8	0.747222	0.0391572	48	(3, 44)	3.00904	0.040166	0.189421	17.7724	0.101282	0.920461	0.920461	21.9882	-0.954252	0.35033	0.667437	21.9053	-3.00906	0.00647783	0.038867
GO:0051918	negative regulation of fibrinolysis	12	0.541667	0.0507726	12	0.694444	0.049549	12	0.416667	0.0882394	12	0.555556	0.0659473	8	0.479167	0.079915	8	0.6875	0.0734462	48	(3, 44)	3.00749	0.0402365	0.189421	21.9869	2.15352	0.0425062	0.127519	17.5642	-1.22785	0.235705	0.471409	20.6499	0.166878	0.86909	0.86909
GO:0072378	blood coagulation, fibrin clot formation	12	0.5	0.0615457	12	0.388889	0.0776695	12	0.263889	0.0521359	12	0.305556	0.0451025	8	0.541667	0.0818317	8	0.791667	0.0416667	48	(3, 44)	2.97834	0.0415897	0.190375	20.9077	-1.12122	0.274906	0.274906	21.4209	-2.92724	0.00794303	0.0433294	20.1701	-2.54833	0.0190683	0.0433294
GO:0043171	peptide catabolic process	12	0.544643	0.0485817	12	0.690476	0.0420131	12	0.544643	0.0433247	12	0.622024	0.0250457	8	0.526786	0.0517329	8	0.754464	0.0273641	48	(3, 44)	2.97636	0.0416834	0.190375	21.5515	2.27055	0.0335357	0.201214	21.7176	0	1	1	16.4614	1.41574	0.175495	0.263242
GO:0098761	cellular response to interleukin-7	12	0.497863	0.0336928	12	0.541667	0.00775117	12	0.439103	0.0257923	12	0.487179	0.0233003	8	0.480769	0.0216706	8	0.746795	0.0324834	48	(3, 44)	2.95208	0.0428487	0.192819	12.1611	1.26699	0.228886	0.686658	20.5967	-1.38483	0.180923	0.686658	19.5629	-0.260804	0.796969	0.908667
GO:0140374	antiviral innate immune response	12	0.45	0.0484612	12	0.516667	0.0489795	12	0.616667	0.034451	12	0.575	0.0350865	8	0.4875	0.0854348	8	0.6375	0.0595744	48	(3, 44)	2.9301	0.0439321	0.194829	21.9975	0.967559	0.343783	0.343783	19.8563	2.80306	0.0110324	0.0661946	20.0465	2.08928	0.0496396	0.148919
GO:0070189	kynurenine metabolic process	12	0.513889	0.0630934	12	0.347222	0.0521359	12	0.375	0.0714361	12	0.277778	0.0427059	8	0.541667	0.087684	8	0.75	0.104464	48	(3, 44)	2.88331	0.0463337	0.195885	21.2453	-2.03632	0.0543745	0.0815617	21.6692	-1.45724	0.15939	0.15939	19.3307	-3.09907	0.00582105	0.0174631
GO:0009086	methionine biosynthetic process	12	0.505556	0.0521964	12	0.622222	0.0404797	12	0.438889	0.0430005	12	0.538889	0.0437765	8	0.525	0.0728529	8	0.833333	0.0417855	48	(3, 44)	2.85916	0.0476252	0.196937	20.7168	1.76624	0.0920883	0.55253	21.2224	-0.985789	0.335343	0.928995	21.3526	0.489305	0.629614	0.928995
GO:0150093	amyloid-beta clearance by transcytosis	12	0.508333	0.077321	12	0.558333	0.0514315	12	0.425	0.0509382	12	0.341667	0.0416667	8	0.5	0.0981981	8	0.7625	0.0564975	48	(3, 44)	2.80182	0.0508422	0.201101	19.1403	0.538421	0.596493	0.715791	19.0347	-0.900008	0.379362	0.569043	16.8918	-1.89754	0.0749848	0.224955
GO:0045899	positive regulation of RNA polymerase II transcription preinitiation complex assembly	12	0.533333	0.0478494	12	0.688889	0.02507	12	0.627778	0.0437765	12	0.672222	0.0460261	8	0.408333	0.103462	8	0.883333	0.0393398	48	(3, 44)	2.79957	0.0509729	0.201101	16.616	2.87964	0.0105816	0.0634898	21.8282	1.45628	0.15955	0.239325	21.9669	2.09194	0.0482199	0.14466
GO:0002181	cytoplasmic translation	12	0.487654	0.0167335	12	0.444207	0.015876	12	0.452754	0.0136699	12	0.431861	0.0100877	8	0.524217	0.0554066	8	0.815171	0.0224036	48	(3, 44)	2.79463	0.0512611	0.201101	21.9394	-1.88358	0.0729454	0.145891	21.1579	-1.61521	0.121081	0.150876	18.0625	-2.85547	0.0104817	0.0628903
GO:0000056	ribosomal small subunit export from nucleus	12	0.472222	0.064332	12	0.541667	0.0848969	12	0.680556	0.0433175	12	0.694444	0.0609732	8	0.520833	0.106521	8	0.854167	0.0663497	48	(3, 44)	2.76329	0.053128	0.203164	20.5002	0.65195	0.521677	0.626012	19.2738	2.68621	0.0144982	0.0515143	21.937	2.50713	0.0200767	0.0515143
GO:0046487	glyoxylate metabolic process	12	0.541667	0.0584775	12	0.347222	0.0521359	12	0.486111	0.0479299	12	0.458333	0.0362662	8	0.520833	0.0734462	8	0.604167	0.0625	48	(3, 44)	2.74341	0.0543481	0.203164	21.7164	-2.48193	0.0213002	0.0639005	21.1836	-0.734763	0.47054	0.47054	18.3711	-1.21106	0.241222	0.289466
GO:0023035	CD40 signaling pathway	12	0.402778	0.090496	12	0.486111	0.08066	12	0.555556	0.0555556	12	0.694444	0.0675239	8	0.4375	0.0829605	8	0.75	0.0944911	48	(3, 44)	2.72841	0.055287	0.203164	21.715	0.687425	0.499092	0.499092	18.26	1.43874	0.167144	0.200573	20.3502	2.58314	0.0176107	0.0352214
GO:0032872	regulation of stress-activated MAPK cascade	12	0.541667	0.0823809	12	0.361111	0.0734931	12	0.666667	0.0739688	12	0.444444	0.087841	8	0.5625	0.121733	8	0.729167	0.0539832	48	(3, 44)	2.72403	0.055565	0.203164	21.7194	-1.63549	0.116358	0.542381	21.7496	1.12902	0.27119	0.542381	21.91	-0.807312	0.428164	0.614417
GO:0070934	CRD-mediated mRNA stabilization	12	0.5	0.0648749	12	0.638889	0.0841709	12	0.722222	0.0516289	12	0.722222	0.0473779	8	0.5625	0.0767488	8	0.8125	0.0663497	48	(3, 44)	2.71429	0.0561872	0.203164	20.6602	1.30693	0.205596	0.411192	20.9445	2.68024	0.0140297	0.042089	20.1349	2.76626	0.011864	0.042089
GO:0034379	very-low-density lipoprotein particle assembly	12	0.513889	0.0927923	12	0.375	0.0547607	12	0.444444	0.0659473	12	0.25	0.0523038	8	0.458333	0.0931695	8	0.625	0.087684	48	(3, 44)	2.71044	0.0564345	0.203164	17.8331	-1.28904	0.213854	0.641562	19.8534	-0.61002	0.548768	0.658522	17.3489	-2.47741	0.0237952	0.142771
GO:0006536	glutamate metabolic process	12	0.475926	0.0349719	12	0.47963	0.0450679	12	0.488889	0.0274901	12	0.37037	0.0252682	8	0.525	0.0424009	8	0.761111	0.0343111	48	(3, 44)	2.68151	0.0583332	0.207558	20.7222	0.0649259	0.948855	0.948855	20.8377	0.291414	0.773616	0.928339	20.0254	-2.44651	0.0237797	0.142678
GO:0006103	2-oxoglutarate metabolic process	12	0.513889	0.0272809	12	0.544444	0.0279289	12	0.531944	0.0187418	12	0.456944	0.0194309	8	0.527083	0.0513158	8	0.690625	0.0345908	48	(3, 44)	2.65411	0.0601917	0.211709	21.9879	0.782635	0.44219	0.581231	19.4916	0.545512	0.59159	0.59159	19.8763	-1.70017	0.104695	0.314085
GO:1905146	lysosomal protein catabolic process	12	0.433333	0.0752101	12	0.325	0.0760034	12	0.425	0.0729518	12	0.616667	0.0767062	8	0.5875	0.0789156	8	0.8375	0.0652947	48	(3, 44)	2.60941	0.0633541	0.219172	21.9976	-1.01317	0.321996	0.585178	21.9796	-0.0795329	0.937328	0.937328	21.9915	1.7066	0.101981	0.305942
GO:0006520	cellular amino acid metabolic process	12	0.511111	0.0546389	12	0.555556	0.0341647	12	0.438889	0.0515473	12	0.388889	0.0408935	8	0.575	0.0853913	8	0.75	0.0372678	48	(3, 44)	2.59444	0.0644502	0.219172	18.461	0.689692	0.498966	0.498966	21.9258	-0.961465	0.346802	0.498966	20.3801	-1.79087	0.0881795	0.264539
GO:0042743	hydrogen peroxide metabolic process	12	0.472222	0.0913639	12	0.736111	0.0479299	12	0.527778	0.0675239	12	0.597222	0.0694444	8	0.4375	0.0539832	8	0.625	0.125	48	(3, 44)	2.59428	0.0644623	0.219172	16.6283	2.55774	0.020628	0.123768	20.2554	0.48901	0.630088	0.945132	20.5294	1.08923	0.288675	0.577349
GO:0017144	drug metabolic process	12	0.516667	0.0381876	12	0.439683	0.0247806	12	0.409524	0.0176625	12	0.44127	0.0295255	8	0.532143	0.0236346	8	0.771429	0.0335754	48	(3, 44)	2.56041	0.0670159	0.22535	18.8688	-1.69109	0.10727	0.160157	15.5004	-2.54651	0.0219391	0.0564754	20.689	-1.56196	0.133464	0.160157
GO:0006559	L-phenylalanine catabolic process	12	0.488095	0.0357143	12	0.357143	0.0516012	12	0.47619	0.0418595	12	0.507937	0.0403267	8	0.5	0.0509069	8	0.809524	0.0412393	48	(3, 44)	2.53316	0.0691441	0.22692	19.5717	-2.08672	0.050216	0.301296	21.4678	-0.216353	0.830755	0.945115	21.6832	0.368332	0.716197	0.945115
GO:0006531	aspartate metabolic process	12	0.441667	0.0499368	12	0.433333	0.0376051	12	0.55	0.0313823	12	0.558333	0.0514315	8	0.5375	0.0625	8	0.7375	0.0843833	48	(3, 44)	2.41988	0.0787589	0.248456	20.4401	-0.133306	0.895255	0.895255	18.5163	1.83681	0.0823449	0.235778	21.9809	1.62747	0.117889	0.235778
GO:0033539	fatty acid beta-oxidation using acyl-CoA dehydrogenase	12	0.522222	0.0224733	12	0.564815	0.0173988	12	0.605556	0.0365072	12	0.518519	0.0269865	8	0.511111	0.0409327	8	0.791667	0.0380145	48	(3, 44)	2.34138	0.0862087	0.266463	20.7012	1.49862	0.149069	0.242664	18.29	1.94387	0.0674591	0.202377	21.3022	-0.105463	0.916996	0.916996
GO:0016558	protein import into peroxisome matrix	12	0.555556	0.0421104	12	0.477778	0.0365456	12	0.6	0.0348155	12	0.505556	0.0277778	8	0.458333	0.0963109	8	0.808333	0.031966	48	(3, 44)	2.30101	0.0903138	0.273624	21.5724	-1.39494	0.177233	0.354466	21.2492	0.813421	0.424998	0.509997	19.0489	-0.99114	0.334041	0.501061
GO:0006166	purine ribonucleoside salvage	12	0.430556	0.066345	12	0.388889	0.0592224	12	0.25	0.0383805	12	0.333333	0.0410305	8	0.479167	0.0914906	8	0.854167	0.0491747	48	(3, 44)	2.20232	0.101203	0.292153	21.7222	-0.468521	0.644079	0.867006	17.621	-2.35569	0.0302952	0.181771	18.3405	-1.24632	0.228332	0.684995
GO:0051006	positive regulation of lipoprotein lipase activity	12	0.55	0.0452267	12	0.433333	0.0414388	12	0.483333	0.0474075	12	0.4	0.0426401	8	0.45	0.0597614	8	0.8125	0.0515388	48	(3, 44)	2.17634	0.104285	0.296871	21.8338	-1.90196	0.0704516	0.140903	21.9514	-1.01749	0.320003	0.480004	21.9241	-2.4132	0.0246199	0.140903
GO:1904851	positive regulation of establishment of protein localization to telomere	12	0.537037	0.0448859	12	0.525463	0.0492483	12	0.402778	0.0427743	12	0.516204	0.0314229	8	0.552083	0.0689341	8	0.795139	0.037832	48	(3, 44)	2.14024	0.108725	0.305227	21.8134	-0.173695	0.863707	0.955489	21.9491	-2.16536	0.0415014	0.249009	19.6938	-0.380227	0.707847	0.955489
GO:2000767	positive regulation of cytoplasmic translation	12	0.486111	0.0724114	12	0.611111	0.0555556	12	0.388889	0.0626751	12	0.416667	0.0807686	8	0.541667	0.0609938	8	0.75	0.0771517	48	(3, 44)	2.09181	0.114981	0.314145	20.6175	1.36959	0.185547	0.608972	21.5567	-1.01518	0.321279	0.608972	21.7427	-0.640184	0.528742	0.608972
GO:0075525	viral translational termination-reinitiation	12	0.491667	0.0583333	12	0.533333	0.0568535	12	0.35	0.0452267	12	0.45	0.0596708	8	0.5125	0.0610547	8	0.8375	0.0564975	48	(3, 44)	2.01771	0.125264	0.33363	21.9855	0.511523	0.614084	0.70649	20.7143	-1.91929	0.0688299	0.412979	21.9887	-0.49932	0.622514	0.70649
GO:0000028	ribosomal small subunit assembly	12	0.519697	0.0304781	12	0.465152	0.0257576	12	0.463636	0.0171176	12	0.528788	0.0233076	8	0.518182	0.0532309	8	0.793182	0.0343497	48	(3, 44)	1.98977	0.129376	0.339876	21.4051	-1.3669	0.185843	0.223011	17.3116	-1.60374	0.126858	0.190288	20.587	0.236935	0.815049	0.815049
GO:0046079	dUMP catabolic process	12	0.430556	0.066345	12	0.388889	0.0776695	12	0.597222	0.0780074	12	0.402778	0.0479299	8	0.479167	0.0663497	8	0.625	0.0609938	48	(3, 44)	1.97856	0.131063	0.339876	21.4753	-0.407905	0.687381	0.737852	21.4473	1.62752	0.118229	0.283885	20.024	-0.339387	0.737852	0.737852
GO:0046050	UMP catabolic process	12	0.430556	0.066345	12	0.388889	0.0776695	12	0.597222	0.0780074	12	0.402778	0.0479299	8	0.479167	0.0663497	8	0.625	0.0609938	48	(3, 44)	1.97856	0.131063	0.339876	21.4753	-0.407905	0.687381	0.737852	21.4473	1.62752	0.118229	0.283885	20.024	-0.339387	0.737852	0.737852
GO:0019509	L-methionine salvage from methylthioadenosine	12	0.444444	0.0690646	12	0.569444	0.0433175	12	0.416667	0.0561833	12	0.388889	0.0555556	8	0.5	0.0629941	8	0.8125	0.0734462	48	(3, 44)	1.97052	0.132288	0.340169	18.4946	1.53327	0.142137	0.645055	21.1248	-0.312002	0.758098	0.758098	21.0341	-0.626783	0.537546	0.645055
GO:0060440	trachea formation	12	0.555556	0.0749111	12	0.319444	0.0724114	12	0.472222	0.0574183	12	0.416667	0.0781197	8	0.5625	0.108824	8	0.75	0.0833333	48	(3, 44)	1.93968	0.137091	0.348625	21.9747	-2.26621	0.0336324	0.201794	20.6085	-0.882909	0.387469	0.581203	21.9614	-1.28324	0.212785	0.581203
GO:0046055	dGMP catabolic process	12	0.5	0.0632988	12	0.4	0.0402015	12	0.344444	0.0504747	12	0.4	0.0272166	8	0.508333	0.0533594	8	0.841667	0.0354954	48	(3, 44)	1.88413	0.146186	0.360749	18.6322	-1.33358	0.198416	0.308661	20.9613	-1.9214	0.0683836	0.308661	14.9328	-1.45134	0.167369	0.308661
GO:0006796	phosphate-containing compound metabolic process	12	0.441667	0.048396	12	0.55	0.0529437	12	0.6	0.057735	12	0.541667	0.0336162	8	0.4375	0.0843833	8	0.7875	0.0811469	48	(3, 44)	1.83092	0.155461	0.38057	21.8249	1.51029	0.145312	0.145312	21.3489	2.1017	0.0476192	0.0714289	19.6102	1.69706	0.105502	0.126602
GO:0006625	protein targeting to peroxisome	12	0.544444	0.0270096	12	0.494444	0.0289645	12	0.533333	0.0338346	12	0.45	0.0368133	8	0.5	0.0734631	8	0.725	0.0426084	48	(3, 44)	1.80046	0.161034	0.391083	21.8934	-1.2625	0.22005	0.26406	20.9706	-0.256648	0.799952	0.799952	20.182	-2.06848	0.0516501	0.0774752
GO:0001667	ameboidal-type cell migration	12	0.516667	0.05	12	0.583333	0.0394619	12	0.555556	0.0331646	12	0.65	0.0435194	8	0.525	0.0659936	8	0.766667	0.0519462	48	(3, 44)	1.79029	0.162938	0.392591	20.873	1.04663	0.307239	0.842273	19.1094	0.648158	0.524595	0.842273	21.5893	2.01146	0.0569249	0.341549
GO:0010815	bradykinin catabolic process	12	0.555556	0.0592224	12	0.388889	0.0626751	12	0.555556	0.0749111	12	0.430556	0.0596649	8	0.520833	0.101758	8	0.791667	0.0416667	48	(3, 44)	1.77719	0.165424	0.395466	21.9297	-1.93283	0.0662728	0.339373	20.8876	-1.16262e-15	1	1	21.9988	-1.48692	0.15123	0.339373
GO:0006699	bile acid biosynthetic process	12	0.538889	0.0279121	12	0.472222	0.0217328	12	0.494444	0.0187776	12	0.464815	0.0307602	8	0.475	0.0452189	8	0.708333	0.0475942	48	(3, 44)	1.74279	0.172133	0.405174	20.7529	-1.88456	0.0735731	0.265387	19.2641	-1.32116	0.201928	0.326722	21.7955	-1.78335	0.0884624	0.265387
GO:0001561	fatty acid alpha-oxidation	12	0.5	0.0476731	12	0.425	0.0391675	12	0.358333	0.0416667	12	0.416667	0.0474075	8	0.4375	0.0730399	8	0.75	0.0327327	48	(3, 44)	1.73528	0.173632	0.405584	21.2018	-1.21557	0.237511	0.312079	21.6127	-2.23748	0.0359022	0.215413	21.9993	-1.23948	0.228228	0.312079
GO:0010499	proteasomal ubiquitin-independent protein catabolic process	12	0.483333	0.0372254	12	0.530556	0.0211798	12	0.445139	0.0237139	12	0.494444	0.0224108	8	0.496875	0.0595731	8	0.809375	0.0479345	48	(3, 44)	1.70676	0.179447	0.411288	17.4462	1.10258	0.285188	0.961274	18.6655	-0.865359	0.397828	0.961274	18.0479	0.255717	0.801061	0.961274
GO:0019441	tryptophan catabolic process to kynurenine	12	0.416667	0.0807686	12	0.458333	0.0619717	12	0.583333	0.0695706	12	0.388889	0.0473779	8	0.479167	0.0914906	8	0.8125	0.0583971	48	(3, 44)	1.69146	0.182647	0.411288	20.6182	0.409283	0.686552	0.770175	21.5275	1.56347	0.132524	0.397571	17.7685	-0.296648	0.770175	0.770175
GO:0042168	heme metabolic process	12	0.569444	0.090496	12	0.541667	0.0684269	12	0.430556	0.0521359	12	0.388889	0.0473779	8	0.583333	0.104464	8	0.645833	0.119678	48	(3, 44)	1.68371	0.184288	0.411288	20.4795	-0.244838	0.809019	0.809019	17.5774	-1.32985	0.200569	0.300854	16.6086	-1.76759	0.0954951	0.286485
GO:0061684	chaperone-mediated autophagy	12	0.486111	0.0752614	12	0.638889	0.064332	12	0.652778	0.056027	12	0.486111	0.0857192	8	0.479167	0.0914906	8	0.791667	0.0609938	48	(3, 44)	1.6828	0.184481	0.411288	21.4797	1.54306	0.137421	0.412264	20.3274	1.77634	0.0906484	0.412264	21.6378	0	1	1
GO:0039529	RIG-I signaling pathway	12	0.458333	0.0464434	12	0.486111	0.0433175	12	0.555556	0.0473779	12	0.583333	0.0435194	8	0.541667	0.0686462	8	0.604167	0.069988	48	(3, 44)	1.6681	0.187639	0.411288	21.894	0.437384	0.666117	0.666117	21.9913	1.4654	0.156963	0.235444	21.9076	1.96396	0.0623486	0.124697
GO:0006068	ethanol catabolic process	12	0.505556	0.0508899	12	0.4	0.0272166	12	0.383333	0.0486346	12	0.455556	0.0455666	8	0.566667	0.109834	8	0.741667	0.0526104	48	(3, 44)	1.59374	0.204444	0.429679	16.8167	-1.82905	0.0851826	0.256482	21.9549	-1.7363	0.0965255	0.256482	21.7368	-0.731969	0.472006	0.566408
GO:0019439	aromatic compound catabolic process	12	0.433333	0.0541229	12	0.491667	0.028758	12	0.341667	0.048396	12	0.441667	0.0608753	8	0.5	0.0845154	8	0.8	0.0626783	48	(3, 44)	1.59369	0.204456	0.429679	16.7527	0.951779	0.354741	0.532111	21.7304	-1.26254	0.220135	0.532111	21.7028	0.102305	0.919454	0.919454
GO:0030043	actin filament fragmentation	12	0.5	0.0580259	12	0.305556	0.0536282	12	0.416667	0.0725324	12	0.375	0.0714361	8	0.479167	0.079915	8	0.875	0.0609938	48	(3, 44)	1.59134	0.20501	0.429679	21.8647	-2.46093	0.022231	0.133386	20.9886	-0.89715	0.379815	0.379815	21.113	-1.3582	0.188736	0.283105
GO:0006108	malate metabolic process	12	0.458333	0.0897176	12	0.666667	0.0542782	12	0.5	0.0680414	12	0.527778	0.0705717	8	0.479167	0.127699	8	0.916667	0.0445435	48	(3, 44)	1.58213	0.207199	0.430537	18.101	1.9868	0.0622956	0.186887	20.5082	0.37004	0.715147	0.715147	20.8437	0.608376	0.549511	0.691049
GO:0006204	IMP catabolic process	12	0.472222	0.0866349	12	0.458333	0.0652791	12	0.347222	0.0521359	12	0.555556	0.0690646	8	0.520833	0.0734462	8	0.833333	0.0545545	48	(3, 44)	1.52277	0.221858	0.45259	20.4458	-0.128037	0.899371	0.899371	18.0435	-1.23625	0.232219	0.696658	20.9591	0.75214	0.460331	0.899371
GO:0006104	succinyl-CoA metabolic process	12	0.538889	0.050224	12	0.488889	0.0558578	12	0.616667	0.0297294	12	0.577778	0.0370034	8	0.5	0.0563436	8	0.725	0.0461837	48	(3, 44)	1.51149	0.224755	0.455346	21.7559	-0.66563	0.512644	0.655098	17.8657	1.33265	0.199396	0.655098	20.2242	0.623385	0.539999	0.655098
GO:0010873	positive regulation of cholesterol esterification	12	0.538889	0.0521964	12	0.427778	0.0361984	12	0.533333	0.0317821	12	0.494444	0.0437765	8	0.491667	0.0999504	8	0.833333	0.0417855	48	(3, 44)	1.50598	0.226185	0.455346	19.5932	-1.74923	0.0959	0.5754	18.1709	-0.0909091	0.928559	0.928559	21.3526	-0.652407	0.521101	0.865137
GO:0006584	catecholamine metabolic process	12	0.508333	0.0499368	12	0.45	0.0261116	12	0.458333	0.0596179	12	0.375	0.037183	8	0.475	0.07258	8	0.7625	0.0497763	48	(3, 44)	1.49235	0.229758	0.459517	16.5968	-1.03517	0.315439	0.408951	21.3436	-0.642932	0.527116	0.527116	20.3296	-2.14157	0.0445151	0.133545
GO:0015986	ATP synthesis coupled proton transport	12	0.535714	0.036517	12	0.520833	0.0384399	12	0.616071	0.038356	12	0.592262	0.0358381	8	0.522321	0.0650666	8	0.6875	0.0783479	48	(3, 44)	1.47399	0.234659	0.46627	21.9423	-0.280667	0.781595	0.937914	21.9471	1.51734	0.143454	0.562034	21.9923	1.1052	0.281017	0.562034
GO:0019674	NAD metabolic process	12	0.5	0.0502519	12	0.472222	0.0574183	12	0.597222	0.056027	12	0.458333	0.0416667	8	0.458333	0.0686462	8	0.604167	0.069988	48	(3, 44)	1.46667	0.23664	0.467174	21.6203	-0.364047	0.719359	0.719359	21.7447	1.29179	0.209991	0.35763	21.2706	-0.638285	0.530101	0.636121
GO:0010039	response to iron ion	12	0.5	0.0710669	12	0.347222	0.0433175	12	0.444444	0.0626751	12	0.5	0.0580259	8	0.541667	0.087684	8	0.8125	0.0663497	48	(3, 44)	1.46034	0.238367	0.467566	18.1822	-1.83565	0.0828197	0.496918	21.6615	-0.586302	0.563733	0.67648	21.1538	0	1	1
GO:0034380	high-density lipoprotein particle assembly	12	0.575	0.0445941	12	0.483333	0.0321769	12	0.558333	0.0434468	12	0.475	0.0478714	8	0.5125	0.0692756	8	0.8375	0.0375	48	(3, 44)	1.44931	0.241404	0.470506	20.0113	-1.66695	0.111101	0.281426	21.9851	-0.267696	0.791429	0.837537	21.8903	-1.52849	0.140713	0.281426
GO:0051683	establishment of Golgi localization	12	0.541667	0.0684269	12	0.708333	0.0464434	12	0.708333	0.077103	12	0.638889	0.0675239	8	0.541667	0.0931695	8	0.791667	0.0609938	48	(3, 44)	1.43478	0.245464	0.475392	19.3605	2.01533	0.0579672	0.347803	21.6938	1.61674	0.120384	0.361151	21.9961	1.01132	0.322859	0.48427
GO:0044387	negative regulation of protein kinase activity by regulation of protein phosphorylation	12	0.625	0.0823809	12	0.541667	0.077103	12	0.555556	0.0749111	12	0.416667	0.0561833	8	0.520833	0.0734462	8	0.75	0.0629941	48	(3, 44)	1.39967	0.255548	0.491809	21.9043	-0.738549	0.468021	0.647176	21.8042	-0.623673	0.539313	0.647176	19.4126	-2.08928	0.0500735	0.15022
GO:0110095	cellular detoxification of aldehyde	12	0.486111	0.0694444	12	0.361111	0.0790126	12	0.305556	0.0763028	12	0.319444	0.0521359	8	0.5	0.0996024	8	0.8125	0.0583971	48	(3, 44)	1.37746	0.262134	0.50133	21.6434	-1.18829	0.247594	0.297112	21.8077	-1.75003	0.0941726	0.141259	20.4104	-1.9193	0.0690364	0.138073
GO:0006548	histidine catabolic process	12	0.527778	0.0451025	12	0.375	0.0652791	12	0.458333	0.0464434	12	0.486111	0.0630934	8	0.5	0.0771517	8	0.791667	0.0522319	48	(3, 44)	1.33945	0.273784	0.504686	19.553	-1.92549	0.0688368	0.20651	21.9811	-1.07267	0.295054	0.590107	19.9144	-0.537243	0.597052	0.716463
GO:0019557	histidine catabolic process to glutamate and formate	12	0.527778	0.0451025	12	0.375	0.0652791	12	0.458333	0.0464434	12	0.486111	0.0630934	8	0.5	0.0771517	8	0.791667	0.0522319	48	(3, 44)	1.33945	0.273784	0.504686	19.553	-1.92549	0.0688368	0.20651	21.9811	-1.07267	0.295054	0.590107	19.9144	-0.537243	0.597052	0.716463
GO:0006547	histidine metabolic process	12	0.527778	0.0451025	12	0.375	0.0652791	12	0.458333	0.0464434	12	0.486111	0.0630934	8	0.5	0.0771517	8	0.791667	0.0522319	48	(3, 44)	1.33945	0.273784	0.504686	19.553	-1.92549	0.0688368	0.20651	21.9811	-1.07267	0.295054	0.590107	19.9144	-0.537243	0.597052	0.716463
GO:0019556	histidine catabolic process to glutamate and formamide	12	0.527778	0.0451025	12	0.375	0.0652791	12	0.458333	0.0464434	12	0.486111	0.0630934	8	0.5	0.0771517	8	0.791667	0.0522319	48	(3, 44)	1.33945	0.273784	0.504686	19.553	-1.92549	0.0688368	0.20651	21.9811	-1.07267	0.295054	0.590107	19.9144	-0.537243	0.597052	0.716463
GO:0045723	positive regulation of fatty acid biosynthetic process	12	0.460317	0.0522079	12	0.43254	0.0368195	12	0.52381	0.0552973	12	0.539683	0.0257728	8	0.511905	0.0499027	8	0.767857	0.0632747	48	(3, 44)	1.33119	0.276378	0.506417	19.7722	-0.434806	0.668412	0.668412	21.9277	0.834883	0.412788	0.551032	16.0608	1.36312	0.191649	0.551032
GO:0042159	lipoprotein catabolic process	12	0.5	0.091747	12	0.680556	0.0521359	12	0.597222	0.056027	12	0.583333	0.0481125	8	0.625	0.0818317	8	0.8125	0.0491747	48	(3, 44)	1.31783	0.280628	0.50812	17.4333	1.71101	0.104813	0.314439	18.2025	0.904382	0.377608	0.43252	16.6246	0.8044	0.43252	0.43252
GO:0030300	regulation of intestinal cholesterol absorption	12	0.583333	0.066477	12	0.486111	0.0433175	12	0.597222	0.0630934	12	0.472222	0.0609732	8	0.479167	0.0914906	8	0.895833	0.043842	48	(3, 44)	1.19465	0.322843	0.567759	18.9144	-1.22531	0.235497	0.470994	21.9402	0.15154	0.880934	0.880934	21.8377	-1.23176	0.231137	0.470994
GO:0033499	galactose catabolic process via UDP-galactose	12	0.472222	0.0980306	12	0.583333	0.0858214	12	0.569444	0.0752614	12	0.375	0.0986547	8	0.458333	0.128907	8	0.895833	0.043842	48	(3, 44)	1.15999	0.335763	0.587105	21.6219	0.852803	0.403117	0.619207	20.6238	0.786657	0.440429	0.619207	21.9991	-0.699047	0.491848	0.619207
GO:0006122	mitochondrial electron transport, ubiquinol to cytochrome c	12	0.52381	0.0474157	12	0.41369	0.0336119	12	0.452381	0.0420131	12	0.458333	0.047109	8	0.504464	0.0638297	8	0.700893	0.0410201	48	(3, 44)	1.13373	0.345868	0.597941	19.8264	-1.89466	0.0728164	0.436899	21.6857	-1.12751	0.27185	0.675864	21.9991	-0.979605	0.337932	0.675864
GO:0061732	mitochondrial acetyl-CoA biosynthetic process from pyruvate	12	0.5	0.0632988	12	0.461111	0.0252374	12	0.383333	0.0486346	12	0.427778	0.0414049	8	0.525	0.0635429	8	0.758333	0.0397163	48	(3, 44)	1.1263	0.348777	0.598974	14.411	-0.570684	0.577005	0.577005	20.631	-1.46153	0.158936	0.317871	18.9565	-0.954841	0.351677	0.442526
GO:0022904	respiratory electron transport chain	12	0.487179	0.0469997	12	0.440171	0.0320836	12	0.40812	0.0209853	12	0.467949	0.0270357	8	0.517628	0.0455816	8	0.823718	0.0220399	48	(3, 44)	1.07405	0.36989	0.620364	19.4228	-0.826068	0.418797	0.628196	15.2183	-1.53598	0.145071	0.464235	17.5612	-0.354675	0.727057	0.872468
GO:0070863	positive regulation of protein exit from endoplasmic reticulum	12	0.464286	0.0476641	12	0.551587	0.0230457	12	0.551587	0.0470596	12	0.488095	0.0494333	8	0.547619	0.0484619	8	0.77381	0.0447702	48	(3, 44)	1.06651	0.373029	0.620364	15.8765	1.64897	0.118797	0.617774	21.9964	1.30338	0.205925	0.617774	21.9708	0.346726	0.732096	0.732096
GO:0031204	posttranslational protein targeting to membrane, translocation	12	0.625	0.0584775	12	0.5	0.0355335	12	0.569444	0.0596649	12	0.541667	0.0464434	8	0.583333	0.0833333	8	0.770833	0.0539832	48	(3, 44)	1.05734	0.376886	0.62339	18.1485	-1.82677	0.0842295	0.228318	21.9911	-0.66499	0.512971	0.512971	20.9272	-1.11592	0.277106	0.332527
GO:0051791	medium-chain fatty acid metabolic process	12	0.566667	0.0594588	12	0.616667	0.0534185	12	0.5	0.0476731	12	0.591667	0.0312815	8	0.5625	0.111704	8	0.825	0.0313392	48	(3, 44)	1.04453	0.382328	0.627863	21.7523	0.625543	0.538123	0.72179	21.0072	-0.874767	0.391592	0.72179	16.656	0.372104	0.714507	0.72179
GO:0006572	tyrosine catabolic process	12	0.466667	0.0819584	12	0.35	0.0645497	12	0.475	0.0760034	12	0.525	0.0664295	8	0.5375	0.0864736	8	0.825	0.0559017	48	(3, 44)	1.04134	0.383694	0.627863	20.8548	-1.11829	0.276158	0.828475	21.876	0.0745544	0.941247	0.941247	21.0958	0.552928	0.586125	0.941247
GO:0042776	mitochondrial ATP synthesis coupled proton transport	12	0.503205	0.0404228	12	0.490385	0.034071	12	0.564103	0.0301082	12	0.548077	0.039012	8	0.55609	0.0376858	8	0.698718	0.0398851	48	(3, 44)	0.951249	0.424162	0.662212	21.387	-0.242509	0.810697	0.810697	20.3327	1.2082	0.240835	0.496445	21.9723	0.798746	0.432987	0.649481
GO:0046038	GMP catabolic process	12	0.516667	0.0513291	12	0.45	0.0427387	12	0.461111	0.0553278	12	0.405556	0.0361984	8	0.475	0.0461837	8	0.875	0.0265399	48	(3, 44)	0.945786	0.426734	0.662846	21.3011	-0.998111	0.329429	0.646007	21.8773	-0.73612	0.469478	0.646007	19.7718	-1.76902	0.0923145	0.553887
GO:0090277	positive regulation of peptide hormone secretion	12	0.486111	0.08066	12	0.361111	0.0913639	12	0.319444	0.08066	12	0.472222	0.0890308	8	0.604167	0.108824	8	0.75	0.0944911	48	(3, 44)	0.922156	0.438018	0.668705	21.667	-1.02565	0.316374	0.632748	22	-1.46109	0.158128	0.632748	21.7889	-0.11561	0.90902	0.90902
GO:0034063	stress granule assembly	12	0.49537	0.0538276	12	0.458333	0.0361046	12	0.453704	0.0423393	12	0.398148	0.0368789	8	0.506944	0.043842	8	0.78125	0.0264762	48	(3, 44)	0.874404	0.461618	0.683543	19.2316	-0.571429	0.574327	0.574327	20.8434	-0.608416	0.549485	0.574327	19.4623	-1.49001	0.152249	0.228374
GO:0070458	cellular detoxification of nitrogen compound	12	0.5	0.0728219	12	0.475	0.0616994	12	0.425	0.0494286	12	0.375	0.0524043	8	0.4625	0.114856	8	0.8625	0.0460493	48	(3, 44)	0.859603	0.469152	0.690195	21.4221	-0.26193	0.795878	0.795878	19.361	-0.852151	0.404548	0.795878	19.9837	-1.39326	0.178846	0.795878
GO:0090666	scaRNA localization to Cajal body	12	0.541667	0.0619717	12	0.486111	0.0724114	12	0.402778	0.0630934	12	0.5	0.0542782	8	0.625	0.132699	8	0.9375	0.043842	48	(3, 44)	0.84739	0.475448	0.692796	21.4875	-0.582897	0.566031	0.618128	21.9929	-1.57047	0.130583	0.559608	21.6245	-0.505781	0.618128	0.618128
GO:1904874	positive regulation of telomerase RNA localization to Cajal body	12	0.541667	0.0619717	12	0.486111	0.0724114	12	0.402778	0.0630934	12	0.5	0.0542782	8	0.625	0.132699	8	0.9375	0.043842	48	(3, 44)	0.84739	0.475448	0.692796	21.4875	-0.582897	0.566031	0.618128	21.9929	-1.57047	0.130583	0.559608	21.6245	-0.505781	0.618128	0.618128
GO:0006526	arginine biosynthetic process	12	0.486111	0.0780074	12	0.555556	0.0659473	12	0.388889	0.0803332	12	0.472222	0.0734931	8	0.625	0.0609938	8	0.729167	0.104167	48	(3, 44)	0.839496	0.479555	0.695468	21.4073	0.679842	0.503891	0.755836	21.981	-0.868243	0.394642	0.755836	21.9223	-0.129591	0.898072	0.901666
GO:1903608	protein localization to cytoplasmic stress granule	12	0.45	0.0468718	12	0.441667	0.0468045	12	0.525	0.0328564	12	0.45	0.0452267	8	0.475	0.0674802	8	0.7875	0.047949	48	(3, 44)	0.813445	0.493322	0.708716	22	-0.125807	0.901028	1	19.7078	1.31025	0.205177	0.346143	21.972	-8.52262e-16	1	1
GO:0071404	cellular response to low-density lipoprotein particle stimulus	12	0.488889	0.0404797	12	0.522222	0.0511375	12	0.6	0.0512471	12	0.522222	0.0665824	8	0.558333	0.0665922	8	0.866667	0.0333333	48	(3, 44)	0.785714	0.508337	0.721353	20.8988	0.511091	0.614645	1	20.8802	1.70139	0.103715	0.622289	18.1542	0.427779	0.673844	1
GO:0046685	response to arsenic-containing substance	12	0.508333	0.0468045	12	0.508333	0.0336162	12	0.533333	0.0466017	12	0.583333	0.0297294	8	0.425	0.0647798	8	0.7	0.046291	48	(3, 44)	0.784158	0.50919	0.721353	19.9635	3.85323e-15	1	1	21.9996	0.378511	0.708679	0.898368	18.6335	1.35262	0.192366	0.577097
GO:0001731	formation of translation preinitiation complex	12	0.519841	0.0399522	12	0.559524	0.0458267	12	0.575397	0.0339048	12	0.507937	0.0221913	8	0.52381	0.0422098	8	0.77381	0.0345619	48	(3, 44)	0.765978	0.51925	0.732214	21.5986	0.652707	0.520833	0.79758	21.4329	1.06023	0.300842	0.79758	17.1975	-0.260489	0.79758	0.79758
GO:0006552	leucine catabolic process	12	0.558333	0.0542976	12	0.6	0.0426401	12	0.575	0.0328564	12	0.508333	0.0451569	8	0.55	0.0681385	8	0.75	0.0731925	48	(3, 44)	0.760342	0.522401	0.733279	20.8292	0.603522	0.552678	0.910303	18.1033	0.262613	0.795814	0.910303	21.2925	-0.708001	0.486623	0.910303
GO:0010898	positive regulation of triglyceride catabolic process	12	0.483333	0.0625631	12	0.433333	0.0333333	12	0.477778	0.0293972	12	0.522222	0.0408935	8	0.483333	0.0861431	8	0.85	0.0467177	48	(3, 44)	0.70068	0.556702	0.766052	16.7794	-0.705328	0.490283	0.936964	15.6316	-0.0803691	0.936964	0.936964	18.9484	0.520306	0.608877	0.936964
GO:0048549	positive regulation of pinocytosis	12	0.486111	0.066345	12	0.5	0.0615457	12	0.569444	0.056027	12	0.444444	0.0720472	8	0.479167	0.101758	8	0.8125	0.0583971	48	(3, 44)	0.653928	0.584777	0.78829	21.8771	0.153475	0.879431	0.879431	21.4	0.959651	0.347949	0.879431	21.8521	-0.425426	0.674687	0.879431
GO:1902416	positive regulation of mRNA binding	12	0.5	0.0794552	12	0.361111	0.0790126	12	0.416667	0.0725324	12	0.472222	0.0763028	8	0.5	0.0545545	8	0.8125	0.0583971	48	(3, 44)	0.641939	0.592143	0.790706	21.9993	-1.23948	0.228228	0.684683	21.8197	-0.774597	0.446891	0.893782	21.964	-0.252158	0.803263	1
GO:0006574	valine catabolic process	12	0.5	0.0710669	12	0.375	0.0584775	12	0.472222	0.0705717	12	0.472222	0.0734931	8	0.5625	0.0829605	8	0.625	0.0818317	48	(3, 44)	0.637829	0.594683	0.790706	21.2135	-1.3582	0.188669	0.566008	21.9989	-0.27735	0.784101	0.894642	21.9753	-0.271708	0.788382	0.894642
GO:0009083	branched-chain amino acid catabolic process	12	0.507937	0.0343453	12	0.424603	0.0432555	12	0.460317	0.0432058	12	0.468254	0.0500235	8	0.565476	0.0557929	8	0.732143	0.0269036	48	(3, 44)	0.63033	0.59934	0.790706	20.925	-1.50877	0.146309	0.829521	20.9349	-0.862764	0.398044	0.829521	19.4852	-0.653975	0.520772	0.829521
GO:0009062	fatty acid catabolic process	12	0.527778	0.0565318	12	0.444444	0.0576377	12	0.544444	0.0491225	12	0.511111	0.0632101	8	0.516667	0.0852168	8	0.741667	0.0596784	48	(3, 44)	0.59453	0.621922	0.813283	21.9917	-1.0322	0.313198	0.626396	21.5796	0.222542	0.825985	0.846017	21.7313	-0.196537	0.846017	0.846017
GO:0009115	xanthine catabolic process	12	0.558333	0.0608753	12	0.508333	0.0514315	12	0.541667	0.0701279	12	0.45	0.0668558	8	0.45	0.05	8	0.8	0.0534522	48	(3, 44)	0.58096	0.630633	0.814235	21.4031	-0.627406	0.53703	0.859241	21.5738	-0.179474	0.859241	0.859241	21.8096	-1.19813	0.243724	0.859241
GO:0019853	L-ascorbic acid biosynthetic process	12	0.458333	0.0743235	12	0.402778	0.0596649	12	0.347222	0.08066	12	0.472222	0.0866349	8	0.625	0.125	8	0.770833	0.0941625	48	(3, 44)	0.565173	0.640868	0.816404	21.0174	-0.582897	0.566165	0.849248	21.8544	-1.01303	0.322129	0.849248	21.5026	0.121675	0.904286	0.904286
GO:0048208	COPII vesicle coating	12	0.458333	0.0897176	12	0.583333	0.0928867	12	0.527778	0.0980306	12	0.444444	0.0592224	8	0.541667	0.0755272	8	0.708333	0.0609938	48	(3, 44)	0.558956	0.644928	0.816404	21.9735	0.96794	0.343608	0.898555	21.8295	0.522579	0.606531	0.898555	19.0565	-0.129197	0.898555	0.898555
GO:0006703	estrogen biosynthetic process	12	0.475	0.0428617	12	0.55	0.055732	12	0.516667	0.0474075	12	0.466667	0.0607196	8	0.4875	0.0766194	8	0.9	0.0597614	48	(3, 44)	0.55117	0.650036	0.816404	20.6399	1.06674	0.298409	0.596819	21.7802	0.65195	0.521255	0.781882	19.7819	-0.112122	0.911856	0.911856
GO:0031998	regulation of fatty acid beta-oxidation	12	0.541667	0.0619717	12	0.555556	0.0427059	12	0.458333	0.0507726	12	0.513889	0.0724114	8	0.5625	0.104167	8	0.791667	0.0818317	48	(3, 44)	0.548331	0.651905	0.816404	19.525	0.184542	0.855492	0.855492	21.1803	-1.04018	0.309987	0.855492	21.4875	-0.291448	0.773503	0.855492
GO:0006196	AMP catabolic process	12	0.513889	0.0630934	12	0.527778	0.0705717	12	0.458333	0.0743235	12	0.583333	0.0695706	8	0.4375	0.108824	8	0.875	0.0522319	48	(3, 44)	0.545675	0.653657	0.816404	21.7296	0.146719	0.884707	1	21.4349	-0.569845	0.574707	1	21.7932	0.739405	0.467551	1
GO:0043691	reverse cholesterol transport	12	0.511111	0.0429025	12	0.488889	0.0331646	12	0.5	0.0290129	12	0.45	0.0385992	8	0.541667	0.0478714	8	0.791667	0.0510796	48	(3, 44)	0.536633	0.659641	0.819796	20.6872	-0.409804	0.686163	0.823395	19.3208	-0.214535	0.832378	0.832378	21.7587	-1.05892	0.30125	0.823395
GO:1902396	protein localization to bicellular tight junction	12	0.5	0.076761	12	0.611111	0.0829114	12	0.611111	0.0803332	12	0.541667	0.0743235	8	0.5	0.0944911	8	0.770833	0.0539832	48	(3, 44)	0.485944	0.693787	0.845812	21.8706	0.983378	0.336176	0.672351	21.9546	1	0.328205	0.672351	21.9771	0.389966	0.700315	0.840378
GO:0042157	lipoprotein metabolic process	12	0.520833	0.0490436	12	0.550595	0.0312274	12	0.550595	0.0396769	12	0.494048	0.0362069	8	0.53125	0.0676411	8	0.825893	0.0207344	48	(3, 44)	0.472647	0.702902	0.848261	18.6602	0.511888	0.614734	0.927104	21.0807	0.471786	0.641926	0.927104	20.2445	-0.439393	0.665031	0.927104
GO:0006107	oxaloacetate metabolic process	12	0.483796	0.0490103	12	0.509259	0.0357521	12	0.456019	0.038145	12	0.520833	0.04407	8	0.552083	0.0539034	8	0.75	0.0344233	48	(3, 44)	0.469154	0.705307	0.848261	20.1236	0.419732	0.679129	0.679129	20.7493	-0.44727	0.659314	0.679129	21.7562	0.56193	0.579907	0.679129
GO:0033572	transferrin transport	12	0.456349	0.0399522	12	0.480159	0.0339048	12	0.480159	0.0358743	12	0.515873	0.0360534	8	0.517857	0.0304346	8	0.630952	0.0482526	48	(3, 44)	0.451812	0.717303	0.851826	21.4329	0.454384	0.654121	0.953955	21.7498	0.443423	0.66184	0.953955	21.772	1.10609	0.280761	0.953955
GO:0075522	IRES-dependent viral translational initiation	12	0.508929	0.0586722	12	0.458333	0.0392792	12	0.4375	0.03465	12	0.464286	0.0428481	8	0.464286	0.0410548	8	0.839286	0.0223851	48	(3, 44)	0.450512	0.718207	0.851826	19.2108	-0.71658	0.482255	0.730995	17.8408	-1.04826	0.308512	0.730995	20.1349	-0.614471	0.545786	0.730995
GO:0030042	actin filament depolymerization	12	0.538889	0.0508899	12	0.505556	0.046752	12	0.472222	0.0508899	12	0.477778	0.0549462	8	0.491667	0.0641643	8	0.858333	0.0407031	48	(3, 44)	0.359633	0.782422	0.900079	21.8436	-0.482356	0.634351	0.723519	22	-0.926321	0.36433	0.723519	21.8719	-0.815986	0.423306	0.723519
GO:0006120	mitochondrial electron transport, NADH to ubiquinone	12	0.527778	0.0340207	12	0.5625	0.0374751	12	0.553241	0.0487712	12	0.581019	0.0415203	8	0.579861	0.0411467	8	0.802083	0.0414802	48	(3, 44)	0.294545	0.829116	0.933147	21.7974	0.686019	0.499934	0.673158	19.6556	0.428204	0.673158	0.673158	21.1812	0.991852	0.332466	0.664932
GO:0006637	acyl-CoA metabolic process	12	0.505515	0.0338183	12	0.506127	0.030125	12	0.484069	0.0255329	12	0.523284	0.0283746	8	0.503676	0.0208899	8	0.778493	0.0275976	48	(3, 44)	0.29406	0.829464	0.933147	21.7122	0.0135294	0.989329	0.989329	20.4651	-0.506107	0.61819	0.829556	21.3555	0.402527	0.691297	0.829556
GO:0009437	carnitine metabolic process	12	0.475	0.0652791	12	0.508333	0.0556754	12	0.466667	0.0481999	12	0.525	0.0462618	8	0.475	0.0674802	8	0.6125	0.104262	48	(3, 44)	0.256451	0.856324	0.945975	21.4655	0.388514	0.701462	0.841755	20.2459	-0.102696	0.919215	0.919215	19.8234	0.624926	0.539147	0.841755
GO:0042178	xenobiotic catabolic process	12	0.488095	0.0376462	12	0.497024	0.0279624	12	0.482143	0.0309295	12	0.46131	0.0234517	8	0.517857	0.0580602	8	0.772321	0.0350301	48	(3, 44)	0.248588	0.861901	0.948711	20.3052	0.190396	0.85089	0.903915	21.2018	-0.122169	0.903915	0.903915	18.4201	-0.603917	0.553265	0.903915
GO:0070508	cholesterol import	12	0.5	0.0794552	12	0.430556	0.0780074	12	0.472222	0.0675239	12	0.430556	0.0694444	8	0.5	0.0833333	8	0.791667	0.0522319	48	(3, 44)	0.21256	0.887166	0.959989	21.9926	-0.623673	0.539258	0.904772	21.4422	-0.266398	0.792478	0.904772	21.6127	-0.658081	0.517435	0.904772
GO:0042866	pyruvate biosynthetic process	12	0.488889	0.072629	12	0.527778	0.0289645	12	0.494444	0.044539	12	0.477778	0.0432932	8	0.508333	0.0853913	8	0.841667	0.0435298	48	(3, 44)	0.185706	0.90556	0.965783	14.4126	0.497354	0.626441	0.939661	18.2483	0.0652076	0.948718	0.948718	17.9407	-0.131409	0.896914	0.948718
GO:0000338	protein deneddylation	12	0.5	0.0502519	12	0.5	0.0453197	12	0.472222	0.0422103	12	0.522222	0.0543299	8	0.5	0.0666667	8	0.8	0.0503953	48	(3, 44)	0.180074	0.909354	0.965783	21.7693	0	1	1	21.3633	-0.423265	0.676333	0.920166	21.8674	0.300273	0.766805	0.920166
GO:0071569	protein ufmylation	12	0.533333	0.0643538	12	0.533333	0.0710669	12	0.533333	0.0512471	12	0.483333	0.0474075	8	0.5	0.0707107	8	0.625	0.0453163	48	(3, 44)	0.177738	0.910921	0.965783	21.7869	0	1	1	20.9499	0	1	1	20.2229	-0.625543	0.538611	0.807916
GO:0016559	peroxisome fission	12	0.477778	0.0585074	12	0.433333	0.0474962	12	0.488889	0.0642666	12	0.461111	0.0653704	8	0.475	0.0867742	8	0.75	0.0573903	48	(3, 44)	0.165836	0.91883	0.965783	21.1083	-0.589768	0.561607	0.899442	21.8089	0.127846	0.899442	0.899442	21.7348	-0.189979	0.851089	0.899442
GO:0033119	negative regulation of RNA splicing	12	0.5	0.076761	12	0.513889	0.0927923	12	0.472222	0.0734931	12	0.444444	0.0592224	8	0.604167	0.104167	8	0.729167	0.0992906	48	(3, 44)	0.162047	0.92132	0.965783	21.2534	0.11533	0.909266	0.909266	21.9585	-0.261387	0.79623	0.909266	20.6693	-0.573025	0.572809	0.909266
GO:0034334	adherens junction maintenance	12	0.486111	0.0724114	12	0.444444	0.0690646	12	0.472222	0.0866349	12	0.513889	0.0724114	8	0.541667	0.0416667	8	0.770833	0.0887384	48	(3, 44)	0.146893	0.931134	0.966177	21.9509	-0.416389	0.681168	0.903253	21.3285	-0.123007	0.903253	0.903253	22	0.271254	0.788725	0.903253
GO:1990592	protein K69-linked ufmylation	12	0.527778	0.0609732	12	0.555556	0.0659473	12	0.527778	0.0536282	12	0.513889	0.0479299	8	0.5	0.0771517	8	0.604167	0.0767488	48	(3, 44)	0.0922737	0.963918	0.981922	21.8661	0.309277	0.760039	1	21.6472	0	1	1	20.8379	-0.179081	0.859604	1
GO:0034354	'de novo' NAD biosynthetic process from tryptophan	12	0.391667	0.0633154	12	0.4	0.0443813	12	0.425	0.0591928	12	0.391667	0.0499368	8	0.5125	0.0971698	8	0.75	0.0801784	48	(3, 44)	0.0831137	0.968888	0.981922	19.7074	0.107776	0.915263	1	21.901	0.384577	0.70426	1	20.8671	6.88397e-16	1	1
GO:0006084	acetyl-CoA metabolic process	12	0.462963	0.041078	12	0.456019	0.0379914	12	0.479167	0.0387028	12	0.458333	0.0403843	8	0.486111	0.0301561	8	0.836806	0.0353855	48	(3, 44)	0.0696239	0.97584	0.981922	21.8671	-0.124112	0.90236	0.936671	21.9224	0.287104	0.776729	0.936671	21.9936	-0.0803691	0.936671	0.936671
GO:0098911	regulation of ventricular cardiac muscle cell action potential	12	0.416667	0.06835	12	0.408333	0.0514315	12	0.425	0.0524043	12	0.441667	0.0514315	8	0.5125	0.0440677	8	0.6375	0.0625	48	(3, 44)	0.0637523	0.978713	0.981922	20.4326	-0.0974215	0.923341	0.923855	20.6112	0.0967559	0.923855	0.923855	20.4326	0.292264	0.773032	0.923855
GO:0086073	bundle of His cell-Purkinje myocyte adhesion involved in cell communication	12	0.416667	0.06835	12	0.408333	0.0514315	12	0.425	0.0524043	12	0.441667	0.0514315	8	0.5125	0.0440677	8	0.6375	0.0625	48	(3, 44)	0.0637523	0.978713	0.981922	20.4326	-0.0974215	0.923341	0.923855	20.6112	0.0967559	0.923855	0.923855	20.4326	0.292264	0.773032	0.923855
