# Supplementary material for: Lifespan-extending interventions induce consistent patterns of fatty acid oxidation in mouse livers
Source: Commun Biol. 2023 Jul 22;6:768. doi: 10.1038/s42003-023-05128-y (PMC10363145; doi:10.1038/s42003-023-05128-y)
Supplement: Supplementary file 11 — Supplementary Data 8 [file 42003_2023_5128_MOESM11_ESM.xlsx]

## Sheet: README
Supplementary Data 8. Integrated analysis of the M001-related transcriptomics data with mouse GEM.
This .xlsx file contains the flux comparison and overrepresentation test results for the shifted genome-scale metabolic model (GEM) subsystems using mouse GEM reconstruction with the M001-related liver transcriptomics data, corresponding to Fig. 6.
In this file, each sample group is abbreviated as follows, Ctrl1: control, Aca: acarbose, Rapa: rapamycin, and CRdiet: calorie restriction diet.
ReactionMetadata
This sheet contains metadata for all the reactions that are defined in the generic GEM, iMM1865.
– ReactionID: Reaction ID.
– Reaction: Definition of this reaction.
– ReactionName: Reaction name. This name was retrieved just for convenience, using the BiGG Models resource (http://bigg.ucsd.edu/data_access; May 2, 2023).
– GPR: Definition of the gene–protein–reaction (GPR) association.
– Subsystem: GEM subsystem to which this reaction belongs (i.e., functional group annotation within the GEM system).
FluxComparison
This sheet contains group statistics and test summary in the flux comparison analysis, which was used to screen the potentially changed reactions for the downstream overrepresentation test (next sheet) and also used for visualization (Fig. 6a, d).
Differences in flux value distribution between control and each intervention were assessed for each reaction using two-sided Mann–Whitney U-tests.
All processing and null hypothesis testing were performed using Python (version 3.9.7) with Python NumPy (version 1.21.3), pandas (version 1.3.4), SciPy (version 1.7.1) and statsmodels (version 0.13.0) libraries.
– ReactionID: Reaction ID.
– ReactionName: Reaction name. This name was retrieved just for convenience, using the BiGG Models resource (http://bigg.ucsd.edu/data_access; May 2, 2023).
– [Group]_N: The sample size of Group (i.e., The number of assesssed mice).
– [Group]_FluxMean: The mean of flux values in Group.
– [Group]_FluxMedian: The median of flux values in Group.
– [Group]_FluxMAD: The median absolute deviation (MAD) of flux values in Group.
– [Group1]-vs-[Group2]_Ustat: The U-statistic for Group1 vs. Group2 in the Mann–Whitney U-test. Group1 and Group2 correspond to the contrast and baseline groups, respectively (i.e., positive value indicates an increase in Group1 compared to Group2, and vice versa).
– [Group1]-vs-[Group2]_Pval: The P-value for Group1 vs. Group2 in the Mann–Whitney U-test.
– [Group1]-vs-[Group2]_AdjPval: The adjusted P-value for Group1 vs. Group2 in the Mann–Whitney U-test (i.e., adjusted multiple testing across 3 comparisons with the Benjamini–Hochberg method).
Subsystem-[Group1]-vs-[Group2]
This sheet contains test summary of the enrichment of GEM subsystems in the potentially changed reactions for Group1 vs. Group2, corresponding to Fig. 6b, c.
Enrichment in the potentially changed reactions was assessed using overrepresentation tests for each of the GEM subsystems that were annotated to any of the potentially changed reactions, which was performed on R (version 4.1.1) with R tidyverse (version 1.3.1) and clusterProfiler (version 4.2.2) packages.
– Subsystem: The assessed GEM subsystem (i.e., GEM subsystem that was annotated to any of the potentially changed reactions).
– Ratio2ChangedRxns: The ratio of the potentially changed reactions that were annotated to this GEM subsystem to the total pontentially changed reactions that were annotated to any of GEM subsystems.
– Ratio2BGs: The ratio of reactions which were annotated to this GEM subsystem to the background reactions (i.e., the 3,736 reactions that were assessed in the flux comparison analysis).
– Pval: The P-value in the overrepresentation test.
– AdjPval: The adjusted P-value in the overrepresentation test (i.e., adjusted multiple testing across the assessed GEM subystems with the Benjamini–Hochberg method).
– Qval: The Q-value in the overrepresentation test.
– MappedChangedRxn: Reaction IDs of the potentially changed reactions that were annoated to this GEM subsystem. Each ID is concatenated with the separator “/".
– nMappedChangedRxns: The number of the potentially changed reactions that were annotated to this GEM subystem.

## Sheet: ReactionMetadata
ReactionID	Reaction	ReactionName	GPR	Subsystem
10FTHF5GLUtl	'10fthf5glu[c] -> 10fthf5glu[l] '	5-glutamyl-10FTHF transport, lysosomal	''	Transport, lysosomal
10FTHF5GLUtm	'10fthf5glu[m] -> 10fthf5glu[c] '	5-glutamyl-10FTHF transport, mitochondrial	''	Transport, mitochondrial
10FTHF6GLUtl	'10fthf6glu[c] -> 10fthf6glu[l] '	6-glutamyl-10FTHF transport, lysosomal	''	Transport, lysosomal
10FTHF6GLUtm	'10fthf6glu[m] -> 10fthf6glu[c] '	6-glutamyl-10FTHF transport, mitochondrial	''	Transport, mitochondrial
10FTHF7GLUtl	'10fthf7glu[c] -> 10fthf7glu[l] '	7-glutamyl-10FTHF transport, lysosomal	''	Transport, lysosomal
10FTHF7GLUtm	'10fthf7glu[m] -> 10fthf7glu[c] '	7-glutamyl-10FTHF transport, mitochondrial	''	Transport, mitochondrial
10FTHFtl	'10fthf[c] <=> 10fthf[l] '	10-Formyltetrahydrofolate lysosomal transport via diffusion	''	Transport, lysosomal
10FTHFtm	'10fthf[c] <=> 10fthf[m] '	10-Formyltetrahydrofolate mitochondrial transport via diffusion	''	Transport, mitochondrial
11DOCRTSLtm	'11docrtsl[c] <=> 11docrtsl[m] '	11-deoxycortisol intracellular transport	''	Transport, mitochondrial
11DOCRTSLtr	'11docrtsl[c] <=> 11docrtsl[r] '	11-deoxycortisol intracellular transport	''	Transport, endoplasmic reticular
11DOCRTSTRNtm	'11docrtstrn[c] <=> 11docrtstrn[m] '	11-deoxycorticosterone intracellular transport	''	Transport, mitochondrial
11DOCRTSTRNtr	'11docrtstrn[c] <=> 11docrtstrn[r] '	11-deoxycorticosterone intracellular transport	''	Transport, endoplasmic reticular
13DAMPPOX	'13dampp[c] + h2o[c] + o2[c] -> bamppald[c] + h2o2[c] + nh4[c] '	1,3-Diaminopropane:oxygen oxidoreductase (deaminating)	'( 11754 or 76507 or 237940 )'	Beta-Alanine metabolism
1a_24_25VITD2Hm	'2425dhvitd2[m] + h[m] + nadph[m] + o2[m] -> 1a2425thvitd2[m] + h2o[m] + nadp[m] '	1-alpha-Vitamin D-24,25-hydroxylase (D2)	''	Vitamin D metabolism
1a_25VITD2Hm	'h[m] + nadph[m] + o2[m] + 1a25dhvitd2[m] -> 1a2425thvitd2[m] + h2o[m] + nadp[m] '	1-alpha,24R,25-Vitamin D-hydroxylase (D2)	''	Vitamin D metabolism
1MNCAMti	'h2o[c] + 1mncam[c] + atp[c] -> 1mncam[e] + adp[c] + h[c] + pi[c] '	N1-Methylnicotinamide transport	''	Transport, extracellular
1PPDCRp	'1pipdn2c[x] + h[x] + nadh[x] -> Lpipecol[x] + nad[x] '	Delta1-piperideine-2-carboxylate reductase, perixosomal	''	Lysine metabolism
24_25DHVITD2t	'2425dhvitd2[c] -> 2425dhvitd2[e] '	24,25-Dihydroxyvitamin D2 transport from cytoplasm	''	Transport, extracellular
24_25DHVITD2tm	'2425dhvitd2[m] -> 2425dhvitd2[c] '	24,25-Dihydroxyvitamin D2 transport from mitochondria	''	Transport, mitochondrial
24_25DHVITD3t	'2425dhvitd3[c] -> 2425dhvitd3[e] '	24,25-Dihydroxyvitamin D3 transport from cytoplasm	''	Transport, extracellular
24_25DHVITD3tm	'2425dhvitd3[m] -> 2425dhvitd3[c] '	24,25-Dihydroxyvitamin D3 transport from mitochondria	''	Transport, mitochondrial
24_25VITD2Hm	'h[m] + nadph[m] + o2[m] + 25hvitd2[m] -> 2425dhvitd2[m] + h2o[m] + nadp[m] '	24R-Vitamin D-25-hydroxylase (D2)	'13081'	Vitamin D metabolism
24_25VITD3Hm	'h[m] + nadph[m] + o2[m] + 25hvitd3[m] -> h2o[m] + nadp[m] + 2425dhvitd3[m] '	24R-Vitamin D-25-hydroxylase (D3)	'13081'	Vitamin D metabolism
24NPHte	'24nph[e] <=> 24nph[c] '	Xenobiotic transport	''	Transport, extracellular
25HVITD2t	'25hvitd2[c] -> 25hvitd2[e] '	25-hydroxyvitamin D2 transport from cytoplasm	''	Transport, extracellular
25HVITD2tin_m	'25hvitd2[c] -> 25hvitd2[m] '	25-hydroxyvitamin D2 transport in mitochondria	''	Transport, mitochondrial
25HVITD3t	'25hvitd3[c] -> 25hvitd3[e] '	25-hydroxyvitamin D3 transport from cytoplasm	''	Transport, extracellular
25HVITD3tin_m	'25hvitd3[c] -> 25hvitd3[m] '	25-hydroxyvitamin D3 transport in mitochondria	''	Transport, mitochondrial
25VITD2Hm	'h[m] + nadph[m] + o2[m] + 25hvitd2[m] -> h2o[m] + nadp[m] + 1a25dhvitd2[m] '	1-alpha-Vitamin D-25-hydroxylase (D2)	'13115'	Vitamin D metabolism
25VITD3Hm	'h[m] + nadph[m] + o2[m] + 25hvitd3[m] -> h2o[m] + nadp[m] + 1a25dhvitd3[m] '	1-alpha-Vitamin D-25-hydroxylase (D3)	'13115'	Vitamin D metabolism
2AMACHYD	'h2o[c] + 2amac[c] -> nh4[c] + pyr[c] '	2-Aminoacrylate hydrolysis	'231691'	Glycine, serine, alanine, and threonine metabolism
2AMACSULT	'2amac[c] + nadph[c] + paps[c] -> Lcyst[c] + nadp[c] + pap[c] '	2-Aminoacrylate sulfotransferase	'20887'	Methionine and cysteine metabolism
2AMADPTm	'L2aadp[c] + akg[m] -> L2aadp[m] + akg[c] '	L-2-aminoadipate shuttle (cytosol/mitochondria)	'217593'	Lysine metabolism
2DR1PP	'h2o[c] + 2dr1p[c] -> pi[c] + drib[c] '	2-deoxy-D-ribose 1-phosphate phosphorylase	''	Pyrimidine catabolism
2HBO	'2hb[c] + nad[c] <=> h[c] + 2obut[c] + nadh[c] '	2 HydroxybutyrateNAD oxidoreductase	'( 106557 or 16833 or 54122 or ( 16832 and 16828 ) or 16828 or 16832 )'	Propanoate metabolism
2HBt2	'2hb[e] + h[e] <=> h[c] + 2hb[c] '	2 hydroxybutyrate cotransport with proton	'( 80879 or 20503 or 20501 )'	Transport, extracellular
2HCO3_NAt	'2 hco3[e] + na1[e] <=> 2 hco3[c] + na1[c] '	Bicarbonate transport (Na/HCO3 1:2 cotransport)	'( 232156 or 54403 )'	Transport, extracellular
2MCITt	'2mcit[c] <=> 2mcit[e] '	2-methylcitrate transport via diffusion	''	Transport, extracellular
2OXOADOXm	'2oxoadp[m] + coa[m] + nad[m] -> co2[m] + glutcoa[m] + nadh[m] '	2-Oxoadipate:lipoamde 2-oxidoreductase(decarboxylating and acceptor-succinylating) (mitochondria)	'( 18293 and 13382 and 27402 and 78920 )'	Lysine metabolism
2OXOADPTm	'akg[m] + 2oxoadp[c] <=> akg[c] + 2oxoadp[m] '	2-oxoadipate shuttle (cytosol/mitochondria)	'217593'	Tryptophan metabolism
34DHOXPEGOX	'h[c] + nadh[c] + 34dhmald[c] <=> nad[c] + 34dhoxpeg[c] '	3,4-Dihydroxyphenylethyleneglycol NAD+ oxidoreductase	'( 100417514 or 26876 or 11522 or 11529 or 11532 or 76187 )'	Tyrosine metabolism
34DHOXPEGt	'34dhoxpeg[c] <=> 34dhoxpeg[e] '	3,4-Dihydroxyphenylethyleneglycol transport (diffusion)	''	Transport, extracellular
34DHPHAMT	'34dhpha[c] + amet[c] -> h[c] + ahcys[c] + homoval[c] '	3,4-Dihydroxyphenylacetate:amet O-methyltransferase	'12846'	Tyrosine metabolism
34DHPHEt	'34dhphe[e] <=> 34dhphe[c] '	3,4-Dihydroxy-L-phenylalanine transport	'72472'	Transport, extracellular
34DHALDD	'h2o[c] + nad[c] + 34dhpac[c] -> 2 h[c] + nadh[c] + 34dhpha[c] '	Aldehyde dehydrogenase 3 4 dihydroxyphenylacetaldehyde NAD	'( 11670 or 73458 or 621603 or 56847 or 67689 )'	Tyrosine metabolism
34DHPLACOX_NADP	'h2o[c] + nadp[c] + 34dhpac[c] <=> 2 h[c] + nadph[c] + 34dhpha[c] '	34DHPLACOX LPAREN NADP RPAREN	'( 73458 or 621603 or 67689 or 11670 )'	Tyrosine metabolism
34DHXMANDACOX	'h2o[c] + nad[c] + 34dhmald[c] -> 2 h[c] + nadh[c] + 34dhoxmand[c] '	3,4-Dihydroxymandelaldehyde:NAD+ oxidoreductase	'( 67689 or 11670 or 56847 )'	Tyrosine metabolism
34DHXMANDACOX_NADP	'h2o[c] + nadp[c] + 34dhmald[c] <=> 2 h[c] + nadph[c] + 34dhoxmand[c] '	3,4-Dihydroxymandelaldehyde:NADP+ oxidoreductase	'( 67689 or 73458 or 621603 )'	Tyrosine metabolism
34HPLFM	'h[m] + nadh[m] + 34hpp[m] -> nad[m] + 34hpl[m] '	3 4 hydroxyphenyl lactate formation	''	Ubiquinone synthesis
34HPPOR	'o2[c] + 34hpp[c] -> co2[c] + hgentis[c] '	4 Hydroxyphenylpyruvateoxygen oxidoreductase	'15445'	Tyrosine metabolism
35CGMPtn	'35cgmp[c] <=> 35cgmp[n] '	35cGMP nuclear transport	''	Transport, nuclear
3AIBTm	'2mop[m] + glu__L[m] <=> akg[m] + 3aib[m] '	L-3-aminoisobutyrate transaminase, mitochondrial	'268860'	Valine, leucine, and isoleucine metabolism
3AIBtm	'3aib[m] -> 3aib[c] '	3-amino-isobutyrate transport, mitochondrial	'268860'	Transport, mitochondrial
3DPHBH1	'h[m] + o2[m] + nadh[m] + 3dphb[m] -> h2o[m] + nad[m] + 3dpdhb[m] '	Hydroxylation of 3-Decaprenyl-4-hydroxybenzoate (NADH)	''	Ubiquinone synthesis
3DPHBH2	'h[m] + nadph[m] + o2[m] + 3dphb[m] -> h2o[m] + nadp[m] + 3dpdhb[m] '	Hydroxylation of 3-Decaprenyl-4-hydroxybenzoate (NADPH)	''	Ubiquinone synthesis
3DSPHR	'h[c] + nadph[c] + 3dsphgn[c] -> nadp[c] + sphgn[c] '	3 Dehydrosphinganine reductase	'70750'	Sphingolipid metabolism
3HAO	'o2[c] + 3hanthrn[c] -> h[c] + cmusa[c] '	3 hydroxyanthranilate 3 4 dioxygenase	'107766'	Tryptophan metabolism
3HBCDm	'h2o[m] + b2coa[m] <=> 3hbcoa__R[m] '	3-hydroxybutyryl-CoA dehydratase, mitochondrial	'52430'	Butanoate metabolism
3HBCOAHLm	'h2o[m] + 3hibutcoa[m] -> h[m] + coa[m] + 3hmp[m] '	3-hydroxyisobutyryl-CoA hydrolase, mitochondrial	''	Valine, leucine, and isoleucine metabolism
3HKYNAKGAT	'akg[c] + hLkynr[c] -> 42A3HP24DB[c] + glu__L[c] '	3-Hydroxy-L-kynurenine:2-oxoglutarate aminotransferase	'( 23923 or 70266 )'	Tryptophan metabolism
3HLYTCL	'h[c] + 34dhphe[c] -> co2[c] + dopa[c] '	3-Hydroxy-L-tyrosine carboxy-lyase	'13195'	Tyrosine metabolism
3M4HDXPAC	'h2o[c] + nad[c] + 3mox4hpac[c] <=> 2 h[c] + nadh[c] + homoval[c] '	3-Methoxy-4-hydroxyphenylacetaldehyde:NAD+ oxidoreductase	'( 11670 or 67689 or 73458 or 621603 or 56847 )'	Tyrosine metabolism
3MLDAt	'3mlda[c] <=> 3mlda[e] '	3MLDA extracellular transport via diffusion	''	Transport, extracellular
3MOBt2im	'h[c] + 3mob[c] -> h[m] + 3mob[m] '	3-methyl-2-oxobutanoate mitochondrial transport via proton symport	''	Transport, mitochondrial
3MOPt2im	'h[c] + 3mop[c] -> h[m] + 3mop[m] '	3-Methyl-2-oxopentanoate mitochondrial transport via proton symport	''	Transport, mitochondrial
3MOX4HOXPGALDOX	'h2o[c] + nad[c] + 3m4hpga[c] -> 2 h[c] + nadh[c] + 3mox4hoxm[c] '	3-Methoxy-4-hydroxyphenylglycolaldehyde:NAD+ oxidoreductase	'( 73458 or 621603 or 56847 or 67689 or 11670 )'	Tyrosine metabolism
3MOX4HOXPGALDOX_NADP	'h2o[c] + nadp[c] + 3m4hpga[c] <=> 2 h[c] + nadph[c] + 3mox4hoxm[c] '	3-Methoxy-4-hydroxyphenylglycolaldehyde:NADP+ oxidoreductase	'( 73458 or 621603 or 56847 or 67689 or 11670 )'	Tyrosine metabolism
3MOXTYROX	'h2o[c] + o2[c] + 3moxtyr[c] -> h2o2[c] + nh4[c] + 3mox4hpac[c] '	3-Methoxytyramine:oxygen oxidoreductase (deaminating)	'( 17161 or 109731 )'	Tyrosine metabolism
3SALAASPm	'3sala[m] + asp__L[c] <=> 3sala[c] + asp__L[m] '	Cysteinesulfinate-aspartate mitochondrial shuttle	'( 50799 or 78830 )'	Transport, mitochondrial
3SALACBOXL_cho	'2 h[c] + 3sala[c] -> co2[c] + hyptaur[c] '	3-Sulfino-L-alanine carboxy-lyase	'( 246277 or 14415 or 14417 )'	Taurine and hypotaurine metabolism
3SALAOX	'o2[c] + 2 h[c] + 2 3sala[c] -> 2 Lcyst[c] '	Cysteinesulfinic acid oxidase	''	Taurine and hypotaurine metabolism
3SALATAi	'h[c] + akg[c] + 3sala[c] -> glu__L[c] + 3snpyr[c] '	3-sulfino-alanine transaminase (irreversible)	'14718'	Methionine and cysteine metabolism
3SALATAim	'h[m] + akg[m] + 3sala[m] -> glu__L[m] + 3snpyr[m] '	3-sulfino-alanine transaminase (irreversible), mitochondrial	'14719'	Methionine and cysteine metabolism
3SPYRSP	'h2o[c] + 3snpyr[c] -> h[c] + pyr[c] + so3[c] '	3-sulfinopyruvate hydrolase (spotaneous reaction)	''	Methionine and cysteine metabolism
3SPYRSPm	'h2o[m] + 3snpyr[m] -> h[m] + pyr[m] + so3[m] '	3-sulfinopyruvate hydrolase (spotaneous reaction), mitochondrial	''	Methionine and cysteine metabolism
41R1H2MAE12BOOX	'h2o[c] + o2[c] + adrnl[c] -> h2o2[c] + 34dhmald[c] + mma[c] '	4-[(1R)-1-Hydroxy-2-(methylamino)ethyl]-1,2-benzenediol:oxygen oxidoreductase(deaminating)(flavin-containing)	'( 17161 or 109731 )'	Tyrosine metabolism
41R2A1H12BOOX	'h2o[c] + o2[c] + nrpphr[c] -> h2o2[c] + nh4[c] + 34dhmald[c] '	4-[(1R)-2-Amino-1-hydroxyethyl]-1,2-benzenediol:oxygen oxidoreductase(deaminating)(flavin-containing)	'( 17161 or 109731 )'	Tyrosine metabolism
42A12BOOX	'h2o[c] + o2[c] + dopa[c] -> h2o2[c] + nh4[c] + 34dhpac[c] '	4-(2-Aminoethyl)-1,2-benzenediol:oxygen oxidoreductase(deaminating)(flavin-containing)	'( 109731 or 11754 or 76507 or 237940 or 17161 )'	Tyrosine metabolism
4ABUTtm	'4abut[c] <=> 4abut[m] '	4 aminobutanoate mitochondrial transport via diffusion	''	Transport, mitochondrial
4HBZCOAFm	'h2o[m] + coa[m] + nad[m] + coucoa[m] -> h[m] + nadh[m] + 4hbzcoa[m] + accoa[m] '	4 hydroxybenzoyl CoA formation	''	Ubiquinone synthesis
4HBZFm	'h2o[m] + 4hbzcoa[m] -> h[m] + coa[m] + 4hbz[m] '	4 hydroxybenzoate formation	''	Ubiquinone synthesis
4HDEBRISOQUINEte	'4hdebrisoquine[e] <=> 4hdebrisoquine[c] '	Xenobiotic transport	''	Transport, extracellular
4HGLSDm	'h2o[m] + nad[m] + 4hglusa[m] -> 2 h[m] + nadh[m] + e4hglu[m] '	L 4 hydroxyglutamate semialdehyde dehydrogenase mitochondrial	'212647'	Arginine and proline metabolism
4HOXPACDOX_NADP	'h2o[c] + nadp[c] + 4hoxpacd[c] <=> 2 h[c] + nadph[c] + 4hphac[c] '	4HOXPACDOX LPAREN NADP RPAREN	'( 73458 or 621603 or 56847 or 67689 or 11670 )'	Tyrosine metabolism
4MOPt2im	'h[c] + 4mop[c] -> h[m] + 4mop[m] '	4-methyl-2-oxopentanoate mitochondrial transport via proton symport	''	Transport, mitochondrial
4MPTNLte	'4mptnl[c] <=> 4mptnl[e] '	4-methylpentanal transport	''	Transport, extracellular
4MPTNLtm	'4mptnl[c] <=> 4mptnl[m] '	4-methylpentanal transport (mitochondria)	''	Transport, mitochondrial
4MTOLBUTAMIDEte	'4mtolbutamide[e] <=> 4mtolbutamide[c] '	Xenobiotic transport	''	Transport, extracellular
4NPHSFte	'4nphsf[e] <=> 4nphsf[c] '	Xenobiotic transport	''	Transport, extracellular
4NPHSULT	'paps[c] + 4nph[c] -> h[c] + pap[c] + 4nphsf[c] '	4-Nitrophenol Sulfotransferase	'20887'	Cytochrome metabolism
4NPHte	'4nph[e] <=> 4nph[c] '	Xenobiotic transport	''	Transport, extracellular
4PYRDX	'h2o[c] + atp[c] + 4pyrdx[c] -> adp[c] + h[c] + pi[c] + 4pyrdx[e] '	4-Pyridoxal secretion	''	Transport, extracellular
5ADTSTSTERONEGLCte	'h2o[c] + atp[c] + 5adtststeroneglc[c] -> adp[c] + h[c] + pi[c] + 5adtststeroneglc[e] '	Glucuronidated compound transport	'17250'	Transport, extracellular
5ADTSTSTERONEGLCtr	'5adtststeroneglc[c] <=> 5adtststeroneglc[r] '	Glucuronidated compound transport	''	Transport, endoplasmic reticular
5ADTSTSTERONESte	'5adtststerones[c] <=> 5adtststerones[e] '	Sulfonated testosterone transport	''	Transport, extracellular
5ADTSTSTERONESULT	'paps[c] + 5adtststerone[c] -> h[c] + pap[c] + 5adtststerones[c] '	5alpha-Dihydrotestosterone sulfotransferase	'( 20859 or 629219 or 434264 or 629203 or 434121 or 20887 )'	Steroid metabolism
5ADTSTSTERONEte	'5adtststerone[e] <=> 5adtststerone[c] '	5 alpha dihydrotesterone transport	''	Transport, extracellular
5ADTSTSTERONEtr	'5adtststerone[r] <=> 5adtststerone[c] '	5 alpha dihydrotesterone intracellular transport	''	Transport, endoplasmic reticular
5AOPtm	'5aop[c] <=> 5aop[m] '	5 Aminolevulinate mitochondrial transport	''	Heme synthesis
5DHFtl	'5dhf[c] -> 5dhf[l] '	5-glutamyl-DHF transport, lysosomal	''	Transport, lysosomal
5FTHFt2_1	'h2o[c] + 5fthf[e] <=> 5fthf[c] + h2o[e] '	5-Formyltetrahydrofolate Transport via Anion Exchange	'20509'	Transport, extracellular
5HLTDL	'h[c] + 5htrp[c] -> co2[c] + srtn[c] '	5-Hydroxy-L-tryptophan decarboxy-lyase	'13195'	Tryptophan metabolism
5HOMEPRAZOLEte	'5homeprazole[e] <=> 5homeprazole[c] '	Xenobiotic transport	''	Transport, extracellular
5HOXINDACTO2OX	'h2o[c] + o2[c] + 5hoxindact[c] -> h2o2[c] + h[c] + 5hoxindoa[c] '	5-Hydroxyindoleacetaldehyde:oxygen oxidoreductase	'11761'	Tryptophan metabolism
5HOXINOXDA	'h2o[c] + o2[c] + srtn[c] -> h2o2[c] + nh4[c] + 5hoxindact[c] '	5-Hydroxytryptamine:oxygen oxidoreductase(deaminating)(flavin-containing)	'( 17161 or 109731 )'	Tryptophan metabolism
5HTRPVESSEC_1	'h2o[c] + atp[c] + 5htrp[c] -> adp[c] + h[c] + pi[c] + 5htrp[e] '	5-Hydroxy-L-Tryptophan Secretion via Secretory Vesicle (ATP Driven)	'( 110877 or 214084 )'	Transport, extracellular
5MTHFt	'5mthf[e] <=> 5mthf[c] '	5-Methyltetrahydrofolate transport via receptor binding and protolysis	'( 14275 or 14276 )'	Transport, extracellular
5MTHFt2_1	'h2o[c] + 5mthf[e] <=> h2o[e] + 5mthf[c] '	5-Methyltetrahydrofolate Transport via Anion Exchange	'20509'	Transport, extracellular
5THFtl	'5thf[c] -> 5thf[l] '	5-glutamyl-THF transport, lysosomal	''	Transport, lysosomal
5THFtm	'5thf[m] -> 5thf[c] '	5-glutamyl-THF transport,m mitochondrial	''	Transport, mitochondrial
6DHFtl	'6dhf[c] -> 6dhf[l] '	6-glutamyl-DHF transport, lysosomal	''	Transport, lysosomal
6DHFtm	'6dhf[m] -> 6dhf[c] '	6-glutamyl-DHF transport,m mitochondrial	''	Transport, mitochondrial
6HTSTSTERONEte	'6htststerone[c] <=> 6htststerone[e] '	Hydroxylated testosterone transport	''	Transport, extracellular
6HTSTSTERONEtr	'6htststerone[c] <=> 6htststerone[r] '	Hydroxylated testosterone transport	''	Transport, endoplasmic reticular
6THFtl	'6thf[c] -> 6thf[l] '	6-glutamyl-THF transport, lysosomal	''	Transport, lysosomal
6THFtm	'6thf[m] -> 6thf[c] '	6-glutamyl-THF transport,m mitochondrial	''	Transport, mitochondrial
7DHCHSTEROLtr	'7dhchsterol[r] <=> 7dhchsterol[c] '	Cholesterol precursor intracellular transport	''	Transport, endoplasmic reticular
7DHFtl	'7dhf[c] -> 7dhf[l] '	7-glutamyl-DHF transport, lysosomal	''	Transport, lysosomal
7DHFtm	'7dhf[m] -> 7dhf[c] '	7-glutamyl-DHF transport,m mitochondrial	''	Transport, mitochondrial
7THFtl	'7thf[c] -> 7thf[l] '	7-glutamyl-THF transport, lysosomal	''	Transport, lysosomal
7THFtm	'7thf[m] -> 7thf[c] '	7-glutamyl-THF transport,m mitochondrial	''	Transport, mitochondrial
A_MANASEly	'2 h2o[l] + m2mn[l] -> 2 man[l] + mn[l] '	Alpha-mannosidase, lysosomal	'17159'	N-glycan degradation
A4GALTc	'galgluside_hs[c] + udpgal[c] -> h[c] + thcrm_hs[c] + udp[c] '	Lactosylceramide 4-alpha-galactosyltransferase	'239559'	Sphingolipid metabolism
A4GALTg	'galgluside_hs[g] + udpgal[g] -> h[g] + thcrm_hs[g] + udp[g] '	Lactosylceramide 4-alpha-galactosyltransferase	'239559'	Sphingolipid metabolism
A4GNT1g	'T_antigen[g] + uacgam[g] -> h[g] + udp[g] + gncore1[g] '	Alpha 1,4-N-acetylglucosaminyltransferase, Golgi apparatus	'333424'	O-glycan metabolism
A4GNT2g	'uacgam[g] + core2[g] -> h[g] + udp[g] + gncore2[g] '	Alpha 1,4-N-acetylglucosaminyltransferase, Golgi apparatus	'333424'	O-glycan metabolism
AACTOOR	'h2o[c] + o2[c] + aact[c] -> h2o2[c] + nh4[c] + mthgxl[c] '	Aminoacetone:oxygen oxidoreductase(deaminating)(flavin-containing)	'11754'	Glycine, serine, alanine, and threonine metabolism
AACTtm	'aact[m] -> aact[c] '	Aminoacetone transport (mitochondrial)	''	Transport, mitochondrial
AASAD3m	'h2o[m] + nad[m] + L2aadp6sa[m] -> 2 h[m] + L2aadp[m] + nadh[m] '	L-aminoadipate-semialdehyde dehydrogenase (NADH), mitochondrial	''	Lysine metabolism
AATA	'2oxoadp[c] + glu__L[c] <=> L2aadp[c] + akg[c] '	2 aminoadipate transaminase	'23923'	Lysine metabolism
ABO1g	'fucgalacglcgalgluside_hs[g] + udpacgal[g] -> h[g] + udp[g] + acgalfucgalacglcgalgluside_hs[g] '	ABO blood group (transferase A, alpha 1-3-N-acetylgalactosaminyltransferase; transferase B, alpha 1-3-galactosyltransferase)	'80908'	Blood group synthesis
ABO2g	'udpgal[g] + fucgalacglcgalgluside_hs[g] -> h[g] + udp[g] + galfucgalacglcgalgluside_hs[g] '	ABO blood group (transferase A, alpha 1-3-N-acetylgalactosaminyltransferase; transferase B, alpha 1-3-galactosyltransferase)	'80908'	Blood group synthesis
ABO3g	'udpgal[g] + fuc12gal14acglcgalgluside_hs[g] -> h[g] + udp[g] + galfuc12gal14acglcgalgluside_hs[g] '	ABO blood group (transferase A, alpha 1-3-N-acetylgalactosaminyltransferase; transferase B, alpha 1-3-galactosyltransferase)	'80908'	Blood group synthesis
ABO4g	'udpacgal[g] + fuc12gal14acglcgalgluside_hs[g] -> h[g] + udp[g] + acgalfuc12gal14acglcgalgluside_hs[g] '	ABO blood group (transferase A, alpha 1-3-N-acetylgalactosaminyltransferase; transferase B, alpha 1-3-galactosyltransferase)	'80908'	Blood group synthesis
ABO5g	'udpacgal[g] + fucgalacgalfuc12gal14acglcgalgluside_hs[g] -> h[g] + udp[g] + acgalfucgalacgalfuc12gal14acglcgalgluside_hs[g] '	ABO blood group (transferase A, alpha 1-3-N-acetylgalactosaminyltransferase; transferase B, alpha 1-3-galactosyltransferase)	'80908'	Blood group synthesis
ABO6g	'udpacgal[g] + fucgalacglcgal14acglcgalgluside_hs[g] -> h[g] + udp[g] + acgalfucgalacglcgal14acglcgalgluside_hs[g] '	ABO blood group (transferase A, alpha 1-3-N-acetylgalactosaminyltransferase; transferase B, alpha 1-3-galactosyltransferase)	'80908'	Blood group synthesis
ABO7g	'udpacgal[g] + fucgalacgalfucgalacglcgal14acglcgalgluside_hs[g] -> h[g] + udp[g] + acgalfucgalacgalfucgalacglcgal14acglcgalgluside_hs[g] '	ABO blood group (transferase A, alpha 1-3-N-acetylgalactosaminyltransferase; transferase B, alpha 1-3-galactosyltransferase)	'80908'	Blood group synthesis
ABO8g	'udpgal[g] + fucgalacglcgal14acglcgalgluside_hs[g] -> h[g] + udp[g] + galfucgalacglcgal14acglcgalgluside_hs[g] '	ABO blood group (transferase A, alpha 1-3-N-acetylgalactosaminyltransferase; transferase B, alpha 1-3-galactosyltransferase)	'80908'	Blood group synthesis
ABO9g	'2 udpgal[g] + fucfucgalacglcgalacglcgal14acglcgalgluside_hs[g] -> 2 h[g] + 2 udp[g] + galgalfucfucgalacglcgalacglcgal14acglcgalgluside_hs[g] '	ABO blood group (transferase A, alpha 1-3-N-acetylgalactosaminyltransferase; transferase B, alpha 1-3-galactosyltransferase)	'80908'	Blood group synthesis
ABTArm	'akg[m] + 4abut[m] <=> glu__L[m] + sucsal[m] '	4-aminobutyrate transaminase, reversible (mitochondrial)	'268860'	Glutamate metabolism
ABTD	'nad[c] + abt[c] <=> h[c] + nadh[c] + xylu__L[c] '	L-arabinitol 4-dehydrogenase	''	Pentose phosphate pathway
ABTt	'abt[e] <=> abt[c] '	L arabinitol transport via passive diffusion	''	Transport, extracellular
ABUTt2rL	'4abut[l] + h[l] <=> h[c] + 4abut[c] '	4-aminobutyrate reversible transport in via proton symport (lysosome)	'215335'	Transport, lysosomal
ABUTt4_2_r	'2 na1[e] + 4abut[e] <=> 2 na1[c] + 4abut[c] '	ABUTt4 LPAREN 2 RPAREN r	'( 232333 or 243616 or 14412 or 14411 )'	Transport, extracellular
ACACT10m	'coa[m] + 2maacoa[m] <=> accoa[m] + ppcoa[m] '	Acetyl-CoA C-acyltransferase	'( 110446 or 231086 or 52538 )'	Valine, leucine, and isoleucine metabolism
ACACT1m	'2 accoa[m] -> coa[m] + aacoa[m] '	Acetyl CoA C acetyltransferase mitochondrial	'(( 97212 and 231086 ) or 110446 )'	Tryptophan metabolism
ACACT1x	'2 accoa[x] -> aacoa[x] + coa[x] '	Acetyl-CoA:acetyl-CoA C-acetyltransferase	'( 224530 or 110460 )'	Cholesterol metabolism
ACACt2m	'h[c] + acac[c] <=> h[m] + acac[m] '	Acetoacetate mitochondrial transport via H+ symport	'20501'	Transport, mitochondrial
ACACT4p	'coa[x] + 3odcoa[x] -> accoa[x] + occoa[x] '	Acetyl CoA C acetyltransferase octanoyl CoA peroxisomal	'235674'	Fatty acid oxidation
ACACT5p	'coa[x] + 3oddcoa[x] -> accoa[x] + dcacoa[x] '	Acetyl CoA C acyltransferase decanoyl CoA peroxisomal	'235674'	Fatty acid oxidation
ACACT6p	'coa[x] + 3otdcoa[x] -> accoa[x] + ddcacoa[x] '	Acetyl CoA C acetyltransferase dodecanoyl peroxisomal	'235674'	Fatty acid oxidation
ACACT7p	'coa[x] + 3ohdcoa[x] -> accoa[x] + tdcoa[x] '	Acetyl CoA acyltransferase tetradecanoyl CoA peroxisomal	'235674'	Fatty acid oxidation
ACACT8p	'coa[x] + 3ohodcoa[x] -> accoa[x] + pmtcoa[x] '	Acetyl CoA acyltransferase hexadecanoyl CoA peroxisomal	'235674'	Fatty acid oxidation
ACACT9p	'coa[x] + 3ohxccoa[x] -> accoa[x] + ttccoa[x] '	Acetyl CoA acyltransferase tetracosanoyl CoA peroxisomal	'235674'	Fatty acid oxidation
ACACtx	'acac[c] <=> acac[x] '	Acetoacetate transport via diffusion, glyoxysome	''	Transport, peroxisomal
ACALDtm	'acald[m] <=> acald[c] '	Acetaldehyde mitochondrial diffusion	''	Transport, mitochondrial
ACALDtr	'acald[r] <=> acald[c] '	Acetaldehyde reversible transport (ER)	''	Transport, endoplasmic reticular
ACALDtx	'acald[x] <=> acald[c] '	Acetaldehyde transport via diffusion, glyoxysome	''	Transport, peroxisomal
ACCOACrm	'accoa[m] + atp[m] + hco3[m] -> h[m] + adp[m] + malcoa[m] + pi[m] '	Acetyl Coa carboxylase mitochondrial	'100705'	Fatty acid oxidation
ACCOAgt	'accoa[c] <=> accoa[g] '	Acetyl-coa transport	'11416'	Transport, extracellular
ACCOALm	'coa[m] + atp[m] + ppa[m] -> ppcoa[m] + amp[m] + ppi[m] '	Acetate-CoA ligase (AMP-forming)	'( 68738 or 380660 )'	Propanoate metabolism
ACCOAtn	'accoa[c] <=> accoa[n] '	Acetyl CoA transport nuclear	''	Transport, nuclear
ACCOAtr	'accoa[c] <=> accoa[r] '	Acetyl-coa transport	'11416'	Transport, endoplasmic reticular
ACETONEt2	'h[e] + acetone[e] <=> h[c] + acetone[c] '	Acetone transport via proton symport	'( 20501 or 80879 or 20503 )'	Transport, extracellular
ACETONEt2m	'h[c] + acetone[c] <=> h[m] + acetone[m] '	Acetone mitochondrial transport via proton symport	'20501'	Transport, mitochondrial
ACGAGBSIDEtg	'acgagbside_hs[c] <=> acgagbside_hs[g] '	Acgagbside hs intracellular transport	''	Transport, golgi apparatus
ACGAGBSIDEtl	'acgagbside_hs[c] <=> acgagbside_hs[l] '	Acgagbside hs intracellular transport	''	Transport, lysosomal
ACGALFUCGALACGALFUC12GAL14ACGLCGALGLUSIDEte	'acgalfucgalacgalfuc12gal14acglcgalgluside_hs[e] <=> acgalfucgalacgalfuc12gal14acglcgalgluside_hs[c] '	Blood group intracellular transport	''	Transport, extracellular
ACGALFUCGALACGALFUC12GAL14ACGLCGALGLUSIDEtg	'acgalfucgalacgalfuc12gal14acglcgalgluside_hs[g] <=> acgalfucgalacgalfuc12gal14acglcgalgluside_hs[c] '	Blood group intracellular transport	''	Transport, golgi apparatus
ACGALFUCGALACGALFUCGALACGLCGAL14ACGLCGALGLUSIDEte	'acgalfucgalacgalfucgalacglcgal14acglcgalgluside_hs[e] <=> acgalfucgalacgalfucgalacglcgal14acglcgalgluside_hs[c] '	Blood group intracellular transport	''	Transport, extracellular
ACGALFUCGALACGALFUCGALACGLCGAL14ACGLCGALGLUSIDEtg	'acgalfucgalacgalfucgalacglcgal14acglcgalgluside_hs[g] <=> acgalfucgalacgalfucgalacglcgal14acglcgalgluside_hs[c] '	Blood group intracellular transport	''	Transport, golgi apparatus
ACGALK	'atp[c] + acgal[c] -> adp[c] + h[c] + acgal1p[c] '	N-acetylgalactosamine kinase	''	Aminosugar metabolism
ACGALK2	'acgal[c] + itp[c] -> h[c] + acgal1p[c] + idp[c] '	N-acetylgalactosamine kinase (ITP)	''	Aminosugar metabolism
ACGALtlg	'acgal[g] <=> acgal[c] '	N-acetyl-galactosamine intracellular transport	''	Transport, golgi apparatus
ACGALtly	'acgal[l] -> acgal[c] '	N-acetyl-galactosamine lysosomal efflux	''	Transport, lysosomal
ACGAM6PS	'accoa[c] + gam6p[c] -> h[c] + acgam6p[c] + coa[c] '	N acetylglucosamine 6 phosphate synthase	'54342'	Aminosugar metabolism
ACGAMK	'atp[c] + acgam[c] -> adp[c] + h[c] + acgam6p[c] '	N-acetylglucosamine kinase	'56174'	Aminosugar metabolism
ACGAMPM	'acgam6p[c] <=> acgam1p[c] '	Phosphoacetylglucosamine mutase	'109785'	Aminosugar metabolism
ACGAMtly	'acgam[l] -> acgam[c] '	N-acetyl-glucosamine lysosomal efflux	''	Transport, lysosomal
ACGBGBSIDEtg	'acgbgbside_hs[c] <=> acgbgbside_hs[g] '	Acgbgbside hs intracellular transport	''	Transport, golgi apparatus
ACGBGBSIDEtl	'acgbgbside_hs[c] <=> acgbgbside_hs[l] '	Acgbgbside hs intracellular transport	''	Transport, lysosomal
ACGPID	'h2o[c] + acgpail_hs[c] -> ac[c] + gpail_hs[c] '	N-acetylglucosaminylphosphatidylinositol deacetylase	'327942'	Phosphatidylinositol phosphate metabolism
ACGSm	'glu__L[m] + accoa[m] -> h[m] + coa[m] + acglu[m] '	N acteylglutamate synthase mitochondrial	'217214'	Urea cycle
ACHEe	'h2o[e] + ach[e] -> h[e] + ac[e] + chol[e] '	Acetylcholinesterase	'11423'	Glycerophospholipid metabolism
ACHtn	'ach[n] <=> ach[c] '	Acetylcholin transport, nuclear trhough pores	''	Transport, nuclear
ACHVESSEC_1	'h2o[c] + atp[c] + ach[c] -> adp[c] + h[c] + pi[c] + ach[e] '	Acetylcholine Secretion via Secretory Vesicle (ATP Driven)	'20508'	Transport, extracellular
ACITL	'atp[c] + coa[c] + cit[c] -> adp[c] + pi[c] + accoa[c] + oaa[c] '	ATP-Citrate lyase	'104112'	Citric acid cycle
ACN13ACNGALGBSIDEte	'acn13acngalgbside_hs[c] <=> acn13acngalgbside_hs[e] '	ACN13ACNGALGBSIDEte	''	Transport, extracellular
ACN13ACNGALGBSIDEtg	'acn13acngalgbside_hs[c] <=> acn13acngalgbside_hs[g] '	Acn13acngalgbside hs intracellular transport	''	Transport, golgi apparatus
ACN23ACNGALGBSIDEte	'acn23acngalgbside_hs[c] <=> acn23acngalgbside_hs[e] '	ACN23ACNGALGBSIDEte	''	Transport, extracellular
ACN23ACNGALGBSIDEtg	'acn23acngalgbside_hs[c] <=> acn23acngalgbside_hs[g] '	Acn23acngalgbside intracellular transport	''	Transport, golgi apparatus
ACNACNGAL14ACGLCGALGLUSIDEte	'acnacngal14acglcgalgluside_hs[e] <=> acnacngal14acglcgalgluside_hs[c] '	Blood group intracellular transport	''	Transport, extracellular
ACNACNGAL14ACGLCGALGLUSIDEtg	'acnacngal14acglcgalgluside_hs[g] <=> acnacngal14acglcgalgluside_hs[c] '	Blood group intracellular transport	''	Transport, golgi apparatus
ACNACNGALGBSIDEte	'acnacngalgbside_hs[c] <=> acnacngalgbside_hs[e] '	ACNACNGALGBSIDEte	''	Transport, extracellular
ACNACNGALGBSIDEtg	'acnacngalgbside_hs[c] <=> acnacngalgbside_hs[g] '	Acnacngalgbside hs intracellular transport	''	Transport, golgi apparatus
ACNAM9PL	'h2o[c] + acmanap[c] + pep[c] -> pi[c] + acnamp[c] '	N-Acetylneuraminate 9-phosphate pyruvate-lyase (pyruvate-phosphorylating)	'94181'	Aminosugar metabolism
ACNAM9PL2	'h2o[c] + pep[c] + man6p[c] -> pi[c] + kdnp[c] '	N-Acetylneuraminate 9-phosphate pyruvate-lyase (pyruvate-phosphorylating)	'94181'	Aminosugar metabolism
ACNAMlt	'h[c] + acnam[c] <=> h[l] + acnam[l] '	N-acetylneuraminate transport into lysososme	'235504'	Transport, lysosomal
ACNAMPH	'h2o[c] + acnamp[c] -> pi[c] + acnam[c] '	N-Acetylneuraminate 9-phosphate phosphohydrolase	'( 67311 or 11433 or 66659 )'	Aminosugar metabolism
ACNAMtn	'acnam[c] -> acnam[n] '	N-acetylneuraminate nuclear import	''	Transport, nuclear
ACNGALACGLCGAL14ACGLCGALGLUSIDEte	'acngalacglcgal14acglcgalgluside_hs[e] <=> acngalacglcgal14acglcgalgluside_hs[c] '	Blood group intracellular transport	''	Transport, extracellular
ACNGALACGLCGAL14ACGLCGALGLUSIDEtg	'acngalacglcgal14acglcgalgluside_hs[g] <=> acngalacglcgal14acglcgalgluside_hs[c] '	Blood group intracellular transport	''	Transport, golgi apparatus
ACNML	'acnam[c] <=> pyr[c] + acmana[c] '	N-Acetylneuraminate lyase	''	Aminosugar metabolism
ACOAD10m	'2mbcoa[m] + fad[m] -> 2mb2coa[m] + fadh2[m] '	2-methylacyl-coa dehydrogenase, trans-2-Methylbut-2-enoyl-CoA forming	'( 66885 or 11364 )'	Valine, leucine, and isoleucine metabolism
ACOAD1fm	'fad[m] + btcoa[m] -> b2coa[m] + fadh2[m] '	Acyl-CoA dehydrogenase (butanoyl-CoA), mitochondrial	'( 66885 or 11409 or 11364 or 102632 or 66948 or 229211 )'	Butanoate metabolism
ACOAD8m	'fad[m] + ivcoa[m] -> fadh2[m] + 3mb2coa[m] '	Isovaleryl-coa dehydrogenase	'56357'	Valine, leucine, and isoleucine metabolism
ACOAD9m	'fad[m] + ibcoa[m] -> fadh2[m] + 2mp2coa[m] '	2-methylacyl-coa dehydrogenase, 2-Methylprop-2-enoyl-CoA forming	'( 11364 or 66948 )'	Valine, leucine, and isoleucine metabolism
ACOAH	'h[c] + coa[c] + ac[c] <=> h2o[c] + accoa[c] '	Acetyl-CoA hydrolase	'74156'	Pyruvate metabolism
ACOAO7p	'pmtcoa[x] + o2[x] -> h2o2[x] + hdd2coa[x] '	Acyl CoA oxidase hexadecanoyl CoA peroxisomal	'11430'	Fatty acid oxidation
ACODA	'h2o[c] + acorn[c] -> ac[c] + orn[c] '	Acetylornithine deacetylase	'109652'	Urea cycle
ACONTm	'cit[m] <=> icit[m] '	Aconitate hydratase	'( 11429 or 11428 )'	Citric acid cycle
ACOX22x	'0.5 o2[x] + dhcholoylcoa[x] + fadh2[x] -> fad[x] + thcholoylcoa[x] '	Acyl-Coenzyme A oxidase 2, branched chain	'93732'	Bile acid synthesis
ACOX2x	'o2[x] + fadh2[x] + cholcoas[x] -> fad[x] + cholcoads[x] + 2 h2o[x] '	Acyl-Coenzyme A oxidase 2, branched chain	'93732'	Bile acid synthesis
ACP1_FMN	'h2o[c] + fmn[c] -> pi[c] + ribflv[c] '	Acid phosphatase (FMN)	'( 11431 or 56318 or 66659 or 11433 )'	Vitamin B2 metabolism
ACRNtm	'acrn[c] <=> acrn[m] '	O acetylcarnintine transport into mitochondria via diffusion	'57279'	Transport, mitochondrial
ACS2	'atp[c] + coa[c] + ppa[c] -> amp[c] + ppcoa[c] + ppi[c] '	Acetyl-CoA synthase (propionate)	'( 60525 or 78894 )'	Propanoate metabolism
ACSm	'coa[m] + atp[m] + ac[m] -> accoa[m] + amp[m] + ppi[m] '	Acetyl CoA synthetase	'68738'	Glycolysis/gluconeogenesis
ACSRTNMT	'amet[c] + Nacsertn[c] -> h[c] + ahcys[c] + melatn[c] '	S-Adenosyl-L-homocysteine:N-acetylserotonin O-methyltransferase	'107626'	Tryptophan metabolism
ACt2m	'h[c] + ac[c] <=> h[m] + ac[m] '	Acetate mitochondrial transport via proton symport	''	Transport, mitochondrial
ACt2r	'h[e] + ac[e] <=> h[c] + ac[c] '	Acetate reversible transport via proton symport	''	Transport, extracellular
ACtg	'ac[c] <=> ac[g] '	Acetate transport, Golgi apparatus	''	Transport, golgi apparatus
ACTLMO	'o2[c] + h[c] + nadph[c] + acetol[c] -> 2 h2o[c] + nadp[c] + mthgxl[c] '	Acetol monooxygenase	'13106'	Pyruvate metabolism
ACTNMO	'o2[c] + h[c] + nadph[c] + acetone[c] -> h2o[c] + nadp[c] + acetol[c] '	Acetone monooxygenase	'13106'	Pyruvate metabolism
ADA	'h2o[c] + h[c] + adn[c] -> nh4[c] + ins[c] '	Adenosine deaminase	'11486'	Purine catabolism
ADAe	'h[e] + h2o[e] + adn[e] -> ins[e] + nh4[e] '	Adenosine deaminase, extracellular	'11486'	Purine catabolism
ADCim	'h[m] + acac[m] -> co2[m] + acetone[m] '	Acetoacetate decarboxylation (irreversible), mitochondrial	''	Propanoate metabolism
ADEt	'ade[e] <=> ade[c] '	Adenine transport via diffusion	'13340'	Transport, extracellular
ADK1m	'atp[m] + amp[m] <=> 2 adp[m] '	Adenylate kinase mitochondrial	'( 11639 or 11637 )'	Nucleotide interconversion
ADK3	'amp[c] + gtp[c] <=> adp[c] + gdp[c] '	Adentylate kinase (GTP)	'229949'	Nucleotide interconversion
ADK3m	'amp[m] + gtp[m] <=> adp[m] + gdp[m] '	Adentylate kinase GTP	'56248'	Nucleotide interconversion
ADKd	'damp[c] + datp[c] <=> 2 dadp[c] '	Adenylate kinase (d form)	'229949'	Nucleotide interconversion
ADMDC	'h[c] + amet[c] -> co2[c] + ametam[c] '	Adenosylmethionine decarboxylase	'( 11702 or 100041585 )'	Arginine and proline metabolism
ADNCYC	'atp[c] -> ppi[c] + camp[c] '	Adenylate cyclase	'( 11512 or 271639 or 104111 or 11514 or 210044 or 11513 or 432530 or 104110 or 11515 or 224129 )'	Nucleotide interconversion
ADNK1m	'atp[m] + adn[m] -> h[m] + adp[m] + amp[m] '	Adenosine kinase, mitochondria	''	Nucleotide interconversion
ADNt	'adn[e] <=> adn[c] '	Adenosine facilated transport in cytosol	'( 13340 or 63959 )'	Transport, extracellular
ADNt4	'na1[e] + adn[e] -> na1[c] + adn[c] '	Adenosine transport (Na/Adn cotransport)	'( 434203 or 114304 or 269346 )'	Transport, extracellular
ADNtl	'adn[l] <=> adn[c] '	Adenosine facilated transport from lysosome	'71279'	Transport, lysosomal
ADNtm	'adn[c] <=> adn[m] '	Equilibrative nucleoside transporter, mitochondrial	'63959'	Transport, mitochondrial
ADPMAN	'h2o[c] + adpman[c] -> 2 h[c] + amp[c] + man1p[c] '	ADPmannose diphosphatase	'53893'	Nucleotide interconversion
ADPRIBt	'adprib[e] -> adprib[c] '	ADPribose transport	'12494'	Transport, extracellular
ADPtx	'adp[c] <=> adp[x] '	ADP transporter, peroxisomal	''	Transport, peroxisomal
ADRNCOAtx	'adrncoa[c] <=> adrncoa[x] '	Fatty acid intracellular transport	''	Transport, peroxisomal
ADRNCPT1	'adrncoa[c] + crn[c] <=> coa[c] + adrncrn[c] '	Carnitine O-palmitoyltransferase	'( 12895 or 78070 or 12894 )'	Fatty acid oxidation
ADRNCPT2	'coa[m] + adrncrn[m] <=> adrncoa[m] + crn[m] '	Carnitine transferase	'12896'	Fatty acid oxidation
ADRNCRNt	'adrncrn[c] <=> adrncrn[m] '	Transport into the mitochondria (carnitine)	'57279'	Fatty acid oxidation
ADRNLPVESSEC_1	'h2o[c] + atp[c] + adrnl[c] -> adp[c] + h[c] + pi[c] + adrnl[e] '	Adrenaline Secretion via Secretory Vesicle (ATP Driven)	'( 110877 or 214084 )'	Transport, extracellular
ADRNt	'adrn[e] <=> adrn[c] '	Fatty acid transport via diffusion	''	Transport, extracellular
ADSK	'atp[c] + aps[c] -> adp[c] + h[c] + paps[c] '	Adenylyl-sulfate kinase	'( 23972 or 23971 )'	Nucleotide interconversion
ADSL1r	'dcamp[c] -> amp[c] + fum[c] '	Adenylsuccinate lyase	'11564'	Nucleotide interconversion
ADSL2r	'25aics[c] -> fum[c] + aicar[c] '	Adenylosuccinate lyase	'11564'	Purine synthesis
AFLATOXINte	'aflatoxin[e] <=> aflatoxin[c] '	Xenobiotic transport	''	Transport, extracellular
AG13T16g	'uacgam[g] + ksii_core4_pre2[g] -> h[g] + udp[g] + ksii_core4_pre3[g] '	N-acetyllactosaminide beta-1,3-N-acetylglucosaminyltransferase, Golgi apparatus	'( 231727 or 53625 or 108902 or 210004 or 232984 or 227327 or 72297 )'	Keratan sulfate synthesis
AG13T17g	'uacgam[g] + ksii_core4_pre4[g] -> h[g] + udp[g] + ksii_core4_pre5[g] '	N-acetyllactosaminide beta-1,3-N-acetylglucosaminyltransferase, Golgi apparatus	'( 53625 or 108902 or 232984 or 227327 or 210004 or 231727 or 72297 )'	Keratan sulfate synthesis
AG13T18g	'uacgam[g] + ksii_core4_pre7[g] -> h[g] + udp[g] + ksii_core4_pre8[g] '	N-acetyllactosaminide beta-1,3-N-acetylglucosaminyltransferase, Golgi apparatus	'( 53625 or 108902 or 232984 or 227327 or 210004 or 231727 or 72297 )'	Keratan sulfate synthesis
AG13T1g	'uacgam[g] + ksii_core2_pre2[g] -> h[g] + udp[g] + ksii_core2_pre3[g] '	N-acetyllactosaminide beta-1,3-N-acetylglucosaminyltransferase, Golgi apparatus	'( 108902 or 53625 or 227327 or 232984 or 210004 or 72297 or 231727 )'	Keratan sulfate synthesis
AG13T2g	'uacgam[g] + ksii_core2_pre4[g] -> h[g] + udp[g] + ksii_core2_pre5[g] '	N-acetyllactosaminide beta-1,3-N-acetylglucosaminyltransferase, Golgi apparatus	'( 231727 or 232984 or 108902 or 210004 or 227327 or 72297 or 53625 )'	Keratan sulfate synthesis
AG13T3g	'uacgam[g] + ksii_core2_pre7[g] -> h[g] + udp[g] + ksii_core2_pre8[g] '	N-acetyllactosaminide beta-1,3-N-acetylglucosaminyltransferase, Golgi apparatus	'( 72297 or 108902 or 232984 or 53625 or 231727 or 227327 or 210004 )'	Keratan sulfate synthesis
AGMTm	'h2o[m] + agm[m] -> ptrc[m] + urea[m] '	Agmatinase (m)	'75986'	Arginine and proline metabolism
AGPAT1_1	'2 h[c] + Rtotal2coa[c] + alpa_hs[c] -> coa[c] + pa_hs[c] '	1-Acylglycerol-3-Phosphate O-Acyltransferase 1	'( 67512 or 102247 or 68262 or 28169 or 52123 or 55979 or 67216 )'	Triacylglycerol synthesis
AGTim	'ala__L[m] + glx[m] -> pyr[m] + gly[m] '	Alanine---glyoxylate aminotransferase	'( 268782 or 71760 )'	Alanine and aspartate metabolism
AGTix	'ala__L[x] + glx[x] -> gly[x] + pyr[x] '	Alanine---glyoxylate aminotransferase, glyoxysome	'11611'	Alanine and aspartate metabolism
AHANDROSTANGLCte	'h2o[c] + atp[c] + ahandrostanglc[c] -> adp[c] + h[c] + pi[c] + ahandrostanglc[e] '	Glucuronidated compound transport	'17250'	Transport, extracellular
AHANDROSTANGLCtr	'ahandrostanglc[c] <=> ahandrostanglc[r] '	Glucuronidated compound transport	''	Transport, endoplasmic reticular
AHCYStr	'ahcys[c] <=> ahcys[r] '	S-Adenosyl-L-homocysteine intracellular diffusion	''	Transport, endoplasmic reticular
AHEXASE2ly	'3 h2o[l] + n2m2nmn[l] -> m2mn[l] + 3 acgam[l] '	Beta-N-acetylhexosaminidase, lysosomal	'( 15211 or 15212 or ( 15211 and 15212 ))'	N-glycan degradation
AHEXASEly	'2 h2o[l] + n2m2mn[l] -> m2mn[l] + 2 acgam[l] '	Beta-N-acetylhexosaminidase, lysosomal	'( 15211 or 15212 or ( 15211 and 15212 ))'	N-glycan degradation
AIRCr	'co2[c] + air[c] <=> h[c] + 5aizc[c] '	Phosphoribosylaminoimidazole carboxylase	'67054'	Purine synthesis
AKGDm	'akg[m] + coa[m] + nad[m] -> co2[m] + nadh[m] + succoa[m] '	2-oxoglutarate dehydrogenase	'( 18293 and 13382 and 27402 and 78920 )'	Citric acid cycle
AKGMALtm	'akg[m] + mal__L[c] <=> akg[c] + mal__L[m] '	Dicarboxylate/tricarboxylate carrier (mal:akg), mitochondrial	'( 67863 or 27376 )'	Transport, mitochondrial
AKGt4_3	'3 na1[e] + akg[e] <=> akg[c] + 3 na1[c] '	AKG transport via sodium symport	'114644'	Transport, extracellular
AKGtp	'akg[c] <=> akg[x] '	AKG transporter peroxisome	''	Transport, peroxisomal
AKR1C1	'h[c] + nadph[c] + prgstrn[c] -> nadp[c] + aprgstrn[c] '	Aldo-keto reductase family 1, member C1 (chlordecone reductase; 3-alpha hydroxysteroid dehydrogenase, type I; dihydrodiol dehydrogenase 4)	'77337'	Steroid metabolism
AKR1C41	'h[c] + nadh[c] + xol7ah[c] -> nad[c] + xol7ah2[c] '	Aldo-keto reductase family 1, member C4 (chlordecone reductase; 3-alpha hydroxysteroid dehydrogenase, type I; dihydrodiol dehydrogenase 4)	'83702'	Bile acid synthesis
AKR1C42	'h[c] + nadh[c] + xoldioloneh[c] -> nad[c] + xoltriol[c] '	Aldo-keto reductase family 1, member C4 (chlordecone reductase; 3-alpha hydroxysteroid dehydrogenase, type I; dihydrodiol dehydrogenase 4)	'83702'	Bile acid synthesis
AKR1D	'h[c] + nadph[c] + xol7aone[c] -> nadp[c] + xol7ah[c] '	Aldo-keto reductase family 1, member D1 (delta 4-3-ketosteroid-5-beta-reductase)	'208665'	Bile acid synthesis
AKR1D2	'h[c] + nadph[c] + xoldiolone[c] -> nadp[c] + xoldioloneh[c] '	Aldo-keto reductase family 1, member D1 (delta 4-3-ketosteroid-5-beta-reductase)	'208665'	Bile acid synthesis
ALAASNNaEx	'na1[e] + ala__L[e] + asn__L[c] -> na1[c] + ala__L[c] + asn__L[e] '	L-alanine/L-asparagine Na-dependent exchange (Ala-L in)	'20514'	Transport, extracellular
ALACYSNaEx	'na1[e] + ala__L[e] + cys__L[c] -> na1[c] + ala__L[c] + cys__L[e] '	L-alanine/L-cysteine Na-dependent exchange (Ala-L in)	'( 55963 or 20514 )'	Transport, extracellular
ALADGLNexR	'ala__D[e] + gln__L[c] <=> ala__D[c] + gln__L[e] '	L-alanine/glutamine reversible exchange	'( 53896 and 17254 )'	Transport, extracellular
ALADGLYexR	'ala__D[e] + gly[c] <=> ala__D[c] + gly[e] '	D-alanine/glycine reversible exchange	'( 53896 and 17254 )'	Transport, extracellular
ALAGLNexR	'ala__L[e] + gln__L[c] <=> ala__L[c] + gln__L[e] '	L-alanine/glutamine reversible exchange	'( 17254 and 53896 )'	Transport, extracellular
ALAGLNNaEx	'na1[e] + ala__L[e] + gln__L[c] -> na1[c] + ala__L[c] + gln__L[e] '	L-alanine/L-glutamine Na-dependent exchange (Ala-L in)	'20514'	Transport, extracellular
ALAGLYexR	'ala__L[e] + gly[c] <=> ala__L[c] + gly[e] '	L-alanine/glycine reversible exchange	'( 53896 and 17254 )'	Transport, extracellular
ALASERNaEx	'na1[e] + ala__L[e] + ser__L[c] -> na1[c] + ala__L[c] + ser__L[e] '	L-alanine/L-serine Na-dependent exchange (Ala-L in)	'( 55963 or 20514 )'	Transport, extracellular
ALASm	'h[m] + gly[m] + succoa[m] -> coa[m] + co2[m] + 5aop[m] '	5 aminolevulinate synthase	'( 11656 or 26912 or 11655 )'	Glycine, serine, alanine, and threonine metabolism
ALAt4	'na1[e] + ala__L[e] -> na1[c] + ala__L[c] '	Alanine-Sodium symporter	'( 67760 or 11988 or 56774 or 11987 or 105727 or 69354 or 11989 or ( 74338 and 57394 ) or ( 74338 and 70008 ))'	Transport, extracellular
ALATA_L	'akg[c] + ala__L[c] <=> pyr[c] + glu__L[c] '	L-alanine transaminase	'( 76282 or 108682 )'	Glutamate metabolism
ALATHRNaEx	'na1[e] + ala__L[e] + thr__L[c] -> na1[c] + ala__L[c] + thr__L[e] '	L-alanine/L-threonine Na-dependent exchange (Ala-L in)	'( 55963 or 20514 )'	Transport, extracellular
ALAtN1	'h[c] + 2 na1[e] + ala__L[e] <=> h[e] + 2 na1[c] + ala__L[c] '	Alanine transport (Na, H coupled)	'( 209837 or 76257 )'	Transport, extracellular
ALCD21_D	'nad[c] + 12ppd__R[c] -> h[c] + nadh[c] + lald__D[c] '	Alcohol dehydrogenase (D-1,2-propanediol)	'( 26876 or 225791 or 11522 or 11532 or 11529 or 100417514 or 76187 )'	Pyruvate metabolism
LCARS	'h[c] + nadh[c] + lald__L[c] <=> nad[c] + 12ppd__S[c] '	Lacaldehyde reductase (S-propane-1,2-diol forming)	'( 100417514 or 11522 or 11532 or 225791 or 76187 or 26876 or 11529 )'	Pyruvate metabolism
ALCD22_D	'nad[c] + lald__D[c] -> h[c] + nadh[c] + mthgxl[c] '	Alcohol dehydrogenase (D-lactaldehyde)	'( 11522 or 76187 or 26876 or 100417514 or 225791 or 11532 or 11529 )'	Pyruvate metabolism
ALCD22_L	'nad[c] + lald__L[c] -> h[c] + nadh[c] + mthgxl[c] '	Alcohol dehydrogenase (L-lactaldehyde)	'( 11522 or 76187 or 26876 or 100417514 or 225791 or 11532 or 11529 )'	Pyruvate metabolism
ALCD2x	'nad[c] + etoh[c] -> h[c] + nadh[c] + acald[c] '	Alcohol dehydrogenase (ethanol)	'( 11522 or 76187 or 26876 or 100417514 or 225791 or 11532 or 11529 )'	Glycolysis/gluconeogenesis
ALCD2y	'nadp[c] + etoh[c] -> h[c] + nadph[c] + acald[c] '	Alcohol dehydrogenase (ethanol, NADP)	'58810'	Glycolysis/gluconeogenesis
ALDD20x	'h2o[c] + nad[c] + id3acald[c] -> 2 h[c] + nadh[c] + ind3ac[c] '	Aldehyde dehydrogenase (indole-3-acetaldehyde, NAD)	'( 11668 or 19378 or 110695 or 56752 or 11671 )'	Tryptophan metabolism
ALDD20xm	'h2o[m] + nad[m] + id3acald[m] -> 2 h[m] + nadh[m] + ind3ac[m] '	Aldehyde dehydrogenase indole 3 acetaldehyde NAD mitochondrial	'( 72535 or 212647 or 11669 )'	Tryptophan metabolism
ALDD21	'h2o[c] + nad[c] + pristanal[c] -> 2 h[c] + nadh[c] + prist[c] '	Aldehyde dehydrogenase (pristanal, NAD)	'11671'	Fatty acid oxidation
ALDD2xm	'h2o[m] + nad[m] + acald[m] -> 2 h[m] + nadh[m] + ac[m] '	Aldehyde dehydrogenase acetylaldehyde NAD mitochondrial	'( 72535 or 11669 )'	Glycolysis/gluconeogenesis
ALDD2y	'h2o[c] + nadp[c] + acald[c] -> 2 h[c] + nadph[c] + ac[c] '	Aldehyde dehydrogenase (acetaldehyde, NADP)	'( 56752 or 67689 or 11670 or 19378 or 73458 or 621603 or 11671 or 72535 )'	Glycolysis/gluconeogenesis
ALDSTRNte	'aldstrn[c] <=> aldstrn[e] '	Aldosterone transport	''	Transport, extracellular
ALDSTRNtm	'aldstrn[c] <=> aldstrn[m] '	Aldosterone intracellular transport	''	Transport, mitochondrial
ALOX12	'o2[c] + arachd[c] -> 12HPET[c] '	Arachidonate 12-lipoxygenase	'11684'	Eicosanoid metabolism
ALOX15	'o2[c] + arachd[c] -> 15HPET[c] '	Arachidonate 15-lipoxygenase	'( 11688 or 11687 )'	Eicosanoid metabolism
ALOX5	'o2[c] + arachd[c] -> 5HPET[c] '	Arachidonate 5-lipoxygenase	'11689'	Eicosanoid metabolism
ALOX52	'5HPET[c] -> h2o[c] + leuktrA4[c] '	Arachidonate 5-lipoxygenase	'11689'	Eicosanoid metabolism
ALR2	'h[c] + nadph[c] + mthgxl[c] -> nadp[c] + acetol[c] '	Aldose reductase (methylglyoxal)	'( 58810 or 110198 or 11677 )'	Pyruvate metabolism
ALR3	'h[c] + nadph[c] + acetol[c] -> nadp[c] + 12ppd__S[c] '	Aldose reductase (acetol)	'( 58810 or 110198 or 11677 )'	Pyruvate metabolism
AMACR2p	'0.5 o2[x] + dhcholestancoa[x] -> dhcholoylcoa[x] + h2o[x] '	Alpha-methylacyl-CoA racemase (reductase)	'17117'	Bile acid synthesis
AMACRp	'cholcoar[x] -> cholcoas[x] '	Alpha-methylacyl-CoA racemase	'17117'	Bile acid synthesis
AMCOXO	'h2o[c] + h[c] + nadph[c] + amuco[c] -> nh4[c] + nadp[c] + 2oxoadp[c] '	2-aminomuconate reductase	''	Tryptophan metabolism
AMETr	'amet[c] <=> amet[r] '	S-Adenosyl-L-methionine intracellular diffusion	''	Transport, endoplasmic reticular
AMETt2m	'amet[c] + ahcys[m] <=> ahcys[c] + amet[m] '	S-Adenosyl-L-methionine reversible transport, mitochondrial	'67582'	Transport, mitochondrial
AMPDA	'h2o[c] + h[c] + amp[c] -> nh4[c] + imp[c] '	Adenosine monophosphate deaminase	'( 109674 or 229665 or 11717 )'	Nucleotide interconversion
AMPTASECGe	'h2o[e] + cgly[e] -> cys__L[e] + gly[e] '	Alanyl aminopeptidase (cys-gly) (e)	'16790'	Glutathione metabolism
AMPtp	'amp[c] <=> amp[x] '	AMP transporter, peroxisome	''	Transport, peroxisomal
AMY1e	'8 h2o[e] + strch1[e] -> 8 glc__D[e] + strch2[e] '	Alpha-amylase, extracellular (strch1 -> strch2)	'( 17254 or 109959 or 100043688 or 100043684 or 100043686 or 11722 or ( 20532 and 30962 ))'	Starch and sucrose metabolism
AMY2e	'8 h2o[e] + glygn2[e] -> 8 glc__D[e] + glygn4[e] '	Alpha-amylase, extracellular (glygn2 -> glygn4)	'( 17254 or 109959 or 100043688 or 100043684 or 100043686 or 11722 or ( 20532 and 30962 ))'	Starch and sucrose metabolism
ANDRSTRNGLCte	'h2o[c] + atp[c] + andrstrnglc[c] -> adp[c] + h[c] + pi[c] + andrstrnglc[e] '	Glucuronidated compound transport	'17250'	Transport, extracellular
ANDRSTRNGLCtr	'andrstrnglc[c] <=> andrstrnglc[r] '	Glucuronidated compound transport (ER)	''	Transport, endoplasmic reticular
ANDRSTRNte	'andrstrn[e] <=> andrstrn[c] '	Androsterone transport	''	Transport, extracellular
ANDRSTRNtr	'andrstrn[r] <=> andrstrn[c] '	Androsterone intracellular transport	''	Transport, endoplasmic reticular
ANTIPYRENEte	'antipyrene[e] <=> antipyrene[c] '	Xenobiotic transport	''	Transport, extracellular
AOBUTDsm	'h[m] + 2aobut[m] -> co2[m] + aact[m] '	L-2-amino-3-oxobutanoate decarboxylation, mitochondrial (spontaneous)	''	Glycine, serine, alanine, and threonine metabolism
APAT2rm	'akg[m] + ala_B[m] <=> glu__L[m] + msa[m] '	3-Aminopropanoate:2-oxoglutarate aminotransferase (m)	'268860'	Beta-Alanine metabolism
APNNOXte	'apnnox[e] <=> apnnox[c] '	Xenobiotic transport	''	Transport, extracellular
APOCF	'apoC[c] + lys__L[c] -> h2o[c] + h[c] + apoC_Lys[c] '	Apocarboxylase formation	''	Biotin metabolism
APOCFm	'apoC[m] + lys__L[m] -> h[m] + h2o[m] + apoC_Lys[m] '	Apocarboxylase formation, mitochondrial	''	Biotin metabolism
APOC_LYS_BTNP	'h2o[c] + apoC_Lys_btn[c] -> apoC[c] + biocyt[c] '	Proteolysis of apoC-Lys-btn	''	Biotin metabolism
APOC_LYS_BTNPm	'h2o[m] + apoC_Lys_btn[m] -> apoC[m] + biocyt[m] '	Proteolysis of apoC-Lys-btn, mitochondrial	''	Biotin metabolism
APPNNte	'appnn[e] <=> appnn[c] '	Xenobiotic transport	''	Transport, extracellular
APRTO2	'h2o[c] + o2[c] + aprut[c] -> h2o2[c] + nh4[c] + n4abutn[c] '	N acetylputrescine oxygen oxireductase deaminating	'( 17161 or 109731 )'	Arginine and proline metabolism
AQCOBALt	'aqcobal[e] -> aqcobal[c] '	Aquacob(III)alamin uptake	''	Transport, extracellular
ARAB_Lt	'arab__L[e] <=> arab__L[c] '	L arabinoase extracellular transport	''	Transport, extracellular
ARABR	'h[c] + nadph[c] + arab__L[c] -> nadp[c] + abt[c] '	Arabinose reductase	'( 58810 or 110198 or 11677 )'	Pentose phosphate pathway
ARACHCOAtx	'arachcoa[c] <=> arachcoa[x] '	Fatty acid intracellular transport	''	Transport, peroxisomal
ARACHCPT1	'crn[c] + arachcoa[c] <=> coa[c] + arachcrn[c] '	Carnitine transferase	'( 12895 or 12894 or 78070 )'	Fatty acid oxidation
ARACHCPT2	'coa[m] + arachcrn[m] <=> crn[m] + arachcoa[m] '	Carnitine transferase	'12896'	Fatty acid oxidation
ARACHCRNt	'arachcrn[c] <=> arachcrn[m] '	Transport into the mitochondria (carnitine)	'57279'	Fatty acid oxidation
ARACHDCOAtx	'arachdcoa[c] <=> arachdcoa[x] '	Fatty acid intracellular transport	''	Transport, peroxisomal
ARACHDt2	'arachd[e] <=> arachd[c] '	Fatty acid transport via diffusion	'26459'	Transport, extracellular
ARACHDtr	'arachd[c] <=> arachd[r] '	Intracellular transport	''	Transport, endoplasmic reticular
ARACHt	'arach[e] <=> arach[c] '	Fatty acid transport via diffusion	''	Transport, extracellular
ARGDCm	'h[m] + arg__L[m] -> co2[m] + agm[m] '	Arginine decarboxylase, mitochondrial	'242669'	Arginine and proline metabolism
ARGLYSex	'lys__L[c] + arg__L[e] -> arg__L[c] + lys__L[e] '	Arginine/Lysine exchanger (Arg in)	'( 330836 and 17254 )'	Transport, extracellular
ARGNm	'h2o[m] + arg__L[m] -> urea[m] + orn[m] '	Arginase (m)	'11847'	Urea cycle
ARGSS	'atp[c] + asp__L[c] + citr__L[c] -> h[c] + amp[c] + ppi[c] + argsuc[c] '	Argininosuccinate synthase	'11898'	Alanine and aspartate metabolism
ARGt4	'na1[e] + arg__L[e] -> na1[c] + arg__L[c] '	L-arginine transport in via sodium symport	'56774'	Transport, extracellular
ARGtm	'h[m] + arg__L[c] <=> h[c] + arg__L[m] '	Arginine mitochondrial transport via ornithine carrier	'( 83885 or 18408 )'	Transport, mitochondrial
ARSA	'h2o[l] + sgalside_hs[l] -> h[l] + galside_hs[l] + so4[l] '	Arylsulfatase A	'11883'	Sphingolipid metabolism
ARTCOAL1_cho	'h2o[c] + Rtotalcoa[c] -> h[c] + coa[c] + Rtotal[c] '	R group coenzyme a ligase	''	R group synthesis
ARTCOAL2_cho	'h2o[c] + Rtotal2coa[c] -> h[c] + coa[c] + Rtotal2[c] '	R group coenzyme a ligase	''	R group synthesis
ARTCOAL3_cho	'h2o[c] + Rtotal3coa[c] -> h[c] + coa[c] + Rtotal3[c] '	R group coenzyme a ligase	''	R group synthesis
R_group_phosphotase_1	'atp[c] + coa[c] + Rtotal[c] -> amp[c] + ppi[c] + Rtotalcoa[c] '	R group phosphotase 1	''	Miscellaneous
R_group_phosphotase_2	'atp[c] + coa[c] + Rtotal2[c] -> amp[c] + ppi[c] + Rtotal2coa[c] '	R group phosphotase 2	''	Miscellaneous
R_group_phosphotase_3	'atp[c] + coa[c] + Rtotal3[c] -> amp[c] + ppi[c] + Rtotal3coa[c] '	R group phosphotase 3	''	Miscellaneous
ARTFR208	'2 h[m] + 2 nadph[m] + 3 fadh2[m] + tmndnccoa[c] -> 2 nadp[m] + 3 fad[m] + 1.25 R2coa_hs[c] '	R group artificial flux	''	R group synthesis
ARTPLM3	'Rtotal3coa[c] -> pmtcoa[c] '	R group to palmitate conversion	''	R group synthesis
ARTPLM3m	'Rtotal3coa[m] -> pmtcoa[m] '	R group to palmitate conversion	''	R group synthesis
ASAH1	'h2o[l] + crm_hs[l] -> Rtotal[l] + sphings[l] '	N-acylsphingosine amidohydrolase	'11886'	Sphingolipid metabolism
ASCBOX_1	'3 h[c] + ascb__L[c] + 2 o2s[c] -> 2 h2o2[c] + dhdascb[c] '	Ascorbic Acid Oxidase	''	Vitamin C metabolism
ASCBt	'ascb__L[e] <=> ascb__L[c] '	L-ascorbate transport via facilitated diffusion	''	Transport, extracellular
ASCBt4	'na1[e] + ascb__L[e] <=> na1[c] + ascb__L[c] '	L-ascorbate transport via proton symport	'( 54338 or 20522 )'	Transport, extracellular
ASNALANaEx	'na1[e] + ala__L[c] + asn__L[e] -> na1[c] + ala__L[e] + asn__L[c] '	L-alanine/L-asparagine Na-dependent exchange (Asn-L in)	'20514'	Transport, extracellular
ASNCYSNaEx	'na1[e] + asn__L[e] + cys__L[c] -> na1[c] + asn__L[c] + cys__L[e] '	L-cysteine/L-asparagine Na-dependent exchange (Asn-L in)	'20514'	Transport, extracellular
ASNGLNNaEx	'na1[e] + asn__L[e] + gln__L[c] -> na1[c] + asn__L[c] + gln__L[e] '	L-glutamine/L-asparagine Na-dependent exchange (Asn-L in)	'20514'	Transport, extracellular
ASNNm	'h2o[m] + asn__L[m] -> asp__L[m] + nh4[m] '	L-asparaginase (mitochondrial)	'66514'	Alanine and aspartate metabolism
ASNS1	'h2o[c] + atp[c] + asp__L[c] + gln__L[c] -> h[c] + glu__L[c] + amp[c] + ppi[c] + asn__L[c] '	Asparagine synthase (glutamine-hydrolysing)	'27053'	Alanine and aspartate metabolism
ASNSERNaEx	'na1[e] + asn__L[e] + ser__L[c] -> na1[c] + asn__L[c] + ser__L[e] '	L-serine/L-asparagine Na-dependent exchange (Asn-L in)	'20514'	Transport, extracellular
ASNt4	'na1[e] + asn__L[e] -> na1[c] + asn__L[c] '	L-asparagine transport in via sodium symport	'( 105727 or 56774 or 67760 or 69354 or ( 74338 and 57394 ) or ( 74338 and 70008 ))'	Transport, extracellular
ASNTHRNaEx	'na1[e] + asn__L[e] + thr__L[c] -> na1[c] + asn__L[c] + thr__L[e] '	L-threonine/L-asparagine Na-dependent exchange (Asn-L in)	'20514'	Transport, extracellular
ASNtm	'asn__L[c] -> asn__L[m] '	L-asparagine transport, mitochondrial	''	Transport, mitochondrial
ASNtN1	'h[c] + 2 na1[e] + asn__L[e] <=> h[e] + 2 na1[c] + asn__L[c] '	Asparagine transport (Na, H coupled)	'( 209837 or 76257 )'	Transport, extracellular
ASPCT	'asp__L[c] + cbp[c] <=> h[c] + pi[c] + cbasp[c] '	Aspartate carbamoyltransferase	'69719'	Pyrimidine synthesis
ASPDt6	'h[e] + 3 na1[e] + asp__D[e] + k[c] -> h[c] + 3 na1[c] + asp__D[c] + k[e] '	D-aspartate transport via Na, H symport and K antiport	'( 20513 or 20510 or 20512 or 20511 or 242607 )'	Transport, extracellular
ASPDxt	'asp__D[x] <=> asp__D[c] '	D-aspartate transport, peroxisomal	''	Transport, peroxisomal
ASPGLUm	'h[c] + glu__L[c] + asp__L[m] -> h[m] + glu__L[m] + asp__L[c] '	Aspartate-glutamate mitochondrial shuttle	'( 78830 or 50799 )'	Transport, mitochondrial
ASPNATm	'asp__L[m] + accoa[m] -> h[m] + coa[m] + Nacasp[m] '	Aspartate N-acetyltransferase, mitochondrial	''	Alanine and aspartate metabolism
ASPt6	'h[e] + 3 na1[e] + k[c] + asp__L[e] -> h[c] + 3 na1[c] + asp__L[c] + k[e] '	L-aspartate transport via Na, H symport and K antiport	'( 20513 or 20510 or 20512 or 20511 or 242607 )'	Transport, extracellular
ASPTAm	'akg[m] + asp__L[m] <=> glu__L[m] + oaa[m] '	Aspartate transaminase	'14719'	Alanine and aspartate metabolism
ATP1ter	'atp[c] + adp[r] <=> adp[c] + atp[r] '	ADP/ATP transporter, endoplasmic reticulum	''	Transport, endoplasmic reticular
ATP2ter	'atp[c] + amp[r] <=> amp[c] + atp[r] '	AMP/ATP transporter, endoplasmic reticulum	''	Transport, endoplasmic reticular
ATPH1e	'2 h2o[e] + atp[e] -> 2 h[e] + amp[e] + 2 pi[e] '	ATP diphosphohydrolase	'( 12496 or 12495 or 215446 or 12497 or 12499 )'	Nucleotide interconversion
ATPH2e	'h2o[e] + adp[e] -> h[e] + amp[e] + pi[e] '	ATP diphosphohydrolase	'( 12496 or 12495 or 215446 or 12497 or 12499 or 72090 )'	Nucleotide interconversion
ATPtm	'adp[c] + atp[m] -> atp[c] + adp[m] '	ADP/ATP transporter, mitochondrial	'( 11739 or 11740 or 73333 )'	Transport, mitochondrial
ATPtn	'atp[c] <=> atp[n] '	ATP diffusion in nucleus	''	Transport, nuclear
ATPtx	'atp[c] <=> atp[x] '	ATP transporter, peroxisomal	''	Transport, peroxisomal
AVITE2t	'avite2[e] -> avite2[c] '	Alpha-tocotrienol (Vit. E) transport	''	Transport, extracellular
B_MANNASEly	'h2o[l] + mn[l] -> man[l] + acgam[l] '	Beta-mannosidase, lysosomal	'110173'	N-glycan degradation
B3GALT3g	'thcrm_hs[g] + udpacgal[g] -> h[g] + udp[g] + gbside_hs[g] '	Beta-1,3-galactosyltransferase 3	'26879'	Sphingolipid metabolism
B3GALT41g	'udpgal[g] + ga2_hs[g] -> h[g] + udp[g] + ga1_hs[g] '	Beta-1,3-galactosyltransferase 4	'54218'	Sphingolipid metabolism
B3GALT42g	'udpgal[g] + gm2_hs[g] -> h[g] + udp[g] + gm1_hs[g] '	Beta-1,3-galactosyltransferase 4	'54218'	Sphingolipid metabolism
B3GALT43g	'udpgal[g] + gd2_hs[g] -> h[g] + udp[g] + gd1b_hs[g] '	Beta-1,3-galactosyltransferase 4	'54218'	Sphingolipid metabolism
B3GALT44g	'udpgal[g] + gt2_hs[g] -> h[g] + udp[g] + gt1c_hs[g] '	Beta-1,3-galactosyltransferase 4	'54218'	Sphingolipid metabolism
B3GALT5g	'udpgal[g] + gbside_hs[g] -> h[g] + udp[g] + galgbside_hs[g] '	Beta-1,3-galactosyltransferase 5	'93961'	Sphingolipid metabolism
B3GALTg	'udpgal[g] + acglcgalgluside_hs[g] -> h[g] + udp[g] + galacglcgalgluside_hs[g] '	Beta galactosyltransferase	''	Blood group synthesis
B3GNT11g	'uacgam[g] + gal14acglcgalgluside_hs[g] -> h[g] + udp[g] + acglcgal14acglcgalgluside_hs[g] '	UDP-GlcNAc:betaGal beta-1,3-N-acetylglucosaminyltransferase 1	'53625'	Blood group synthesis
B3GNT12g	'uacgam[g] + galacglcgal14acglcgalgluside_hs[g] -> h[g] + udp[g] + acglc13galacglcgal14acglcgalgluside_hs[g] '	UDP-GlcNAc:betaGal beta-1,3-N-acetylglucosaminyltransferase 1	'53625'	Blood group synthesis
B3GNT310g	'udpgal[g] + acglcgalgluside_hs[g] -> h[g] + udp[g] + gal14acglcgalgluside_hs[g] '	UDP-GlcNAc:betaGal beta-1,3-N-acetylglucosaminyltransferase 3, Golgi apparatus	'72297'	Blood group synthesis
B3GNT311g	'udpgal[g] + acgalfuc12gal14acglcgalgluside_hs[g] -> h[g] + udp[g] + galacgalfuc12gal14acglcgalgluside_hs[g] '	UDP-GlcNAc:betaGal beta-1,3-N-acetylglucosaminyltransferase 3, Golgi apparatus	'72297'	Blood group synthesis
B3GNT312g	'udpgal[g] + acglcgal14acglcgalgluside_hs[g] -> h[g] + udp[g] + galacglcgal14acglcgalgluside_hs[g] '	UDP-GlcNAc:betaGal beta-1,3-N-acetylglucosaminyltransferase 3, Golgi apparatus	'72297'	Blood group synthesis
B3GNT313g	'udpgal[g] + acgalfucgalacglcgal14acglcgalgluside_hs[g] -> h[g] + udp[g] + galacgalfucgalacglcgal14acglcgalgluside_hs[g] '	UDP-GlcNAc:betaGal beta-1,3-N-acetylglucosaminyltransferase 3, Golgi apparatus	'72297'	Blood group synthesis
B3GNT314g	'udpgal[g] + acglcgalacglcgal14acglcgalgluside_hs[g] -> h[g] + udp[g] + galacglcgalacglcgal14acglcgalgluside_hs[g] '	UDP-GlcNAc:betaGal beta-1,3-N-acetylglucosaminyltransferase 3, Golgi apparatus	'72297'	Blood group synthesis
B3GNT315g	'udpgal[g] + acglc13galacglcgal14acglcgalgluside_hs[g] -> h[g] + udp[g] + galacglc13galacglcgal14acglcgalgluside_hs[g] '	UDP-GlcNAc:betaGal beta-1,3-N-acetylglucosaminyltransferase 3, Golgi apparatus	'72297'	Blood group synthesis
B3GNT31g	'udpgal[g] + thcrm_hs[g] -> h[g] + udp[g] + galthcrm_hs[g] '	UDP-GlcNAc:betaGal beta-1,3-N-acetylglucosaminyltransferase 3, Golgi apparatus	'72297'	Sphingolipid metabolism
B3GNT32g	'udpgal[g] + galthcrm_hs[g] -> h[g] + udp[g] + galgalthcrm_hs[g] '	UDP-GlcNAc:betaGal beta-1,3-N-acetylglucosaminyltransferase 3, Golgi apparatus	'72297'	Sphingolipid metabolism
B3GNT33g	'udpgal[g] + galgalthcrm_hs[g] -> h[g] + udp[g] + galgalgalthcrm_hs[g] '	UDP-GlcNAc:betaGal beta-1,3-N-acetylglucosaminyltransferase 3, Golgi apparatus	'72297'	Sphingolipid metabolism
B3GNT34g	'uacgam[g] + galgbside_hs[g] -> h[g] + udp[g] + acglcgalgbside_hs[g] '	UDP-GlcNAc:betaGal beta-1,3-N-acetylglucosaminyltransferase 3, Golgi apparatus	'72297'	Sphingolipid metabolism
B3GNT35g	'udpgal[g] + acglcgalgbside_hs[g] -> h[g] + udp[g] + galacglcgalgbside_hs[g] '	UDP-GlcNAc:betaGal beta-1,3-N-acetylglucosaminyltransferase 3, Golgi apparatus	'72297'	Sphingolipid metabolism
B3GNT36g	'acgal[g] + gbside_hs[g] -> acgbgbside_hs[g] + h2o[g] '	UDP-GlcNAc:betaGal beta-1,3-N-acetylglucosaminyltransferase 3, Golgi apparatus	'72297'	Sphingolipid metabolism
B3GNT37g	'udpgal[g] + gm2a_hs[g] -> h[g] + udp[g] + gm1a_hs[g] '	UDP-GlcNAc:betaGal beta-1,3-N-acetylglucosaminyltransferase 3, Golgi apparatus	'72297'	Sphingolipid metabolism
B3GNT39g	'udpgal[g] + gluside_hs[g] -> galgluside_hs[g] + h[g] + udp[g] '	UDP-GlcNAc:betaGal beta-1,3-N-acetylglucosaminyltransferase 3, Golgi apparatus	'72297'	Sphingolipid metabolism
B3GNT51g	'galgluside_hs[g] + uacgam[g] -> h[g] + udp[g] + acglcgalgluside_hs[g] '	UDP-GlcNAc:betaGal beta-1,3-N-acetylglucosaminyltransferase 5	'108105'	Blood group synthesis
BAAT1x	'gly[x] + cholcoa[x] -> coa[x] + gchola[x] '	Bile acid Coenzyme A: amino acid N-acyltransferase	'12012'	Bile acid synthesis
BAAT2x	'cholcoa[x] + taur[x] -> coa[x] + tchola[x] '	Bile acid Coenzyme A: amino acid N-acyltransferase	'12012'	Bile acid synthesis
BAAT3x	'gly[x] + dgcholcoa[x] -> coa[x] + dgchol[x] '	Bile acid Coenzyme A: amino acid N-acyltransferase	'12012'	Bile acid synthesis
BAAT4x_cho	'gly[x] + dcholcoa[x] -> coa[x] + dgchol[x] '	Bile acid Coenzyme A: amino acid N-acyltransferase	'12012'	Bile acid synthesis
BACCL	'atp[c] + h[c] + btn[c] -> ppi[c] + btamp[c] '	Biotin acetyl CoA carboxylase ligase	'110948'	Biotin metabolism
BACCLm	'h[m] + atp[m] + btn[m] -> ppi[m] + btamp[m] '	Biotin-[acetyl-CoA-carboxylase] ligase, mitochondrial	'110948'	Biotin metabolism
BALAtmr	'ala_B[c] <=> ala_B[m] '	Beta-alanine transport, mitochondria	''	Transport, mitochondrial
BALAVECSEC_1	'h2o[c] + atp[c] + ala_B[c] -> adp[c] + h[c] + pi[c] + ala_B[e] '	B-Alanine Secretion via Secretory Vesicle (ATP Driven)	'22348'	Transport, extracellular
BAMPPALDOX	'h2o[c] + bamppald[c] + nad[c] -> 2 h[c] + nadh[c] + ala_B[c] '	Beta-Aminopropion aldehyde NAD+ oxidoreductase	'( 19378 or 110695 or 11668 or 11671 or 56752 )'	Beta-Alanine metabolism
BBHOX	'o2[c] + akg[c] + 4tmeabutn[c] -> co2[c] + crn[c] + succ[c] '	4-Trimethylammoniobutanoate,2-oxoglutarate:oxygen oxidoreductase (3-hydroxylating)	'170442'	Lysine metabolism
BCDO	'o2[c] + caro[c] -> 2 retinal[c] '	Beta-Carotene dioxygenase	'63857'	Vitamin A metabolism
BDHm	'nad[m] + bhb[m] <=> h[m] + nadh[m] + acac[m] '	3-Hydroxybutanoate:NAD+ oxidoreductase, mitochondria	'71911'	Butanoate metabolism
BETALDHxm	'h2o[m] + nad[m] + betald[m] -> 2 h[m] + nadh[m] + glyb[m] '	Betaine-aldehyde dehydrogenase, mitochondrial	''	Glycine, serine, alanine, and threonine metabolism
BHBt	'h[e] + bhb[e] <=> h[c] + bhb[c] '	(R)-3-Hydroxybutanoate transport via H+ symport	''	Transport, extracellular
BHBtm	'h[c] + bhb[c] <=> h[m] + bhb[m] '	(R)-3-Hydroxybutanoate mitochondrial transport via H+ symport	''	Transport, mitochondrial
BHMT	'glyb[c] + hcys__L[c] -> dmgly[c] + met__L[c] '	Betaine-homocysteine S-methyltransferase	'( 64918 or 12116 )'	Glycine, serine, alanine, and threonine metabolism
BILDGLCURt	'hco3[c] + bildglcur[e] <=> hco3[e] + bildglcur[c] '	Bilirubin beta-diglucuronide transport via bicarbonate countertransport	'101488'	Transport, extracellular
BILDGLCURte	'h2o[c] + atp[c] + bildglcur[c] -> adp[c] + h[c] + pi[c] + bildglcur[e] '	Bilirubin beta-diglucuronide transport MDR	'( 17250 or 12780 or 76408 )'	Transport, extracellular
BILDGLCURtr	'bildglcur[c] <=> bildglcur[r] '	Glucuronidated compound transport	''	Transport, endoplasmic reticular
BILGLCURt	'hco3[c] + bilglcur[e] <=> hco3[e] + bilglcur[c] '	Bilirubin monoglucuronide transport via bicarbonate countertransport	'( 101488 or 28253 )'	Transport, extracellular
BILGLCURte	'h2o[c] + atp[c] + bilglcur[c] -> adp[c] + h[c] + pi[c] + bilglcur[e] '	Bilirubin monoglucuronide transport MDR	'17250'	Transport, extracellular
BILGLCURtr	'bilglcur[c] <=> bilglcur[r] '	Glucuronidated compound transport	''	Transport, endoplasmic reticular
BILIRED	'h[c] + nadph[c] + biliverd[c] -> nadp[c] + bilirub[c] '	Nad(p)h biliverdin reductase	'( 233016 or 109778 )'	Heme degradation
BILIRUBt2	'hco3[c] + bilirub[e] <=> hco3[e] + bilirub[c] '	Bilirubin transport via bicarbonate countertransport	'101488'	Transport, extracellular
BILIRUBtr	'bilirub[c] <=> bilirub[r] '	Lipid, flip-flop intracellular transport	''	Transport, endoplasmic reticular
BIOCYTtn	'biocyt[c] <=> biocyt[n] '	Biocytin transport, nuclear	''	Transport, nuclear
BMTer_U	'0.1 dolmanp_U[r] + memgacpail_hs[r] -> 0.1 dolp_U[r] + h[r] + m2emgacpail_hs[r] '	B mannosyltransferase, endoplasmic reticulum	'55981'	Phosphatidylinositol phosphate metabolism
BPNT2	'h2o[c] + paps[c] -> pi[c] + aps[c] '	3'-Phospho-5'-adenylyl sulfate 3'-phosphohydrolase	'23827'	Nucleotide interconversion
BTND1	'h2o[c] + biocyt[c] -> lys__L[c] + btn[c] '	Biotinidase (biotin)	'26363'	Biotin metabolism
BTND1n	'biocyt[n] + h2o[n] -> btn[n] + lys__L[n] '	Biotinidase (biotin), nuclear	'26363'	Biotin metabolism
BTNDe	'h2o[e] + biocyt[e] -> lys__L[e] + btn[e] '	Biotinidase (biotin), extracellular	'26363'	Biotin metabolism
BTNDm	'h2o[m] + biocyt[m] -> lys__L[m] + btn[m] '	Biotinidase (biotin), mitochondrial	'26363'	Biotin metabolism
BTNPL	'apoC_Lys[c] + btamp[c] -> h[c] + amp[c] + apoC_Lys_btn[c] '	Holocarboxylase synthestase (biotin protein ligase)	'110948'	Biotin metabolism
BTNPLm	'apoC_Lys[m] + btamp[m] -> h[m] + amp[m] + apoC_Lys_btn[m] '	Holocarboxylase synthestase (biotin protein ligase), mitochondrial	'110948'	Biotin metabolism
BTNt2i	'h[e] + btn[e] <=> h[c] + btn[c] '	Biotin uptake	'20501'	Transport, extracellular
BTNt2m	'h[c] + btn[c] <=> h[m] + btn[m] '	Biotin reversible transport via proton symport, mitochondria	'20501'	Transport, mitochondrial
BTNt3i_1	'h2o[c] + atp[c] + na1[e] + btn[e] -> adp[c] + h[c] + pi[c] + na1[c] + btn[c] '	Biotin Transport via Sodium Symport	'330064'	Transport, extracellular
BTNt4i	'h[c] + btn[e] -> h[e] + btn[c] '	Biotin uptake (antiport)	'80721'	Transport, extracellular
BTNtn	'btn[c] <=> btn[n] '	Biotin transport, nuclear	''	Transport, nuclear
BUP2	'h2o[c] + 2 h[c] + 3uib[c] -> nh4[c] + co2[c] + 3aib__D[c] '	Beta-ureidopropionase (D-3-amino-isobutanoate forming)	'103149'	Pyrimidine catabolism
BUTt2m	'h[c] + but[c] <=> h[m] + but[m] '	Butyrate mitochondrial transport via proton symport, reversible	'20501'	Transport, mitochondrial
BVITEt	'bvite[e] -> bvite[c] '	Beta-Tocopherol (Vit. E) transport	''	Transport, extracellular
BZt	'bz[e] <=> bz[c] '	Benzoate transport (diffusion)	''	Transport, extracellular
BZtr	'bz[c] <=> bz[r] '	Benzene transporter, endoplasmic reticulum	''	Transport, endoplasmic reticular
C14STRr	'h[r] + 44mctr[r] + nadph[r] -> 44mzym[r] + nadp[r] '	C-14 sterol reductase	'73166'	Cholesterol metabolism
C160CPT1	'crn[c] + pmtcoa[c] <=> coa[c] + pmtcrn[c] '	Carnitine O-palmitoyltransferase	'( 78070 or 12895 or 12894 )'	Fatty acid oxidation
C160CPT2	'coa[m] + pmtcrn[m] <=> crn[m] + pmtcoa[m] '	C160 transport into the mitochondria	'( 12896 or 12894 )'	Fatty acid oxidation
C160CRNt	'pmtcrn[c] <=> pmtcrn[m] '	C160 transport into the mitochondria	'57279'	Fatty acid oxidation
C161CPT1	'crn[c] + hdcoa[c] <=> coa[c] + hdcecrn[c] '	Carnitine O-palmitoyltransferase	'( 12895 or 78070 or 12894 )'	Fatty acid oxidation
C161CPT12	'crn[c] + hdd2coa[c] <=> coa[c] + hdd2crn[c] '	Carnitine O-palmitoyltransferase	'( 78070 or 12895 or 12894 )'	Fatty acid oxidation
C161CPT2	'coa[m] + hdcecrn[m] <=> crn[m] + hdcoa[m] '	C161 transport into the mitochondria	'12896'	Fatty acid oxidation
C161CPT22	'coa[m] + hdd2crn[m] <=> crn[m] + hdd2coa[m] '	C161 transport into the mitochondria	'12896'	Fatty acid oxidation
C161CRN2t	'hdd2crn[c] <=> hdd2crn[m] '	C161 transport into the mitochondria	'57279'	Fatty acid oxidation
C161CRNt	'hdcecrn[c] <=> hdcecrn[m] '	C161 transport into the mitochondria	'57279'	Fatty acid oxidation
C180CPT1	'crn[c] + stcoa[c] <=> coa[c] + stcrn[c] '	Carnitine O-stearoyl transferase	'( 12895 or 78070 or 12894 )'	Fatty acid oxidation
C180CPT2	'coa[m] + stcrn[m] <=> crn[m] + stcoa[m] '	Carnitine O-stearoyl transferase	'12896'	Fatty acid oxidation
C180CRNt	'stcrn[c] <=> stcrn[m] '	C180 transport into the mitochondria	'57279'	Fatty acid oxidation
C181CPT1	'crn[c] + odecoa[c] <=> coa[c] + odecrn[c] '	Carnitine octadecenoyl transferase	'( 78070 or 12895 or 12894 )'	Fatty acid oxidation
C181CPT2	'coa[m] + odecrn[m] <=> crn[m] + odecoa[m] '	Carnitine octadecenoyl transferase	'12896'	Fatty acid oxidation
C181CRNt	'odecrn[c] <=> odecrn[m] '	C181 transport into the mitochondria	'57279'	Fatty acid oxidation
C204CPT1	'crn[c] + arachdcoa[c] <=> coa[c] + arachdcrn[c] '	Carnitine C20:4 transferase	'( 12894 or 12895 or 78070 )'	Fatty acid oxidation
C204CPT2	'coa[m] + arachdcrn[m] <=> crn[m] + arachdcoa[m] '	Arachidonic acid transport into the mitochondria	'12896'	Fatty acid oxidation
C204CRNt	'arachdcrn[c] <=> arachdcrn[m] '	Arachidonic acid transport into the mitochondria	'57279'	Fatty acid oxidation
C226COAtx	'c226coa[c] <=> c226coa[x] '	Fatty acid intracellular transport	''	Transport, peroxisomal
C226CPT1	'crn[c] + c226coa[c] <=> coa[c] + c226crn[c] '	Carnitine C22:6 transferase	'( 78070 or 12895 or 12894 )'	Fatty acid oxidation
C226CPT2	'coa[m] + c226crn[m] <=> crn[m] + c226coa[m] '	C226 transport into the mitochondria	'12896'	Fatty acid oxidation
C226CRNt	'c226crn[c] <=> c226crn[m] '	C226 transport into the mitochondria	''	Fatty acid oxidation
C3STDH1Pr	'nadp[r] + 4mzym_int1[r] -> h[r] + nadph[r] + 4mzym_int2[r] + co2[r] '	C-3 sterol dehydrogenase (4-methylzymosterol)	'18194'	Cholesterol metabolism
C3STDH1r	'4mzym_int1[r] + nad[r] -> h[r] + 4mzym_int2[r] + co2[r] + nadh[r] '	C-3 sterol dehydrogenase (4-methylzymosterol)	'18194'	Cholesterol metabolism
C3STKR2r	'h[r] + nadph[r] + zym_int2[r] -> nadp[r] + zymst[r] '	C-3 sterol keto reductase (zymosterol)	'15488'	Cholesterol metabolism
C4STMO1r	'3 h[r] + 3 nadph[r] + 44mzym[r] + 3 o2[r] -> 3 nadp[r] + 4mzym_int1[r] + 4 h2o[r] '	C-4 sterol methyl oxidase (4,4-dimethylzymosterol)	'66234'	Cholesterol metabolism
C4STMO2Pr	'nadp[r] + 4mzym_int2[r] + o2[r] -> h[r] + nadph[r] + co2[r] + zym_int2[r] '	C-4 methyl sterol oxidase	'18194'	Cholesterol metabolism
C4STMO2r	'4mzym_int2[r] + nad[r] + o2[r] -> h[r] + co2[r] + nadh[r] + zym_int2[r] '	C-4 methyl sterol oxidase	'( 66234 or 18194 )'	Cholesterol metabolism
CAATPS_1	'h2o[c] + atp[c] + ca2[c] -> adp[c] + pi[c] + h[e] + ca2[e] '	Ca ATPase	'( 320707 or 11941 or 67972 or 381290 )'	Transport, extracellular
CAROtr	'caro[e] <=> caro[c] '	Beta-carotene transport via diffusion	''	Transport, extracellular
CARVEOLte	'carveol[e] <=> carveol[c] '	Xenobiotic transport	''	Transport, extracellular
CAT2p	'h2o2[x] + etoh[x] -> acald[x] + 2 h2o[x] '	Catalase A, peroxisomal (ethanol)	'12359'	Glycolysis/gluconeogenesis
CAt7r	'3 na1[e] + ca2[c] <=> 3 na1[c] + ca2[e] '	Calcium / sodium antiporter (1:3), reversible	'( 110893 or 20541 or 110891 )'	Transport, extracellular
CATm	'2 h2o2[m] -> o2[m] + 2 h2o[m] '	Catalase	'12359'	ROS detoxification
CATp	'2 h2o2[x] -> o2[x] + 2 h2o[x] '	Catalase A peroxisomal	'12359'	Miscellaneous
CBL2OR	'h[c] + nadh[c] + 2 aqcobal[c] -> 2 h2o[c] + nad[c] + 2 cbl2[c] '	NADH:cob(III)alamine oxidoreductase	''	Vitamin B12 metabolism
CBL2tm	'cbl2[c] -> cbl2[m] '	Cob(II)alamine transport, mitochondrial	'109136'	Transport, mitochondrial
CBPPer	'h[r] + cbp[r] + glc__D[r] -> co2[r] + g6p[r] + nh4[r] '	Carbamoyl phosphate phosphotransferase, endoplasmic reticulum	'( 14377 or 14378 or 68401 )'	Glycolysis/gluconeogenesis
CBPSam	'2 atp[m] + hco3[m] + nh4[m] -> 2 h[m] + 2 adp[m] + pi[m] + cbp[m] '	Carbamoyl-phosphate synthase (ammonia) (mitochondria	'227231'	Glutamate metabolism
CBPter	'pi[c] + ppi[c] + cbp[c] <=> cbp[r] + pi[r] + ppi[r] '	Carbamoyl phosphate transport, endoplasmic reticulum	''	Transport, endoplasmic reticular
CBR2	'h[c] + nadph[c] + prostge2[c] -> nadp[c] + prostgf2[c] '	Carbonyl reductase [NADPH] 1	'12408'	Eicosanoid metabolism
CDIPTr	'cdpdag_hs[c] + inost[c] <=> h[c] + cmp[c] + pail_hs[c] '	Phosphatidylinositol synthase (Homo sapiens)	'52858'	Glycerophospholipid metabolism
CDPDAGtm	'cdpdag_hs[c] <=> cdpdag_hs[m] '	Intracellular transport	''	Transport, mitochondrial
CDS	'h[c] + pa_hs[c] + ctp[c] -> ppi[c] + cdpdag_hs[c] '	Phosphatidate cytidylyltransferase	'( 74596 or 110911 )'	Glycerophospholipid metabolism
CDSm	'h[m] + ctp[m] + pa_hs[m] -> ppi[m] + cdpdag_hs[m] '	Phosphatidate cytidylyltransferase	'( 74596 or 110911 )'	Glycerophospholipid metabolism
CEPTC	'cdpchol[c] + dag_hs[c] -> h[c] + cmp[c] + pchol_hs[c] '	Choline phosphotransferase	'( 99712 or 212862 )'	Glycerophospholipid metabolism
CEPTE	'dag_hs[c] + cdpea[c] -> h[c] + cmp[c] + pe_hs[c] '	Ethanolamine phosphotransferase	'99712'	Glycerophospholipid metabolism
CERK	'atp[c] + crm_hs[c] -> adp[c] + h[c] + crmp_hs[c] '	Ceramide kinase	'223753'	Sphingolipid metabolism
CERT1gt	'crm_hs[c] <=> crm_hs[g] '	Ceramide transport protein	'68018'	Transport, golgi apparatus
CERT1rt	'crm_hs[c] <=> crm_hs[r] '	Ceramide transport protein	'68018'	Transport, endoplasmic reticular
CERT2gt	'gluside_hs[c] <=> gluside_hs[g] '	Ceramide transport protein	'68018'	Transport, golgi apparatus
CERT2rt	'gluside_hs[c] <=> gluside_hs[r] '	Ceramide transport protein	'68018'	Transport, endoplasmic reticular
CGLYt3_2	'2 h[e] + cgly[e] -> 2 h[c] + cgly[c] '	Cys-Gly transport in via proton symport	'57738'	Transport, extracellular
CH25H	'h[r] + nadph[r] + o2[r] + chsterol[r] -> nadp[r] + h2o[r] + xol25oh[r] '	Cholesterol 25-hydroxylase	'12642'	Bile acid synthesis
CHAT	'accoa[c] + chol[c] <=> coa[c] + ach[c] '	Choline O-acetyltransferase	'12647'	Glycerophospholipid metabolism
CHATn	'accoa[n] + chol[n] <=> ach[n] + coa[n] '	Choline O-acetyltransferase	'12647'	Glycerophospholipid metabolism
CHLP	'h2o[c] + cholp[c] -> pi[c] + chol[c] '	Choline phosphate phosphatase	'237928'	Glycerophospholipid metabolism
CHLPCTD	'h[c] + ctp[c] + cholp[c] -> ppi[c] + cdpchol[c] '	Choline phosphate cytididyltransferase	'( 13026 or 236899 )'	Glycerophospholipid metabolism
CHLtm	'chol[c] <=> chol[m] '	Choline transport via diffusion (cytosol to mitochondria)	''	Transport, mitochondrial
CHOLATEt	'hco3[c] + cholate[e] <=> hco3[e] + cholate[c] '	Cholate transport via bicarbonate countertransport	'( 108096 or 101488 )'	Transport, extracellular
CHOLATEt2	'2 na1[e] + cholate[e] -> 2 na1[c] + cholate[c] '	Cholate transport via sodium cotransport	'( 20493 or 20494 )'	Transport, extracellular
CHOLATEt3	'h2o[c] + atp[c] + cholate[c] -> adp[c] + h[c] + pi[c] + cholate[e] '	ABC bile acid transporter	'( 76408 or 27413 )'	Transport, extracellular
CHOLD2m	'fad[m] + chol[m] -> fadh2[m] + betald[m] '	Choline dehydrogenase (FAD acceptor), mitochondrial	'218865'	Glycine, serine, alanine, and threonine metabolism
CHOLK	'atp[c] + chol[c] -> adp[c] + h[c] + cholp[c] '	Choline kinase	'( 12651 or 12660 )'	Glycerophospholipid metabolism
CHOLPtg	'cholp[c] <=> cholp[g] '	Choline phosphate intracellular transport	''	Transport, golgi apparatus
CHOLPtl	'cholp[c] <=> cholp[l] '	Choline phosphate intracellular transport	''	Transport, lysosomal
CHOLt4	'na1[e] + chol[e] <=> na1[c] + chol[c] '	Choline, sodium cotransport	'63993'	Transport, extracellular
CHOLtg	'chol[g] <=> chol[c] '	Choline intracellular transport	''	Transport, golgi apparatus
CHOLtn	'chol[c] <=> chol[n] '	Choline transport, nuclear through pores	''	Transport, nuclear
CHOLtr	'chol[r] <=> chol[c] '	Choline intracellular transport	''	Transport, endoplasmic reticular
CHOLtu	'chol[e] <=> chol[c] '	Choline uniport	'( 20518 or 20520 )'	Transport, extracellular
CHSTEROLSULT	'paps[c] + chsterol[c] -> h[c] + pap[c] + chsterols[c] '	Steroid sulfotransferase	'( 54200 or 20887 )'	Steroid metabolism
CHSTEROLt1	'chsterol[l] <=> chsterol[m] '	Cholesterol intracellular transport	'59045'	Transport, mitochondrial
CHSTEROLt2	'chsterol[r] <=> chsterol[m] '	Cholesterol intracellular transport	''	Transport, mitochondrial
CHSTEROLt3	'chsterol[c] <=> chsterol[m] '	Cholesterol intracellular transport	''	Transport, mitochondrial
CHSTEROLtg	'h2o[c] + atp[c] + chsterol[g] -> adp[c] + h[c] + pi[c] + chsterol[c] '	Cholesterol efflux (ATP depedent), golgi	'11303'	Transport, golgi apparatus
CHTNASE	'2 h2o[c] + chtn[c] -> 3 acgam[c] '	CHTNASE	'( 81600 or 67729 or 71884 )'	Aminosugar metabolism
CHTNASEe	'2 h2o[e] + chtn[e] -> 3 acgam[e] '	Chitinase, extracellular	'81600'	Aminosugar metabolism
CITMCOAHm	'h2o[m] + itaccoa[m] <=> citmcoa__L[m] '	L-Citramalyl-CoA hydro-lyase, mitochondrial	''	C5-branched dibasic acid metabolism
CITMCOALm	'citmcoa__L[m] -> pyr[m] + accoa[m] '	L-Citramalyl-CoA pyruvate-lyase	''	C5-branched dibasic acid metabolism
CITRtm	'citr__L[m] <=> citr__L[c] '	Citrulline transport via diffusion, mitochondria	'( 83885 or 18408 )'	Transport, mitochondrial
CITt4_2	'2 na1[e] + cit[e] <=> 2 na1[c] + cit[c] '	Citrate transport via sodium symport	'20500'	Transport, extracellular
CITtam	'cit[c] + mal__L[m] <=> cit[m] + mal__L[c] '	Citrate transport mitochondrial	'13358'	Transport, mitochondrial
CITtbm	'cit[c] + pep[m] <=> pep[c] + cit[m] '	Citrate transport mitochondrial	'13358'	Transport, mitochondrial
CK_cho	'atp[m] + creat[m] -> h[m] + adp[m] + pcreat[m] '	ATP Creatine kinase	'( 12716 or 76722 )'	Urea cycle
CKc_cho	'atp[c] + creat[c] -> adp[c] + h[c] + pcreat[c] '	ATP Creatine kinase (c)	'( 12709 or 12715 )'	Urea cycle
CLFORtex	'cl[e] + 2 for[c] -> cl[c] + 2 for[e] '	Chloride transport via formate countertransport	'23985'	Transport, extracellular
CLHCO3tex2	'hco3[c] + 2 cl[e] -> hco3[e] + 2 cl[c] '	Chloride transport via bicarbonate countertransport (2:1)	'171429'	Transport, extracellular
CLI2tex	'cl[e] + 2 i[c] -> cl[c] + 2 i[e] '	Chloride transport via iodide countertransport	'23985'	Transport, extracellular
CLOHtex2_1	'h2o[c] + 2 cl[e] -> h2o[e] + 2 cl[c] '	Chloride Transport via Hydroxide Antiport (2:1)	'171429'	Transport, extracellular
CLOXAtex2	'2 cl[e] + oxa[c] -> 2 cl[c] + oxa[e] '	Chloride transport via oxalate countertransport (2:1)	'171429'	Transport, extracellular
CLPNDCOAtx	'clpndcoa[c] <=> clpndcoa[x] '	Fatty acid intracellular transport	''	Transport, peroxisomal
CLPNDCPT1	'crn[c] + clpndcoa[c] <=> coa[c] + clpndcrn[c] '	Carnitine O-palmitoyltransferase	'( 12895 or 78070 or 12894 )'	Fatty acid oxidation
CLPNDCPT2	'coa[m] + clpndcrn[m] <=> crn[m] + clpndcoa[m] '	Carnitine transferase	'12896'	Fatty acid oxidation
CLPNDCRNt	'clpndcrn[c] <=> clpndcrn[m] '	Transport into the mitochondria (carnitine)	'57279'	Fatty acid oxidation
CLPNDt	'clpnd[e] <=> clpnd[c] '	Fatty acid transport via diffusion	''	Transport, extracellular
CLS_hs	'cdpdag_hs[c] + pglyc_hs[c] -> h[c] + cmp[c] + clpn_hs[c] '	Cardiolipin synthase (homo sapiens)	'66586'	Glycerophospholipid metabolism
CMPACNAtg	'cmp[g] + cmpacna[c] <=> cmp[c] + cmpacna[g] '	CMP-Sia Golgi transport via CMP antiport	'24060'	Transport, golgi apparatus
CMPACNAtn	'cmpacna[n] -> cmpacna[c] '	CMP-Sia nuclear export	''	Transport, nuclear
ACNMCT	'acnam[c] + ctp[c] -> ppi[c] + cmpacna[c] '	CTP:N-acylneuraminate cytidylyltransferase	'12764'	Aminosugar metabolism
CMPSASn	'acnam[n] + ctp[n] -> cmpacna[n] + ppi[n] '	CMP sialic acid synthase, nuclear	'12764'	Aminosugar metabolism
CO2ter	'co2[c] <=> co2[r] '	CO2 endoplasmic reticular transport via diffusion	''	Transport, endoplasmic reticular
CO2tg	'co2[c] <=> co2[g] '	CO2 Golgi transport	''	Transport, golgi apparatus
CO2tm	'co2[c] <=> co2[m] '	CO2 transport diffusion mitochondrial	''	Transport, mitochondrial
CO2tp	'co2[c] <=> co2[x] '	CO2 peroxisomal transport	''	Transport, peroxisomal
COAtg	'coa[c] <=> coa[g] '	CoA transport in Golgi via diffusion	''	Transport, golgi apparatus
COAtl	'coa[c] <=> coa[l] '	CoA transport in lysosome via diffusion	''	Transport, lysosomal
COAtim	'coa[c] <=> coa[m] '	CoA transporter mitochondrial irreversible	'73132'	Transport, mitochondrial
COAtn	'coa[c] <=> coa[n] '	Coenzyme A transport nuclear	''	Transport, nuclear
COAtp	'coa[c] <=> coa[x] '	Coenzyme A transport, peroxisomal	''	Transport, peroxisomal
COAtr	'coa[c] <=> coa[r] '	COA transporter, endoplasmic reticulum	''	Transport, endoplasmic reticular
COKECBESr	'h2o[r] + coke[r] -> h[r] + bz[r] + egme[r] '	Carboxylesterase (cocaine) (er)	'436059'	Alkaloid synthesis
COQ3m	'amet[m] + 2dpmhobq[m] -> h[m] + ahcys[m] + q10[m] '	Methyltransferase COQ3	'230027'	Ubiquinone synthesis
COQ5m	'amet[m] + 2dp6mobq[m] -> h[m] + ahcys[m] + 2dp6mobq_me[m] '	Ubiquinone biosynthesis methyltransferase COQ5	''	Ubiquinone synthesis
COQ6m	'o2[m] + 2dp6mep[m] -> h2o[m] + 2dp6mobq[m] '	Ubiquinone biosynthesis monooxgenase COQ6	'217707'	Ubiquinone synthesis
COQ7m	'h[m] + nadph[m] + o2[m] + 2dp6mobq_me[m] -> h2o[m] + nadp[m] + 2dpmhobq[m] '	Ubiquinone biosynthesis COQ7	'12850'	Ubiquinone synthesis
CORE2GTg	'T_antigen[g] + uacgam[g] -> h[g] + udp[g] + core2[g] '	Core 2 acetylglucosaminyltransferase, Golgi apparatus	'( 72077 or 14537 or 218476 )'	O-glycan metabolism
CORE3GTg	'uacgam[g] + Tn_antigen[g] -> h[g] + udp[g] + core3[g] '	Core 3 beta-GlcNAc-transferase, Golgi apparatus	'272411'	O-glycan metabolism
CORE4GTg	'uacgam[g] + core3[g] -> h[g] + udp[g] + core4[g] '	Core 4 beta6-GalNAc-transferase, Golgi apparatus	'72077'	O-glycan metabolism
CORE5GTg	'udpacgal[g] + Tn_antigen[g] -> h[g] + udp[g] + core5[g] '	Core 5 alpha-GalNAc-transferase, Golgi apparatus	''	O-glycan metabolism
CORE6GTg	'uacgam[g] + Tn_antigen[g] -> h[g] + udp[g] + core6[g] '	Core 6 beta-GlcNAc-transferase A, Golgi apparatus	'14537'	O-glycan metabolism
CORE7GTg	'udpacgal[g] + Tn_antigen[g] -> h[g] + udp[g] + core7[g] '	Core 7 alpha-GalNAc-transferase, Golgi apparatus	''	O-glycan metabolism
CORE8GTg	'udpgal[g] + Tn_antigen[g] -> h[g] + udp[g] + core8[g] '	N-acetylgalactosamine 3-alpha-galactosyltransferase, Golgi apparatus	''	O-glycan metabolism
COt	'co[c] <=> co[e] '	CO transporter via diffusion	''	Transport, extracellular
COUCOAFm	'coa[m] + atp[m] + T4hcinnm[m] -> coucoa[m] + amp[m] + ppi[m] '	P coumaroyl CoA formation	''	Ubiquinone synthesis
COUMARINte	'coumarin[e] <=> coumarin[c] '	Xenobiotic transport	''	Transport, extracellular
CREATt4_2_r	'2 na1[e] + creat[e] <=> 2 na1[c] + creat[c] '	CREATt4 LPAREN 2 RPAREN r	'102857'	Transport, extracellular
CREATtmdiffir	'creat[c] -> creat[m] '	Creatine transport to/from mitochondria via diffusion	''	Urea cycle
CRMPte	'crmp_hs[c] <=> crmp_hs[e] '	Crmp hs transport	''	Transport, extracellular
CRNCAR3tp	'crn[c] + pcrn[x] -> crn[x] + pcrn[c] '	Carnitine-propcarnitine carrier, peroxisomal	''	Transport, peroxisomal
CRNCARtp	'crn[c] + acrn[x] -> acrn[c] + crn[x] '	Carnitine acetylcarnitine carrier peroxisomal	'12908'	Transport, peroxisomal
CRNt	'crn[e] <=> crn[c] '	L carnitine reversible transport	'20520'	Transport, extracellular
CRNtHa	'h[e] + crn[c] -> h[c] + crn[e] '	L-carnitine outward transport (H+ antiport)	'30805'	Transport, extracellular
CRNtim	'crn[m] <=> crn[c] '	L carnitine transport out of mitochondria via diffusion	'57279'	Transport, mitochondrial
CRNtuNa	'na1[e] + crn[e] -> na1[c] + crn[c] '	L-carnitine inward transport by Na+ symport	'20520'	Transport, extracellular
CRNtx	'dmnoncrn[x] <=> dmnoncrn[m] '	Carnitine transport peroxisome to mitochondria	''	Transport, peroxisomal
CRTNsyn_cho	'pcreat[c] -> pi[c] + crtn[c] '	Creatinine synthase	''	Urea cycle
CRTSLt	'crtsl[e] <=> crtsl[c] '	Cortisol transport	''	Transport, extracellular
CRTSLtm	'crtsl[c] <=> crtsl[m] '	Cortisol intracellular transport	''	Transport, mitochondrial
CRTSLtr	'crtsl[c] <=> crtsl[r] '	Cortisol intracellular transport	''	Transport, endoplasmic reticular
CRTSTRNt	'crtstrn[e] <=> crtstrn[c] '	Corticosterone transport	''	Transport, extracellular
CRTSTRNtm	'crtstrn[c] <=> crtstrn[m] '	Corticosterone intracellular transport	''	Transport, mitochondrial
CRVNCtr	'crvnc[e] <=> crvnc[c] '	Fatty acid transport via diffusion	''	Transport, extracellular
CSAPASEly	'h2o[l] + cspg_a[l] -> Ser_Gly_Ala_X_Gly[l] + cs_a[l] '	Chondroitin sulfate A proteoglycan protease, lysosome (endosome)	''	Chondroitin sulfate degradation
CSBPASEly	'h2o[l] + cspg_b[l] -> Ser_Gly_Ala_X_Gly[l] + cs_b[l] '	Chondroitin sulfate B proteoglycan protease, lysosome (endosome)	''	Chondroitin sulfate degradation
CSCPASEly	'h2o[l] + cspg_c[l] -> Ser_Gly_Ala_X_Gly[l] + cs_c[l] '	Chondroitin sulfate C proteoglycan protease, lysosome (endosome)	''	Chondroitin sulfate degradation
CSDPASEly	'h2o[l] + cspg_d[l] -> Ser_Gly_Ala_X_Gly[l] + cs_d[l] '	Chondroitin sulfate D proteoglycan protease, lysosome (endosome)	''	Chondroitin sulfate degradation
CSEPASEly	'h2o[l] + cspg_e[l] -> Ser_Gly_Ala_X_Gly[l] + cs_e[l] '	Chondroitin sulfate E proteoglycan protease, lysosome (endosome)	''	Chondroitin sulfate degradation
CSm	'h2o[m] + accoa[m] + oaa[m] -> h[m] + coa[m] + cit[m] '	Citrate synthase	'12974'	Citric acid cycle
CSNAT2m	'coa[m] + pcrn[m] <=> ppcoa[m] + crn[m] '	Carnitine O-aceyltransferase, mitochondrial	'12908'	Fatty acid oxidation
CSNAT2x	'crn[x] + dmnoncoa[x] <=> coa[x] + dmnoncrn[x] '	Carnitine dimethyl nonanoyl transferase, revsible, peroxisomal	'( 74114 or 12908 )'	Fatty acid oxidation
CSNAT3x	'crn[x] + ppcoa[x] <=> coa[x] + pcrn[x] '	Carnitine O-aceyltransferase, peroxisomal	'12908'	Fatty acid oxidation
CSNATer	'accoa[r] + crn[r] <=> coa[r] + acrn[r] '	Carnitine O-acetyltransferase, endolasmic reticulum	'12908'	Fatty acid oxidation
CSNATm	'coa[m] + acrn[m] <=> accoa[m] + crn[m] '	Carnitine O aceyltransferase mitochondrial	'12908'	Fatty acid oxidation
CSNATp	'accoa[x] + crn[x] <=> coa[x] + acrn[x] '	Carnitine O acetyltransferase reverse direction peroxisomal	'12908'	Fatty acid oxidation
CSNATr	'accoa[c] + crn[c] <=> coa[c] + acrn[c] '	Carnitine O acetyltransferase	'12908'	Fatty acid oxidation
CSNt	'csn[e] <=> csn[c] '	Cytosine transport via facilated diffusion	'13340'	Transport, extracellular
CSPG_At	'cspg_a[g] -> cspg_a[e] '	Chondroitin sulfate A transport, golgi to extracellular	''	Transport, extracellular
CSPG_Atly	'cspg_a[e] -> cspg_a[l] '	Chondroitin sulfate A transport, extracellular to lysosome	''	Transport, lysosomal
CSPG_Bt	'cspg_b[g] -> cspg_b[e] '	Chondroitin sulfate B transport, golgi to extracellular	''	Transport, extracellular
CSPG_Btly	'cspg_b[e] -> cspg_b[l] '	Chondroitin sulfate B transport, extracellular to lysosome	''	Transport, lysosomal
CSPG_Ct	'cspg_c[g] -> cspg_c[e] '	Chondroitin sulfate C transport, golgi to extracellular	''	Transport, extracellular
CSPG_Ctly	'cspg_c[e] -> cspg_c[l] '	Chondroitin sulfate C transport, extracellular to lysosome	''	Transport, lysosomal
CSPG_Dt	'cspg_d[g] -> cspg_d[e] '	Chondroitin sulfate D transport, golgi to extracellular	''	Transport, extracellular
CSPG_Dtly	'cspg_d[e] -> cspg_d[l] '	Chondroitin sulfate D transport, extracellular to lysosome	''	Transport, lysosomal
CSPG_Et	'cspg_e[g] -> cspg_e[e] '	Chondroitin sulfate E transport, golgi to extracellular	''	Transport, extracellular
CSPG_Etly	'cspg_e[e] -> cspg_e[l] '	Chondroitin sulfate E transport, extracellular to lysosome	''	Transport, lysosomal
CTPtn	'ctp[c] <=> ctp[n] '	CTP diffusion in nucleus	''	Transport, nuclear
CYANt	'cyan[e] <=> cyan[c] '	Cyanide transport via diffusion (extracellular to cytosol)	''	Transport, extracellular
CYANtm	'cyan[c] <=> cyan[m] '	Cyanide transport via diffusion (mitochondrial)	''	Transport, mitochondrial
CYSALANaEx	'na1[e] + ala__L[c] + cys__L[e] -> na1[c] + ala__L[e] + cys__L[c] '	L-alanine/L-cysteine Na-dependent exchange (Cys-L in)	'( 55963 or 20514 )'	Transport, extracellular
CYSASNNaEx	'na1[e] + asn__L[c] + cys__L[e] -> na1[c] + asn__L[e] + cys__L[c] '	L-cysteine/L-asparagine Na-dependent exchange (Cys-L in)	'20514'	Transport, extracellular
CYSGLNNaEx	'na1[e] + cys__L[e] + gln__L[c] -> na1[c] + cys__L[c] + gln__L[e] '	L-cysteine/L-glutamine Na-dependent exchange (Cys-L in)	'20514'	Transport, extracellular
CYSGLTH	'cysi__L[c] + 2 gthrd[c] <=> 2 cys__L[c] + gthox[c] '	Glutathione:cystine oxidoreductase	''	Methionine and cysteine metabolism
CYSGLUexR	'cys__L[e] + gln__L[c] <=> cys__L[c] + gln__L[e] '	L-cysteine/L-glutamine reversible exchanger	'(( 17254 and 53896 ) or ( 20539 and 17254 ))'	Transport, extracellular
CYSGLYex	'cys__L[c] + gly[e] <=> cys__L[e] + gly[c] '	L-cysteine/glycine exchanger	'(( 17254 and 50934 ) or ( 53896 and 17254 ))'	Transport, extracellular
CYSO	'o2[c] + cys__L[c] -> 2 h[c] + 3sala[c] '	Cysteine oxidase	'12583'	Taurine and hypotaurine metabolism
CYSSERNaEx	'na1[e] + cys__L[e] + ser__L[c] -> na1[c] + cys__L[c] + ser__L[e] '	L-serine/L-cysteine Na-dependent exchange (Cys-L in)	'( 55963 or 20514 )'	Transport, extracellular
CYSt4	'na1[e] + cys__L[e] -> na1[c] + cys__L[c] '	L-cysteine reversible transport via sodium symport	'( 56774 or 67760 or ( 74338 and 57394 ) or ( 74338 and 70008 ))'	Transport, extracellular
CYSTA	'akg[c] + cys__L[c] <=> glu__L[c] + mercppyr[c] '	Cysteine transaminase	'14718'	Methionine and cysteine metabolism
CYStec	'cys__L[e] <=> cys__L[c] '	L-cysteine transport via diffusion (extracellular to cytosol)	'215113'	Transport, extracellular
CYSTGLUex	'glu__L[c] + cysi__L[e] -> cysi__L[c] + glu__L[e] '	L-cystine/L-glutamate exchanger	'( 26570 and 17254 )'	Transport, extracellular
CYSTHRNaEx	'na1[e] + cys__L[e] + thr__L[c] -> na1[c] + cys__L[c] + thr__L[e] '	L-cysteine/L-threonine Na-dependent exchange (Cys-L in)	'( 55963 or 20514 )'	Transport, extracellular
CYSTSERex	'ser__L[c] + cysi__L[e] -> ser__L[e] + cysi__L[c] '	L-cystine/glycine exchanger (cystine in)	'( 20532 and 30962 )'	Transport, extracellular
CYTD	'h2o[c] + h[c] + cytd[c] -> nh4[c] + uri[c] '	Cytidine deaminase	'( 72269 or 11628 )'	Pyrimidine catabolism
CYTDK1	'atp[c] + cytd[c] -> adp[c] + h[c] + cmp[c] '	ATP:cytidine 5'-phosphotransferase	'( 80914 or 22245 )'	Nucleotide interconversion
CYTDK2m	'atp[m] + cytd[m] -> h[m] + adp[m] + cmp[m] '	Cytidine kinase (ATP), mitochondrial	''	Nucleotide interconversion
CYTDn	'h2o[n] + cytd[n] + h[n] -> nh4[n] + uri[n] '	Cytidine deaminase, nuclear	'11628'	Nucleotide interconversion
CYTDt	'cytd[e] <=> cytd[c] '	Cytidine facilated transport in cytosol	'( 13340 or 63959 )'	Transport, extracellular
CYTDt4	'na1[e] + cytd[e] -> na1[c] + cytd[c] '	Cytidine transport in via sodium symport	'( 434203 or 114304 )'	Transport, extracellular
CYTDtl	'cytd[l] <=> cytd[c] '	Cytidine facilated transport from lysosome	'71279'	Transport, lysosomal
CYTDtm	'cytd[c] <=> cytd[m] '	Cytidine facilated transport in mitochondria	'63959'	Transport, mitochondrial
CYTDtn	'cytd[c] <=> cytd[n] '	Cytidine transport in nucleus	''	Transport, nuclear
CYTK10	'cmp[c] + dgtp[c] <=> cdp[c] + dgdp[c] '	Cytidylate kinase (CMP,dGTP)	'66588'	Nucleotide interconversion
CYTK10n	'cmp[n] + dgtp[n] <=> cdp[n] + dgdp[n] '	Cytidylate kinase (CMP,dGTP),nuclear	'66588'	Nucleotide interconversion
CYTK11	'dgtp[c] + dcmp[c] <=> dgdp[c] + dcdp[c] '	Cytidylate kinase (dCMP,dGTP)	'66588'	Nucleotide interconversion
CYTK11n	'dgtp[n] + dcmp[n] <=> dgdp[n] + dcdp[n] '	Cytidylate kinase (dCMP,dGTP),nuclear	'66588'	Nucleotide interconversion
CYTK12	'dcmp[c] + dctp[c] <=> 2 dcdp[c] '	Cytidylate kinase (dCMP,dCTP)	'66588'	Nucleotide interconversion
CYTK12n	'dcmp[n] + dctp[n] <=> 2 dcdp[n] '	Cytidylate kinase (dCMP,dCTP),nuclear	'66588'	Nucleotide interconversion
CYTK13	'datp[c] + dcmp[c] <=> dadp[c] + dcdp[c] '	Cytidylate kinase (dCMP,dATP)	'66588'	Nucleotide interconversion
CYTK13n	'dcmp[n] + datp[n] <=> dcdp[n] + dadp[n] '	Cytidylate kinase (dCMP,dATP),nuclear	'66588'	Nucleotide interconversion
CYTK14	'dcmp[c] + utp[c] <=> udp[c] + dcdp[c] '	Cytidylate kinase (dCMP,UTP)	'66588'	Nucleotide interconversion
CYTK14n	'dcmp[n] + utp[n] <=> dcdp[n] + udp[n] '	Cytidylate kinase (dCMP,CTP),nuclear	'66588'	Nucleotide interconversion
CYTK1m	'atp[m] + cmp[m] <=> adp[m] + cdp[m] '	Cytidylate kinase (CMP),mitochondrial	'22169'	Nucleotide interconversion
CYTK1n	'atp[n] + cmp[n] <=> cdp[n] + adp[n] '	Cytidylate kinase (CMP),nuclear	'66588'	Nucleotide interconversion
CYTK2n	'atp[n] + dcmp[n] <=> dcdp[n] + adp[n] '	Cytidylate kinase (dCMP),nuclear	'66588'	Nucleotide interconversion
CYTK3	'gtp[c] + cmp[c] <=> gdp[c] + cdp[c] '	Cytidylate kinase (CMP)(GTP)	'229949'	Nucleotide interconversion
CYTK3n	'ctp[n] + dcmp[n] <=> cdp[n] + dcdp[n] '	Cytidylate kinase (dCMP,CTP),nuclear	'66588'	Nucleotide interconversion
CYTK4	'gtp[c] + dcmp[c] <=> gdp[c] + dcdp[c] '	Cytidylate kinase (dCMP)(GTP)	'229949'	Nucleotide interconversion
CYTK4n	'dcmp[n] + gtp[n] <=> dcdp[n] + gdp[n] '	Cytidylate kinase (dCMP,GTP),nuclear	'66588'	Nucleotide interconversion
CYTK2_1	'ctp[c] + dcmp[c] <=> cdp[c] + dcdp[c] '	Adenylate kinase	'66588'	Nucleotide interconversion
CYTK5n	'cmp[n] + gtp[n] <=> cdp[n] + gdp[n] '	Cytidylate kinase (CMP),nuclear	'66588'	Nucleotide interconversion
CPK1	'cmp[c] + ctp[c] <=> 2 cdp[c] '	Adenylate kinase	'66588'	Nucleotide interconversion
CYTK6n	'ctp[n] + cmp[n] <=> 2 cdp[n] '	Cytidylate kinase (CMP,CTP),nuclear	'66588'	Nucleotide interconversion
CYTK7	'cmp[c] + utp[c] <=> udp[c] + cdp[c] '	Cytidylate kinase (CMP,UTP)	'66588'	Nucleotide interconversion
CYTK7n	'cmp[n] + utp[n] <=> cdp[n] + udp[n] '	Cytidylate kinase (CMP,UTP),nuclear	'66588'	Nucleotide interconversion
CYTK8	'datp[c] + cmp[c] <=> dadp[c] + cdp[c] '	Cytidylate kinase (CMP,dATP)	'66588'	Nucleotide interconversion
CYTK8n	'cmp[n] + datp[n] <=> cdp[n] + dadp[n] '	Cytidylate kinase (CMP,dATP),nuclear	'66588'	Nucleotide interconversion
CYTK9	'cmp[c] + dctp[c] <=> cdp[c] + dcdp[c] '	Cytidylate kinase (CMP,dCTP)	'66588'	Nucleotide interconversion
CYTK9n	'cmp[n] + dctp[n] <=> cdp[n] + dcdp[n] '	Cytidylate kinase (CMP,dCTP),nuclear	'66588'	Nucleotide interconversion
D_3AIBt	'3aib__D[c] -> 3aib__D[e] '	D-3-amino-isobutyrate transport	''	Transport, extracellular
D3AIBTm	'pyr[m] + 3aib__D[m] <=> 2mop[m] + ala__L[m] '	D-3-Amino-isobutanoate:pyruvate aminotransferase, mitochondrial	'268782'	Pyrimidine catabolism
DADA	'h2o[c] + h[c] + dad_2[c] -> nh4[c] + din[c] '	Deoxyadenosine deaminase	'11486'	Nucleotide interconversion
DADAe	'h[e] + h2o[e] + dad_2[e] -> nh4[e] + din[e] '	Deoxyadenosine deaminase, extracellular	'11486'	Nucleotide interconversion
DADNK	'atp[c] + dad_2[c] -> adp[c] + h[c] + damp[c] '	Deoxyadenosine kinase	''	Nucleotide interconversion
DADNt4	'dad_2[e] <=> dad_2[c] '	Deoxyadenosine transport via diffusion	'13340'	Transport, extracellular
DAG_HSter	'dag_hs[r] -> dag_hs[c] '	Diacylglycerol ER export	''	Transport, endoplasmic reticular
DAGK_hs	'atp[c] + dag_hs[c] -> adp[c] + h[c] + pa_hs[c] '	Diacylglycerol phosphate kinase (homo sapiens)	'( 320127 or 217480 or 104418 or 380921 or 110197 or 227333 or 13139 or 56077 or 110524 )'	Glycerophospholipid metabolism
DAGKn_hs	'atp[n] + dag_hs[n] -> h[n] + adp[n] + pa_hs[n] '	Diacylglycerol phosphate kinase (homo sapiens)	'( 104418 or 320127 )'	Glycerophospholipid metabolism
DAGt	'dag_hs[e] <=> dag_hs[c] '	Diacylglycerol Transport	''	Transport, extracellular
DALAOXx	'o2[x] + h2o[x] + ala__D[x] -> h2o2[x] + pyr[x] + nh4[x] '	D-Alanine Oxidase (x)	'13142'	D-alanine metabolism
DALAt2r	'h[e] + ala__D[e] <=> h[c] + ala__D[c] '	D-alanine transport via proton symport	'215335'	Transport, extracellular
DALAxt	'ala__D[c] -> ala__D[x] '	D-Alanine transport to perixosome	''	D-alanine metabolism
DARGOp	'o2[x] + h2o[x] + arg__D[x] -> h2o2[x] + nh4[x] + 5g2oxpt[x] '	D-arginine oxidase, perixosomal	'13142'	Arginine and proline metabolism
DASCBH	'h2o[c] + dhdascb[c] -> h[c] + 23doguln[c] '	L-Dehydroascorbate lactonohydrolase	''	Vitamin C metabolism
DASCBR_1	'nadph[c] + dhdascb[c] -> nadp[c] + ascb__L[c] '	Dehydroascorbate Reductase	'( 93692 or 69367 )'	Vitamin C metabolism
DASPO1p	'o2[x] + h2o[x] + asp__D[x] -> h2o2[x] + nh4[x] + oaa[x] '	D-aspartate oxidase, peroxisomal	'70503'	Alanine and aspartate metabolism
DATPtn	'datp[c] <=> datp[n] '	DATP diffusion in nucleus	''	Transport, nuclear
DCIm	'dd2coa[m] <=> dd3coa[m] '	Dodecenoyl-Coenzyme A delta isomerase	'( 13177 or 23986 )'	Fatty acid oxidation
DCK1m	'atp[m] + dcyt[m] <=> h[m] + adp[m] + dcmp[m] '	Deoxycytidine kinase, mitochondrial (ATP)	''	Nucleotide interconversion
DCK1n	'atp[n] + dcyt[n] <=> h[n] + dcmp[n] + adp[n] '	Deoxycytidine kinase, nuclear (ATP)	'13178'	Nucleotide interconversion
DCK2n	'utp[n] + dcyt[n] <=> h[n] + dcmp[n] + udp[n] '	Deoxycytidine kinase, nuclear (UTP)	'13178'	Nucleotide interconversion
DCSPTN1COAtx	'dcsptn1coa[c] <=> dcsptn1coa[x] '	Fatty acid intracellular transport	''	Transport, peroxisomal
DCSPTN1CPT1	'crn[c] + dcsptn1coa[c] <=> coa[c] + dcsptn1crn[c] '	Carnitine O-palmitoyltransferase	'( 12895 or 78070 or 12894 )'	Fatty acid oxidation
DCSPTN1CPT2	'coa[m] + dcsptn1crn[m] <=> crn[m] + dcsptn1coa[m] '	Carnitine transferase	'12896'	Fatty acid oxidation
DCSPTN1CRNt	'dcsptn1crn[c] <=> dcsptn1crn[m] '	Transport into the mitochondria (carnitine)	'57279'	Fatty acid oxidation
DCSPTN1t	'dcsptn1[e] <=> dcsptn1[c] '	Fatty acid transport via diffusion	''	Transport, extracellular
DCT	'L_dpchrm[c] <=> 56dihindlcrbxlt[c] '	Dopachrome tautomerase	'13190'	Tyrosine metabolism
DCTPtn	'dctp[c] <=> dctp[n] '	DCTP diffusion in nucleus	''	Transport, nuclear
DCYTD	'h2o[c] + h[c] + dcyt[c] -> nh4[c] + duri[c] '	Deoxycytidine deaminase	'( 72269 or 11628 )'	Pyrimidine catabolism
DCYTDn	'h2o[n] + h[n] + dcyt[n] -> nh4[n] + duri[n] '	Deoxycytidine deaminase, nuclear	'11628'	Nucleotide interconversion
DCYTt	'dcyt[e] <=> dcyt[c] '	Deoxycytidine transport via diffusion	'13340'	Transport, extracellular
DDPGAm	'4h2oglt[m] <=> pyr[m] + glx[m] '	2-dehydro-3-deoxy-phosphogluconate aldolase, mitochondrial	''	Arginine and proline metabolism
DEBRISOQUINEt	'debrisoquine[e] <=> debrisoquine[c] '	DEBRISOQUINEt	'20518'	Transport, extracellular
DECDPtm	'decdp[c] <=> decdp[m] '	Lipid, flip-flop intracellular transport	''	Transport, mitochondrial
DEDOLP1_L	'h2o[c] + 0.1 dedoldp__L[c] -> h[c] + pi[c] + 0.1 dedolp__L[c] '	Dehydrodolichol diphosphate phosphatase (liver)	''	N-glycan synthesis
DEDOLP2_L	'h2o[c] + 0.1 dedolp__L[c] -> pi[c] + 0.1 dedol__L[c] '	Dehydrodolichol phosphate phosphatase (liver)	''	N-glycan synthesis
DEDOLR_L	'h[c] + nadph[c] + 0.1 dedol__L[c] -> nadp[c] + 0.1 dolichol__L[c] '	Dehydrodolichol reductase (liver)	''	N-glycan synthesis
DESAT16_2	'o2[c] + h[c] + nadh[c] + pmtcoa[c] -> 2 h2o[c] + nad[c] + hdcoa[c] '	Palmitoyl-CoA desaturase (n-C16:0CoA -> n-C16:1CoA)	'20249'	Fatty acid synthesis
DESAT18_10	'o2[c] + h[c] + nadh[c] + lnlncacoa[c] -> 2 h2o[c] + nad[c] + strdnccoa[c] '	Fatty acyl-CoA desaturase (n-C18:2CoA -> n-C18:3CoA)	'56473'	Fatty acid synthesis
DESAT18_3	'o2[c] + h[c] + nadh[c] + stcoa[c] -> 2 h2o[c] + nad[c] + odecoa[c] '	Stearoyl-CoA desaturase (n-C18:0CoA -> n-C18:1CoA)	'20249'	Fatty acid synthesis
DESAT18_11	'o2[c] + h[c] + nadh[c] + stcoa[c] -> 2 h2o[c] + nad[c] + octd11ecoa[c] '	Stearoyl Coenzyme A Desaturase (N-C18:0CoA -> N-C18:1CoA)	'20249'	Fatty acid synthesis
DESAT18_5	'o2[c] + h[c] + nadh[c] + stcoa[c] -> 2 h2o[c] + nad[c] + od2coa[c] '	Stearoyl-CoA desaturase (n-C18:0CoA -> n-C18:1CoA)	'20249'	Fatty acid synthesis
DESAT18_6	'o2[c] + h[c] + nadh[c] + odecoa[c] -> 2 h2o[c] + nad[c] + lneldccoa[c] '	Fatty acyl-CoA desaturase (n-C18:1CoA -> n-C18:2CoA)	'56473'	Fatty acid synthesis
DESAT18_12	'o2[c] + h[c] + nadh[c] + octd11ecoa[c] -> 2 h2o[c] + nad[c] + lneldccoa[c] '	Fatty Acyl Coenzyme A Desaturase (N-C18:1CoA -> N-C18:2CoA)	'56473'	Fatty acid synthesis
DESAT18_8	'o2[c] + h[c] + nadh[c] + od2coa[c] -> 2 h2o[c] + nad[c] + lneldccoa[c] '	Fatty acyl-CoA desaturase (n-C18:1CoA -> n-C18:2CoA)	'56473'	Fatty acid synthesis
DESAT18_9	'o2[c] + h[c] + nadh[c] + lnlccoa[c] -> 2 h2o[c] + nad[c] + lnlncgcoa[c] '	Linoleoyl-CoA, hydrogen-donor:oxygen oxidoreductase	'( 56473 or 76267 )'	Fatty acid synthesis
DESAT20_1	'o2[c] + h[c] + nadh[c] + dlnlcgcoa[c] -> 2 h2o[c] + nad[c] + arachdcoa[c] '	Fatty acyl-CoA desaturase (n-C20:3CoA -> n-C20:4CoA)	'76267'	Fatty acid synthesis
DESAT20_2	'o2[c] + h[c] + nadh[c] + eicostetcoa[c] -> 2 h2o[c] + nad[c] + tmndnccoa[c] '	Fatty acyl-CoA desaturase (n-C20:4CoA -> n-C20:5CoA)	'76267'	Fatty acid synthesis
DESAT22_1p	'h[x] + nadh[x] + o2[x] + adrncoa[x] -> nad[x] + 2 h2o[x] + dcsptn1coa[x] '	Fatty acyl-CoA desaturase (n-C22:4CoA -> n-C22:5CoA)	''	Fatty acid synthesis
DESAT22_2p	'h[x] + nadh[x] + o2[x] + clpndcoa[x] -> nad[x] + 2 h2o[x] + c226coa[x] '	Fatty acyl-CoA desaturase (n-C22:5CoA -> n-C22:6CoA)	''	Fatty acid synthesis
DESAT24_1	'o2[c] + h[c] + nadh[c] + tetpent3coa[c] -> 2 h2o[c] + nad[c] + tethex3coa[c] '	Fatty acyl-CoA desaturase (n-C24:5CoA -> n-C24:6CoA)	'56473'	Fatty acid synthesis
DGAT	'Rtotal3coa[c] + dag_hs[c] -> coa[c] + tag_hs[c] '	Diacylglycerol acyltransferase	'( 13350 or 67800 )'	Triacylglycerol synthesis
DGCHOLte	'dgchol[e] <=> dgchol[c] '	Bile acid intracellular transport	''	Transport, extracellular
DGCHOLtx	'dgchol[x] <=> dgchol[c] '	Bile acid intracellular transport	''	Transport, peroxisomal
DGK2m	'datp[m] + dgmp[m] <=> dadp[m] + dgdp[m] '	Deoxyguanylate kinase (dGMP:dATP) (mitochondrial)	''	Nucleotide interconversion
DGNSKm	'atp[m] + dgsn[m] -> h[m] + adp[m] + dgmp[m] '	Deoxyguanosine kinase	'27369'	Nucleotide interconversion
DGSNt	'dgsn[e] <=> dgsn[c] '	Deoyguanosine transport via diffusion	'13340'	Transport, extracellular
DGSNtm	'dgsn[c] <=> dgsn[m] '	Deoyguanosine transport in mitochondria	''	Transport, mitochondrial
DGTPtn	'dgtp[c] <=> dgtp[n] '	DGTP diffusion in nucleus	''	Transport, nuclear
DGULND	'h[c] + 3dhguln[c] <=> co2[c] + xylu__L[c] '	Dehydro-L-gulonate decarboxylase	''	Pentose phosphate pathway
DHAAt1r	'dhdascb[e] <=> dhdascb[c] '	Dehydroascorbate transport (uniport)	'( 20527 or 20525 or 20528 )'	Transport, extracellular
DHCHOLESTANATEtm	'dhcholestanate[m] <=> dhcholestanate[x] '	Lipid, flip-flop intracellular transport	''	Transport, peroxisomal
DHCR241r	'zymst[r] + fadh2[r] -> fad[r] + zymstnl[r] '	24-dehydrocholesterol reductase [Precursor]	'74754'	Cholesterol metabolism
DHCR242r	'fadh2[r] + chlstol[r] -> fad[r] + lthstrl[r] '	24-dehydrocholesterol reductase [Precursor]	'( 74754 or 13122 )'	Cholesterol metabolism
DHCR243r	'fadh2[r] + dsmsterol[r] -> chsterol[r] + fad[r] '	24-dehydrocholesterol reductase [Precursor]	'74754'	Cholesterol metabolism
DHCR71r	'h[r] + nadph[r] + ddsmsterol[r] -> nadp[r] + dsmsterol[r] '	7-dehydrocholesterol reductase	'13360'	Cholesterol metabolism
DHCR72r	'7dhchsterol[r] + h[r] + nadph[r] -> nadp[r] + chsterol[r] '	7-dehydrocholesterol reductase	'13360'	Cholesterol metabolism
DHCRD1	'nadp[c] + dhcrm_hs[c] -> h[c] + nadph[c] + crm_hs[c] '	Dihydroceramide desaturase	'( 13244 or 70059 )'	Sphingolipid metabolism
DHCRD2	'dhcrm_hs[c] + fad[c] -> crm_hs[c] + fadh2[c] '	Dihydroceramide desaturase	'( 13244 or 70059 )'	Sphingolipid metabolism
DHDPBMTm	'3dpdhb[m] + amet[m] -> h[m] + ahcys[m] + 3dpdhb_me[m] '	Dihydroxydecaprenylbenzoate methyltransferase	'230027'	Ubiquinone synthesis
DHEASt	'hco3[c] + dheas[e] <=> hco3[e] + dheas[c] '	Dehydroepiandrosterone sulfate transport via bicarbonate countertransport	'( 101488 or 108096 or 28253 )'	Transport, extracellular
DHEAStr	'dheas[r] <=> dheas[c] '	Dheas intracellular transport	''	Transport, extracellular
DHEASULT	'paps[c] + dhea[c] -> h[c] + pap[c] + dheas[c] '	Dehydroepiandrosterone sulfotransferase	'( 20860 or 20859 or 629219 or 434264 or 629203 or 434121 or 20887 )'	Steroid metabolism
DHEAtr	'dhea[r] <=> dhea[c] '	Dehydroepiandrosterone transport	''	Transport, endoplasmic reticular
DHFtl	'dhf[c] <=> dhf[l] '	Dihydrofolate reversible lysosomal transport	''	Transport, lysosomal
DHFtm	'dhf[c] <=> dhf[m] '	Dihydrofolate reversible mitochondrial transport	''	Transport, mitochondrial
DHORD9	'q10[m] + dhor__S[c] -> orot[c] + q10h2[m] '	Dihydoorotic acid dehydrogenase (quinone10)	'56749'	Pyrimidine synthesis
DHPM1	'h2o[c] + 56dura[c] -> h[c] + cala[c] '	Dihydropyrimidinase (5,6-dihydrouracil)	'( 64705 or 22240 or 12934 )'	Pyrimidine catabolism
DHPM2	'h2o[c] + 56dthm[c] -> h[c] + 3uib[c] '	Dihydropyrimidinase (dihydrothymine)	'64705'	Pyrimidine catabolism
DHPR2	'5mthf[c] + dhbpt[c] -> h[c] + mlthf[c] + thbpt[c] '	6,7-dihydropteridine reduction	''	Tetrahydrobiopterin metabolism
DIDPtn	'didp[c] <=> didp[n] '	DIDP nuclear transport	''	Transport, nuclear
DIGALSGALSIDEtg	'digalsgalside_hs[c] <=> digalsgalside_hs[g] '	Digalsgalside hs intracellular transport	''	Transport, golgi apparatus
DIGALSIDEtg	'digalside_hs[c] <=> digalside_hs[g] '	Digalside hs intracellular transport	''	Transport, golgi apparatus
DIGALSIDEtl	'digalside_hs[c] <=> digalside_hs[l] '	Digalside hs intracellular transport	''	Transport, lysosomal
DINt	'din[e] <=> din[c] '	Deoxyinosine transport via diffusion	'13340'	Transport, extracellular
DITPtn	'ditp[c] <=> ditp[n] '	DITP nuclear transport	''	Transport, nuclear
DKMPPD	'h2o[c] + o2[c] + dkmpp[c] -> 2 h[c] + pi[c] + for[c] + 2kmb[c] '	2,3-diketo-5-methylthio-1-phosphopentane degradation reaction	''	Arginine and proline metabolism
D_LACt2	'h[e] + lac__D[e] <=> h[c] + lac__D[c] '	D lactate transport via proton symport	'( 20503 or 57274 or 20501 or 80879 )'	Transport, extracellular
D_LACtm	'h[c] + lac__D[c] <=> h[m] + lac__D[m] '	D lactate transport mitochondrial	'20501'	Transport, mitochondrial
DLNLCGCPT1	'crn[c] + dlnlcgcoa[c] <=> coa[c] + dlnlcgcrn[c] '	Carnitine O-palmitoyltransferase	'( 12895 or 78070 or 12894 )'	Fatty acid oxidation
DLNLCGCPT2	'coa[m] + dlnlcgcrn[m] <=> crn[m] + dlnlcgcoa[m] '	Carnitine transferase	'12896'	Fatty acid oxidation
DLNLCGCRNt	'dlnlcgcrn[c] <=> dlnlcgcrn[m] '	Transport into the mitochondria (carnitine)	'57279'	Fatty acid oxidation
DLNLCGt	'dlnlcg[e] <=> dlnlcg[c] '	Fatty acid transport via diffusion	'26459'	Transport, extracellular
DM_13_cis_oretn_n	'13_cis_oretn[n] -> '	13-cis-oxo-retinoic acid demand	''	Exchange/demand reaction
DM_13_cis_retn_n	'13_cis_retn[n] -> '	13-cis-retinoate demand	''	Exchange/demand reaction
DM_Asn_X_Ser_Thr_l	'Asn_X_Ser_Thr[l] -> '	DM Asn X Ser FSLASH Thr LPAREN ly RPAREN	''	Exchange/demand reaction
DM_avite2_c	'avite2[c] -> '	Alpha-Tocotrienol demand	''	Exchange/demand reaction
DM_bvite_c	'bvite[c] -> '	Beta-tocopherol demand	''	Exchange/demand reaction
DM_core5_g	'core5[g] -> '	Demand for Core5, Golgi Apparatus	''	Exchange/demand reaction
DM_core7_g	'core7[g] -> '	Demand for Core7, Golgi Apparatus	''	Exchange/demand reaction
DM_core8_g	'core8[g] -> '	Demand for Core8, Golgi Apparatus	''	Exchange/demand reaction
DM_datp_m	'datp[m] -> '	DATP demand	''	Exchange/demand reaction
DM_datp_n	'datp[n] -> '	Demand for dATP, Nuclear	''	Exchange/demand reaction
DM_dctp_m	'dctp[m] -> '	DCTP demand	''	Exchange/demand reaction
DM_dctp_n	'dctp[n] -> '	Demand for dCTP, Nuclear	''	Exchange/demand reaction
DM_dem2emgacpail_prot_hs_r	'dem2emgacpail_prot_hs[r] -> '	Demand for Deacylated-(Phosphoethanolaminyl-Dimannosyl),(Phosphoethanolaminyl)-Mannosyl-Glucosaminyl-Acylphosphatidylinositol, Endoplasmatic Reticulum	''	Exchange/demand reaction
DM_dgpi_prot_hs_r	'dgpi_prot_hs[r] -> '	Demand for Deacylated-Glycophosphatidylinositol (Gpi)-Anchored Protein, Endoplasmatic Reticulum	''	Exchange/demand reaction
DM_dgtp_m	'dgtp[m] -> '	Demand for dGTP, Mitochondrial	''	Exchange/demand reaction
DM_dgtp_n	'dgtp[n] -> '	Demand for dGTP, Nuclear	''	Exchange/demand reaction
DM_dsT_antigen_g	'dsT_antigen[g] -> '	Demand for Disialyl-T Antigen, Golgi Apparatus	''	Exchange/demand reaction
DM_dttp_m	'dttp[m] -> '	DTTP demand	''	Exchange/demand reaction
DM_dttp_n	'dttp[n] -> '	Demand for dTTP, Nuclear	''	Exchange/demand reaction
DM_ethamp_r	'ethamp[r] -> '	Ethanolamine phosphate demand	''	Exchange/demand reaction
DM_gncore2_g	'gncore2[g] -> '	Demand for gncore 2, Golgi Apparatus	''	Exchange/demand reaction
DM_gpi_sig_r	'gpi_sig[r] -> '	DM gpi sig LPAREN er RPAREN	''	Exchange/demand reaction
DM_hretn_n	'hretn[n] -> '	4 hydroxy retinoic acid demand	''	Exchange/demand reaction
DM_kdn_c	'kdn[c] -> '	Demand for 2-Keto-3-Deoxy-D-Glycero-D-Galactononic Acid, Cytosolic	''	Exchange/demand reaction
DM_m3gacpail_prot_hs_r	'm3gacpail_prot_hs[r] -> '	Demand for Phosphoethanolaminyl-Trimannosyl-Glucosaminyl-Acylphosphatidylinositol (H6), Endoplasmatic Reticulum	''	Exchange/demand reaction
DM_melanin_c	'melanin[c] -> '	Demand for Melanin, Cytosolic	''	Exchange/demand reaction
DM_mem2emgacpail_prot_hs_r	'mem2emgacpail_prot_hs[r] -> '	Demand for ({[(mannosyl),(phosphoethanolaminyl)]-dimannosyl},{phosphoethanolaminyl})-mannosyl-glucosaminyl-acylphosphatidylinositol-Protein (M4B), Endoplasmatic Reticulum	''	Exchange/demand reaction
DM_n5m2masn_g	'n5m2masn[g] -> '	Demand for ((N-Acetyl-D-Glucosaminyl)5-(Alpha-D-Mannosyl)2-Beta-D-Mannosyl-Diacetylchitobiosyl)-L-Asparagine (Protein), Golgi Apparatus	''	Exchange/demand reaction
DM_oretn_n	'oretn[n] -> '	4-oxo-retonoic acid demand	''	Exchange/demand reaction
DM_Ser_Thr_l	'Ser_Thr[l] -> '	DM Ser FSLASH Thr LPAREN ly RPAREN	''	Exchange/demand reaction
DM_Ser_Gly_Ala_X_Gly_l	'Ser_Gly_Ala_X_Gly[l] -> '	DM Ser Gly FSLASH Ala X Gly LPAREN ly RPAREN	''	Exchange/demand reaction
DM_sprm_c	'sprm[c] -> '	Demand for Spermine, Cytosolic	''	Exchange/demand reaction
DM_sTn_antigen_g	'sTn_antigen[g] -> '	Demand for Sialyl-Tn Antigen, Golgi Apparatus	''	Exchange/demand reaction
SK_T_antigen_g	'T_antigen[g] -> '	DM T antigen[g]	''	Exchange/demand reaction
DM_yvite_c	'gtocophe[c] -> '	Gamma-Tocopherol demand	''	Exchange/demand reaction
DMANTIPYRINEte	'dmantipyrine[e] <=> dmantipyrine[c] '	Xenobiotic transport	''	Transport, extracellular
DMATTx	'dmpp[x] + ipdp[x] -> grdp[x] + ppi[x] '	Dimethylallyltranstransferase	'110196'	Cholesterol metabolism
DMGDHm	'h2o[m] + fad[m] + dmgly[m] -> fadh2[m] + fald[m] + sarcs[m] '	Dimethylglycine dehydrogenase, mitochondrial	'74129'	Glycine, serine, alanine, and threonine metabolism
DMGtm	'dmgly[c] <=> dmgly[m] '	Dimethylglycine transport via diffusion (cytosol to mitochondria)	''	Transport, mitochondrial
DMHPTCRNCPT2	'coa[m] + dmhptcrn[m] <=> crn[m] + dmhptcoa[m] '	2,6 dimethylheptanoly CoA carnitine transferase	''	Fatty acid oxidation
DMHPTCRNt	'dmhptcrn[c] <=> dmhptcrn[m] '	2,6 dimethylheptanoyl crn transport	''	Fatty acid oxidation
DMHPTCRNte	'dmhptcrn[c] <=> dmhptcrn[e] '	2,6 dimethylheptanoyl carnitine transport	''	Transport, extracellular
DMNONCOACRNCPT1	'crn[c] + dmnoncoa[c] <=> coa[c] + dmnoncrn[c] '	DMNONCOACRNCPT1	''	Fatty acid oxidation
C110CPT2m	'coa[m] + dmnoncrn[m] <=> crn[m] + dmnoncoa[m] '	DMNONCRNCPT2	''	Fatty acid oxidation
DMNONCRNt	'dmnoncrn[c] <=> dmnoncrn[m] '	4,8 dimethylnonanoyl crn transport	''	Fatty acid oxidation
DNADtn	'dnad[c] <=> dnad[n] '	DNAD transport, nuclear trhough pore	''	Transport, nuclear
DNDPt10m	'dadp[c] + dcdp[m] -> dcdp[c] + dadp[m] '	DADP transport via dCDP antiport	'67283'	Transport, mitochondrial
DNDPt11m	'dadp[c] + dgdp[m] -> dgdp[c] + dadp[m] '	DADP transport via dGDP antiport	'67283'	Transport, mitochondrial
DNDPt12m	'adp[m] + dadp[c] -> adp[c] + dadp[m] '	DADP transport via ADP antiport	'67283'	Transport, mitochondrial
DNDPt13m	'atp[m] + dadp[c] -> atp[c] + dadp[m] '	DADP transport via ATP antiport	'67283'	Transport, mitochondrial
DNDPt14m	'dtdp[m] + dudp[c] -> dtdp[c] + dudp[m] '	DUDP transport via dTDP antiport	'67283'	Transport, mitochondrial
DNDPt15m	'dgdp[m] + dudp[c] -> dgdp[c] + dudp[m] '	DUDP transport via dGDP antiport	'67283'	Transport, mitochondrial
DNDPt16m	'dadp[m] + dudp[c] -> dadp[c] + dudp[m] '	DUDP transport via dADP antiport	'67283'	Transport, mitochondrial
DNDPt17m	'dcdp[m] + dudp[c] -> dcdp[c] + dudp[m] '	DUDP transport via dCDP antiport	'67283'	Transport, mitochondrial
DNDPt18m	'adp[m] + dudp[c] -> adp[c] + dudp[m] '	DUDP transport via ADP antiport	'67283'	Transport, mitochondrial
DNDPt19m	'atp[m] + dudp[c] -> atp[c] + dudp[m] '	DUDP transport via ATP antiport	'67283'	Transport, mitochondrial
DNDPt1m	'adp[m] + datp[c] -> adp[c] + datp[m] '	DATP transport via ADP antiport	'67283'	Transport, mitochondrial
DNDPt20m	'atp[m] + dtdp[c] -> atp[c] + dtdp[m] '	DTDP transport via ATP antiport	'67283'	Transport, mitochondrial
DNDPt21m	'adp[m] + dtdp[c] -> adp[c] + dtdp[m] '	DTDP transport via ADP antiport	'67283'	Transport, mitochondrial
DNDPt23m	'dgdp[m] + dtdp[c] -> dgdp[c] + dtdp[m] '	DTDP transport via dGTP antiport	'67283'	Transport, mitochondrial
DNDPt24m	'dadp[m] + dtdp[c] -> dadp[c] + dtdp[m] '	DTDP transport via dADP antiport	'67283'	Transport, mitochondrial
DNDPt25m	'dcdp[m] + dtdp[c] -> dcdp[c] + dtdp[m] '	DTDP transport via dCDP antiport	'67283'	Transport, mitochondrial
DNDPt28m	'dcdp[c] + dgdp[m] -> dgdp[c] + dcdp[m] '	DCDP transport via dGDP antiport	'67283'	Transport, mitochondrial
DNDPt2m	'atp[m] + datp[c] -> atp[c] + datp[m] '	DATP transport via ATP antiport	'67283'	Transport, mitochondrial
DNDPt30m	'adp[m] + dcdp[c] -> adp[c] + dcdp[m] '	DCDP transport via ADP antiport	'67283'	Transport, mitochondrial
DNDPt31m	'atp[m] + dcdp[c] -> atp[c] + dcdp[m] '	DCDP transport via ATP antiport	'67283'	Transport, mitochondrial
DNDPt32m	'atp[m] + dgdp[c] -> atp[c] + dgdp[m] '	DGDP transport via ATP antiport	'67283'	Transport, mitochondrial
DNDPt37m	'dtdp[m] + dutp[c] -> dtdp[c] + dutp[m] '	DUTP transport via dTDP antiport	'67283'	Transport, mitochondrial
DNDPt38m	'dudp[m] + dutp[c] -> dudp[c] + dutp[m] '	DUTP transport via dUDP antiport	'67283'	Transport, mitochondrial
DNDPt39m	'dgdp[m] + dutp[c] -> dgdp[c] + dutp[m] '	DUTP transport via dGDP antiport	'67283'	Transport, mitochondrial
DNDPt3m	'datp[c] + dcdp[m] -> dcdp[c] + datp[m] '	DATP transport via dCDP antiport	'67283'	Transport, mitochondrial
DNDPt40m	'dadp[m] + dutp[c] -> dadp[c] + dutp[m] '	DUTP transport via dADP antiport	'67283'	Transport, mitochondrial
DNDPt41m	'dcdp[m] + dutp[c] -> dcdp[c] + dutp[m] '	DUTP transport via dCDP antiport	'67283'	Transport, mitochondrial
DNDPt42m	'adp[m] + dutp[c] -> adp[c] + dutp[m] '	DUTP transport via ADP antiport	'67283'	Transport, mitochondrial
DNDPt43m	'atp[m] + dutp[c] -> atp[c] + dutp[m] '	DUTP transport via ATP antiport	'67283'	Transport, mitochondrial
DNDPt44m	'atp[m] + dttp[c] -> atp[c] + dttp[m] '	DTTP transport via ATP antiport	'67283'	Transport, mitochondrial
DNDPt45m	'adp[m] + dttp[c] -> adp[c] + dttp[m] '	DTTP transport via ADP antiport	'67283'	Transport, mitochondrial
DNDPt46m	'dudp[m] + dttp[c] -> dttp[m] + dudp[c] '	DTTP transport via dUDP antiport	'67283'	Transport, mitochondrial
DNDPt47m	'dtdp[m] + dttp[c] -> dttp[m] + dtdp[c] '	Deoxynucleotide carrier (dttp), mitochondrial	'67283'	Transport, mitochondrial
DNDPt48m	'dgdp[m] + dttp[c] -> dgdp[c] + dttp[m] '	DTTP transport via dGDP antiport	'67283'	Transport, mitochondrial
DNDPt49m	'dadp[m] + dttp[c] -> dadp[c] + dttp[m] '	DTTP transport via dADP antiport	'67283'	Transport, mitochondrial
DNDPt4m	'datp[c] + dudp[m] -> datp[m] + dudp[c] '	DATP transport via dUDP antiport	'67283'	Transport, mitochondrial
DNDPt50m	'dcdp[m] + dttp[c] -> dcdp[c] + dttp[m] '	DTTP transport via dCDP antiport	'67283'	Transport, mitochondrial
DNDPt51m	'dctp[c] + dcdp[m] -> dcdp[c] + dctp[m] '	Deoxynucleotide carrier (dctp), mitochondrial	'67283'	Transport, mitochondrial
DNDPt52m	'dctp[c] + dudp[m] -> dctp[m] + dudp[c] '	DCTP transport via dUDP antiport	'67283'	Transport, mitochondrial
DNDPt53m	'dctp[c] + dgdp[m] -> dgdp[c] + dctp[m] '	DCTP transport via dGDP antiport	'67283'	Transport, mitochondrial
DNDPt54m	'dctp[c] + dadp[m] -> dadp[c] + dctp[m] '	DCTP transport via dADP antiport	'67283'	Transport, mitochondrial
DNDPt55m	'adp[m] + dctp[c] -> adp[c] + dctp[m] '	DCTP transport via ADP antiport	'67283'	Transport, mitochondrial
DNDPt56m	'atp[m] + dctp[c] -> atp[c] + dctp[m] '	DCTP transport via ATP antiport	'67283'	Transport, mitochondrial
DNDPt57m	'atp[m] + dgtp[c] -> atp[c] + dgtp[m] '	DGTP transport via ATP antiport	'67283'	Transport, mitochondrial
DNDPt58m	'adp[m] + dgtp[c] -> adp[c] + dgtp[m] '	DGTP transport via ADP antiport	'67283'	Transport, mitochondrial
DNDPt59m	'dgtp[c] + dadp[m] -> dadp[c] + dgtp[m] '	DGTP transport via dADP antiport	'67283'	Transport, mitochondrial
DNDPt5m	'datp[c] + dtdp[m] -> datp[m] + dtdp[c] '	DATP transport via dTDP antiport	'67283'	Transport, mitochondrial
DNDPt60m	'dgtp[c] + dudp[m] -> dgtp[m] + dudp[c] '	DGTP transport via dUDP antiport	'67283'	Transport, mitochondrial
DNDPt61m	'dgtp[c] + dtdp[m] -> dgtp[m] + dtdp[c] '	DGTP transport via dTDP antiport	'67283'	Transport, mitochondrial
DNDPt62m	'dgtp[c] + dgdp[m] -> dgdp[c] + dgtp[m] '	DGTP transport via dGDP antiport	'67283'	Transport, mitochondrial
DNDPt63m	'dgtp[c] + dcdp[m] -> dcdp[c] + dgtp[m] '	DGTP transport via dCDP antiport	'67283'	Transport, mitochondrial
DNDPt6m	'datp[c] + dgdp[m] -> dgdp[c] + datp[m] '	DATP transport via dGDP antiport	'67283'	Transport, mitochondrial
DNDPt7m	'datp[c] + dadp[m] -> dadp[c] + datp[m] '	Deoxynucleotide carrier (datp), mitochondrial	'67283'	Transport, mitochondrial
DOGULNO1	'h2o2[c] + 23doguln[c] -> 2 h[c] + oxa[c] + thrnt[c] '	2,3-dioxo-L-gulonate:hydrogen peroxide oxireductase	''	Vitamin C metabolism
DOLGLCP_Lter	'0.1 dolglcp__L[c] -> 0.1 dolglcp__L[r] '	Dolichyl beta-D-glucosyl phosphate flippase (liver)	''	N-glycan synthesis
DOLGPP_Ler	'h2o[r] + 0.1 dolglcp__L[r] -> h[r] + glc__D[r] + 0.1 dolp__L[r] '	Dolichyl-beta-D-glucosyl-phosphate dolichylphosphohydrolase (liver)	''	N-glycan synthesis
DOLICHOL_Lter	'0.1 dolichol__L[r] <=> 0.1 dolichol__L[c] '	Dolichol diffusion, human (liver)	''	N-glycan synthesis
DOLICHOL_Uter	'0.1 dolichol_U[r] <=> 0.1 dolichol_U[c] '	Dolichol diffusion, human (uterus)	''	N-glycan synthesis
DOLK_L	'ctp[c] + 0.1 dolichol__L[c] -> h[c] + cdp[c] + 0.1 dolp__L[c] '	Dolichol kinase, human (liver)	''	N-glycan synthesis
DOLK_U	'ctp[c] + 0.1 dolichol_U[c] -> h[c] + cdp[c] + 0.1 dolp_U[c] '	Dolichol kinase, human (uterus)	''	N-glycan synthesis
DOLMANP_Uter	'0.1 dolmanp_U[c] -> 0.1 dolmanp_U[r] '	Dolichol-phosphate mannose flippase (uterus)	''	N-glycan synthesis
DOLPH_Ler	'h2o[r] + 0.1 dolp__L[r] -> pi[r] + 0.1 dolichol__L[r] '	Dolichol-phosphate phosphohydrolase, human (liver)	'380959'	N-glycan synthesis
DOLPH_Uer	'0.1 dolp_U[r] + h2o[r] -> pi[r] + 0.1 dolichol_U[r] '	Dolichol-phosphate phosphohydrolase, human (uterus)	'380959'	N-glycan synthesis
DOLPMT_U	'0.1 dolp_U[c] + gdpmann[c] -> gdp[c] + 0.1 dolmanp_U[c] '	Dolichyl-phosphate D-mannosyltransferase (uterus)	'( 68563 and 13481 and 13480 )'	N-glycan synthesis
DOLP_Lter	'0.1 dolp__L[r] -> 0.1 dolp__L[c] '	Dolichol phosphate flippase (liver)	''	N-glycan synthesis
DOLP_Uter	'0.1 dolp_U[r] -> 0.1 dolp_U[c] '	Dolichol phosphate flippase (uterus)	''	N-glycan synthesis
DOPABMO_1	'o2[c] + h[c] + dopa[c] + ascb__L[c] -> h2o[c] + nrpphr[c] + dhdascb[c] '	Dopamine Beta-Monooxygenase	'( 59012 or 13166 )'	Tyrosine metabolism
DOPACHRMISO	'o2[c] + 2 2c23dh56dhoxin[c] -> 2 h2o[c] + 2 L_dpchrm[c] '	L-dopachrome isomerase 1	'22173'	Tyrosine metabolism
DOPAMT	'amet[c] + dopa[c] -> h[c] + ahcys[c] + 3moxtyr[c] '	Dopamine:amet O-methyltransferase	'12846'	Tyrosine metabolism
DOPAQNISO1	'dopaqn[c] <=> h[c] + 2c23dh56dhoxin[c] '	Dopaquinone isomerase 1	''	Tyrosine metabolism
DOPASFt	'dopasf[c] -> dopasf[e] '	Dopamine 3-0-sulfate transport (diffusion)	''	Transport, extracellular
DOPASULT	'paps[c] + dopa[c] -> h[c] + pap[c] + dopasf[c] '	Dopamine Sulfotransferase	'20887'	Tyrosine metabolism
DOPAt4_2_r	'2 na1[e] + dopa[e] <=> 2 na1[c] + dopa[c] '	DOPAt4 LPAREN 2 RPAREN r	'( 20538 or 13162 )'	Transport, extracellular
DOPAtu	'dopa[e] <=> dopa[c] '	Dopamine uniport	'( 20519 or 20518 or 20520 )'	Transport, extracellular
DOPAVESSEC_1	'h2o[c] + atp[c] + dopa[c] -> adp[c] + h[c] + pi[c] + dopa[e] '	Secretion of Dopamine via Secretory Vesicle (ATP Driven)	'( 110877 or 214084 )'	Transport, extracellular
DORNOp	'o2[x] + h2o[x] + orn__D[x] -> h2o2[x] + nh4[x] + 5a2opntn[x] '	D-ornithine oxidase, perixosomal	'13142'	Arginine and proline metabolism
DPCOAtl	'dpcoa[l] <=> dpcoa[c] '	Dephospho-CoA transport from lysosome via diffusion	''	Transport, lysosomal
DPGase	'h2o[c] + 23dpg[c] -> pi[c] + 3pg[c] '	Diphosphoglycerate phosphatase	'( 12183 or 18648 or 56012 )'	Glycolysis/gluconeogenesis
DPGM	'13dpg[c] <=> h[c] + 23dpg[c] '	Diphosphoglyceromutase	'( 12183 or 18648 or 56012 )'	Glycolysis/gluconeogenesis
DPHMBDCm	'h[m] + 3dpdhb_me[m] -> co2[m] + 2dp6mep[m] '	3-Decaprenyl-4-hydroxy-5-methoxybenzoate decarboxylation	''	Ubiquinone synthesis
DPMVDx	'atp[x] + 5dpmev[x] -> adp[x] + co2[x] + ipdp[x] + pi[x] '	Diphosphomevalonate decarboxylase	'192156'	Cholesterol metabolism
DPPS	'frdp[c] + 7 ipdp[c] -> 7 ppi[c] + decdp[c] '	Decaprenyl synthase	''	Miscellaneous
DRIBt	'drib[e] <=> drib[c] '	Deoxyribose transport via diffusion	''	Transport, extracellular
DRPA	'2dr5p[c] -> acald[c] + g3p[c] '	Deoxyribose-phosphate aldolase	'232449'	Pentose phosphate pathway
DSAT	'sphgn[c] + Rtotalcoa[c] -> h[c] + coa[c] + dhcrm_hs[c] '	Dihydrosphingosine N-acyltransferase	''	Sphingolipid metabolism
DTDPtn	'dtdp[c] <=> dtdp[n] '	DTDP nuclear transport	''	Transport, nuclear
DTTPtn	'dttp[c] <=> dttp[n] '	DTTP diffusion in nucleus	''	Transport, nuclear
DUDPtn	'dudp[c] <=> dudp[n] '	DUDP nuclear transport	''	Transport, nuclear
DUMPtn	'dump[c] <=> dump[n] '	DUMP nuclear transport	''	Transport, nuclear
DURAD	'nadp[c] + 56dura[c] <=> h[c] + nadph[c] + ura[c] '	Dihydrouracil dehydrogenase (NADP)	'99586'	Pyrimidine catabolism
DURAD2	'nadp[c] + 56dthm[c] <=> h[c] + nadph[c] + thym[c] '	Dihydrothymin dehydrogenase (NADP)	'99586'	Pyrimidine catabolism
DURIK1	'atp[c] + duri[c] -> adp[c] + h[c] + dump[c] '	Deoxyuridine kinase (ATP:Deoxyuridine)	'( 21877 or 57813 )'	Nucleotide interconversion
DURIK1m	'atp[m] + duri[m] -> h[m] + adp[m] + dump[m] '	Deoxyuridine kinase (ATP:Deoxyuridine), mitochondrial	'57813'	Nucleotide interconversion
DURIt	'duri[e] <=> duri[c] '	Deoxyuridine transport via diffusion	'13340'	Transport, extracellular
DURItn	'duri[c] <=> duri[n] '	Deoxyuridine transport in nucleus	''	Transport, nuclear
DUTPDPm	'h2o[m] + dutp[m] -> h[m] + ppi[m] + dump[m] '	DUTP diphosphatase	'( 110074 or 16434 )'	Nucleotide interconversion
DUTPDPn	'h2o[n] + dutp[n] -> ppi[n] + h[n] + dump[n] '	DUTP diphosphatase, nuclear	'110074'	Nucleotide interconversion
EAFLATOXINte	'eaflatoxin[e] <=> eaflatoxin[c] '	Xenobiotic transport	''	Transport, extracellular
EBASTINEOHte	'ebastineoh[e] <=> ebastineoh[c] '	Xenobiotic transport	''	Transport, extracellular
EBASTINEOHtr	'ebastineoh[r] <=> ebastineoh[c] '	Xenobiotic transport	''	Transport, endoplasmic reticular
EBASTINEte	'ebastine[e] <=> ebastine[c] '	Xenobiotic transport	''	Transport, extracellular
EBASTINEtr	'ebastine[r] <=> ebastine[c] '	Xenobiotic transport	''	Transport, endoplasmic reticular
EBP1r	'zymst[r] -> chlstol[r] '	3-beta-hydroxysteroid-delta(8),delta(7)-isomerase	'13595'	Cholesterol metabolism
EBP2r	'zymstnl[r] -> lthstrl[r] '	3-beta-hydroxysteroid-delta(8),delta(7)-isomerase	'13595'	Cholesterol metabolism
ECOAH12m	'h2o[m] + 2mp2coa[m] <=> 3hibutcoa[m] '	Enoyl-coa hydratase, 3-Hydroxyisobutyryl-CoA forming	'( 93747 or ( 97212 and 231086 ))'	Valine, leucine, and isoleucine metabolism
ECOAH1m	'3hbcoa[m] <=> h2o[m] + b2coa[m] '	3-Hydroxybutanoyl-CoA hydro-lyase, mitochondria	'( 11992 or ( 97212 and 231086 ) or 93747 )'	Tryptophan metabolism
ECOAH1x	'3hbcoa[x] <=> h2o[x] + b2coa[x] '	(S)-3-Hydroxybutanoyl-CoA hydro-lyase	'( 51798 or 74147 )'	Tryptophan metabolism
ECOAH9m	'h2o[m] + 2mb2coa[m] <=> 3hmbcoa[m] '	Enoyl-coa hydratase, 3-Hydroxy-2-methylbutyryl-CoA forming	'( 93747 or ( 97212 and 231086 ))'	Valine, leucine, and isoleucine metabolism
EHGLAT2m	'e4hglu[m] + oaa[m] -> asp__L[m] + 4h2oglt[m] '	L-erythro-4-Hydroxyglutamate:2-oxoglutarate aminotransferase 2, mitochondrial	'14719'	Arginine and proline metabolism
EHGLATm	'akg[m] + e4hglu[m] -> glu__L[m] + 4h2oglt[m] '	L erythro 4 Hydroxyglutamate2 oxoglutarate aminotransferase mitochondrial	'14719'	Arginine and proline metabolism
EICOSTETCPT1	'crn[c] + eicostetcoa[c] <=> coa[c] + eicostetcrn[c] '	Carnitine O-palmitoyltransferase	'( 12895 or 78070 or 12894 )'	Fatty acid oxidation
EICOSTETCPT2	'coa[m] + eicostetcrn[m] <=> crn[m] + eicostetcoa[m] '	Carnitine transferase	'12896'	Fatty acid oxidation
EICOSTETCRNt	'eicostetcrn[c] <=> eicostetcrn[m] '	Transport into the mitochondria (carnitine)	'57279'	Fatty acid oxidation
EICOSTETt	'eicostet[e] <=> eicostet[c] '	Fatty acid transport via diffusion	''	Transport, extracellular
ELAIDCPT1	'crn[c] + od2coa[c] <=> coa[c] + elaidcrn[c] '	Carnitine O-palmitoyltransferase	'( 12895 or 78070 or 12894 )'	Fatty acid oxidation
ELAIDCPT2	'coa[m] + elaidcrn[m] <=> crn[m] + od2coa[m] '	Carnitine transferase	'12896'	Fatty acid oxidation
ELAIDCRNt	'elaidcrn[c] <=> elaidcrn[m] '	Transport into the mitochondria (carnitine)	'57279'	Fatty acid oxidation
ELAIDt	'elaid[e] <=> elaid[c] '	Fatty acid transport via diffusion	'26458'	Transport, extracellular
ENGASE2ly	'h2o[l] + n2m2nm[l] -> acgam[l] + n2m2nmn[l] '	Endo-beta-N-acetylglucosaminidase, lysosomal	''	N-glycan degradation
ENGASE3ly	'h2o[l] + ksi_deg2[l] -> acgam[l] + ksi_deg3[l] '	Endo-beta-N-acetylglucosaminidase, lysosomal	''	Keratan sulfate degradation
ENGASEly	'h2o[l] + s2l2n2m2m[l] -> acgam[l] + s2l2n2m2mn[l] '	Endo-beta-N-acetylglucosaminidase, lysosomal	''	N-glycan degradation
ESTRADIOLGLCt	'hco3[c] + estradiolglc[e] <=> hco3[e] + estradiolglc[c] '	Estradiol glucuronide transport via bicarbonate countertransport	'( 28253 or 108115 or 101488 or 108096 or 58807 )'	Transport, extracellular
ESTRADIOLGLCt2	'h2o[c] + atp[c] + estradiolglc[c] -> adp[c] + h[c] + pi[c] + estradiolglc[e] '	17-beta-D-glucuronide transport (ATP-dependent)	'239273'	Transport, extracellular
ESTRADIOLGLCtr	'estradiolglc[c] <=> estradiolglc[r] '	Glucuronidated compound transport	''	Transport, endoplasmic reticular
ESTRADIOLt	'estradiol[e] <=> estradiol[c] '	Transport of Estradiol	''	Transport, extracellular
ESTRADIOLtr	'estradiol[r] <=> estradiol[c] '	Estradiol intracellular transport	''	Transport, endoplasmic reticular
ESTRIOLGLCte	'h2o[c] + atp[c] + estriolglc[c] -> adp[c] + h[c] + pi[c] + estriolglc[e] '	Glucuronidated compound transport	'17250'	Transport, extracellular
ESTRIOLGLCtr	'estriolglc[c] <=> estriolglc[r] '	Glucuronidated compound transport	''	Transport, endoplasmic reticular
ESTRIOLtr	'estriol[r] <=> estriol[c] '	Estriol intracellular transport	''	Transport, endoplasmic reticular
ESTRONEGLCt	'h2o[c] + atp[c] + estroneglc[c] -> adp[c] + h[c] + pi[c] + estroneglc[e] '	ABC transporter	'76408'	Transport, extracellular
ESTRONEGLCtr	'estroneglc[c] <=> estroneglc[r] '	Glucuronidated compound transport	''	Transport, endoplasmic reticular
ESTRONESt	'hco3[c] + estrones[e] <=> hco3[e] + estrones[c] '	Estrone 3-sulfate transport via bicarbonate countertransport	'( 101488 or 58807 or 108096 or 108116 or 108115 or 28253 )'	Transport, extracellular
ESTRONESt2	'2 na1[e] + estrones[e] -> 2 na1[c] + estrones[c] '	Estrone-3-sulfate transport via sodium cotransport	'20493'	Transport, extracellular
ESTRONEtr	'estrone[r] <=> estrone[c] '	Estrone intracellular transport	''	Transport, endoplasmic reticular
ESTSULT	'paps[c] + estrone[c] -> h[c] + pap[c] + estrones[c] '	Estrogen sulfotransferase	'( 20860 or 20887 )'	Steroid metabolism
ETF	'fadh2[m] + etfox[m] -> fad[m] + etfrd[m] '	Electron transfer flavoprotein	'( 110826 and 110842 )'	Fatty acid oxidation
ETFQO	'q10[m] + etfrd[m] -> q10h2[m] + etfox[m] '	Electron transfer flavoprotein-ubiquinone oxidoreductase	'66841'	Fatty acid oxidation
ETHAK	'atp[c] + etha[c] -> adp[c] + h[c] + ethamp[c] '	Ethanolamine kinase	'( 12660 or 75320 or 214253 or 12651 )'	Glycerophospholipid metabolism
ETHP	'h2o[c] + ethamp[c] -> pi[c] + etha[c] '	Ethanolamine phosphate phosphatase	'237928'	Glycerophospholipid metabolism
ETOHMO	'o2[c] + h[c] + nadph[c] + etoh[c] -> 2 h2o[c] + nadp[c] + acald[c] '	Ethanol monooxygenase	'13106'	Glycolysis/gluconeogenesis
ETOHtx	'etoh[c] <=> etoh[x] '	Ethanol transport via diffusion, glyoxysome	''	Transport, peroxisomal
EX_10fthf_e	'10fthf[e] <=> '	10-Formyltetrahydrofolate exchange	''	Exchange/demand reaction
EX_10fthf5glu_e	'10fthf5glu[e] <=> '	10-formyltetrahydrofolate-[Glu](5) exchange	''	Exchange/demand reaction
EX_10fthf6glu_e	'10fthf6glu[e] <=> '	10-formyltetrahydrofolate-[Glu](6) exchange	''	Exchange/demand reaction
EX_10fthf7glu_e	'10fthf7glu[e] <=> '	10-formyltetrahydrofolate-[Glu](7) exchange	''	Exchange/demand reaction
EX_11_cis_retfa_e	'11_cis_retfa[e] <=> '	Fatty acid 11-cis-retinol exchange	''	Exchange/demand reaction
EX_13_cis_retnglc_e	'13_cis_retnglc[e] <=> '	13-cis-retinoyl glucuronide exchange	''	Exchange/demand reaction
EX_1glyc_hs_e	'1glyc_hs[e] <=> '	1 acyl phosphoglycerol exchange	''	Exchange/demand reaction
EX_2425dhvitd2_e	'2425dhvitd2[e] <=> '	24R,25-Dihyoxyvitamin D2 exchange	''	Exchange/demand reaction
EX_2425dhvitd3_e	'2425dhvitd3[e] <=> '	24R,25-Dihydroxyvitamin D3 exchange	''	Exchange/demand reaction
EX_24nph_e	'24nph[e] <=> '	2,4 dihydroxy nitrophenol exchange	''	Exchange/demand reaction
EX_25hvitd2_e	'25hvitd2[e] <=> '	25-Hydroxyvitamin D2 exchange	''	Exchange/demand reaction
EX_25hvitd3_e	'25hvitd3[e] <=> '	25-Hydroxyvitamin D3 exchange	''	Exchange/demand reaction
EX_2hb_e	'2hb[e] <=> '	2 Hydroxybutyrate exchange	''	Exchange/demand reaction
EX_2mcit_e	'2mcit[e] <=> '	2-Methylcitrate exchange	''	Exchange/demand reaction
EX_34dhoxpeg_e	'34dhoxpeg[e] <=> '	3,4-Dihydroxyphenylethyleneglycol exchange	''	Exchange/demand reaction
EX_34dhphe_e	'34dhphe[e] <=> '	3,4-Dihydroxy-L-phenylalanine exchange	''	Exchange/demand reaction
EX_35cgmp_e	'35cgmp[e] <=> '	3',5'-Cyclic GMP exchange	''	Exchange/demand reaction
EX_3aib_e	'3aib[e] <=> '	L-3-Amino-isobutanoate exchange	''	Exchange/demand reaction
EX_3aib__D_e	'3aib__D[e] <=> '	D-3-Amino-isobutanoate exchange	''	Exchange/demand reaction
EX_3mlda_e	'3mlda[e] <=> '	3-Methylimidazoleacetic acid exchange	''	Exchange/demand reaction
EX_4hdebrisoquine_e	'4hdebrisoquine[e] <=> '	4 hydroxy debrisoquine exchange	''	Exchange/demand reaction
EX_4hphac_e	'4hphac[e] <=> '	4 hydroxyphenylacetate exchange	''	Exchange/demand reaction
EX_4mptnl_e	'4mptnl[e] <=> '	4-methylpentanal Exchange	''	Exchange/demand reaction
EX_4mtolbutamide_e	'4mtolbutamide[e] <=> '	4 hydroxy tolbutamide exchange	''	Exchange/demand reaction
EX_4nph_e	'4nph[e] <=> '	4-Nitrophenol exchange	''	Exchange/demand reaction
EX_4nphsf_e	'4nphsf[e] <=> '	4-Nitrophenyl sulfate exchange	''	Exchange/demand reaction
EX_4pyrdx_e	'4pyrdx[e] <=> '	4-Pyridoxate exchange	''	Exchange/demand reaction
EX_5adtststerone_e	'5adtststerone[e] <=> '	5alpha-Dihydrotestosterone exchange	''	Exchange/demand reaction
EX_5adtststeroneglc_e	'5adtststeroneglc[e] <=> '	5alpha-Dihydrotestosterone glucuronide exchange	''	Exchange/demand reaction
EX_5adtststerones_e	'5adtststerones[e] <=> '	5alpha-Dihydrotestosterone sulfate exchange	''	Exchange/demand reaction
EX_5dhf_e	'5dhf[e] <=> '	Pentaglutamyl folate (DHF) exchange	''	Exchange/demand reaction
EX_5fthf_e	'5fthf[e] <=> '	5-Formyltetrahydrofolate exchange	''	Exchange/demand reaction
EX_5homeprazole_e	'5homeprazole[e] <=> '	5 hydroxy omeprazole exchange	''	Exchange/demand reaction
EX_5htrp_e	'5htrp[e] <=> '	5-Hydroxy-L-tryptophan exchange	''	Exchange/demand reaction
EX_5mthf_e	'5mthf[e] <=> '	5-Methyltetrahydrofolate exchange	''	Exchange/demand reaction
EX_5thf_e	'5thf[e] <=> '	Pentaglutamyl folate (THF) exchange	''	Exchange/demand reaction
EX_6dhf_e	'6dhf[e] <=> '	Haxglutamyl folate (DHF) exchange	''	Exchange/demand reaction
EX_6htststerone_e	'6htststerone[e] <=> '	6 beta hydroxy testosterone exchange	''	Exchange/demand reaction
EX_6thf_e	'6thf[e] <=> '	Hexaglutamyl folate (THF) exchange	''	Exchange/demand reaction
EX_7dhf_e	'7dhf[e] <=> '	Heptaglutamyl folate (DHF) exchange	''	Exchange/demand reaction
EX_7thf_e	'7thf[e] <=> '	Heptaglutamyl folate (THF) exchange	''	Exchange/demand reaction
EX_9_cis_retfa_e	'9_cis_retfa[e] <=> '	Fatty acid 9-cis-retinol exchange	''	Exchange/demand reaction
EX_abt_e	'abt[e] <=> '	L Arabinitol exchange	''	Exchange/demand reaction
EX_acetone_e	'acetone[e] <=> '	Acetone exchange	''	Exchange/demand reaction
EX_acgalfucgalacgalfuc12gal14acglcgalgluside_hs_e	'acgalfucgalacgalfuc12gal14acglcgalgluside_hs[e] <=> '	Type IIIA glycolipid exchange	''	Exchange/demand reaction
EX_acgalfucgalacgalfucgalacglcgal14acglcgalgluside_hs_e	'acgalfucgalacgalfucgalacglcgal14acglcgalgluside_hs[e] <=> '	Type IIIAb exchange	''	Exchange/demand reaction
EX_ach_e	'ach[e] <=> '	Acetylcholine exchange	''	Exchange/demand reaction
EX_acn13acngalgbside_hs_e	'acn13acngalgbside_hs[e] <=> '	Sialyl (1,3) sialyl (2,6) galactosylgloboside (homo sapiens) exchange	''	Exchange/demand reaction
EX_acn23acngalgbside_hs_e	'acn23acngalgbside_hs[e] <=> '	Sialyl (2,3) sialyl (2,6) galactosylgloboside (homo sapiens) exchange	''	Exchange/demand reaction
EX_acnacngal14acglcgalgluside_hs_e	'acnacngal14acglcgalgluside_hs[e] <=> '	3',8'-LD1 exchange	''	Exchange/demand reaction
EX_acnacngalgbside_hs_e	'acnacngalgbside_hs[e] <=> '	Disialyl galactosylgloboside (homo sapiens) exchange	''	Exchange/demand reaction
EX_acngalacglcgal14acglcgalgluside_hs_e	'acngalacglcgal14acglcgalgluside_hs[e] <=> '	VI3NeuAc-nLc6Cer exchange	''	Exchange/demand reaction
EX_adp_e	'adp[e] <=> '	Adp exchange	''	Exchange/demand reaction
EX_adprbp_e	'adprbp[e] <=> '	ADPribose 2'-phosphate exchange	''	Exchange/demand reaction
EX_adrn_e	'adrn[e] <=> '	Adrenic acid exchange	''	Exchange/demand reaction
EX_adrnl_e	'adrnl[e] <=> '	Adrenaline exchange	''	Exchange/demand reaction
EX_aflatoxin_e	'aflatoxin[e] <=> '	Aflatoxin B1 exchange	''	Exchange/demand reaction
EX_ahandrostanglc_e	'ahandrostanglc[e] <=> '	Etiocholan-3alpha-ol-17-one 3-glucuronide exchange	''	Exchange/demand reaction
EX_ak2lgchol_hs_e	'ak2lgchol_hs[e] <=> '	1-alkyl 2-lysoglycerol 3-phosphocholine exchange	''	Exchange/demand reaction
EX_ala_B_e	'ala_B[e] <=> '	Beta-Alanine exchange	''	Exchange/demand reaction
EX_ala__D_e	'ala__D[e] <=> '	D-Alanine exchange	''	Exchange/demand reaction
EX_aldstrn_e	'aldstrn[e] <=> '	Aldosterone exchange	''	Exchange/demand reaction
EX_amp_e	'amp[e] <=> '	AMP exchange	''	Exchange/demand reaction
EX_andrstrn_e	'andrstrn[e] <=> '	Androsterone exchange	''	Exchange/demand reaction
EX_andrstrnglc_e	'andrstrnglc[e] <=> '	Androsterone glucuronide exchange	''	Exchange/demand reaction
EX_antipyrene_e	'antipyrene[e] <=> '	Antipyrene exchange	''	Exchange/demand reaction
EX_apnnox_e	'apnnox[e] <=> '	Alpha-Pinene-oxide exchange	''	Exchange/demand reaction
EX_appnn_e	'appnn[e] <=> '	(+)-alpha-Pinene exchange	''	Exchange/demand reaction
EX_aprgstrn_e	'aprgstrn[e] <=> '	20alpha-Hydroxyprogesterone exchange	''	Exchange/demand reaction
EX_aqcobal_e	'aqcobal[e] <=> '	Aquacob(III)alamin exchange	''	Exchange/demand reaction
EX_arach_e	'arach[e] <=> '	Arachidic acid exchange	''	Exchange/demand reaction
EX_arachd_e	'arachd[e] <=> '	NC20:4 exchange	''	Exchange/demand reaction
EX_ascb__L_e	'ascb__L[e] <=> '	L-Ascorbate exchange	''	Exchange/demand reaction
EX_asp__D_e	'asp__D[e] <=> '	D-Aspartate exchange	''	Exchange/demand reaction
EX_atp_e	'atp[e] <=> '	EX atp LPAREN e RPAREN	''	Exchange/demand reaction
EX_avite1_e	'avite1[e] <=> '	Alpha-Tocopherol exchange	''	Exchange/demand reaction
EX_avite2_e	'avite2[e] <=> '	Alpha-Tocotrienol exchange	''	Exchange/demand reaction
EX_bhb_e	'bhb[e] <=> '	(R)-3-Hydroxybutanoate transport via H+ symport	''	Exchange/demand reaction
EX_bildglcur_e	'bildglcur[e] <=> '	Bilirubin beta-diglucuronide exchange	''	Exchange/demand reaction
EX_bilglcur_e	'bilglcur[e] <=> '	Bilirubin monoglucuronide exchange	''	Exchange/demand reaction
EX_bilirub_e	'bilirub[e] <=> '	Bilirubin exchange	''	Exchange/demand reaction
EX_biocyt_e	'biocyt[e] <=> '	Biocytin exchange	''	Exchange/demand reaction
EX_bvite_e	'bvite[e] <=> '	Beta-tocopherol exchange	''	Exchange/demand reaction
EX_camp_e	'camp[e] <=> '	CAMP exchange	''	Exchange/demand reaction
EX_caro_e	'caro[e] <=> '	Beta-Carotene exchange	''	Exchange/demand reaction
EX_carveol_e	'carveol[e] <=> '	(E)-carveol exchange	''	Exchange/demand reaction
EX_chol_e	'chol[e] <=> '	Choline exchange	''	Exchange/demand reaction
EX_cholate_e	'cholate[e] <=> '	Cholate exchange	''	Exchange/demand reaction
EX_chsterol_e	'chsterol[e] <=> '	Cholesterol exchange	''	Exchange/demand reaction
EX_chtn_e	'chtn[e] <=> '	Chitin exchange	''	Exchange/demand reaction
EX_clpnd_e	'clpnd[e] <=> '	Clupanodonic acid (docosapentaenoic (n-3)) exchange	''	Exchange/demand reaction
EX_cmp_e	'cmp[e] <=> '	CMP exchange	''	Exchange/demand reaction
EX_co_e	'co[e] <=> '	EX co LPAREN e RPAREN	''	Exchange/demand reaction
EX_coumarin_e	'coumarin[e] <=> '	Coumarin exchange	''	Exchange/demand reaction
EX_creat_e	'creat[e] <=> '	Creatine exchange	''	Exchange/demand reaction
EX_crmp_hs_e	'crmp_hs[e] <=> '	Ceramide 1-phosphate exchange	''	Exchange/demand reaction
EX_crn_e	'crn[e] <=> '	L-Carnitine exchange	''	Exchange/demand reaction
EX_crtsl_e	'crtsl[e] <=> '	Cortisol Exchange	''	Exchange/demand reaction
EX_crtstrn_e	'crtstrn[e] <=> '	Corticosterone Exchange	''	Exchange/demand reaction
EX_crvnc_e	'crvnc[e] <=> '	NC22:6 exchange	''	Exchange/demand reaction
EX_cspg_a_e	'cspg_a[e] <=> '	Chondroitin sulfate A (GalNAc4S-GlcA) proteoglycan exchange	''	Exchange/demand reaction
EX_cspg_b_e	'cspg_b[e] <=> '	Chondroitin sulfate B / dermatan sulfate (IdoA2S-GalNAc4S) proteoglycan exchange	''	Exchange/demand reaction
EX_cspg_c_e	'cspg_c[e] <=> '	Chondroitin sulfate C (GalNAc6S-GlcA) proteoglycan exchange	''	Exchange/demand reaction
EX_cspg_d_e	'cspg_d[e] <=> '	Chondroitin sulfate D (GlcNAc6S-GlcA2S) proteoglycan exchange	''	Exchange/demand reaction
EX_cspg_e_e	'cspg_e[e] <=> '	Chondroitin sulfate E (GalNAc4,6diS-GlcA) proteoglycan exchange	''	Exchange/demand reaction
EX_cyan_e	'cyan[e] <=> '	Hydrogen cyanide exchange	''	Exchange/demand reaction
EX_dag_hs_e	'dag_hs[e] <=> '	Diacylglycerol (homo sapiens) exchange	''	Exchange/demand reaction
EX_dcsptn1_e	'dcsptn1[e] <=> '	Docosa-4,7,10,13,16-pentaenoic acid (n-6) exchange	''	Exchange/demand reaction
EX_debrisoquine_e	'debrisoquine[e] <=> '	EX debrisoquine e	''	Exchange/demand reaction
EX_dgchol_e	'dgchol[e] <=> '	Chenodeoxyglycocholate exchange	''	Exchange/demand reaction
EX_dhdascb_e	'dhdascb[e] <=> '	Dehydroascorbate exchange	''	Exchange/demand reaction
EX_dheas_e	'dheas[e] <=> '	Dehydroepiandrosterone sulfate exchange	''	Exchange/demand reaction
EX_dhf_e	'dhf[e] <=> '	7,8-Dihydrofolate exchange	''	Exchange/demand reaction
EX_digalsgalside_hs_e	'digalsgalside_hs[e] <=> '	Digalactosylceramidesulfate exchange	''	Exchange/demand reaction
EX_dlnlcg_e	'dlnlcg[e] <=> '	Dihomo-gamma-linolenic acid (n-6) exchange	''	Exchange/demand reaction
EX_dmantipyrine_e	'dmantipyrine[e] <=> '	Demethylated antipyrine exchange	''	Exchange/demand reaction
EX_dmhptcrn_e	'dmhptcrn[e] <=> '	2,6 dimethylheptanoyl carnitine exchange	''	Exchange/demand reaction
EX_dopa_e	'dopa[e] <=> '	Dopamine exchange	''	Exchange/demand reaction
EX_dopasf_e	'dopasf[e] <=> '	Dopamine 3-O-sulfate exchange	''	Exchange/demand reaction
EX_eaflatoxin_e	'eaflatoxin[e] <=> '	8,9 epxoy aflatoxin B1 exchange	''	Exchange/demand reaction
EX_ebastine_e	'ebastine[e] <=> '	Ebastine exchange	''	Exchange/demand reaction
EX_ebastineoh_e	'ebastineoh[e] <=> '	Hydroxylated ebastine exchange	''	Exchange/demand reaction
EX_eicostet_e	'eicostet[e] <=> '	Eicosatetranoic acid exchange	''	Exchange/demand reaction
EX_elaid_e	'elaid[e] <=> '	Elaidic acid exchange	''	Exchange/demand reaction
EX_estradiol_e	'estradiol[e] <=> '	Estradiol exchange	''	Exchange/demand reaction
EX_estradiolglc_e	'estradiolglc[e] <=> '	Estradiol glucuronide exchange	''	Exchange/demand reaction
EX_estriolglc_e	'estriolglc[e] <=> '	16-Glucuronide-estriol exchange	''	Exchange/demand reaction
EX_estroneglc_e	'estroneglc[e] <=> '	Estrone glucuronide exchange	''	Exchange/demand reaction
EX_estrones_e	'estrones[e] <=> '	Estrone 3-sulfate exchange	''	Exchange/demand reaction
EX_fuc13galacglcgal14acglcgalgluside_hs_e	'fuc13galacglcgal14acglcgalgluside_hs[e] <=> '	III3Fuc-nLc6Cer exchange	''	Exchange/demand reaction
EX_fuc14galacglcgalgluside_hs_e	'fuc14galacglcgalgluside_hs[e] <=> '	Lea glycolipid exchange	''	Exchange/demand reaction
EX_fucacgalfucgalacglcgalgluside_hs_e	'fucacgalfucgalacglcgalgluside_hs[e] <=> '	(Gal)2 (GalNAc)1 (Glc)1 (GlcNAc)1 (LFuc)2 (Cer)1 exchange	''	Exchange/demand reaction
EX_fucacngal14acglcgalgluside_hs_e	'fucacngal14acglcgalgluside_hs[e] <=> '	IV3-a-NeuAc,III3-a-Fuc-nLc4Cer exchange	''	Exchange/demand reaction
EX_fucacngalacglcgalgluside_hs_e	'fucacngalacglcgalgluside_hs[e] <=> '	IV3-a-Neu5Ac,III4-a-Fuc-Lc4Cer exchange	''	Exchange/demand reaction
EX_fucfuc12gal14acglcgalgluside_hs_e	'fucfuc12gal14acglcgalgluside_hs[e] <=> '	Ley glycolipid exchange	''	Exchange/demand reaction
EX_fucfuc132galacglcgal14acglcgalgluside_hs_e	'fucfuc132galacglcgal14acglcgalgluside_hs[e] <=> '	V3Fuc,III3Fuc-nLc6Cer exchange	''	Exchange/demand reaction
EX_fucfucfucgalacglc13galacglcgal14acglcgalgluside_hs_e	'fucfucfucgalacglc13galacglcgal14acglcgalgluside_hs[e] <=> '	(Gal)4 (Glc)1 (GlcNAc)3 (LFuc)3 (Cer)1 exchange	''	Exchange/demand reaction
EX_fucfucfucgalacglcgal14acglcgalgluside_hs_e	'fucfucfucgalacglcgal14acglcgalgluside_hs[e] <=> '	(Gal)3 (Glc)1 (GlcNAc)2 (LFuc)3 (Cer)1 exchange	''	Exchange/demand reaction
EX_fucfucgalacglcgalgluside_hs_e	'fucfucgalacglcgalgluside_hs[e] <=> '	Leb glycolipid exchange	''	Exchange/demand reaction
EX_fucgal14acglcgalgluside_hs_e	'fucgal14acglcgalgluside_hs[e] <=> '	Lacto-N-fucopentaosyl III ceramide exchange	''	Exchange/demand reaction
EX_fucgalfucgalacglcgalgluside_hs_e	'fucgalfucgalacglcgalgluside_hs[e] <=> '	(Gal)3 (Glc)1 (GlcNAc)1 (LFuc)2 (Cer)1 exchange	''	Exchange/demand reaction
EX_fucgalgbside_hs_e	'fucgalgbside_hs[e] <=> '	Fucosyl galactosylgloboside (homo sapiens) exchange	''	Exchange/demand reaction
EX_fuc__L_e	'fuc__L[e] <=> '	L-Fucose exchange	''	Exchange/demand reaction
EX_galacglcgalgbside_hs_e	'galacglcgalgbside_hs[e] <=> '	Gal-GlcNAc-Gal globoside (homo sapiens) exchange	''	Exchange/demand reaction
EX_galfuc12gal14acglcgalgluside_hs_e	'galfuc12gal14acglcgalgluside_hs[e] <=> '	(Gal)3 (Glc)1 (GlcNAc)1 (LFuc)1 (Cer)1 exchange	''	Exchange/demand reaction
EX_galfucgalacglcgal14acglcgalgluside_hs_e	'galfucgalacglcgal14acglcgalgluside_hs[e] <=> '	(Gal)4 (Glc)1 (GlcNAc)2 (LFuc)1 (Cer)1 exchange	''	Exchange/demand reaction
EX_galgalfucfucgalacglcgalacglcgal14acglcgalgluside_hs_e	'galgalfucfucgalacglcgalacglcgal14acglcgalgluside_hs[e] <=> '	(Gal)6 (Glc)1 (GlcNAc)3 (LFuc)2 (Cer)1 exchange	''	Exchange/demand reaction
EX_galgalgalthcrm_hs_e	'galgalgalthcrm_hs[e] <=> '	Gal-Gal-Gal-Gal-Gal-Glc-Cer (homo sapiens) exchange	''	Exchange/demand reaction
EX_gbside_hs_e	'gbside_hs[e] <=> '	Globoside (homo sapiens) exchange	''	Exchange/demand reaction
EX_gchola_e	'gchola[e] <=> '	Glycocholate exchange	''	Exchange/demand reaction
EX_gd1b2_hs_e	'gd1b2_hs[e] <=> '	GD1beta (homo sapiens) exchange	''	Exchange/demand reaction
EX_gd1c_hs_e	'gd1c_hs[e] <=> '	GD1c (homo sapiens) exchange	''	Exchange/demand reaction
EX_gdp_e	'gdp[e] <=> '	GDP exchange	''	Exchange/demand reaction
EX_gluala_e	'gluala[e] <=> '	5-L-Glutamyl-L-alanine exchange	''	Exchange/demand reaction
EX_glyc__S_e	'glyc__S[e] <=> '	(S)-Glycerate exchange	''	Exchange/demand reaction
EX_glygn2_e	'glygn2[e] <=> '	Glycogen, structure 2 (glycogenin-1,6-{7[1,4-Glc], 4[1,4-Glc]}) exchange	''	Exchange/demand reaction
EX_glygn4_e	'glygn4[e] <=> '	Glycogen, structure 4 (glycogenin-1,6-{2[1,4-Glc], [1,4-Glc]}) exchange	''	Exchange/demand reaction
EX_glygn5_e	'glygn5[e] <=> '	Glycogen, structure 5 (glycogenin-2[1,4-Glc]) exchange	''	Exchange/demand reaction
EX_gmp_e	'gmp[e] <=> '	GMP exchange	''	Exchange/demand reaction
EX_gp1c_hs_e	'gp1c_hs[e] <=> '	GP1c (homo sapiens) exchange	''	Exchange/demand reaction
EX_gp1calpha_hs_e	'gp1calpha_hs[e] <=> '	GP1c alpha (homo sapiens) exchange	''	Exchange/demand reaction
EX_gq1b_hs_e	'gq1b_hs[e] <=> '	GQ1b (homo sapiens) exchange	''	Exchange/demand reaction
EX_gq1balpha_hs_e	'gq1balpha_hs[e] <=> '	GQ1balpha (homo sapiens) exchange	''	Exchange/demand reaction
EX_gsn_e	'gsn[e] <=> '	Guanosine exchange	''	Exchange/demand reaction
EX_gt1a_hs_e	'gt1a_hs[e] <=> '	GT1a (homo sapiens) exchange	''	Exchange/demand reaction
EX_gthox_e	'gthox[e] <=> '	Oxidized glutathione exchange	''	Exchange/demand reaction
EX_gthrd_e	'gthrd[e] <=> '	Reduced glutathione exchange	''	Exchange/demand reaction
EX_gtp_e	'gtp[e] <=> '	GTP exchange	''	Exchange/demand reaction
EX_h2o2_e	'h2o2[e] <=> '	Hydrogen peroxide exchange	''	Exchange/demand reaction
EX_ha_e	'ha[e] <=> '	Hyaluronan exchange	''	Exchange/demand reaction
EX_ha_pre1_e	'ha_pre1[e] <=> '	Hyaluronan biosynthesis, precursor 1 exchange	''	Exchange/demand reaction
EX_hco3_e	'hco3[e] <=> '	EX hco3 LPAREN e RPAREN	''	Exchange/demand reaction
EX_hcoumarin_e	'hcoumarin[e] <=> '	Hydroxy coumarin exchange	''	Exchange/demand reaction
EX_hdca_e	'hdca[e] <=> '	Hexadecanoate (n-C16:0) exchange	''	Exchange/demand reaction
EX_hdcea_e	'hdcea[e] <=> '	Hexadecenoate (n-C16:1) exchange	''	Exchange/demand reaction
EX_hestratriol_e	'hestratriol[e] <=> '	4,17 dihydroxy estradiol exchange	''	Exchange/demand reaction
EX_hexc_e	'hexc[e] <=> '	Hexacosanoate n C260 exchange	''	Exchange/demand reaction
EX_hista_e	'hista[e] <=> '	Histamine exchange	''	Exchange/demand reaction
EX_hom__L_e	'hom__L[e] <=> '	L-Homoserine exchange	''	Exchange/demand reaction
EX_hpdca_e	'hpdca[e] <=> '	Heptadecanoate exchange	''	Exchange/demand reaction
EX_hspg_e	'hspg[e] <=> '	Heparan sulfate proteoglycan exchange	''	Exchange/demand reaction
EX_htaxol_e	'htaxol[e] <=> '	Hydroxylated taxol exchange	''	Exchange/demand reaction
EX_i_e	'i[e] <=> '	Iodide exchange	''	Exchange/demand reaction
EX_idp_e	'idp[e] <=> '	IDP exchange	''	Exchange/demand reaction
EX_imp_e	'imp[e] <=> '	IMP exchange	''	Exchange/demand reaction
EX_inost_e	'inost[e] <=> '	Myo-Inositol exchange	''	Exchange/demand reaction
EX_ksi_e	'ksi[e] <=> '	Keratan sulfate I exchange	''	Exchange/demand reaction
EX_ksi_deg1_e	'ksi_deg1[e] <=> '	Keratan sulfate I, degradation product 1 exchange	''	Exchange/demand reaction
EX_ksii_core2_e	'ksii_core2[e] <=> '	Keratan sulfate II (core 2-linked) exchange	''	Exchange/demand reaction
EX_ksii_core4_e	'ksii_core4[e] <=> '	Keratan sulfate II (core 4-linked) exchange	''	Exchange/demand reaction
EX_lac__D_e	'lac__D[e] <=> '	D-lactate exchange	''	Exchange/demand reaction
EX_cysi__L_e	'cysi__L[e] <=> '	L Cystine exchange	''	Exchange/demand reaction
EX_leuktrA4_e	'leuktrA4[e] <=> '	Leukotriene A4 exchange	''	Exchange/demand reaction
EX_leuktrB4_e	'leuktrB4[e] <=> '	Leukotriene B4 exchange	''	Exchange/demand reaction
EX_leuktrC4_e	'leuktrC4[e] <=> '	Leukotriene C4 exchange	''	Exchange/demand reaction
EX_leuktrD4_e	'leuktrD4[e] <=> '	Leukotriene D4 exchange	''	Exchange/demand reaction
EX_leuktrE4_e	'leuktrE4[e] <=> '	Leukotriene E4 exchange	''	Exchange/demand reaction
EX_leuktrF4_e	'leuktrF4[e] <=> '	Leukotriene F4 exchange	''	Exchange/demand reaction
EX_lgnc_e	'lgnc[e] <=> '	Lignoceric acid exchange	''	Exchange/demand reaction
EX_limnen_e	'limnen[e] <=> '	Limonene exchange	''	Exchange/demand reaction
EX_lipoate_e	'lipoate[e] <=> '	Lipoate exchange	''	Exchange/demand reaction
EX_lneldc_e	'lneldc[e] <=> '	Linoelaidic acid exchange	''	Exchange/demand reaction
EX_lnlc_e	'lnlc[e] <=> '	Linoleic acid (all cis C18:2) exchange	''	Exchange/demand reaction
EX_lnlnca_e	'lnlnca[e] <=> '	Alpha-Linolenic acid exchange	''	Exchange/demand reaction
EX_lnlncg_e	'lnlncg[e] <=> '	Gamma-linolenic acid exchange	''	Exchange/demand reaction
EX_lpchol_hs_e	'lpchol_hs[e] <=> '	Lysophosphatidylcholine (homo sapiens) exchange	''	Exchange/demand reaction
EX_mag_hs_e	'mag_hs[e] <=> '	Monoacylglycerol 2 (homo sapiens) exchange	''	Exchange/demand reaction
EX_meoh_e	'meoh[e] <=> '	Methanol exchange	''	Exchange/demand reaction
EX_mercplaccys_e	'mercplaccys[e] <=> '	3-mercaptolactate-cysteine disulfide exchange	''	Exchange/demand reaction
EX_mthgxl_e	'mthgxl[e] <=> '	Methylglyoxal exchange	''	Exchange/demand reaction
EX_n2m2nmasn_e	'n2m2nmasn[e] <=> '	N-Acetyl-beta-D-glucosaminyl-1,2-alpha-D-mannosyl-1,3-(N-acetyl-beta-D-glucosaminyl-1,2-alpha-D-mannosyl-1,6)-(N-acetyl-beta-D-glucosaminyl-1,4)-beta-D-mannosyl-1,4-N-acetyl-beta-D-glucosaminyl-R exchange	''	Exchange/demand reaction
EX_nad_e	'nad[e] <=> '	Nicotinamide adenine dinucleotide exchange	''	Exchange/demand reaction
EX_nadp_e	'nadp[e] <=> '	Nicotinamide adenine dinucleotide phosphate exchange	''	Exchange/demand reaction
EX_ncam_e	'ncam[e] <=> '	Nicotinamide exchange	''	Exchange/demand reaction
EX_nifedipine_e	'nifedipine[e] <=> '	Nifedipine exchange	''	Exchange/demand reaction
EX_no_e	'no[e] <=> '	Nitric oxide exchange	''	Exchange/demand reaction
EX_npthl_e	'npthl[e] <=> '	Naphthalene exchange	''	Exchange/demand reaction
EX_nrpphr_e	'nrpphr[e] <=> '	Norepinephrine exchange	''	Exchange/demand reaction
EX_nrpphrsf_e	'nrpphrsf[e] <=> '	Sulfate derivative of norepinephrine exchange	''	Exchange/demand reaction
EX_nrvnc_e	'nrvnc[e] <=> '	Nervonic acid exchange	''	Exchange/demand reaction
EX_o2s_e	'o2s[e] <=> '	Superoxide anion exchange	''	Exchange/demand reaction
EX_oagd3_hs_e	'oagd3_hs[e] <=> '	9-O-Acetylated GD3 (homo sapiens) exchange	''	Exchange/demand reaction
EX_oagt3_hs_e	'oagt3_hs[e] <=> '	9-O-Acetylated GT3 (homo sapiens) exchange	''	Exchange/demand reaction
EX_ocdca_e	'ocdca[e] <=> '	Octadecanoate (n-C18:0) exchange	''	Exchange/demand reaction
EX_ocdcea_e	'ocdcea[e] <=> '	Octadecenoate (n-C18:1) exchange	''	Exchange/demand reaction
EX_octa_e	'octa[e] <=> '	Octanoate (n-C8:0) exchange	''	Exchange/demand reaction
EX_omeprazole_e	'omeprazole[e] <=> '	Omeprazole exchange	''	Exchange/demand reaction
EX_onpthl_e	'onpthl[e] <=> '	Naphthalene epoxide exchange	''	Exchange/demand reaction
EX_oxa_e	'oxa[e] <=> '	Oxalate exchange	''	Exchange/demand reaction
EX_paf_hs_e	'paf_hs[e] <=> '	1-alkyl 2-acteylglycerol 3-phosphocholine (homo sapiens) exchange	''	Exchange/demand reaction
EX_pchol_hs_e	'pchol_hs[e] <=> '	Phosphatidylcholine (homo sapiens) exchange	''	Exchange/demand reaction
EX_pe_hs_e	'pe_hs[e] <=> '	Phosphatidylethanolamine (homo sapiens) exchange	''	Exchange/demand reaction
EX_peplys_e	'peplys[e] <=> '	Peptidyl-L-lysine exchange	''	Exchange/demand reaction
EX_perillyl_e	'perillyl[e] <=> '	Perillyl alcohol exchange	''	Exchange/demand reaction
EX_pglyc_hs_e	'pglyc_hs[e] <=> '	Phosphatidylglycerol (homo sapiens) exchange	''	Exchange/demand reaction
EX_pheacgln_e	'pheacgln[e] <=> '	Alpha-N-Phenylacetyl-L-glutamine exchange	''	Exchange/demand reaction
EX_phllqne_e	'phllqne[e] <=> '	EX phyQ e	''	Exchange/demand reaction
EX_phyt_e	'phyt[e] <=> '	Phytanic acid exchange	''	Exchange/demand reaction
EX_prgstrn_e	'prgstrn[e] <=> '	Progesterone exchange	''	Exchange/demand reaction
EX_prostgd2_e	'prostgd2[e] <=> '	Prostaglandin D2 exchange	''	Exchange/demand reaction
EX_prostge1_e	'prostge1[e] <=> '	Prostaglandin E1 exchange	''	Exchange/demand reaction
EX_prostge2_e	'prostge2[e] <=> '	Prostaglandin E2 exchange	''	Exchange/demand reaction
EX_prostgf2_e	'prostgf2[e] <=> '	Prostaglandin F2alpha exchange	''	Exchange/demand reaction
EX_ps_hs_e	'ps_hs[e] <=> '	Phosphatidylserine (homo sapiens) exchange	''	Exchange/demand reaction
EX_ptdca_e	'ptdca[e] <=> '	Pentadecanoate exchange	''	Exchange/demand reaction
EX_rbt_e	'rbt[e] <=> '	Ribitol exchange	''	Exchange/demand reaction
EX_retfa_e	'retfa[e] <=> '	Fatty acid retinol exchange	''	Exchange/demand reaction
EX_retinol_e	'retinol[e] <=> '	Retinol exchange	''	Exchange/demand reaction
EX_retinol_9_cis_e	'retinol_9_cis[e] <=> '	9-cis-retinol exchange	''	Exchange/demand reaction
EX_retinol_cis_11_e	'retinol_cis_11[e] <=> '	Cis-11-retinol exchange	''	Exchange/demand reaction
EX_retn_e	'retn[e] <=> '	Retinoate exchange	''	Exchange/demand reaction
EX_retnglc_e	'retnglc[e] <=> '	Retinoyl glucuronide exchange	''	Exchange/demand reaction
EX_Rtotal_e	'Rtotal[e] <=> '	R total exchange	''	Exchange/demand reaction
EX_Rtotal2_e	'Rtotal2[e] <=> '	R total 2 position exchange	''	Exchange/demand reaction
EX_Rtotal3_e	'Rtotal3[e] <=> '	R total 3 position exchange	''	Exchange/demand reaction
EX_s2l2fn2m2masn_e	's2l2fn2m2masn[e] <=> '	PA6 exchange	''	Exchange/demand reaction
EX_s2l2n2m2masn_e	's2l2n2m2masn[e] <=> '	De-Fuc form of PA6 exchange	''	Exchange/demand reaction
EX_sarcs_e	'sarcs[e] <=> '	Sarcosine exchange	''	Exchange/demand reaction
EX_sl__L_e	'sl__L[e] <=> '	L-sulfolactate exchange	''	Exchange/demand reaction
EX_spc_hs_e	'spc_hs[e] <=> '	Sphingosylphosphorylcholine (homo sapiens) exchange	''	Exchange/demand reaction
EX_sph1p_e	'sph1p[e] <=> '	Sphinganine 1-phosphate exchange	''	Exchange/demand reaction
EX_sphs1p_e	'sphs1p[e] <=> '	Sphingosine 1-phosphate exchange	''	Exchange/demand reaction
EX_srtn_e	'srtn[e] <=> '	Serotonin exchange	''	Exchange/demand reaction
EX_strch1_e	'strch1[e] <=> '	Starch, structure 1 (1,6-{7[1,4-Glc], 4[1,4-Glc]}) exchange	''	Exchange/demand reaction
EX_strch2_e	'strch2[e] <=> '	Starch, structure 2 (1,6-{2[1,4-Glc], [1,4-Glc]}) exchange	''	Exchange/demand reaction
EX_strdnc_e	'strdnc[e] <=> '	Stearidonic acid exchange	''	Exchange/demand reaction
EX_tag_hs_e	'tag_hs[e] <=> '	Triacylglycerol (homo sapiens) exchange	''	Exchange/demand reaction
EX_tag__D_e	'tag__D[e] <=> '	D Tagatose exchange	''	Exchange/demand reaction
EX_taxol_e	'taxol[e] <=> '	Paclitaxel exchange	''	Exchange/demand reaction
EX_tchola_e	'tchola[e] <=> '	Taurocholic acid exchange	''	Exchange/demand reaction
EX_tcynt_e	'tcynt[e] <=> '	Thiocyanate exchange	''	Exchange/demand reaction
EX_tdchola_e	'tdchola[e] <=> '	Taurochenodeoxycholate exchange	''	Exchange/demand reaction
EX_tethex3_e	'tethex3[e] <=> '	Tetracosahexaenoic acid, n-3 exchange	''	Exchange/demand reaction
EX_tetpent3_e	'tetpent3[e] <=> '	Tetracosapentaenoic acid, n-3 exchange	''	Exchange/demand reaction
EX_tetpent6_e	'tetpent6[e] <=> '	Tetracosapentaenoic acid, n-6 exchange	''	Exchange/demand reaction
EX_tettet6_e	'tettet6[e] <=> '	Tetracosatetraenoic acid n-6 exchange	''	Exchange/demand reaction
EX_thf_e	'thf[e] <=> '	5,6,7,8-Tetrahydrofolate exchange	''	Exchange/demand reaction
EX_thmmp_e	'thmmp[e] <=> '	Thiamin monophosphate exchange	''	Exchange/demand reaction
EX_thmtp_e	'thmtp[e] <=> '	Thiamin triphosphate exchange	''	Exchange/demand reaction
EX_thym_e	'thym[e] <=> '	Thymine exchange	''	Exchange/demand reaction
EX_thyox__L_e	'thyox__L[e] <=> '	L-Thyroxine exchange	''	Exchange/demand reaction
EX_tmndnc_e	'tmndnc[e] <=> '	Timnodonic acid exchange	''	Exchange/demand reaction
EX_tolbutamide_e	'tolbutamide[e] <=> '	Tolbutamide exchange	''	Exchange/demand reaction
EX_triodthy_e	'triodthy[e] <=> '	Triiodothyronine exchange	''	Exchange/demand reaction
EX_triodthysuf_e	'triodthysuf[e] <=> '	Triiodothyronine sulfate exchange	''	Exchange/demand reaction
EX_tststerone_e	'tststerone[e] <=> '	Testosterone exchange	''	Exchange/demand reaction
EX_tststeroneglc_e	'tststeroneglc[e] <=> '	Testosterone glucuronide exchange	''	Exchange/demand reaction
EX_tststerones_e	'tststerones[e] <=> '	Testosterone sulfate exchange	''	Exchange/demand reaction
EX_tsul_e	'tsul[e] <=> '	Thiosulfate exchange	''	Exchange/demand reaction
EX_ttdca_e	'ttdca[e] <=> '	Tetradecanoate (n-C14:0) exchange	''	Exchange/demand reaction
EX_txa2_e	'txa2[e] <=> '	Thromboxane A2 exchange	''	Exchange/demand reaction
EX_tymsf_e	'tymsf[e] <=> '	Tyramine O-sulfate exchange	''	Exchange/demand reaction
EX_Tyr_ggn_e	'Tyr_ggn[e] <=> '	Tyr-194 of apo-glycogenin protein (primer for glycogen synthesis) exchange	''	Exchange/demand reaction
EX_udp_e	'udp[e] <=> '	UDP exchange	''	Exchange/demand reaction
EX_ump_e	'ump[e] <=> '	UMP exchange	''	Exchange/demand reaction
EX_urate_e	'urate[e] <=> '	Urate exchange	''	Exchange/demand reaction
EX_utp_e	'utp[e] <=> '	UTP exchange	''	Exchange/demand reaction
EX_vacc_e	'vacc[e] <=> '	Vaccenic acid exchange	''	Exchange/demand reaction
EX_vitd3_e	'vitd3[e] <=> '	Vitamin D3 exchange	''	Exchange/demand reaction
EX_whddca_e	'whddca[e] <=> '	Omega hydroxy dodecanoate (n-C12:0) exchange	''	Exchange/demand reaction
EX_whhdca_e	'whhdca[e] <=> '	Omega hydroxy hexadecanoate (n-C16:0) exchange	''	Exchange/demand reaction
EX_whtststerone_e	'whtststerone[e] <=> '	W hydroxy testosterone exchange	''	Exchange/demand reaction
EX_whttdca_e	'whttdca[e] <=> '	Omega hydroxy tetradecanoate (n-C14:0) exchange	''	Exchange/demand reaction
EX_xolest_hs_e	'xolest_hs[e] <=> '	Cholesterol ester exchange	''	Exchange/demand reaction
EX_xolest2_hs_e	'xolest2_hs[e] <=> '	Cholesterol ester (from FULLR2) exchange	''	Exchange/demand reaction
EX_xoltri24_e	'xoltri24[e] <=> '	7-alpha,24(S)-Dihydroxycholesterol exchange	''	Exchange/demand reaction
EX_xoltri25_e	'xoltri25[e] <=> '	7-alpha,25-Dihydroxycholesterol exchange	''	Exchange/demand reaction
EX_xoltri27_e	'xoltri27[e] <=> '	7-alpha,27-Dihydroxycholesterol exchange	''	Exchange/demand reaction
EX_xylt_e	'xylt[e] <=> '	Xylitol exchange	''	Exchange/demand reaction
EX_yvite_e	'gtocophe[e] <=> '	Gamma-Tocopherol exchange	''	Exchange/demand reaction
F1Atg	'f1a[g] <=> f1a[l] '	F1alpha transport (from golgi to lysosome)	''	Transport, golgi apparatus
F1PGT	'h[c] + gtp[c] + fuc1p__L[c] <=> ppi[c] + gdpfuc[c] '	Fucose-1-phosphate guanylyltransferase	'( 75540 or 435766 )'	Fructose and mannose metabolism
FACOAL140	'atp[c] + coa[c] + ttdca[c] -> amp[c] + ppi[c] + tdcoa[c] '	Fatty acid CoA ligase tetradecanoate	'74205'	Fatty acid oxidation
FACOAL150	'atp[c] + coa[c] + ptdca[c] -> amp[c] + ppi[c] + ptdcacoa[c] '	Fatty-acid--CoA ligase	'( 50790 or 14081 or 74205 )'	Fatty acid oxidation
FACOAL160	'atp[c] + coa[c] + hdca[c] -> amp[c] + ppi[c] + pmtcoa[c] '	Fatty acid CoA ligase hexadecanoate	'( 74205 or 433256 or 14081 or 50790 or 328845 )'	Fatty acid oxidation
FACOAL170	'atp[c] + coa[c] + hpdca[c] -> amp[c] + ppi[c] + hpdcacoa[c] '	Fatty-acid--CoA ligase	'( 50790 or 14081 or 74205 )'	Fatty acid oxidation
FACOAL180	'atp[c] + coa[c] + ocdca[c] -> amp[c] + ppi[c] + stcoa[c] '	Fatty acid CoA ligase octadecanoate	'( 74205 or 433256 or 14081 )'	Fatty acid oxidation
FACOAL1812_1	'atp[c] + coa[c] + vacc[c] -> amp[c] + ppi[c] + octd11ecoa[c] '	Fatty-Acid- Coenzyme A Ligase	'14081'	Fatty acid oxidation
FACOAL1813	'atp[c] + coa[c] + elaid[c] -> amp[c] + ppi[c] + od2coa[c] '	Fatty-acid--CoA ligase	'14081'	Fatty acid oxidation
FACOAL181	'atp[c] + coa[c] + ocdcea[c] -> amp[c] + ppi[c] + odecoa[c] '	Fatty acid CoA ligase octadecenoate	'( 14081 or 74205 or 50790 or 328845 )'	Fatty acid oxidation
FACOAL1821	'atp[c] + coa[c] + lnlc[c] -> amp[c] + ppi[c] + lnlccoa[c] '	Linoleic acid:CoA ligase (AMP-forming)	'( 14081 or 50790 or 328845 or 74205 )'	Fatty acid oxidation
FACOAL1822	'atp[c] + coa[c] + lneldc[c] -> amp[c] + ppi[c] + lneldccoa[c] '	Fatty-acid--CoA ligase	'14081'	Fatty acid oxidation
FACOAL1831	'atp[c] + coa[c] + lnlncg[c] -> amp[c] + ppi[c] + lnlncgcoa[c] '	Gamma-Linolenic acid:CoA ligase (AMP-forming)	'( 14081 or 50790 or 74205 or 328845 or 216739 or 433256 )'	Fatty acid oxidation
FACOAL1832	'atp[c] + coa[c] + lnlnca[c] -> amp[c] + ppi[c] + lnlncacoa[c] '	Alpha-Linolenic acid:CoA ligase (AMP-forming)	'14081'	Fatty acid oxidation
FACOAL184	'atp[c] + coa[c] + strdnc[c] -> amp[c] + ppi[c] + strdnccoa[c] '	Fatty-acid--CoA ligase	'14081'	Fatty acid oxidation
FACOAL191	'atp[c] + coa[c] + prist[c] -> amp[c] + ppi[c] + pristcoa[c] '	Fatty-acid--CoA ligase	'26458'	Fatty acid oxidation
FACOAL200	'atp[c] + coa[c] + arach[c] -> amp[c] + ppi[c] + arachcoa[c] '	Fatty-acid--CoA ligase	'14081'	Fatty acid oxidation
FACOAL203	'atp[c] + coa[c] + dlnlcg[c] -> amp[c] + ppi[c] + dlnlcgcoa[c] '	Fatty-acid--CoA ligase	'14081'	Fatty acid oxidation
FACOAL204	'atp[c] + coa[c] + arachd[c] -> amp[c] + ppi[c] + arachdcoa[c] '	Fatty-acid--CoA ligase	'( 74205 or 14081 or 50790 or 328845 )'	Fatty acid oxidation
FACOAL2042	'atp[c] + coa[c] + eicostet[c] -> amp[c] + ppi[c] + eicostetcoa[c] '	Fatty-acid--CoA ligase	'14081'	Fatty acid oxidation
FACOAL205	'atp[c] + coa[c] + tmndnc[c] -> amp[c] + ppi[c] + tmndnccoa[c] '	Fatty-acid--CoA ligase	'14081'	Fatty acid oxidation
FACOAL206	'atp[c] + coa[c] + phyt[c] -> amp[c] + ppi[c] + phytcoa[c] '	Fatty-acid--CoA ligase	'26458'	Fatty acid oxidation
FACOAL224	'atp[c] + coa[c] + adrn[c] -> amp[c] + ppi[c] + adrncoa[c] '	Fatty-acid--CoA ligase	'14081'	Fatty acid oxidation
FACOAL2251	'atp[c] + coa[c] + dcsptn1[c] -> amp[c] + ppi[c] + dcsptn1coa[c] '	Fatty-acid--CoA ligase	'14081'	Fatty acid oxidation
FACOAL2252	'atp[c] + coa[c] + clpnd[c] -> amp[c] + ppi[c] + clpndcoa[c] '	Fatty-acid--CoA ligase	'14081'	Fatty acid oxidation
FACOAL226	'atp[c] + coa[c] + crvnc[c] -> amp[c] + ppi[c] + c226coa[c] '	Fatty-acid--CoA ligase	'14081'	Fatty acid oxidation
FACOAL240_1	'atp[c] + coa[c] + lgnc[c] -> amp[c] + ppi[c] + ttccoa[c] '	Fatty-Acid- Coenzyme A Ligase	'14081'	Fatty acid oxidation
FACOAL241	'atp[c] + coa[c] + nrvnc[c] -> amp[c] + ppi[c] + nrvnccoa[c] '	Fatty-acid--CoA ligase	'14081'	Fatty acid oxidation
FACOAL244_1	'atp[c] + coa[c] + tettet6[c] -> amp[c] + ppi[c] + tettet6coa[c] '	Fatty-acid--CoA ligase	'14081'	Fatty acid oxidation
FACOAL245_1	'atp[c] + coa[c] + tetpent6[c] -> amp[c] + ppi[c] + tetpent6coa[c] '	Fatty-acid--CoA ligase	'14081'	Fatty acid oxidation
FACOAL245_2	'atp[c] + coa[c] + tetpent3[c] -> amp[c] + ppi[c] + tetpent3coa[c] '	Fatty-acid--CoA ligase	'14081'	Fatty acid oxidation
FACOAL246_1	'atp[c] + coa[c] + tethex3[c] -> amp[c] + ppi[c] + tethex3coa[c] '	Fatty-acid--CoA ligase	'14081'	Fatty acid oxidation
FACOAL260	'atp[c] + coa[c] + hexc[c] -> amp[c] + ppi[c] + hexccoa[c] '	Fatty-acid--CoA ligase (n-C26:0)	'14081'	Fatty acid oxidation
FACOAL40im	'coa[m] + atp[m] + but[m] -> amp[m] + ppi[m] + btcoa[m] '	Fatty-acid--CoA ligase (butanoate), mitochondrial	'117147'	Fatty acid oxidation
FACOAL80	'atp[c] + coa[c] + octa[c] -> amp[c] + ppi[c] + occoa[c] '	Fatty-acid--CoA ligase (octanoate)	'74205'	Fatty acid oxidation
FADDP	'h2o[c] + fad[c] -> 2 h[c] + fmn[c] + amp[c] '	FAD diphosphatase	'( 18605 or 209558 )'	Vitamin B2 metabolism
FADH2tru	'fadh2[c] -> fadh2[r] '	FADH2 transporter, endoplasmic reticulum	''	Transport, endoplasmic reticular
FADH2tx	'fadh2[c] <=> fadh2[x] '	FADH2 transport, glyoxysome	''	Transport, peroxisomal
FADtru	'fad[r] -> fad[c] '	FAD transporter, endoplasmic reticulum	''	Transport, endoplasmic reticular
FADtx	'fad[c] <=> fad[x] '	FAD transport by free diffusion, glyoxysome	''	Transport, peroxisomal
FAEL183	'o2[c] + 5 h[c] + 4 nadph[c] + lnlncgcoa[c] + malcoa[c] -> 3 h2o[c] + 4 nadp[c] + co2[c] + coa[c] + dlnlcgcoa[c] '	Fatty-acyl-CoA elongation (n-C18:3CoA)	'( 83603 or 170439 or 68801 or 54326 )'	Fatty acid synthesis
FAEL184	'o2[c] + 5 h[c] + 4 nadph[c] + strdnccoa[c] + malcoa[c] -> 3 h2o[c] + 4 nadp[c] + co2[c] + coa[c] + eicostetcoa[c] '	Fatty-acyl-CoA elongation (n-C20:4CoA)	'( 83603 or 170439 or 68801 or 54326 )'	Fatty acid synthesis
FAEL204	'o2[c] + 5 h[c] + 4 nadph[c] + arachdcoa[c] + malcoa[c] -> 3 h2o[c] + 4 nadp[c] + co2[c] + coa[c] + adrncoa[c] '	Fatty-acyl-CoA elongation (n-C20:4CoA)	'( 83603 or 170439 or 68801 or 54326 )'	Fatty acid synthesis
FAEL205	'o2[c] + 5 h[c] + 4 nadph[c] + tmndnccoa[c] + malcoa[c] -> 3 h2o[c] + 4 nadp[c] + co2[c] + coa[c] + clpndcoa[c] '	Fatty-acyl-CoA elongation (n-C20:5CoA)	'( 83603 or 170439 or 68801 or 54326 )'	Fatty acid synthesis
FAH1	'o2[c] + h[c] + nadph[c] + ddca[c] -> h2o[c] + nadp[c] + whddca[c] '	Fatty acid omega-hydroxylase	'( 666168 or 100040843 or 13117 or 435802 )'	Cytochrome metabolism
FAH2	'o2[c] + h[c] + nadph[c] + ttdca[c] -> h2o[c] + nadp[c] + whttdca[c] '	Fatty acid omega-hydroxylase	'( 666168 or 100040843 or 13117 or 435802 )'	Cytochrome metabolism
FAH3_1	'o2[c] + nadph[c] + hdca[c] -> h2o[c] + nadp[c] + whhdca[c] '	Fatty Acid Omega-Hydroxylase	'( 666168 or 100040843 or 13117 or 435802 )'	Cytochrome metabolism
FALDH	'nad[c] + gthrd[c] + fald[c] <=> h[c] + nadh[c] + Sfglutth[c] '	Formaldehyde dehydrogenase	'11532'	Tyrosine metabolism
FALDtly	'fald[l] <=> fald[c] '	Formaldehyde transport via diffusion (lysosomall)	''	Transport, lysosomal
FALDtm	'fald[m] <=> fald[c] '	Formaldehyde transport via diffusion (mitochondrial)	''	Transport, mitochondrial
FAOXC11	'h2o[m] + coa[m] + nad[m] + dmnoncoa[m] -> h[m] + nadh[m] + accoa[m] + dmhptcoa[m] '	Beta oxidation of long chain fatty acid	'11364'	Fatty acid oxidation
FAOXC140	'6 h2o[m] + 6 coa[m] + 6 nad[m] + 6 fad[m] + tdcoa[m] -> 6 h[m] + 6 nadh[m] + 7 accoa[m] + 6 fadh2[m] '	Beta oxidation of long chain fatty acid	'( 11409 or 11364 )'	Fatty acid oxidation
FAOXC150m	'6 h2o[m] + 6 coa[m] + 6 nad[m] + 6 fad[m] + ptdcacoa[m] -> 6 h[m] + 6 nadh[m] + 6 accoa[m] + ppcoa[m] + 6 fadh2[m] '	Beta oxidation of long chain fatty acid (odd chain)	'( 11409 or 11364 )'	Fatty acid oxidation
FAOXC160	'7 h2o[m] + 7 coa[m] + 7 nad[m] + 7 fad[m] + pmtcoa[m] -> 7 h[m] + 7 nadh[m] + 8 accoa[m] + 7 fadh2[m] '	Beta oxidation of long chain fatty acid	'( 11364 or 11409 )'	Fatty acid oxidation
FAOXC16080m	'4 h2o[m] + 4 coa[m] + 4 nad[m] + 4 fad[m] + pmtcoa[m] -> 4 h[m] + 4 nadh[m] + 4 accoa[m] + 4 fadh2[m] + occoa[m] '	Beta oxidation of long chain fatty acid	'( 11409 or 11364 )'	Fatty acid oxidation
FAOXC16080x	'4 nad[x] + 4 coa[x] + pmtcoa[x] + 4 o2[x] + 4 h2o[x] -> 4 h[x] + 4 nadh[x] + 4 accoa[x] + occoa[x] + 4 h2o2[x] '	Beta oxidation of long chain fatty acid	'(( 11430 and 15488 and 235674 ) or ( 11430 and 235674 and 74147 ) or ( 235674 and 11430 and 74147 ) or ( 15488 and 235674 and 11430 ))'	Fatty acid oxidation
FAOXC161802m	'4 h2o[m] + 4 coa[m] + 4 nad[m] + 3 fad[m] + hdd2coa[m] -> 4 h[m] + 4 nadh[m] + 4 accoa[m] + 3 fadh2[m] + occoa[m] '	Beta oxidation fatty acid	'( 11364 or 11409 )'	Fatty acid oxidation
FAOXC16180m	'4 h2o[m] + 4 coa[m] + 4 nad[m] + 3 fad[m] + hdcoa[m] -> 4 h[m] + 4 nadh[m] + 4 accoa[m] + 3 fadh2[m] + occoa[m] '	Beta oxidation fatty acid	'( 11409 or 11364 )'	Fatty acid oxidation
FAOXC170m	'7 h2o[m] + 7 coa[m] + 7 nad[m] + 7 fad[m] + hpdcacoa[m] -> 7 h[m] + 7 nadh[m] + 7 accoa[m] + ppcoa[m] + 7 fadh2[m] '	Beta oxidation of long chain fatty acid (odd chain)	'11364'	Fatty acid oxidation
FAOXC180	'h2o[m] + coa[m] + nad[m] + fad[m] + stcoa[m] -> h[m] + nadh[m] + accoa[m] + fadh2[m] + pmtcoa[m] '	Beta oxidation of long chain fatty acid	'( 11364 or 11409 )'	Fatty acid oxidation
FAOXC180x	'nad[x] + coa[x] + o2[x] + h2o[x] + stcoa[x] -> h[x] + nadh[x] + accoa[x] + pmtcoa[x] + h2o2[x] '	Beta oxidation of long chain fatty acid	'(( 11430 and 15488 and 235674 ) or ( 11430 and 235674 and 74147 ) or ( 235674 and 11430 and 74147 ) or ( 15488 and 235674 and 11430 ))'	Fatty acid oxidation
FAOXC1811601m	'5 h2o[m] + 5 coa[m] + 5 nad[m] + 4 fad[m] + od2coa[m] -> 5 h[m] + 5 nadh[m] + 5 accoa[m] + 4 fadh2[m] + occoa[m] '	Beta oxidation fatty acid	'( 11409 or 11364 )'	Fatty acid oxidation
FAOXC1811602m_1	'5 h2o[m] + 5 coa[m] + 5 nad[m] + 4 fad[m] + octd11ecoa[m] -> 5 h[m] + 5 nadh[m] + 5 accoa[m] + 4 fadh2[m] + occoa[m] '	Beta Oxidation Fatty Acid	'( 11409 or 11364 )'	Fatty acid oxidation
FAOXC1811603m	'5 h2o[m] + 5 coa[m] + 5 nad[m] + 4 fad[m] + odecoa[m] -> 5 h[m] + 5 nadh[m] + 5 accoa[m] + 4 fadh2[m] + occoa[m] '	Beta oxidation fatty acid	'( 11364 or 11409 )'	Fatty acid oxidation
FAOXC182806m	'5 h2o[m] + 5 coa[m] + 5 nad[m] + 3 fad[m] + lnlccoa[m] -> 5 h[m] + 5 nadh[m] + 5 accoa[m] + 3 fadh2[m] + occoa[m] '	Beta oxidation of fatty acid	'( 11364 or 11409 )'	Fatty acid oxidation
FAOXC18280m	'5 h2o[m] + 5 coa[m] + 5 nad[m] + 3 fad[m] + lneldccoa[m] -> 5 h[m] + 5 nadh[m] + 5 accoa[m] + 3 fadh2[m] + occoa[m] '	Beta oxidation of fatty acid	'( 11364 or 11409 )'	Fatty acid oxidation
FAOXC183803m	'5 h2o[m] + 5 coa[m] + 5 nad[m] + 2 fad[m] + lnlncacoa[m] -> 5 h[m] + 5 nadh[m] + 5 accoa[m] + 2 fadh2[m] + occoa[m] '	Beta oxidation of fatty acid	'( 11364 or 11409 )'	Fatty acid oxidation
FAOXC183806m	'2 o2[m] + 5 h2o[m] + 5 coa[m] + 5 nad[m] + lnlncgcoa[m] -> 5 h[m] + 5 nadh[m] + 5 accoa[m] + 2 h2o2[m] + occoa[m] '	Beta oxidation of fatty acid	'( 11364 or 11409 )'	Fatty acid oxidation
FAOXC183806x	'5 nad[x] + 5 coa[x] + 2 o2[x] + 5 h2o[x] + lnlncgcoa[x] -> 5 h[x] + 5 nadh[x] + 5 accoa[x] + occoa[x] + 2 h2o2[x] '	Beta oxidation of long chain fatty acid	'(( 15488 and 235674 and 11430 ) or ( 235674 and 11430 and 74147 ) or ( 11430 and 15488 and 235674 ) or ( 11430 and 235674 and 74147 ))'	Fatty acid oxidation
FAOXC18480m	'5 h2o[m] + 5 coa[m] + 5 nad[m] + fad[m] + strdnccoa[m] -> 5 h[m] + 5 nadh[m] + 5 accoa[m] + fadh2[m] + occoa[m] '	Beta oxidation of fatty acid	'( 11364 or 11409 )'	Fatty acid oxidation
FAOXC18480x	'5 nad[x] + 5 coa[x] + o2[x] + 5 h2o[x] + strdnccoa[x] -> 5 h[x] + 5 nadh[x] + 5 accoa[x] + occoa[x] + h2o2[x] '	Beta oxidation of long chain fatty acid	'(( 11430 and 15488 and 235674 ) or ( 235674 and 11430 and 74147 ) or ( 11430 and 235674 and 74147 ) or ( 15488 and 235674 and 11430 ))'	Fatty acid oxidation
FAOXC200180m	'h2o[m] + coa[m] + nad[m] + fad[m] + arachcoa[m] -> h[m] + nadh[m] + accoa[m] + fadh2[m] + stcoa[m] '	Beta oxidation of long chain fatty acid	'( 11409 or 11364 )'	Fatty acid oxidation
FAOXC200180x	'nad[x] + coa[x] + o2[x] + h2o[x] + arachcoa[x] -> h[x] + nadh[x] + accoa[x] + h2o2[x] + stcoa[x] '	Beta oxidation of long chain fatty acid	'(( 15488 and 235674 and 11430 ) or ( 11430 and 235674 and 74147 ) or ( 11430 and 15488 and 235674 ) or ( 235674 and 11430 and 74147 ))'	Fatty acid oxidation
FAOXC2031836m	'h2o[m] + coa[m] + nad[m] + fad[m] + dlnlcgcoa[m] -> h[m] + nadh[m] + accoa[m] + fadh2[m] + lnlncgcoa[m] '	Beta oxidation of fatty acid	'( 11409 or 11364 )'	Fatty acid oxidation
FAOXC204	'9 h2o[m] + 9 coa[m] + 9 nad[m] + 5 fad[m] + arachdcoa[m] -> 9 h[m] + 9 nadh[m] + 10 accoa[m] + 5 fadh2[m] '	Beta oxidation of long chain fatty acid	'( 11409 or 11364 )'	Fatty acid oxidation
FAOXC204184m	'h2o[m] + coa[m] + nad[m] + fad[m] + eicostetcoa[m] -> h[m] + nadh[m] + accoa[m] + fadh2[m] + strdnccoa[m] '	Beta oxidation fatty acid	'( 11409 or 11364 )'	Fatty acid oxidation
FAOXC2051843m	'h2o[m] + coa[m] + nad[m] + tmndnccoa[m] -> h[m] + nadh[m] + accoa[m] + strdnccoa[m] '	Beta oxidation of fatty acid	'( 11364 or 11409 )'	Fatty acid oxidation
FAOXC2051843x	'nad[x] + coa[x] + h2o[x] + tmndnccoa[x] -> h[x] + nadh[x] + accoa[x] + strdnccoa[x] '	Beta oxidation of long chain fatty acid	'(( 235674 and 11430 and 74147 ) or ( 11430 and 15488 and 235674 ) or ( 11430 and 235674 and 74147 ) or ( 15488 and 235674 and 11430 ))'	Fatty acid oxidation
FAOXC2242046m	'h2o[m] + coa[m] + nad[m] + fad[m] + adrncoa[m] -> h[m] + nadh[m] + accoa[m] + fadh2[m] + arachdcoa[m] '	Beta oxidation of long chain fatty acid	'( 11364 or 11409 )'	Fatty acid oxidation
FAOXC2242046x	'nad[x] + coa[x] + o2[x] + h2o[x] + adrncoa[x] -> h[x] + nadh[x] + accoa[x] + h2o2[x] + arachdcoa[x] '	Beta oxidation of long chain fatty acid	'(( 15488 and 235674 and 11430 ) or ( 11430 and 235674 and 74147 ) or ( 235674 and 11430 and 74147 ) or ( 11430 and 15488 and 235674 ))'	Fatty acid oxidation
FAOXC2251836m	'2 h2o[m] + 2 coa[m] + 2 nad[m] + dcsptn1coa[m] -> 2 h[m] + 2 nadh[m] + 2 accoa[m] + lnlncgcoa[m] '	Beta oxidation of fatty acid	'( 11364 or 11409 )'	Fatty acid oxidation
FAOXC2251836x	'2 nad[x] + 2 coa[x] + 2 h2o[x] + dcsptn1coa[x] -> 2 h[x] + 2 nadh[x] + 2 accoa[x] + lnlncgcoa[x] '	Beta oxidation of long chain fatty acid	'(( 15488 and 235674 and 11430 ) or ( 11430 and 235674 and 74147 ) or ( 11430 and 15488 and 235674 ) or ( 235674 and 11430 and 74147 ))'	Fatty acid oxidation
FAOXC2252053m	'o2[m] + h2o[m] + coa[m] + nad[m] + dcsptn1coa[m] -> h[m] + nadh[m] + accoa[m] + h2o2[m] + tmndnccoa[m] '	Beta oxidation of long chain fatty acid	'( 11409 or 11364 )'	Fatty acid oxidation
FAOXC2252053x	'nad[x] + coa[x] + o2[x] + h2o[x] + dcsptn1coa[x] -> h[x] + nadh[x] + accoa[x] + h2o2[x] + tmndnccoa[x] '	Beta oxidation of long chain fatty acid	'(( 11430 and 15488 and 235674 ) or ( 235674 and 11430 and 74147 ) or ( 11430 and 235674 and 74147 ) or ( 15488 and 235674 and 11430 ))'	Fatty acid oxidation
FAOXC226	'10 h2o[m] + 10 coa[m] + 10 nad[m] + 4 fad[m] + c226coa[m] -> 10 h[m] + 10 nadh[m] + 11 accoa[m] + 4 fadh2[m] '	Beta oxidation of long chain fatty acid	'( 11409 or 11364 )'	Fatty acid oxidation
FAOXC226205m	'h2o[m] + coa[m] + nad[m] + c226coa[m] -> h[m] + nadh[m] + accoa[m] + tmndnccoa[m] '	Beta oxidation of long chain fatty acid	'( 11409 or 11364 )'	Fatty acid oxidation
FAOXC226205x	'nad[x] + coa[x] + h2o[x] + c226coa[x] -> h[x] + nadh[x] + accoa[x] + tmndnccoa[x] '	Beta oxidation of long chain fatty acid	'(( 15488 and 235674 and 11430 ) or ( 11430 and 15488 and 235674 ) or ( 235674 and 11430 and 74147 ) or ( 11430 and 235674 and 74147 ))'	Fatty acid oxidation
FAOXC240200x_1	'2 nad[x] + 2 coa[x] + ttccoa[x] + 2 o2[x] + 2 h2o[x] -> 2 h[x] + 2 nadh[x] + 2 accoa[x] + 2 h2o2[x] + arachcoa[x] '	Beta Oxidation of Long Chain Fatty Acid	'(( 11430 and 15488 and 235674 ) or ( 235674 and 11430 and 74147 ) or ( 11430 and 235674 and 74147 ) or ( 15488 and 235674 and 11430 ))'	Fatty acid oxidation
FAOXC241181x	'3 nad[x] + 3 coa[x] + 3 o2[x] + 3 h2o[x] + nrvnccoa[x] -> 3 h[x] + 3 nadh[x] + 3 accoa[x] + 3 h2o2[x] + odecoa[x] '	Beta oxidation of long chain fatty acid	'(( 15488 and 235674 and 11430 ) or ( 11430 and 235674 and 74147 ) or ( 11430 and 15488 and 235674 ) or ( 235674 and 11430 and 74147 ))'	Fatty acid oxidation
FAOXC2442246x	'nad[x] + coa[x] + o2[x] + h2o[x] + tettet6coa[x] -> h[x] + nadh[x] + accoa[x] + h2o2[x] + adrncoa[x] '	Beta oxidation of long chain fatty acid	'(( 11430 and 15488 and 235674 ) or ( 11430 and 235674 and 74147 ) or ( 235674 and 11430 and 74147 ) or ( 15488 and 235674 and 11430 ))'	Fatty acid oxidation
FAOXC2452253x	'nad[x] + coa[x] + o2[x] + h2o[x] + tetpent3coa[x] -> h[x] + nadh[x] + accoa[x] + h2o2[x] + clpndcoa[x] '	Beta oxidation of long chain fatty acid	'(( 15488 and 235674 and 11430 ) or ( 235674 and 11430 and 74147 ) or ( 11430 and 235674 and 74147 ) or ( 11430 and 15488 and 235674 ))'	Fatty acid oxidation
FAOXC2452256x	'nad[x] + coa[x] + o2[x] + h2o[x] + tetpent6coa[x] -> h[x] + nadh[x] + accoa[x] + h2o2[x] + dcsptn1coa[x] '	Beta oxidation of long chain fatty acid	'(( 15488 and 235674 and 11430 ) or ( 11430 and 15488 and 235674 ) or ( 235674 and 11430 and 74147 ) or ( 11430 and 235674 and 74147 ))'	Fatty acid oxidation
FAOXC246226x	'nad[x] + coa[x] + o2[x] + h2o[x] + tethex3coa[x] -> h[x] + nadh[x] + accoa[x] + h2o2[x] + c226coa[x] '	Beta oxidation of long chain fatty acid	'(( 15488 and 235674 and 11430 ) or ( 11430 and 15488 and 235674 ) or ( 235674 and 11430 and 74147 ) or ( 11430 and 235674 and 74147 ))'	Fatty acid oxidation
FAOXC260240x_1	'nad[x] + coa[x] + o2[x] + h2o[x] + hexccoa[x] -> h[x] + nadh[x] + accoa[x] + ttccoa[x] + h2o2[x] '	Beta Oxidation of Long Chain Fatty Acid	'(( 15488 and 235674 and 11430 ) or ( 11430 and 235674 and 74147 ) or ( 11430 and 15488 and 235674 ) or ( 235674 and 11430 and 74147 ))'	Fatty acid oxidation
FAOXC80	'3 h2o[m] + 3 coa[m] + 3 nad[m] + 3 fad[m] + occoa[m] -> 3 h[m] + 3 nadh[m] + 4 accoa[m] + 3 fadh2[m] '	Beta oxidation of med/long chain fatty acid	'( 11409 or 11364 )'	Fatty acid oxidation
FAS100COA	'3 h[c] + 2 nadph[c] + occoa[c] + malcoa[c] -> h2o[c] + 2 nadp[c] + co2[c] + coa[c] + dcacoa[c] '	Fatty acyl CoA synthase n C100CoA	'( 14104 or ( 14104 and 170439 and 68801 and 54326 ))'	Fatty acid synthesis
FAS120COA	'3 h[c] + 2 nadph[c] + malcoa[c] + dcacoa[c] -> h2o[c] + 2 nadp[c] + co2[c] + coa[c] + ddcacoa[c] '	Fatty acyl CoA synthase n C120CoA	'( 14104 or ( 14104 and 170439 and 68801 and 54326 ))'	Fatty acid synthesis
FAS140COA	'3 h[c] + 2 nadph[c] + malcoa[c] + ddcacoa[c] -> h2o[c] + 2 nadp[c] + co2[c] + coa[c] + tdcoa[c] '	Fatty acyl CoA synthase n C140CoA	'( 14104 or ( 14104 and 170439 and 68801 and 54326 ))'	Fatty acid synthesis
FAS160COA	'3 h[c] + 2 nadph[c] + tdcoa[c] + malcoa[c] -> h2o[c] + 2 nadp[c] + co2[c] + coa[c] + pmtcoa[c] '	Fatty acyl CoA synthase n C160CoA	'( 14104 or ( 14104 and 170439 and 68801 and 54326 ))'	Fatty acid synthesis
FAS180COA	'3 h[c] + 2 nadph[c] + pmtcoa[c] + malcoa[c] -> h2o[c] + 2 nadp[c] + co2[c] + coa[c] + stcoa[c] '	Fatty acyl CoA synthase n C180CoA	'( 14104 or ( 14104 and 170439 and 68801 and 54326 ))'	Fatty acid synthesis
FAS80COA_L	'9 h[c] + 6 nadph[c] + accoa[c] + 3 malcoa[c] -> 3 h2o[c] + 6 nadp[c] + 3 co2[c] + 3 coa[c] + occoa[c] '	Fatty acyl CoA synthase n C80CoA lumped reaction	'14104'	Fatty acid synthesis
FATP1t	'na1[c] + hdca[c] <=> na1[e] + hdca[e] '	Fatty acid electroneutral transport	'( 26457 or 26569 or 26568 )'	Transport, extracellular
FATP2t	'na1[c] + ocdcea[c] <=> na1[e] + ocdcea[e] '	Fatty acid electroneutral transport	'26457'	Transport, extracellular
FATP3t	'na1[c] + ocdca[c] <=> na1[e] + ocdca[e] '	Fatty acid electroneutral transport	'26457'	Transport, extracellular
FATP4t	'na1[c] + arach[c] <=> na1[e] + arach[e] '	Fatty acid electroneutral transport	'26459'	Transport, extracellular
FATP5t	'na1[c] + arachd[c] <=> na1[e] + arachd[e] '	Fatty acid electroneutral transport	'26459'	Transport, extracellular
FATP6t	'na1[c] + adrn[c] <=> na1[e] + adrn[e] '	Fatty acid electroneutral transport	'( 26459 or 26458 )'	Transport, extracellular
FATP7t	'na1[c] + crvnc[c] <=> na1[e] + crvnc[e] '	Fatty acid electroneutral transport	'( 26459 or 26458 )'	Transport, extracellular
FATP8t	'na1[c] + lgnc[c] <=> na1[e] + lgnc[e] '	Fatty acid electroneutral transport	'( 26459 or 26458 )'	Transport, extracellular
FATP9t	'na1[c] + nrvnc[c] <=> na1[e] + nrvnc[e] '	Fatty acid electroneutral transport	'( 26459 or 26458 )'	Transport, extracellular
FBA4	'xu1p__D[c] <=> dhap[c] + gcald[c] '	D-Fructose 1-phosphate D-glyceraldehyde-3-phosphate-lyase	'( 11674 or 230163 or 11676 )'	Glyoxylate and dicarboxylate metabolism
FBA5	'tag1p__D[c] <=> dhap[c] + glyald[c] '	D-Tagatose 1-phosphate D-glyceraldehyde-3-phosphate-lyase	'230163'	Galactose metabolism
FBP26	'h2o[c] + f26bp[c] -> pi[c] + f6p[c] '	Fructose 2 6 bisphosphate 2 phosphatase	'( 14121 or 270198 or 18639 or 170768 or 18640 or 14120 )'	Fructose and mannose metabolism
FCLTm	'fe2[m] + ppp9[m] -> 2 h[m] + pheme[m] '	Ferrochelatase mitochondrial	'14151'	Heme synthesis
FCOAH2	'h2o[c] + forcoa[c] -> h[c] + coa[c] + for[c] '	Formyl coa hydrolase	''	Fatty acid oxidation
FDH	'nad[c] + for[c] -> nadh[c] + co2[c] '	Formate dehydrogenase	'107747'	Fatty acid oxidation
FE2t	'fe2[e] -> fe2[c] '	Iron II transport	''	Transport, extracellular
FE2tm	'h[c] + fe2[c] -> h[m] + fe2[m] '	Iron (II) transport	''	Transport, mitochondrial
FE3R2e_1	'ascb__L[e] + 2 fe3[e] -> h[e] + dhdascb[e] + 2 fe2[e] '	Fe3+ Reduction (Ascorbate)	'73649'	Heme synthesis
FK	'atp[c] + fuc__L[c] -> adp[c] + h[c] + fuc1p__L[c] '	Fucokinase	'234730'	Fructose and mannose metabolism
FKYNH	'h2o[c] + Lfmkynr[c] -> h[c] + for[c] + Lkynr[c] '	N Formyl L kynurenine amidohydrolase	'71562'	Tryptophan metabolism
FOLR2	'nadph[c] + fol[c] -> nadp[c] + dhf[c] '	Folate reductase	'13361'	Folate metabolism
FOLt2_1	'h2o[c] + fol[e] <=> h2o[e] + fol[c] '	Folate Transport via Anion Antiport	'20509'	Transport, extracellular
FORMCOAtx	'forcoa[x] <=> forcoa[c] '	Formyl coa transport	''	Transport, peroxisomal
FORtm	'for[m] <=> for[c] '	Formate mitochondrial transport	''	Transport, mitochondrial
FORtr	'for[c] <=> for[r] '	FOR transporter, endoplasmic reticulum	''	Transport, endoplasmic reticular
FPGS2	'atp[c] + glu__L[c] + 5thf[c] -> adp[c] + h[c] + pi[c] + 6thf[c] '	Folylpolyglutamate synthetase	'14287'	Folate metabolism
FPGS2m	'glu__L[m] + 5thf[m] + atp[m] -> h[m] + 6thf[m] + adp[m] + pi[m] '	Folylpolyglutamate synthetase, mitochondrial	'14287'	Folate metabolism
FPGS3	'atp[c] + glu__L[c] + 6thf[c] -> adp[c] + h[c] + pi[c] + 7thf[c] '	Folylpolyglutamate synthetase	'14287'	Folate metabolism
FPGS3m	'glu__L[m] + 6thf[m] + atp[m] -> h[m] + 7thf[m] + adp[m] + pi[m] '	Folylpolyglutamate synthetase, mitochondrial	'14287'	Folate metabolism
FPGS4_1	'atp[c] + 4 glu__L[c] + dhf[c] -> 3 h2o[c] + adp[c] + h[c] + pi[c] + 5dhf[c] '	Folylpolyglutamate Synthetase (Dhf)	'14287'	Folate metabolism
FPGS4m_1	'4 glu__L[m] + atp[m] + dhf[m] -> h[m] + 3 h2o[m] + adp[m] + pi[m] + 5dhf[m] '	Folylpolyglutamate Synthetase (Dhf), Mitochondrial	'14287'	Folate metabolism
FPGS5	'atp[c] + glu__L[c] + 5dhf[c] -> adp[c] + h[c] + pi[c] + 6dhf[c] '	Folylpolyglutamate synthetase (DHF)	'14287'	Folate metabolism
FPGS5m	'glu__L[m] + atp[m] + 5dhf[m] -> h[m] + 6dhf[m] + adp[m] + pi[m] '	Folylpolyglutamate synthetase (DHF), mitochondrial	'14287'	Folate metabolism
FPGS6	'atp[c] + glu__L[c] + 6dhf[c] -> adp[c] + h[c] + pi[c] + 7dhf[c] '	Folylpolyglutamate synthetase (DHF)	'14287'	Folate metabolism
FPGS6m	'glu__L[m] + 6dhf[m] + atp[m] -> h[m] + 7dhf[m] + adp[m] + pi[m] '	Folylpolyglutamate synthetase (DHF), mitochondrial	'14287'	Folate metabolism
FPGS7m_1	'10fthf[m] + 4 glu__L[m] + atp[m] -> 10fthf5glu[m] + h[m] + 3 h2o[m] + adp[m] + pi[m] '	Folylpolyglutamate Synthetase (10Fthf), Mitochondrial	'14287'	Folate metabolism
FPGS8	'10fthf5glu[c] + atp[c] + glu__L[c] -> 10fthf6glu[c] + adp[c] + h[c] + pi[c] '	Folylpolyglutamate synthetase (10fthf)	'14287'	Folate metabolism
FPGS8m	'10fthf5glu[m] + glu__L[m] + atp[m] -> 10fthf6glu[m] + h[m] + adp[m] + pi[m] '	Folylpolyglutamate synthetase (10fthf), mitochondrial	'14287'	Folate metabolism
FPGS9	'10fthf6glu[c] + atp[c] + glu__L[c] -> 10fthf7glu[c] + adp[c] + h[c] + pi[c] '	Folylpolyglutamate synthetase (10fthf)	'14287'	Folate metabolism
FPGS9m	'10fthf6glu[m] + glu__L[m] + atp[m] -> 10fthf7glu[m] + h[m] + adp[m] + pi[m] '	Folylpolyglutamate synthetase (10fthf), mitochondrial	'14287'	Folate metabolism
FPGSm_1	'4 glu__L[m] + atp[m] + thf[m] -> h[m] + 3 h2o[m] + 5thf[m] + adp[m] + pi[m] '	Folylpolyglutamate Synthetase, Mitochondrial	'14287'	Folate metabolism
FRDPtc	'frdp[x] <=> frdp[c] '	Lipid, flip-flop intracellular transport	''	Transport, peroxisomal
FRDPtr	'frdp[x] <=> frdp[r] '	Lipid, flip-flop intracellular transport	''	Transport, peroxisomal
FRUt1r	'fru[e] <=> fru[c] '	D-fructose transport in via uniport	'( 56017 or 20526 or 435818 or 56485 )'	Transport, extracellular
FTHFDH	'10fthf[c] + h2o[c] + nadp[c] -> h[c] + nadph[c] + co2[c] + thf[c] '	10-formyltetrahydrofolate:NADP+ oxidoreductase	'( 107747 or 216188 )'	Folate metabolism
FTHFLmi	'atp[m] + for[m] + thf[m] -> 10fthf[m] + adp[m] + pi[m] '	Formate tetrahydrofolate ligase mitochondrial irreversible	'( 270685 or 108156 )'	Folate metabolism
FUC13GALACGLCGAL14ACGLCGALGLUSIDEte	'fuc13galacglcgal14acglcgalgluside_hs[e] <=> fuc13galacglcgal14acglcgalgluside_hs[c] '	Blood group intracellular transport	''	Transport, extracellular
FUC13GALACGLCGAL14ACGLCGALGLUSIDEtg	'fuc13galacglcgal14acglcgalgluside_hs[g] <=> fuc13galacglcgal14acglcgalgluside_hs[c] '	Blood group intracellular transport	''	Transport, golgi apparatus
FUC14GALACGLCGALGLUSIDEte	'fuc14galacglcgalgluside_hs[e] <=> fuc14galacglcgalgluside_hs[c] '	Blood group intracellular transport	''	Transport, extracellular
FUC14GALACGLCGALGLUSIDEtg	'fuc14galacglcgalgluside_hs[g] <=> fuc14galacglcgalgluside_hs[c] '	Blood group intracellular transport	''	Transport, golgi apparatus
FUCACGALFUCGALACGLCGALGLUSIDEte	'fucacgalfucgalacglcgalgluside_hs[e] <=> fucacgalfucgalacglcgalgluside_hs[c] '	Blood group intracellular transport	''	Transport, extracellular
FUCACGALFUCGALACGLCGALGLUSIDEtg	'fucacgalfucgalacglcgalgluside_hs[g] <=> fucacgalfucgalacglcgalgluside_hs[c] '	Blood group intracellular transport	''	Transport, golgi apparatus
FUCACNGAL14ACGLCGALGLUSIDEte	'fucacngal14acglcgalgluside_hs[e] <=> fucacngal14acglcgalgluside_hs[c] '	Blood group intracellular transport	''	Transport, extracellular
FUCACNGAL14ACGLCGALGLUSIDEtg	'fucacngal14acglcgalgluside_hs[g] <=> fucacngal14acglcgalgluside_hs[c] '	Blood group intracellular transport	''	Transport, golgi apparatus
FUCACNGALACGLCGALGLUSIDEte	'fucacngalacglcgalgluside_hs[e] <=> fucacngalacglcgalgluside_hs[c] '	Blood group intracellular transport	''	Transport, extracellular
FUCACNGALACGLCGALGLUSIDEtg	'fucacngalacglcgalgluside_hs[g] <=> fucacngalacglcgalgluside_hs[c] '	Blood group intracellular transport	''	Transport, golgi apparatus
FUCASE2e	'h2o[e] + ksi[e] -> fuc__L[e] + ksi_deg1[e] '	Alpha-fucosidase, extracellular	'66848'	Keratan sulfate degradation
FUCASE2ly	'h2o[l] + ksi[l] -> fuc__L[l] + ksi_deg1[l] '	Alpha-fucosidase, lysosomal	'71665'	Keratan sulfate degradation
FUCASEe	'h2o[e] + s2l2fn2m2masn[e] -> fuc__L[e] + s2l2n2m2masn[e] '	Alpha-fucosidase, extracellular	'66848'	N-glycan degradation
FUCASEly	'h2o[l] + s2l2fn2m2masn[l] -> fuc__L[l] + s2l2n2m2masn[l] '	Alpha-fucosidase, lysosomal	'71665'	N-glycan degradation
FUCFUC12GAL14ACGLCGALGLUSIDEte	'fucfuc12gal14acglcgalgluside_hs[e] <=> fucfuc12gal14acglcgalgluside_hs[c] '	Blood group intracellular transport	''	Transport, extracellular
FUCFUC12GAL14ACGLCGALGLUSIDEtg	'fucfuc12gal14acglcgalgluside_hs[g] <=> fucfuc12gal14acglcgalgluside_hs[c] '	Blood group intracellular transport	''	Transport, golgi apparatus
FUCFUC132GALACGLCGAL14ACGLCGALGLUSIDEte	'fucfuc132galacglcgal14acglcgalgluside_hs[e] <=> fucfuc132galacglcgal14acglcgalgluside_hs[c] '	Blood group intracellular transport	''	Transport, extracellular
FUCFUC132GALACGLCGAL14ACGLCGALGLUSIDEtg	'fucfuc132galacglcgal14acglcgalgluside_hs[g] <=> fucfuc132galacglcgal14acglcgalgluside_hs[c] '	Blood group intracellular transport	''	Transport, golgi apparatus
FUCFUCFUCGALACGLC13GALACGLCGAL14ACGLCGALGLUSIDEte	'fucfucfucgalacglc13galacglcgal14acglcgalgluside_hs[e] <=> fucfucfucgalacglc13galacglcgal14acglcgalgluside_hs[c] '	Blood group intracellular transport	''	Transport, extracellular
FUCFUCFUCGALACGLC13GALACGLCGAL14ACGLCGALGLUSIDEtg	'fucfucfucgalacglc13galacglcgal14acglcgalgluside_hs[g] <=> fucfucfucgalacglc13galacglcgal14acglcgalgluside_hs[c] '	Blood group intracellular transport	''	Transport, golgi apparatus
FUCFUCFUCGALACGLCGAL14ACGLCGALGLUSIDEte	'fucfucfucgalacglcgal14acglcgalgluside_hs[e] <=> fucfucfucgalacglcgal14acglcgalgluside_hs[c] '	Blood group intracellular transport	''	Transport, extracellular
FUCFUCFUCGALACGLCGAL14ACGLCGALGLUSIDEtg	'fucfucfucgalacglcgal14acglcgalgluside_hs[g] <=> fucfucfucgalacglcgal14acglcgalgluside_hs[c] '	Blood group intracellular transport	''	Transport, golgi apparatus
FUCFUCGALACGLCGALGLUSIDEte	'fucfucgalacglcgalgluside_hs[e] <=> fucfucgalacglcgalgluside_hs[c] '	Blood group intracellular transport	''	Transport, extracellular
FUCFUCGALACGLCGALGLUSIDEtg	'fucfucgalacglcgalgluside_hs[g] <=> fucfucgalacglcgalgluside_hs[c] '	Blood group intracellular transport	''	Transport, golgi apparatus
FUCGAL14ACGLCGALGLUSIDEte	'fucgal14acglcgalgluside_hs[e] <=> fucgal14acglcgalgluside_hs[c] '	Blood group intracellular transport	''	Transport, extracellular
FUCGAL14ACGLCGALGLUSIDEtg	'fucgal14acglcgalgluside_hs[g] <=> fucgal14acglcgalgluside_hs[c] '	Blood group intracellular transport	''	Transport, golgi apparatus
FUCGALFUCGALACGLCGALGLUSIDEte	'fucgalfucgalacglcgalgluside_hs[e] <=> fucgalfucgalacglcgalgluside_hs[c] '	Blood group intracellular transport	''	Transport, extracellular
FUCGALFUCGALACGLCGALGLUSIDEtg	'fucgalfucgalacglcgalgluside_hs[g] <=> fucgalfucgalacglcgalgluside_hs[c] '	Blood group intracellular transport	''	Transport, golgi apparatus
FUCGALGBSIDEte	'fucgalgbside_hs[c] <=> fucgalgbside_hs[e] '	Transport of Fucosyl Galactosylgloboside	''	Transport, extracellular
FUCGALGBSIDEtg	'fucgalgbside_hs[c] <=> fucgalgbside_hs[g] '	Fucgalgbside hs intracellular transport	''	Transport, golgi apparatus
FUCtly	'fuc__L[l] -> fuc__L[c] '	L-fucose efflux from lysosome	''	Transport, lysosomal
FUMAC	'h2o[c] + 4fumacac[c] -> h[c] + acac[c] + fum[c] '	Fumarylacetoacetase	'14085'	Tyrosine metabolism
FUMm	'h2o[m] + fum[m] <=> mal__L[m] '	Fumarase mitochondrial	'14194'	Citric acid cycle
FUMSO3tm	'so3[m] + fum[c] <=> so3[c] + fum[m] '	Fumarate:sulfite antiport, mitochondrial	'27376'	Transport, mitochondrial
FUMSO4tm	'fum[c] + so4[m] <=> fum[m] + so4[c] '	Fumarate:sulfate antiport, mitochondrial	'27376'	Transport, mitochondrial
FUMtm	'pi[m] + fum[c] <=> pi[c] + fum[m] '	Fumarate transport, mitochondrial	'27376'	Transport, mitochondrial
FUMTSULtm	'fum[c] + tsul[m] <=> fum[m] + tsul[c] '	Fumarate:thiosulfate antiport, mitochondrial	'27376'	Transport, mitochondrial
FUT11g	'galgbside_hs[g] + gdpfuc[g] -> h[g] + fucgalgbside_hs[g] + gdp[g] '	Galactoside 2-alpha-L-fucosyltransferase 1	'14343'	Sphingolipid metabolism
FUT12g	'galacglcgalgluside_hs[g] + gdpfuc[g] -> h[g] + fucgalacglcgalgluside_hs[g] + gdp[g] '	Galactoside 2-alpha-L-fucosyltransferase 1	'14343'	Blood group synthesis
FUT14g	'gal14acglcgalgluside_hs[g] + gdpfuc[g] -> h[g] + fuc12gal14acglcgalgluside_hs[g] + gdp[g] '	Galactoside 2-alpha-L-fucosyltransferase 1	'14343'	Blood group synthesis
FUT15g	'galacgalfuc12gal14acglcgalgluside_hs[g] + gdpfuc[g] -> h[g] + fucgalacgalfuc12gal14acglcgalgluside_hs[g] + gdp[g] '	Galactoside 2-alpha-L-fucosyltransferase 1	'14343'	Blood group synthesis
FUT16g	'galacglcgal14acglcgalgluside_hs[g] + gdpfuc[g] -> h[g] + fucgalacglcgal14acglcgalgluside_hs[g] + gdp[g] '	Galactoside 2-alpha-L-fucosyltransferase 1	'14343'	Blood group synthesis
FUT17g	'galacgalfucgalacglcgal14acglcgalgluside_hs[g] + gdpfuc[g] -> h[g] + fucgalacgalfucgalacglcgal14acglcgalgluside_hs[g] + gdp[g] '	Galactoside 2-alpha-L-fucosyltransferase 1	'14343'	Blood group synthesis
FUT18g	'galacglcgalacglcgal14acglcgalgluside_hs[g] + 2 gdpfuc[g] -> 2 h[g] + fucfucgalacglcgalacglcgal14acglcgalgluside_hs[g] + 2 gdp[g] '	Galactoside 2-alpha-L-fucosyltransferase 1	'14343'	Blood group synthesis
FUT32g	'gdpfuc[g] + acngalacglcgalgluside_hs[g] -> h[g] + fucacngalacglcgalgluside_hs[g] + gdp[g] '	Fucosyltransferase 3 (galactoside 3(4)-L-fucosyltransferase, Lewis blood group included) 1	''	Blood group synthesis
FUT33g	'acgalfucgalacglcgalgluside_hs[g] + gdpfuc[g] -> h[g] + fucacgalfucgalacglcgalgluside_hs[g] + gdp[g] '	Fucosyltransferase 3 (galactoside 3(4)-L-fucosyltransferase, Lewis blood group included) 1	''	Blood group synthesis
FUT34g	'fucgalacglcgalgluside_hs[g] + gdpfuc[g] -> h[g] + fucfucgalacglcgalgluside_hs[g] + gdp[g] '	Fucosyltransferase 3 (galactoside 3(4)-L-fucosyltransferase, Lewis blood group included) 1	''	Blood group synthesis
FUT35g	'galfucgalacglcgalgluside_hs[g] + gdpfuc[g] -> h[g] + fucgalfucgalacglcgalgluside_hs[g] + gdp[g] '	Fucosyltransferase 3 (galactoside 3(4)-L-fucosyltransferase, Lewis blood group included) 1	''	Blood group synthesis
FUT910g	'gdpfuc[g] + fucgalacglc13galacglcgal14acglcgalgluside_hs[g] -> h[g] + gdp[g] + fucfucgalacglc13galacglcgal14acglcgalgluside_hs[g] '	Alpha-(1,3)-fucosyltransferase	'14348'	Blood group synthesis
FUT911g	'gdpfuc[g] + fucfucgalacglc13galacglcgal14acglcgalgluside_hs[g] -> h[g] + fucfucfucgalacglc13galacglcgal14acglcgalgluside_hs[g] + gdp[g] '	Alpha-(1,3)-fucosyltransferase	'14348'	Blood group synthesis
FUT91g	'gal14acglcgalgluside_hs[g] + gdpfuc[g] -> h[g] + fucgal14acglcgalgluside_hs[g] + gdp[g] '	Alpha-(1,3)-fucosyltransferase	'14348'	Blood group synthesis
FUT92g	'gdpfuc[g] + acngal14acglcgalgluside_hs[g] -> h[g] + fucacngal14acglcgalgluside_hs[g] + gdp[g] '	Alpha-(1,3)-fucosyltransferase	'14348'	Blood group synthesis
FUT93g	'fuc12gal14acglcgalgluside_hs[g] + gdpfuc[g] -> h[g] + fucfuc12gal14acglcgalgluside_hs[g] + gdp[g] '	Alpha-(1,3)-fucosyltransferase	'14348'	Blood group synthesis
FUT94g	'fucgalacglcgal14acglcgalgluside_hs[g] + gdpfuc[g] -> h[g] + gdp[g] + fucfucgalacglcgal14acglcgalgluside_hs[g] '	Alpha-(1,3)-fucosyltransferase	'14348'	Blood group synthesis
FUT95g	'gdpfuc[g] + fucfucgalacglcgal14acglcgalgluside_hs[g] -> h[g] + fucfucfucgalacglcgal14acglcgalgluside_hs[g] + gdp[g] '	Alpha-(1,3)-fucosyltransferase	'14348'	Blood group synthesis
FUT96g	'galacglcgal14acglcgalgluside_hs[g] + gdpfuc[g] -> h[g] + gdp[g] + fuc132galacglcgal14acglcgalgluside_hs[g] '	Alpha-(1,3)-fucosyltransferase	'14348'	Blood group synthesis
FUT97g	'gdpfuc[g] + fuc132galacglcgal14acglcgalgluside_hs[g] -> h[g] + fucfuc132galacglcgal14acglcgalgluside_hs[g] + gdp[g] '	Alpha-(1,3)-fucosyltransferase	'14348'	Blood group synthesis
FUT98g	'galacglcgal14acglcgalgluside_hs[g] + gdpfuc[g] -> h[g] + fuc13galacglcgal14acglcgalgluside_hs[g] + gdp[g] '	Alpha-(1,3)-fucosyltransferase	'14348'	Blood group synthesis
FUT99g	'galacglc13galacglcgal14acglcgalgluside_hs[g] + gdpfuc[g] -> h[g] + gdp[g] + fucgalacglc13galacglcgal14acglcgalgluside_hs[g] '	Alpha-(1,3)-fucosyltransferase	'14348'	Blood group synthesis
G14T18g	'2 udpgal[g] + core4[g] -> 2 h[g] + 2 udp[g] + ksii_core4_pre1[g] '	Beta-N-acetylglucosaminylglycopeptide beta-1,4-galactosyltransferase, Golgi	'( 57370 or 53418 or 14595 or 56336 )'	Keratan sulfate synthesis
G14T19g	'udpgal[g] + ksii_core4_pre3[g] -> h[g] + udp[g] + ksii_core4_pre4[g] '	Beta-N-acetylglucosaminylglycopeptide beta-1,4-galactosyltransferase, Golgi	'( 56336 or 53418 or 57370 or 14595 )'	Keratan sulfate synthesis
G14T20g	'udpgal[g] + ksii_core4_pre6[g] -> h[g] + udp[g] + ksii_core4_pre7[g] '	Beta-N-acetylglucosaminylglycopeptide beta-1,4-galactosyltransferase, Golgi	'( 57370 or 14595 or 53418 or 56336 )'	Keratan sulfate synthesis
G14T21g	'udpgal[g] + ksii_core4_pre9[g] -> h[g] + udp[g] + ksii_core4_pre10[g] '	Beta-N-acetylglucosaminylglycopeptide beta-1,4-galactosyltransferase, Golgi	'( 57370 or 14595 or 53418 or 56336 )'	Keratan sulfate synthesis
G14T2g	'udpgal[g] + ksii_core2_pre1[g] -> h[g] + udp[g] + ksii_core2_pre2[g] '	Beta-N-acetylglucosaminylglycopeptide beta-1,4-galactosyltransferase, Golgi	'( 57370 or 14595 or 53418 or 56336 )'	Keratan sulfate synthesis
G14T3g	'udpgal[g] + ksii_core2_pre3[g] -> h[g] + udp[g] + ksii_core2_pre4[g] '	Beta-N-acetylglucosaminylglycopeptide beta-1,4-galactosyltransferase, Golgi	'( 57370 or 14595 or 53418 or 56336 )'	Keratan sulfate synthesis
G14T4g	'udpgal[g] + ksii_core2_pre6[g] -> h[g] + udp[g] + ksii_core2_pre7[g] '	Beta-N-acetylglucosaminylglycopeptide beta-1,4-galactosyltransferase, Golgi	'( 57370 or 14595 or 53418 or 56336 )'	Keratan sulfate synthesis
G14T5g	'udpgal[g] + ksii_core2_pre9[g] -> h[g] + udp[g] + ksii_core2_pre10[g] '	Beta-N-acetylglucosaminylglycopeptide beta-1,4-galactosyltransferase, Golgi	'( 56336 or 14595 or 53418 or 57370 )'	Keratan sulfate synthesis
G3PD2m	'fad[m] + glyc3p[c] -> fadh2[m] + dhap[c] '	Glycerol-3-phosphate dehydrogenase (FAD), mitochondrial	'14571'	Glycolysis/gluconeogenesis
G5SADrm	'glu5sa[m] <=> h[m] + h2o[m] + 1pyr5c[m] '	L glutamate 5 semialdehyde dehydratase reversible mitochondrial	''	Arginine and proline metabolism
G5SDym	'h[m] + nadph[m] + glu5p[m] -> nadp[m] + pi[m] + glu5sa[m] '	Glutamate-5-semialdehyde dehydrogenase, mitochondria	'56454'	Urea cycle
G6PDH1er	'nad[r] + g6p[r] <=> h[r] + nadh[r] + 6pgl[r] '	Glucose-6-phosphate dehydrogenase, endoplasmic reticulum	'100198'	Pentose phosphate pathway
G6PDH2er	'nadp[r] + g6p[r] <=> h[r] + nadph[r] + 6pgl[r] '	Glucose 6 phosphate dehydrogenase endoplasmic reticulum	'( 100198 or 14381 )'	Pentose phosphate pathway
G6PPer	'h2o[r] + g6p[r] -> glc__D[r] + pi[r] '	Glucose-6-phosphate phosphatase, edoplasmic reticular	'( 14378 or 14377 or 68401 )'	Glycolysis/gluconeogenesis
G6Pter	'g6p[c] <=> g6p[r] '	Glucose 6 phosphate endoplasmic reticular transport via diffusion	'14385'	Transport, endoplasmic reticular
GABAVESSEC_1	'h2o[c] + atp[c] + 4abut[c] -> adp[c] + h[c] + pi[c] + 4abut[e] '	GABA Secretion via Secretory Vesicle (ATP Driven)	'22348'	Transport, extracellular
GACMTRc	'amet[c] + gudac[c] <=> h[c] + ahcys[c] + creat[c] '	Guanidinoacetate N-methyltransferase (c)	'14431'	Urea cycle
GACPAILter	'gacpail_hs[c] -> gacpail_hs[r] '	Glucosaminyl-acylphosphatidylinositol ER flippase	''	Transport, endoplasmic reticular
GAL3ST11	'galside_hs[g] + paps[g] -> h[g] + pap[g] + sgalside_hs[g] '	Galactosylceramide sulfotransferase	'53897'	Sphingolipid metabolism
GAL3ST12	'digalside_hs[g] + paps[g] -> h[g] + digalsgalside_hs[g] + pap[g] '	Galactosylceramide sulfotransferase	'53897'	Sphingolipid metabolism
GALACGLCGALGBSIDEte	'galacglcgalgbside_hs[c] <=> galacglcgalgbside_hs[e] '	Transport of Gal-GlcNac-Gal Globoside	''	Transport, extracellular
GALACGLCGALGBSIDEtg	'galacglcgalgbside_hs[c] <=> galacglcgalgbside_hs[g] '	Galacglcgalgbside hs intracellular transport	''	Transport, golgi apparatus
GALASE10ly	'h2o[l] + ksi_deg26[l] -> gal[l] + ksi_deg27[l] '	Beta-galactosidase, lysosomal	'(( 19025 and 12091 and 50917 and 18010 ) or ( 19025 and 12091 ))'	Keratan sulfate degradation
GALASE11ly	'h2o[l] + ksi_deg29[l] -> gal[l] + ksi_deg30[l] '	Beta-galactosidase, lysosomal	'(( 19025 and 12091 and 50917 and 18010 ) or ( 19025 and 12091 ))'	Keratan sulfate degradation
GALASE12ly	'h2o[l] + ksi_deg32[l] -> gal[l] + ksi_deg33[l] '	Beta-galactosidase, lysosomal	'(( 19025 and 12091 and 50917 and 18010 ) or ( 19025 and 12091 ))'	Keratan sulfate degradation
GALASE13ly	'h2o[l] + ksi_deg35[l] -> gal[l] + ksi_deg36[l] '	Beta-galactosidase, lysosomal	'(( 19025 and 12091 and 50917 and 18010 ) or ( 19025 and 12091 ))'	Keratan sulfate degradation
GALASE14ly	'h2o[l] + ksi_deg38[l] -> gal[l] + ksi_deg39[l] '	Beta-galactosidase, lysosomal	'(( 19025 and 12091 and 50917 and 18010 ) or ( 19025 and 12091 ))'	Keratan sulfate degradation
GALASE15ly	'h2o[l] + ksi_deg40[l] -> gal[l] + ksi_deg41[l] '	Beta-galactosidase, lysosomal	'(( 19025 and 12091 and 50917 and 18010 ) or ( 19025 and 12091 ))'	Keratan sulfate degradation
GALASE16ly	'2 h2o[l] + ksii_core2_deg2[l] -> 2 gal[l] + ksii_core2_deg3[l] '	Beta-galactosidase, lysosomal	'(( 19025 and 12091 and 50917 and 18010 ) or ( 19025 and 12091 ))'	Keratan sulfate degradation
GALASE17ly	'h2o[l] + ksii_core2_deg5[l] -> gal[l] + ksii_core2_deg6[l] '	Beta-galactosidase, lysosomal	'(( 19025 and 12091 and 50917 and 18010 ) or ( 19025 and 12091 ))'	Keratan sulfate degradation
GALASE18ly	'h2o[l] + ksii_core2_deg8[l] -> gal[l] + ksii_core2_deg9[l] '	Beta-galactosidase, lysosomal	'(( 19025 and 12091 and 50917 and 18010 ) or ( 19025 and 12091 ))'	Keratan sulfate degradation
GALASE19ly	'h2o[l] + f1a[l] -> gal[l] + core6[l] '	Beta-galactosidase, lysosomal	'(( 19025 and 12091 and 50917 and 18010 ) or ( 19025 and 12091 ))'	Keratan sulfate degradation
GALASE1ly	'2 h2o[l] + l2n2m2mn[l] -> n2m2mn[l] + 2 gal[l] '	Beta-galactosidase, lysosomal	'(( 19025 and 12091 and 50917 and 18010 ) or ( 19025 and 12091 ))'	N-glycan degradation
GALASE20ly	'2 h2o[l] + ksii_core4_deg2[l] -> 2 gal[l] + ksii_core4_deg3[l] '	Beta-galactosidase, lysosomal	'(( 19025 and 12091 and 50917 and 18010 ) or ( 19025 and 12091 ))'	Keratan sulfate degradation
GALASE3ly	'2 h2o[l] + ksi_deg5[l] -> 2 gal[l] + ksi_deg6[l] '	Beta-galactosidase, lysosomal	'(( 19025 and 12091 and 50917 and 18010 ) or ( 19025 and 12091 ))'	Keratan sulfate degradation
GALASE4ly	'h2o[l] + ksi_deg8[l] -> gal[l] + ksi_deg9[l] '	Beta-galactosidase, lysosomal	'(( 19025 and 12091 and 50917 and 18010 ) or ( 19025 and 12091 ))'	Keratan sulfate degradation
GALASE5ly	'h2o[l] + ksi_deg11[l] -> gal[l] + ksi_deg12[l] '	Beta-galactosidase, lysosomal	'(( 19025 and 12091 and 50917 and 18010 ) or ( 19025 and 12091 ))'	Keratan sulfate degradation
GALASE6ly	'h2o[l] + ksi_deg14[l] -> gal[l] + ksi_deg15[l] '	Beta-galactosidase, lysosomal	'(( 19025 and 12091 and 50917 and 18010 ) or ( 19025 and 12091 ))'	Keratan sulfate degradation
GALASE7ly	'h2o[l] + ksi_deg17[l] -> gal[l] + ksi_deg18[l] '	Beta-galactosidase, lysosomal	'(( 19025 and 12091 and 50917 and 18010 ) or ( 19025 and 12091 ))'	Keratan sulfate degradation
GALASE8ly	'h2o[l] + ksi_deg20[l] -> gal[l] + ksi_deg21[l] '	Beta-galactosidase, lysosomal	'(( 19025 and 12091 and 50917 and 18010 ) or ( 19025 and 12091 ))'	Keratan sulfate degradation
GALASE9ly	'h2o[l] + ksi_deg23[l] -> gal[l] + ksi_deg24[l] '	Beta-galactosidase, lysosomal	'(( 19025 and 12091 and 50917 and 18010 ) or ( 19025 and 12091 ))'	Keratan sulfate degradation
GALC	'h2o[l] + galside_hs[l] -> crm_hs[l] + gal[l] '	Galactocerebrosidase	'14420'	Sphingolipid metabolism
GALFUC12GAL14ACGLCGALGLUSIDEte	'galfuc12gal14acglcgalgluside_hs[e] <=> galfuc12gal14acglcgalgluside_hs[c] '	Blood group intracellular transport	''	Transport, extracellular
GALFUC12GAL14ACGLCGALGLUSIDEtg	'galfuc12gal14acglcgalgluside_hs[g] <=> galfuc12gal14acglcgalgluside_hs[c] '	Blood group intracellular transport	''	Transport, golgi apparatus
GALFUCGALACGLCGAL14ACGLCGALGLUSIDEte	'galfucgalacglcgal14acglcgalgluside_hs[e] <=> galfucgalacglcgal14acglcgalgluside_hs[c] '	Blood group intracellular transport	''	Transport, extracellular
GALFUCGALACGLCGAL14ACGLCGALGLUSIDEtg	'galfucgalacglcgal14acglcgalgluside_hs[g] <=> galfucgalacglcgal14acglcgalgluside_hs[c] '	Blood group intracellular transport	''	Transport, golgi apparatus
GALGALFUCFUCGALACGLCGALACGLCGAL14ACGLCGALGLUSIDEte	'galgalfucfucgalacglcgalacglcgal14acglcgalgluside_hs[e] <=> galgalfucfucgalacglcgalacglcgal14acglcgalgluside_hs[c] '	Blood group intracellular transport	''	Transport, extracellular
GALGALFUCFUCGALACGLCGALACGLCGAL14ACGLCGALGLUSIDEtg	'galgalfucfucgalacglcgalacglcgal14acglcgalgluside_hs[g] <=> galgalfucfucgalacglcgalacglcgal14acglcgalgluside_hs[c] '	Blood group intracellular transport	''	Transport, golgi apparatus
GALGALGALTHCRMte	'galgalgalthcrm_hs[c] <=> galgalgalthcrm_hs[e] '	Transport of Gal-Gal-Gal-Gal-Gal-Glc-Cer	''	Transport, extracellular
GALGALGALTHCRMtg	'galgalgalthcrm_hs[c] <=> galgalgalthcrm_hs[g] '	Galgalgalthcrm hs intracellular transport	''	Transport, golgi apparatus
GALGLUSIDEtg	'galgluside_hs[c] <=> galgluside_hs[g] '	Galgluside hs intracellular transport	''	Transport, golgi apparatus
GALGLUSIDEtl	'galgluside_hs[c] <=> galgluside_hs[l] '	Galgluside hs intracellular transport	''	Transport, lysosomal
GALGT1	'galgluside_hs[g] + udpacgal[g] -> h[g] + udp[g] + ga2_hs[g] '	Beta-1,4 N-acetylgalactosaminyltransferase	'14421'	Sphingolipid metabolism
GALGT2	'udpacgal[g] + gm3_hs[g] -> h[g] + udp[g] + gm2_hs[g] '	Beta-1,4 N-acetylgalactosaminyltransferase	'14421'	Sphingolipid metabolism
GALGT3	'udpacgal[g] + gd3_hs[g] -> h[g] + udp[g] + gd2_hs[g] '	Beta-1,4 N-acetylgalactosaminyltransferase	'14421'	Sphingolipid metabolism
GALGT4	'udpacgal[g] + gt3_hs[g] -> h[g] + udp[g] + gt2_hs[g] '	Beta-1,4 N-acetylgalactosaminyltransferase	'14421'	Sphingolipid metabolism
GALNACT1g	'udpacgal[g] + cs_hs_linkage[g] -> h[g] + udp[g] + cs_pre[g] '	UDPGal-chondroitin acetylgalactosaminyltransferase I, Golgi	'( 234356 or 78752 )'	Chondroitin synthesis
GALNACT2g	'uacgam[g] + cs_a_b_pre2[g] -> h[g] + udp[g] + cs_a_b_pre3[g] '	Uridine diphosphoacetylgalactosamine-chondroitin acetylgalactosaminyltransferase II, Golgi	'(( 74241 and 269941 ) or 78923 or 78752 or 234356 )'	Chondroitin synthesis
GALNACT3g	'uacgam[g] + cs_c_pre2[g] -> h[g] + udp[g] + cs_c_pre3[g] '	Uridine diphosphoacetylgalactosamine-chondroitin acetylgalactosaminyltransferase II, Golgi	'(( 74241 and 269941 ) or 78923 or 78752 or 234356 )'	Chondroitin synthesis
GALNACT4g	'uacgam[g] + cs_d_pre3[g] -> h[g] + udp[g] + cs_d_pre4[g] '	Uridine diphosphoacetylgalactosamine-chondroitin acetylgalactosaminyltransferase II, Golgi	'(( 74241 and 269941 ) or 78923 or 78752 or 234356 )'	Chondroitin synthesis
GALNACT5g	'uacgam[g] + cs_e_pre3[g] -> h[g] + udp[g] + cs_e_pre4[g] '	Uridine diphosphoacetylgalactosamine-chondroitin acetylgalactosaminyltransferase II, Golgi	'(( 74241 and 269941 ) or 78923 or 78752 or 234356 )'	Chondroitin synthesis
GALNTg	'udpacgal[g] + Ser_Thr[g] -> h[g] + udp[g] + Tn_antigen[g] '	GalNAc transferase, Golgi apparatus	'( 230145 or 14423 or 231605 or 14426 or 171212 or 271786 or 207839 or 78754 or 241391 or 108148 or 108150 or 71685 or 231050 or 14425 )'	O-glycan metabolism
GALOR	'h[c] + nadph[c] + gal[c] <=> nadp[c] + galt[c] '	D-Galactose:NADP+ 1-oxidoreductase	'( 11677 or 58810 )'	Galactose metabolism
GALSIDEtg	'galside_hs[c] <=> galside_hs[g] '	Galactocerebroside intracellular transport	''	Transport, golgi apparatus
GALSIDEtl	'galside_hs[c] <=> galside_hs[l] '	Galactocerebroside intracellular transport	''	Transport, lysosomal
GALt1r	'gal[e] <=> gal[c] '	Galactose transport (uniport)	'( 56017 or 20525 or 20527 or 20526 or 170441 )'	Transport, extracellular
GALT2g	'udpgal[g] + lxser[g] -> h[g] + udp[g] + l2xser[g] '	UDP-D-galactose:galactosylxylose galactosyltransferase, Golgi apparatus	'117592'	Chondroitin synthesis
GALTg	'udpgal[g] + xser[g] -> h[g] + udp[g] + lxser[g] '	UDP-D-galactose:D-xylose galactosyltransferase, Golgi apparatus	'218271'	Chondroitin synthesis
GALtly	'gal[l] -> gal[c] '	Galactose efflux from lysosome	''	Transport, lysosomal
GAMt1r	'gam[e] <=> gam[c] '	Glucosamine transport (uniport)	'( 20525 or 20528 or 20526 )'	Transport, extracellular
GAMYe	'h2o[e] + glygn5[e] -> Tyr_ggn[e] + malt[e] '	Glucoamylase, extracellular (glygn5 -> malt)	'232714'	Starch and sucrose metabolism
GAO1	'accoa[c] + gd3_hs[c] -> coa[c] + oagd3_hs[c] '	Ganglioside O-acetylation	'11416'	Sphingolipid metabolism
GAO1g	'accoa[g] + gd3_hs[g] -> coa[g] + oagd3_hs[g] '	Ganglioside O-acetylation	'11416'	Sphingolipid metabolism
GAO2	'accoa[c] + gt3_hs[c] -> coa[c] + oagt3_hs[c] '	Ganglioside O-acetylation	'11416'	Sphingolipid metabolism
GAO2g	'accoa[g] + gt3_hs[g] -> coa[g] + oagt3_hs[g] '	Ganglioside O-acetylation	'11416'	Sphingolipid metabolism
GARFT	'10fthf[c] + gar[c] <=> h[c] + thf[c] + fgam[c] '	Phosphoribosylglycinamide formyltransferase	'14450'	Purine synthesis
GASNASE2ly	'h2o[l] + n2m2nmasn[l] -> Asn_X_Ser_Thr[l] + n2m2nm[l] '	Glycosylasparaginase, lysosomal	'11593'	N-glycan degradation
GASNASE3ly	'h2o[l] + ksi_deg1[l] -> Asn_X_Ser_Thr[l] + ksi_deg2[l] '	Glycosylasparaginase, lysosomal	'11593'	Keratan sulfate degradation
GASNASEly	'h2o[l] + s2l2n2m2masn[l] -> Asn_X_Ser_Thr[l] + s2l2n2m2m[l] '	Glycosylasparaginase, lysosomal	'11593'	N-glycan degradation
GBA	'h2o[c] + gluside_hs[c] -> crm_hs[c] + glc__D[c] '	Glucosylceramidase	'14466'	Sphingolipid metabolism
GBAl	'h2o[l] + gluside_hs[l] -> crm_hs[l] + glc__D[l] '	Glucosylceramidase	'14466'	Sphingolipid metabolism
GBGT1	'udpacgal[g] + gbside_hs[g] -> h[g] + udp[g] + acgagbside_hs[g] '	Globoside alpha-1,3-N-acetylgalactosaminyltransferase 1	'227671'	Sphingolipid metabolism
GBSIDEte	'gbside_hs[c] <=> gbside_hs[e] '	Globoside transport	''	Transport, extracellular
GBSIDEtl	'gbside_hs[c] <=> gbside_hs[l] '	Globoside intracellular transport	''	Transport, lysosomal
GCALDDm	'h2o[m] + nad[m] + gcald[m] -> 2 h[m] + nadh[m] + glyclt[m] '	Glycolaldehyde dehydrogenase, mitochondrial	'( 104776 or 214579 or 212647 or 56454 or 11669 or 72535 )'	Glyoxylate and dicarboxylate metabolism
GCC2am	'h[m] + gly[m] + lpam[m] <=> co2[m] + alpam[m] '	Glycine cleavage complex lipoamide mitochondrial	'( 434437 and 13382 and 104174 and 68133 )'	Glycine, serine, alanine, and threonine metabolism
GCC2bim	'thf[m] + alpam[m] -> nh4[m] + dhlam[m] + mlthf[m] '	Glycine cleavage system lipoamide irreversible mitochondrial	'( 434437 and 13382 and 104174 and 68133 )'	Glycine, serine, alanine, and threonine metabolism
GCC2cm	'nad[m] + dhlam[m] <=> h[m] + nadh[m] + lpam[m] '	Glycine cleavage complex lipoamide mitochondrial	'( 434437 and 13382 and 104174 and 68133 )'	Glycine, serine, alanine, and threonine metabolism
GCCam	'h[m] + gly[m] + lpro[m] <=> co2[m] + alpro[m] '	Glycine cleavage complex lipoylprotein mitochondrial	'( 434437 and 13382 and 104174 and 68133 )'	Glycine, serine, alanine, and threonine metabolism
GCCbim	'thf[m] + alpro[m] -> nh4[m] + mlthf[m] + dhlpro[m] '	Glycine cleavage complex lipoylprotein irreversible mitochondrial	'( 434437 and 13382 and 104174 and 68133 )'	Glycine, serine, alanine, and threonine metabolism
GCCcm	'nad[m] + dhlpro[m] <=> h[m] + nadh[m] + lpro[m] '	Glycine cleavage complex lipoylprotein mitochondrial	'( 434437 and 13382 and 104174 and 68133 )'	Glycine, serine, alanine, and threonine metabolism
GCHOLAt	'hco3[c] + gchola[e] <=> hco3[e] + gchola[c] '	Glycocholate transport via bicarbonate countertransport	'( 108096 or 28253 or 101488 )'	Transport, extracellular
GCHOLAt2	'2 na1[e] + gchola[e] -> 2 na1[c] + gchola[c] '	Glycocholate transport via sodium cotransport	'( 20493 or 20494 )'	Transport, extracellular
GCHOLAte	'gchola[e] <=> gchola[c] '	Bile acid intracellular transport	''	Transport, extracellular
GCHOLAtx	'gchola[x] <=> gchola[c] '	Bile acid intracellular transport	''	Transport, peroxisomal
GCNTg	'uacgam[g] + galacglcgal14acglcgalgluside_hs[g] -> h[g] + udp[g] + acglcgalacglcgal14acglcgalgluside_hs[g] '	N-acetyllactosaminide beta-1,6-N-acetylglucosaminyl-transferase	'14538'	Blood group synthesis
GD1B2te	'gd1b2_hs[c] <=> gd1b2_hs[e] '	Gd1b2 hs transport	''	Transport, extracellular
GD1B2tg	'gd1b2_hs[c] <=> gd1b2_hs[g] '	Gd1b2 hs intracellular transport	''	Transport, golgi apparatus
GD1Cte	'gd1c_hs[c] <=> gd1c_hs[e] '	Gd1c hs transport	''	Transport, extracellular
GD1Ctg	'gd1c_hs[c] <=> gd1c_hs[g] '	Gd1c hs intracellular transport	''	Transport, golgi apparatus
GDPFUCtg	'gdpfuc[c] + gmp[g] <=> gdpfuc[g] + gmp[c] '	GDPFuc Golgi transport via CMP antiport	'228368'	Transport, golgi apparatus
GDPtg	'gdp[c] <=> gdp[g] '	GDP intracellular transport	''	Transport, golgi apparatus
GFUCS	'h[c] + nadph[c] + gdpddman[c] -> nadp[c] + gdpfuc[c] '	GDP-L-fucose synthase	'22122'	Fructose and mannose metabolism
GGH_10FTHF5GLUe	'4 h2o[e] + 10fthf5glu[e] -> 4 glu__L[e] + 10fthf[e] '	Gamma-glutamyl hydrolase (10FTHF5GLU), extracellular	'14590'	Folate metabolism
GGH_10FTHF5GLUl	'10fthf5glu[l] + 4 h2o[l] -> 10fthf[l] + 4 glu__L[l] '	Gamma-glutamyl hydrolase (10FTHF5GLU), lysosomal	'14590'	Folate metabolism
GGH_10FTHF6GLUe	'h2o[e] + 10fthf6glu[e] -> glu__L[e] + 10fthf5glu[e] '	Gamma-glutamyl hydrolase (10FTHF6GLU), extracellular	'14590'	Folate metabolism
GGH_10FTHF6GLUl	'10fthf6glu[l] + h2o[l] -> 10fthf5glu[l] + glu__L[l] '	Gamma-glutamyl hydrolase (10FTHF6GLU), lysosomal	'14590'	Folate metabolism
GGH_10FTHF7GLUe	'h2o[e] + 10fthf7glu[e] -> glu__L[e] + 10fthf6glu[e] '	Gamma-glutamyl hydrolase (10FTHF7GLU), extracellular	'14590'	Folate metabolism
GGH_10FTHF7GLUl	'10fthf7glu[l] + h2o[l] -> 10fthf6glu[l] + glu__L[l] '	Gamma-glutamyl hydrolase (10FTHF7GLU), lysosomal	'14590'	Folate metabolism
GGH_5DHFe	'4 h2o[e] + 5dhf[e] -> 4 glu__L[e] + dhf[e] '	Gamma-glutamyl hydrolase (5DHF), extracellular	'14590'	Folate metabolism
GGH_5DHFl	'5dhf[l] + 4 h2o[l] -> dhf[l] + 4 glu__L[l] '	Gamma-glutamyl hydrolase (5DHF), lysosomal	'14590'	Folate metabolism
GGH_5THFe	'4 h2o[e] + 5thf[e] -> 4 glu__L[e] + thf[e] '	Gamma-glutamyl hydrolase (5THF), extracellular	'14590'	Folate metabolism
GGH_5THFl	'5thf[l] + 4 h2o[l] -> 4 glu__L[l] + thf[l] '	Gamma-glutamyl hydrolase (5THF), lysosomal	'14590'	Folate metabolism
GGH_6DHFe	'h2o[e] + 6dhf[e] -> glu__L[e] + 5dhf[e] '	Gamma-glutamyl hydrolase (6DHF), extracellular	'14590'	Folate metabolism
GGH_6DHFl	'6dhf[l] + h2o[l] -> 5dhf[l] + glu__L[l] '	Gamma-glutamyl hydrolase (6DHF), lysosomal	'14590'	Folate metabolism
GGH_6THFe	'h2o[e] + 6thf[e] -> glu__L[e] + 5thf[e] '	Gamma-glutamyl hydrolase (6THF), extracellular	'14590'	Folate metabolism
GGH_6THFl	'6thf[l] + h2o[l] -> 5thf[l] + glu__L[l] '	Gamma-glutamyl hydrolase (6THF), lysosomal	'14590'	Folate metabolism
GGH_7DHFe	'h2o[e] + 7dhf[e] -> glu__L[e] + 6dhf[e] '	Gamma-glutamyl hydrolase (7DHF), extracellular	'14590'	Folate metabolism
GGH_7DHFl	'7dhf[l] + h2o[l] -> 6dhf[l] + glu__L[l] '	Gamma-glutamyl hydrolase (7DHF), lysosomal	'14590'	Folate metabolism
GGH_7THFe	'h2o[e] + 7thf[e] -> glu__L[e] + 6thf[e] '	Gamma-glutamyl hydrolase (7THF), extracellular	'14590'	Folate metabolism
GGH_7THFl	'7thf[l] + h2o[l] -> 6thf[l] + glu__L[l] '	Gamma-glutamyl hydrolase (7THF), lysosomal	'14590'	Folate metabolism
GGLUCT	'gluala[e] -> ala__L[c] + 5oxpro[c] '	Gamma-glutamylcyclotransferase	'110175'	Glutathione metabolism
GGNG	'Tyr_ggn[c] + 8 udpg[c] -> 8 h[c] + 8 udp[c] + ggn[c] '	Glycogenin self-glucosylation	'(( 27357 and 232493 ) or ( 232493 and 27357 ) or ( 14936 and 27357 ) or ( 27357 and 14936 ))'	Starch and sucrose metabolism
GGT_L	'17.6 ipdp[c] + ttc_ggdp[c] -> 17.6 ppi[c] + 0.1 dedoldp__L[c] '	Geranylgeranyltransferase (liver)	''	N-glycan synthesis
GGT5r	'h2o[r] + leuktrC4[r] <=> glu__L[r] + leuktrD4[r] '	Gamma-glutamyltransferase 5	'23887'	Eicosanoid metabolism
GGT6	'glu__L[c] + leuktrE4[c] <=> h2o[c] + leuktrF4[c] '	Gamma-glutamyltransferase	''	Eicosanoid metabolism
GHMT2rm	'thf[m] + ser__L[m] <=> h2o[m] + gly[m] + mlthf[m] '	Glycine hydroxymethyltransferase reversible mitochondrial	'( 108037 or 20425 )'	Glycine, serine, alanine, and threonine metabolism
GHMT3	'h[c] + 3htmelys[c] -> gly[c] + 4tmeabut[c] '	Glycine hydroxymethyltransferase	'20425'	Lysine metabolism
GLACO	'2 h2o[c] + nad[c] + glac[c] -> 3 h[c] + nadh[c] + glcr[c] '	D-Glucuronolactone:NAD+ oxidoreductase	'( 56752 or 56847 or 11671 or 19378 or 11670 or 11668 or 67689 or 73458 or 621603 )'	Vitamin C metabolism
GLACter	'glac[c] <=> glac[r] '	D-glucurono-6,3-lactone transport, endoplasmic reticulum	''	Transport, endoplasmic reticular
GLAl	'h2o[l] + digalside_hs[l] -> galside_hs[l] + gal[l] '	Galactosidase, alpha	'11605'	Sphingolipid metabolism
GLB1	'h2o[l] + galgluside_hs[l] -> gal[l] + gluside_hs[l] '	Beta-galactosidase	'(( 19025 and 12091 and 50917 and 18010 ) or ( 19025 and 12091 ))'	Sphingolipid metabolism
GLBRAN	'glygn1[c] -> glygn2[c] '	1,4-alpha-glucan branching enzyme (glygn1 -> glygn2)	'74185'	Starch and sucrose metabolism
GLCAASE1ly	'h2o[l] + hs_deg9[l] -> glcur[l] + hs_deg10[l] '	Beta-glucuronidase, lysosomal	'110006'	Heparan sulfate degradation
GLCAASE4ly	'h2o[l] + cs_a_deg2[l] -> glcur[l] + cs_a_deg3[l] '	Beta-glucuronidase, lysosomal	'110006'	Chondroitin sulfate degradation
GLCAASE5ly	'h2o[l] + cs_c_deg2[l] -> glcur[l] + cs_c_deg3[l] '	Beta-glucuronidase, lysosomal	'110006'	Chondroitin sulfate degradation
GLCAASE6ly	'h2o[l] + cs_d_deg3[l] -> glcur[l] + cs_d_deg4[l] '	Beta-glucuronidase, lysosomal	'110006'	Chondroitin sulfate degradation
GLCAASE7ly	'h2o[l] + cs_e_deg3[l] -> glcur[l] + cs_e_deg4[l] '	Beta-glucuronidase, lysosomal	'110006'	Chondroitin sulfate degradation
GLCAASE8ly	'h2o[l] + ha[l] -> glcur[l] + ha_deg1[l] '	Beta-glucuronidase, lysosomal	'( 110006 or 109685 )'	Hyaluronan metabolism
GLCAASE9ly	'2 h2o[l] + ha_pre1[l] -> acgam[l] + glcur[l] '	Beta-glucuronidase, lysosomal	'110006'	Hyaluronan metabolism
GLCAE1g	'cs_a_b_pre3[g] -> cs_b_pre4[g] '	Chondroitin-glucuronate 5-epimerase	''	Chondroitin synthesis
GLCAE2g	'hs_pre10[g] -> hs_pre11[g] '	Heparosan-N-sulfate-glucuronate 5-epimerase	'93683'	Chondroitin synthesis
GLCAT2g	'cs_a_b_e_pre1[g] + udpglcur[g] -> h[g] + udp[g] + cs_a_b_pre2[g] '	Chondroitin glucuronyltransferase II, Golgi apparatus	'( 100910 or ( 74241 and 269941 ) or 78923 )'	Chondroitin synthesis
GLCAT3g	'udpglcur[g] + cs_c_d_e_pre1[g] -> h[g] + udp[g] + cs_c_pre2[g] '	Chondroitin glucuronyltransferase II, Golgi apparatus	'( 100910 or ( 74241 and 269941 ) or 78923 )'	Chondroitin synthesis
GLCAT4g	'udpglcur[g] + cs_d_pre2[g] -> h[g] + udp[g] + cs_d_pre3[g] '	Chondroitin glucuronyltransferase II, Golgi apparatus	'( 100910 or ( 74241 and 269941 ) or 78923 )'	Chondroitin synthesis
GLCAT5g	'udpglcur[g] + cs_e_pre2[g] -> h[g] + udp[g] + cs_e_pre3[g] '	Chondroitin glucuronyltransferase II, Golgi apparatus	'( 100910 or ( 74241 and 269941 ) or 78923 )'	Chondroitin synthesis
GLCAT6g	'udpglcur[g] + hs_pre1[g] -> h[g] + udp[g] + hs_pre2[g] '	Heparan glucuronyltransferase II	'( 14042 and 14043 )'	Chondroitin synthesis
GLCAT7g	'udpglcur[g] + hs_pre3[g] -> h[g] + udp[g] + hs_pre4[g] '	Heparan glucuronyltransferase II	'( 14042 and 14043 )'	Chondroitin synthesis
GLCAT8g	'udpglcur[g] + hs_pre5[g] -> h[g] + udp[g] + hs_pre6[g] '	Heparan glucuronyltransferase II	'( 14042 and 14043 )'	Chondroitin synthesis
GLCAT9g	'udpglcur[g] + hs_pre7[g] -> h[g] + udp[g] + hs_pre8[g] '	Heparan glucuronyltransferase II	'( 14042 and 14043 )'	Chondroitin synthesis
GLCATg	'l2xser[g] + udpglcur[g] -> h[g] + udp[g] + cs_hs_linkage[g] '	UDP-D-glucuronate:galactosylgalactosylxylose glucuronosyltransferase, Golgi apparatus	'( 76898 or 280645 or 72727 )'	Chondroitin synthesis
GLCMter	'glc__D[r] -> glc__D[e] '	Glucose transport via membrane vesicle	''	Transport, extracellular
GLCNACASE1ly	'h2o[l] + hs_deg3[l] -> acgam[l] + hs_deg4[l] '	Alpha-N-acetylglucosaminidase, lysosomal	'27419'	Heparan sulfate degradation
GLCNACASE2ly	'h2o[l] + hs_deg8[l] -> acgam[l] + hs_deg9[l] '	Alpha-N-acetylglucosaminidase, lysosomal	'27419'	Heparan sulfate degradation
GLCNACASE3ly	'h2o[l] + hs_deg14[l] -> acgam[l] + hs_deg15[l] '	Alpha-N-acetylglucosaminidase, lysosomal	'27419'	Heparan sulfate degradation
GLCNACASE4ly	'h2o[l] + hs_deg20[l] -> acgam[l] + hs_deg21[l] '	Alpha-N-acetylglucosaminidase, lysosomal	'27419'	Heparan sulfate degradation
GLCNACASE5ly	'h2o[l] + hs_deg24[l] -> acgam[l] + hs_deg25[l] '	Alpha-N-acetylglucosaminidase, lysosomal	'27419'	Heparan sulfate degradation
GLCNACDASg	'4 h2o[g] + 4 paps[g] + hs_pre9[g] -> 4 h[g] + 4 ac[g] + 4 pap[g] + hs_pre10[g] '	GlcNAc N-deacetylase / N-sulfotransferase	'( 64580 or 15531 or 83398 or 17423 )'	Chondroitin synthesis
GLCNACT1g	'uacgam[g] + cs_hs_linkage[g] -> h[g] + udp[g] + hs_pre1[g] '	Alpha-N-acetylglucosaminyltransferase I, Golgi apparatus	'( 54616 or 58193 )'	Chondroitin synthesis
GLCNACT2g	'uacgam[g] + hs_pre2[g] -> h[g] + udp[g] + hs_pre3[g] '	Alpha-N-acetylglucosaminyltransferase II	'(( 14042 and 14043 ) or 54616 or 56219 )'	Chondroitin synthesis
GLCNACT3g	'uacgam[g] + hs_pre4[g] -> h[g] + udp[g] + hs_pre5[g] '	Alpha-N-acetylglucosaminyltransferase II	'(( 14042 and 14043 ) or 54616 or 56219 )'	Chondroitin synthesis
GLCNACT4g	'uacgam[g] + hs_pre6[g] -> h[g] + udp[g] + hs_pre7[g] '	Alpha-N-acetylglucosaminyltransferase II	'(( 14042 and 14043 ) or 54616 or 56219 )'	Chondroitin synthesis
GLCNACT5g	'uacgam[g] + hs_pre8[g] -> h[g] + udp[g] + hs_pre9[g] '	Alpha-N-acetylglucosaminyltransferase II	'(( 14042 and 14043 ) or 54616 or 56219 )'	Chondroitin synthesis
GLCt1	'glc__D[e] <=> glc__D[c] '	Glucose transport uniport	'( 20528 or 117591 or 353169 or 20525 or 227659 or 56017 or 20526 or 435818 or 20527 or 170441 )'	Transport, extracellular
GLCt2_2	'2 h[e] + glc__D[e] <=> 2 h[c] + glc__D[c] '	D-glucose transport in via proton symport	'20537'	Transport, extracellular
GLCter	'glc__D[c] <=> glc__D[r] '	Glucose transport, endoplasmic reticulum	''	Transport, endoplasmic reticular
GLCtg	'glc__D[c] <=> glc__D[g] '	Glucose transport, Golgi apparatus	'20525'	Transport, golgi apparatus
GLCtly	'glc__D[l] -> glc__D[c] '	Glucose efflux from lysosome	''	Transport, lysosomal
GLCURter	'glcur[c] -> glcur[r] '	Glucuronate endoplasmic reticular transport	''	Transport, endoplasmic reticular
GLCURtly	'h[c] + glcur[c] <=> h[l] + glcur[l] '	Glucuronate transport into lysososme	'235504'	Transport, lysosomal
GLDBRAN	'h2o[c] + dxtrn[c] -> glc__D[c] + glygn3[c] '	Glycogen debranching enzyme	'77559'	Starch and sucrose metabolism
GLGNS1	'3 udpg[c] + ggn[c] -> 3 h[c] + 3 udp[c] + glygn1[c] '	Glycogen synthase (ggn -> glygn1)	'(( 27357 and 14936 ) or ( 232493 and 27357 ) or ( 14936 and 27357 ) or ( 27357 and 232493 ))'	Starch and sucrose metabolism
GLNALANaEx	'na1[e] + ala__L[c] + gln__L[e] -> na1[c] + ala__L[e] + gln__L[c] '	L-alanine/L-glutamine Na-dependent exchange (Gln-L in)	'20514'	Transport, extracellular
GLNASNNaEx	'na1[e] + asn__L[c] + gln__L[e] -> na1[c] + asn__L[e] + gln__L[c] '	L-glutamine/L-asparagine Na-dependent exchange (Gln-L in)	'20514'	Transport, extracellular
GLNCYSNaEx	'na1[e] + cys__L[c] + gln__L[e] -> na1[c] + cys__L[e] + gln__L[c] '	L-cysteine/L-glutamine Na-dependent exchange (Gln-L in)	'20514'	Transport, extracellular
GLNLASEer	'h[r] + guln__L[r] <=> h2o[r] + gullac[r] '	Gluconolactonase, endoplasmic reticulum	''	Vitamin C metabolism
GLNSERNaEx	'na1[e] + gln__L[e] + ser__L[c] -> na1[c] + gln__L[c] + ser__L[e] '	L-serine/L-glutamine Na-dependent exchange (Gln-L in)	'20514'	Transport, extracellular
GLNTHRNaEx	'na1[e] + gln__L[e] + thr__L[c] -> na1[c] + gln__L[c] + thr__L[e] '	L-threonine/L-glutamine Na-dependent exchange (Gln-L in)	'20514'	Transport, extracellular
GLNtm	'gln__L[c] -> gln__L[m] '	L-glutamine transport via electroneutral transporter	''	Transport, mitochondrial
GLNtN1	'h[c] + 2 na1[e] + gln__L[e] <=> h[e] + 2 na1[c] + gln__L[c] '	Glutamine transport (Na, H coupled)	'( 209837 or 76257 )'	Transport, extracellular
GLPASE1	'3 pi[c] + glygn2[c] -> dxtrn[c] + 3 g1p[c] '	Glycogen phosphorylase (glygn2 -> dxtrn)	'( 110078 or 19309 or 110095 )'	Starch and sucrose metabolism
GLPASE2	'7 h2o[c] + glygn3[c] -> 7 glc__D[c] + Tyr_ggn[c] '	Glycogen phosphorylase (amyls -> glc-D)	'( 110078 or 110095 or 19309 )'	Starch and sucrose metabolism
GLRASE	'nadp[c] + gullac[c] <=> h[c] + nadph[c] + glac[c] '	Glucuronolactone reductase	''	Vitamin C metabolism
GLU5Km	'glu__L[m] + atp[m] -> adp[m] + glu5p[m] '	Glutamate 5-kinase (m)	'56454'	Urea cycle
GLUCYS	'atp[c] + glu__L[c] + cys__L[c] -> adp[c] + h[c] + pi[c] + glucys[c] '	Gamma-glutamylcysteine synthetase	'( 14629 and 14630 )'	Glutathione metabolism
GLUDC	'h[c] + glu__L[c] -> co2[c] + 4abut[c] '	Glutamate Decarboxylase	'( 14415 or 14417 )'	Glutamate metabolism
GDHm	'h2o[m] + nad[m] + glu__L[m] <=> h[m] + akg[m] + nadh[m] + nh4[m] '	Glutamate dehydrogenase, mitochondria	'14661'	Glutamate metabolism
GLUDym	'h2o[m] + nadp[m] + glu__L[m] <=> h[m] + nadph[m] + akg[m] + nh4[m] '	Glutamate dehydrogenase (NADP), mitochondrial	'14661'	Glutamate metabolism
GluForTx	'h[c] + thf[c] + forglu[c] -> glu__L[c] + 5forthf[c] '	Formimidoyltransferase cyclodeaminase	'14317'	Histidine metabolism
GLUNm	'h2o[m] + gln__L[m] -> glu__L[m] + nh4[m] '	Glutaminase (mitochondrial)	'( 14660 or 216456 )'	Glutamate metabolism
GLUt2m	'h[c] + glu__L[c] <=> h[m] + glu__L[m] '	Amino acid transporter (glu-L), mitochondrial	'( 71803 or 78830 or 68267 or 50799 )'	Transport, mitochondrial
GLUt6	'h[e] + 3 na1[e] + k[c] + glu__L[e] -> h[c] + 3 na1[c] + glu__L[c] + k[e] '	Glutamate transport via Na, H symport and K antiport	'( 20513 or 20510 or 20512 or 20511 or 242607 )'	Transport, extracellular
GLUt7l	'glu__L[l] -> glu__L[c] '	Glutamate transport, lysosomal	''	Transport, lysosomal
GLUTCOADHm	'h[m] + glutcoa[m] + fad[m] -> co2[m] + b2coa[m] + fadh2[m] '	Glutaryl-CoA dehydrogenase (mitochondria)	'270076'	Tryptophan metabolism
GLUtr	'glu__L[c] <=> glu__L[r] '	Intracellular transport	''	Transport, endoplasmic reticular
GLUVESSEC	'h2o[c] + atp[c] + glu__L[c] -> adp[c] + h[c] + pi[c] + glu__L[e] '	L-glutamate secretion via secretory vesicle (ATP driven)	'( 140919 or 216227 or 72961 )'	Transport, extracellular
GLXO2p	'o2[x] + h2o[x] + glx[x] -> h[x] + h2o2[x] + oxa[x] '	Glyoxylate oxidase, peroxisomal	'( 15112 or 56185 )'	Glyoxylate and dicarboxylate metabolism
GLXtm	'glx[c] <=> glx[m] '	Glyoxylate transport, mitochondrial	''	Transport, mitochondrial
GLXtp	'glx[c] <=> glx[x] '	Glyoxylate transport peroxisomal	''	Transport, peroxisomal
GLYAMDTRc	'gly[c] + arg__L[c] <=> orn[c] + gudac[c] '	Glycine amidinotransferase (c)	'67092'	Urea cycle
GLYATm	'accoa[m] + gly[m] <=> coa[m] + 2aobut[m] '	Glycine C-acetyltransferase	'26912'	Glycine, serine, alanine, and threonine metabolism
GLYBt4_2_r	'2 na1[e] + glyb[e] <=> 2 na1[c] + glyb[c] '	GLYBt4 LPAREN 2 RPAREN r	'14411'	Transport, extracellular
GLYBtm	'glyb[m] <=> glyb[c] '	Glycine betaine transport via diffusion (mitochondria to cytosol)	''	Transport, mitochondrial
GLYC3Ptm	'glyc3p[c] -> glyc3p[m] '	Glycerol 3 phosphate shuttle	''	Transport, mitochondrial
GLYCK2	'atp[c] + glyc__R[c] -> adp[c] + h[c] + 2pg[c] '	Glycerate kinase	''	Glyoxylate and dicarboxylate metabolism
GLYCLTDy	'h[c] + nadph[c] + glx[c] -> nadp[c] + glyclt[c] '	Glycolate dehydrogenase (NADP)	'76238'	Glyoxylate and dicarboxylate metabolism
GLYCLTDym	'h[m] + nadph[m] + glx[m] -> nadp[m] + glyclt[m] '	Glycolate dehydrogenase (NADP), mitochondrial	''	Glyoxylate and dicarboxylate metabolism
GLYCLTtp	'glyclt[c] -> glyclt[x] '	Glycolate transport, glyoxysome	''	Transport, peroxisomal
GLYC_St	'glyc__S[c] -> glyc__S[e] '	L-glycerate export	''	Transport, extracellular
GLYCtm	'glyc[c] <=> glyc[m] '	Glycerol transport	''	Transport, mitochondrial
GLYCTO1p	'o2[x] + glyclt[x] -> h2o2[x] + glx[x] '	(S)-2-hydroxy-acid oxidase	'( 56185 or 15112 )'	Glyoxylate and dicarboxylate metabolism
GLYKm	'atp[m] + glyc[m] -> h[m] + adp[m] + glyc3p[m] '	Glycerol kinase	'( 14933 or 14626 )'	Glycerophospholipid metabolism
GLYOp	'o2[x] + h2o[x] + gly[x] -> h2o2[x] + glx[x] + nh4[x] '	Glycine oxidase, perixosomal	''	Glycine, serine, alanine, and threonine metabolism
GLYOXm	'h2o[m] + lgt__S[m] -> h[m] + lac__D[m] + gthrd[m] '	Hydroxyacylglutathione hydrolase mitochondrial	'14651'	Pyruvate metabolism
GLYt4	'na1[e] + gly[e] -> na1[c] + gly[c] '	Glycine transport via sodium symport	'( 105727 or 56774 or 67760 or 69354 or ( 74338 and 57394 ) or ( 74338 and 70008 ))'	Transport, extracellular
GLYt7_211_r	'2 na1[e] + gly[e] + cl[e] <=> 2 na1[c] + gly[c] + cl[c] '	GLYt7 LPAREN 211 RPAREN r	'14664'	Transport, extracellular
GLYtm	'gly[c] <=> gly[m] '	Glycine passive transport to mitochondria	''	Transport, mitochondrial
GLYtp	'gly[c] <=> gly[x] '	Glycine passive transport to peroxisome	''	Transport, peroxisomal
GLYVESSEC_1	'h2o[c] + atp[c] + gly[c] -> adp[c] + h[c] + pi[c] + gly[e] '	Secretion of Glycine via Secretory Vesicle (ATP Driven)	'22348'	Transport, extracellular
GMPtg	'gmp[c] <=> gmp[g] '	GMP transport (Golgi)	''	Transport, golgi apparatus
GMPtn	'gmp[c] <=> gmp[n] '	GMP nuclear transport	''	Transport, nuclear
GNDer	'nadp[r] + 6pgc[r] -> nadph[r] + co2[r] + ru5p__D[r] '	Phosphogluconate dehydrogenase, endoplasmic reticulum	'110208'	Pentose phosphate pathway
GNMT	'amet[c] + gly[c] -> h[c] + ahcys[c] + sarcs[c] '	Glycine N-methyltransferase	'14711'	Glycine, serine, alanine, and threonine metabolism
GP1CALPHAte	'gp1calpha_hs[c] <=> gp1calpha_hs[e] '	Gp1calpha hs transport	''	Transport, extracellular
GP1CALPHAtg	'gp1calpha_hs[c] <=> gp1calpha_hs[g] '	Gp1calpha hs intracellular transport	''	Transport, golgi apparatus
GP1Cte	'gp1c_hs[c] <=> gp1c_hs[e] '	Gp1c hs transport	''	Transport, extracellular
GP1Ctg	'gp1c_hs[c] <=> gp1c_hs[g] '	Gp1c hs intracellular transport	''	Transport, golgi apparatus
GPAM_hs_1	'Rtotalcoa[c] + glyc3p[c] -> 2 h[c] + coa[c] + alpa_hs[c] '	Glycerol-3-Phosphate Acyltransferase	'( 14732 or 67216 )'	Triacylglycerol synthesis
GPIAT	'gpail_hs[c] + pmtcoa[c] -> coa[c] + gacpail_hs[c] '	Glucosaminylphosphatidyl inositol acetyltransferase	'70325'	Phosphatidylinositol phosphate metabolism
GPIDA2er	'h2o[r] + em2emgacpail_prot_hs[r] -> h[r] + dem2emgacpail_prot_hs[r] + hdca[r] '	Glycophosphatidylinositol (GPI) deacylase, endoplasmic reticulum	'241062'	Phosphatidylinositol phosphate metabolism
GPIDAer	'h2o[r] + gpi_prot_hs[r] -> h[r] + dgpi_prot_hs[r] + hdca[r] '	Glycophosphatidylinositol (GPI) deacylase, endoplasmic reticulum	'241062'	Phosphatidylinositol phosphate metabolism
GPIMTer_U	'0.1 dolmanp_U[r] + gacpail_hs[r] -> 0.1 dolp_U[r] + h[r] + mgacpail_hs[r] '	GlcN-acylPI mannosyltransferase, endoplasmic reticulum	'( 67556 and 72084 )'	Phosphatidylinositol phosphate metabolism
GQ1BALPHAte	'gq1balpha_hs[c] <=> gq1balpha_hs[e] '	Gq1balpha hs transport	''	Transport, extracellular
GQ1BALPHAtg	'gq1balpha_hs[c] <=> gq1balpha_hs[g] '	Gq1balpha hs intracellular transport	''	Transport, golgi apparatus
GQ1Bte	'gq1b_hs[c] <=> gq1b_hs[e] '	Gq1b hs transport	''	Transport, extracellular
GQ1Btg	'gq1b_hs[c] <=> gq1b_hs[g] '	Gq1b hs intracellular transport	''	Transport, golgi apparatus
GRTTx	'ipdp[x] + grdp[x] -> ppi[x] + frdp[x] '	Geranyltranstransferase	'110196'	Cholesterol metabolism
GSNt	'gsn[e] <=> gsn[c] '	Guanosine facilated transport in cytosol	'( 13340 or 63959 )'	Transport, extracellular
GSNt4	'na1[e] + gsn[e] -> na1[c] + gsn[c] '	Guanosine transport in via sodium symport	'( 269346 or 114304 )'	Transport, extracellular
GSNtl	'gsn[l] <=> gsn[c] '	Guanosine facilated transport from lysosome	'71279'	Transport, lysosomal
GT1Ate	'gt1a_hs[c] <=> gt1a_hs[e] '	Gt1a hs transport	''	Transport, extracellular
GT1Atg	'gt1a_hs[c] <=> gt1a_hs[g] '	Gt1a hs intracellular transport	''	Transport, golgi apparatus
DHAOX_c	'dhdascb[c] + 2 gthrd[c] -> h[c] + ascb__L[c] + gthox[c] '	Dehydroascorbate oxidoreductase	''	Vitamin C metabolism
GTHOr	'h[c] + nadph[c] + gthox[c] -> nadp[c] + 2 gthrd[c] '	Glutathione oxidoreductase	'14782'	Glutamate metabolism
GTHOm	'h[m] + nadph[m] + gthox[m] -> nadp[m] + 2 gthrd[m] '	Glutathione oxidoreductase	'14782'	Glutamate metabolism
GTHPi	'h2o2[c] + 2 gthrd[c] -> 2 h2o[c] + gthox[c] '	Glutathione peridoxase	'( 21672 or 18477 or 14776 or 14775 or 625249 )'	Glutathione metabolism
GTHPe	'2 gthrd[e] + h2o2[e] -> 2 h2o[e] + gthox[e] '	Glutathione peroxidase	'( 14778 or 75512 or 67305 or 14776 or 14775 )'	Glutathione metabolism
GTHPm	'h2o2[m] + 2 gthrd[m] -> 2 h2o[m] + gthox[m] '	Glutathione peroxidase mitochondria	'( 11757 or 625249 or 14775 )'	Glutathione metabolism
GTHRDt	'h2o[c] + atp[c] + gthrd[c] -> adp[c] + h[c] + pi[c] + gthrd[m] '	Glutathione transport into mitochondria	''	Glutathione metabolism
GTHRDtr	'gthrd[c] <=> gthrd[r] '	Glutathione transport via diffusion	''	Transport, endoplasmic reticular
GTHS	'atp[c] + gly[c] + glucys[c] -> adp[c] + h[c] + pi[c] + gthrd[c] '	Glutathione synthetase	'14854'	Glutathione metabolism
GTMLTe	'ala__L[c] + gthrd[c] -> cgly[e] + gluala[e] '	G-glutamyltransferase (e)	'14598'	Glutathione metabolism
GUACYC	'gtp[c] -> 35cgmp[c] + ppi[c] '	Guanylate cyclase	'(( 234889 and 54195 ) or 230103 or 245650 or 14917 or 18160 or 14919 or ( 60596 and 54195 ))'	Nucleotide interconversion
GUAD	'h2o[c] + h[c] + gua[c] -> nh4[c] + xan[c] '	Guanine deaminase	'14544'	Purine catabolism
GULLACter	'gullac[c] -> gullac[r] '	Gulonolactone endoplasmic reticular transport	''	Transport, endoplasmic reticular
GULN3D	'nad[c] + guln__L[c] <=> h[c] + nadh[c] + 3dhguln[c] '	L-gulonate 3-dehydrogenase	''	Pentose phosphate pathway
GULNDer	'h[r] + nadph[r] + glcur[r] <=> nadp[r] + guln__L[r] '	Gulonate dehydrogenase, endoplasmic reticulum	''	Pentose phosphate pathway
GULNter	'guln__L[r] -> guln__L[c] '	L-gulonate endoplasmic reticular export	''	Transport, endoplasmic reticular
GUR1PP	'h2o[c] + glcur1p[c] -> pi[c] + glcur[c] '	Glucuronate 1-phosphate phosphatase	''	Pentose phosphate pathway
HCO3Em	'h2o[m] + co2[m] -> h[m] + hco3[m] '	HCO3 equilibration reaction	'( 12352 or 56078 )'	Miscellaneous
H2ETer	'mgacpail_hs[r] + pe_hs[r] -> dag_hs[r] + emgacpail_hs[r] '	H2 phosphoethanolaminyl transferase, endoplasmic reticulum	'27392'	Phosphatidylinositol phosphate metabolism
H2MTer_U	'0.1 dolmanp_U[r] + mgacpail_hs[r] -> 0.1 dolp_U[r] + h[r] + m2gacpail_hs[r] '	H2 mannosyltransferase, endoplasmic reticulum	'230801'	Phosphatidylinositol phosphate metabolism
H2O2syn	'o2[c] + h[c] + nadph[c] -> h2o2[c] + nadp[c] '	Hydrogen peroxide synthesis (NADPH dependent)	'( 99439 or 214593 )'	Tyrosine metabolism
H2O2t	'h2o2[e] <=> h2o2[c] '	Hydrogen peroxide transport via diffusion	''	Transport, extracellular
H2O2tly	'h2o2[c] <=> h2o2[l] '	Hydrogen peroxide lysosomal transport via diffusion	''	Transport, lysosomal
H2O2tm	'h2o2[c] -> h2o2[m] '	Hydrogen peroxide transport via diffusion, mitochondria	''	Transport, mitochondrial
H2O2tn	'h2o2[c] <=> h2o2[n] '	Hydrogen peroxide nuclear transport	''	Transport, nuclear
H2O2tp	'h2o2[c] <=> h2o2[x] '	Hydrogen peroxide transport via diffusion, glyoxysome	''	Transport, peroxisomal
H2Oter	'h2o[c] <=> h2o[r] '	H2O endoplasmic reticulum transport	''	Transport, endoplasmic reticular
H2Otg	'h2o[c] <=> h2o[g] '	H2O transport, Golgi apparatus	''	Transport, golgi apparatus
H2Otly	'h2o[c] <=> h2o[l] '	H2O transport, lysosomal	''	Transport, lysosomal
H2Otm	'h2o[c] <=> h2o[m] '	H2O transport mitochondrial	'11833'	Transport, mitochondrial
H2Otn	'h2o[n] <=> h2o[c] '	H2O transport nuclear	''	Transport, nuclear
H2Otp	'h2o[c] <=> h2o[x] '	H2O transport peroxisomal	''	Transport, peroxisomal
H3ETer	'pe_hs[r] + m2gacpail_hs[r] -> memgacpail_hs[r] + dag_hs[r] '	H3 phosphoethanolaminyl transferase, endoplasmic reticulum	'27392'	Phosphatidylinositol phosphate metabolism
H3MTer_U	'0.1 dolmanp_U[r] + m2gacpail_hs[r] -> 0.1 dolp_U[r] + h[r] + m3gacpail_hs[r] '	H3 mannosyltransferase, endoplasmic reticulum	'55981'	Phosphatidylinositol phosphate metabolism
H4ET3er	'pe_hs[r] + m3gacpail_hs[r] -> dag_hs[r] + em3gacpail_hs[r] '	H4 phosphoethanolaminyl transferase, endoplasmic reticulum	'(( 56703 and 18701 ) or ( 18701 and 56703 ))'	Phosphatidylinositol phosphate metabolism
H4ETer	'pe_hs[r] + m3gacpail_hs[r] -> m2emgacpail_hs[r] + dag_hs[r] '	H4 phosphoethanolaminyl transferase, endoplasmic reticulum	'27392'	Phosphatidylinositol phosphate metabolism
H5MTer_U	'0.1 dolmanp_U[r] + emgacpail_hs[r] -> memgacpail_hs[r] + 0.1 dolp_U[r] + h[r] '	H5 mannosyltransferase, endoplasmic reticulum	'230801'	Phosphatidylinositol phosphate metabolism
H6_ET2er	'pe_hs[r] + em3gacpail_hs[r] -> dag_hs[r] + emem2gacpail_hs[r] '	H6' phosphoethanolaminyl transferase, endoplasmic reticulum	'( 18701 and 433931 )'	Phosphatidylinositol phosphate metabolism
H6ET3er	'm2emgacpail_hs[r] + pe_hs[r] -> dag_hs[r] + em2emgacpail_hs[r] '	H6 phosphoethanolaminyl transferase, endoplasmic reticulum	'(( 56703 and 18701 ) or ( 18701 and 56703 ))'	Phosphatidylinositol phosphate metabolism
H6_ETer	'pe_hs[r] + em3gacpail_hs[r] -> dag_hs[r] + em2emgacpail_hs[r] '	H6' phosphoethanolaminyl transferase, endoplasmic reticulum	'27392'	Phosphatidylinositol phosphate metabolism
H6MTer_U	'0.1 dolmanp_U[r] + m2emgacpail_hs[r] -> 0.1 dolp_U[r] + h[r] + m3emgacpail_hs[r] '	H6 mannosyltransferase, endoplasmic reticulum	'239827'	Phosphatidylinositol phosphate metabolism
H7ET2er	'pe_hs[r] + em2emgacpail_hs[r] -> dag_hs[r] + gpi_hs[r] '	H7 phosphoethanolaminyl transferase, endoplasmic reticulum	'( 18701 and 433931 )'	Phosphatidylinositol phosphate metabolism
H7_ETer	'pe_hs[r] + emem2gacpail_hs[r] -> dag_hs[r] + gpi_hs[r] '	H7' phosphoethanolaminyl transferase, endoplasmic reticulum	'27392'	Phosphatidylinositol phosphate metabolism
H7MTer_U	'0.1 dolmanp_U[r] + em2emgacpail_hs[r] -> 0.1 dolp_U[r] + h[r] + mem2emgacpail_hs[r] '	H7 mannosyltransferase, endoplasmic reticulum	'239827'	Phosphatidylinositol phosphate metabolism
H7_TAer	'em2emgacpail_hs[r] + pre_prot[r] -> gpi_sig[r] + em2emgacpail_prot_hs[r] '	H7' transamidase, endoplasmic reticulum	'( 329777 and 14731 and 228812 and 276846 and 78928 )'	Phosphatidylinositol phosphate metabolism
H8TAer	'gpi_hs[r] + pre_prot[r] -> gpi_sig[r] + gpi_prot_hs[r] '	H8 transamidase, endoplasmic reticulum	'( 329777 and 14731 and 228812 and 276846 and 78928 )'	Phosphatidylinositol phosphate metabolism
HACD1m	'h[m] + nadh[m] + aacoa[m] <=> nad[m] + 3hbcoa[m] '	3-Hydroxybutanoyl-CoA:NAD+ oxidoreductase, mitochondria	'( 15108 or 15107 or ( 97212 and 231086 ))'	Tryptophan metabolism
HACD1x	'h[x] + nadh[x] + aacoa[x] <=> nad[x] + 3hbcoa[x] '	(S)-3-Hydroxybutanoyl-CoA:NAD oxidoreductase	'( 74147 or 15488 )'	Tryptophan metabolism
HACD9m	'nad[m] + 3hmbcoa[m] <=> h[m] + nadh[m] + 2maacoa[m] '	(2S,3S)-3-hydroxy-2-methylbutanoyl-CoA:NAD+ oxidoreductase	'( 15108 or 74147 or 15107 )'	Valine, leucine, and isoleucine metabolism
HAS1	'uacgam[c] + udpglcur[c] -> 2 h[c] + 2 udp[c] + ha_pre1[e] '	Hyaluronan synthase	'( 15118 or 15116 or 15117 )'	Hyaluronan metabolism
HAS2	'ha_pre1[e] + uacgam[c] + udpglcur[c] -> 2 h[c] + 2 udp[c] + ha[e] '	Hyaluronan synthase	'( 15118 or 15116 or 15117 )'	Hyaluronan metabolism
HAtly	'ha[e] -> ha[l] '	Hyaluronan transport, extracellular to lysosome	''	Transport, lysosomal
HBZOPT10m	'4hbz[m] + decdp[m] -> 3dphb[m] + ppi[m] '	Hydroxybenzoate Decaprenyltransferase	'71883'	Ubiquinone synthesis
HCO3_CLt	'hco3[e] + cl[c] <=> hco3[c] + cl[e] '	Bicarbonate transport (Cl-/HCO3- exchange)	'( 20535 or 240215 or 20533 or 20536 )'	Transport, extracellular
HCOUMARINte	'hcoumarin[e] <=> hcoumarin[c] '	Xenobiotic transport	''	Transport, extracellular
HDCAter	'hdca[r] -> hdca[c] '	Palmitate ER export	''	Transport, endoplasmic reticular
HDCAt	'hdca[e] <=> hdca[c] '	Hexadecanoate n C160 transport in via uniport	'26459'	Transport, extracellular
HDCEAt	'hdcea[e] <=> hdcea[c] '	Hexadecenoate n C161 transport in via uniport	'26458'	Transport, extracellular
HDD2COAtx	'hdd2coa[c] <=> hdd2coa[x] '	Hdd2coa intracellular transport	''	Transport, peroxisomal
HESTRATRIOLte	'hestratriol[c] <=> hestratriol[e] '	Hydroxylated estrogen derivative transport	''	Transport, extracellular
HESTRATRIOLtr	'hestratriol[c] <=> hestratriol[r] '	Hydroxylated estrogen derivative transport	''	Transport, endoplasmic reticular
HEX10	'atp[c] + gam[c] -> adp[c] + h[c] + gam6p[c] '	Hexokinase (D-glucosamine:ATP)	'( 103988 or 15277 or 15275 or 216019 or 212032 )'	Aminosugar metabolism
HEX4	'atp[c] + man[c] -> adp[c] + h[c] + man6p[c] '	Hexokinase (D-mannose:ATP)	'( 15275 or 103988 or 15277 or 212032 or 216019 )'	Fructose and mannose metabolism
HEXCCOAtx	'hexccoa[c] <=> hexccoa[x] '	Fatty acid intracellular transport	''	Transport, peroxisomal
HEXCt	'hexc[e] <=> hexc[c] '	Fatty acid transport via diffusion	''	Transport, extracellular
HGNTOR	'o2[c] + hgentis[c] -> h[c] + 4mlacac[c] '	Homogentisateoxygen 1 2 oxidoreductase decyclizing	'15233'	Tyrosine metabolism
HIBDm	'nad[m] + 3hmp[m] <=> h[m] + nadh[m] + 2mop[m] '	3-hydroxyisobutyrate dehydrogenase, mitochondrial	'58875'	Valine, leucine, and isoleucine metabolism
HISDC	'h[c] + his__L[c] -> co2[c] + hista[c] '	Histidine decarboxylase	'( 13195 or 15186 )'	Histidine metabolism
HISt4	'na1[e] + his__L[e] -> na1[c] + his__L[c] '	L-histidine transport in via sodium symport	'( 56774 or 67760 )'	Transport, extracellular
HISTASE	'h2o[c] + o2[c] + hista[c] -> h2o2[c] + nh4[c] + im4act[c] '	HISTASE	'76507'	Histidine metabolism
HISTAtu	'hista[e] <=> hista[c] '	Histamine uniport	'( 20519 or 20518 or 20520 )'	Transport, extracellular
HISTAVESSEC_1	'h2o[c] + atp[c] + hista[c] -> adp[c] + h[c] + pi[c] + hista[e] '	Histamine Secretion via Secretory Vesicle (ATP Driven)	'( 110877 or 214084 )'	Transport, extracellular
HIStiDF	'his__L[e] -> his__L[c] '	L-histidine transport via diffusion (extracellular to cytosol)	'69354'	Transport, extracellular
HIStN1	'h[c] + 2 na1[e] + his__L[e] <=> h[e] + 2 na1[c] + his__L[c] '	Histidine transport (Na, H coupled)	'76257'	Transport, extracellular
HKt	'h2o[c] + atp[c] + k[e] -> adp[c] + pi[c] + h[e] + k[c] '	H+/K+ gastric/non-gastric P-ATPase and ABC ATPase	'( 11944 and 11945 )'	Transport, extracellular
HKYNH	'h2o[c] + hLkynr[c] -> 3hanthrn[c] + ala__L[c] '	3 Hydroxy L kynurenine hydrolase	'70789'	Tryptophan metabolism
HMGCOAS	'h[c] + coa[c] + hmgcoa[c] <=> h2o[c] + accoa[c] + aacoa[c] '	Hydroxymethylglutaryl CoA synthase	'208715'	Cholesterol metabolism
HMGCOASm	'h[m] + coa[m] + hmgcoa[m] <=> h2o[m] + accoa[m] + aacoa[m] '	Hydroxymethylglutaryl CoA synthase mitochondrial	'15360'	Cholesterol metabolism
HMGCOAtm	'hmgcoa[c] <=> hmgcoa[m] '	Hydroxymethylglutaryl CoA reversible mitochondrial transport	''	Transport, mitochondrial
HMGCOAtx	'hmgcoa[c] <=> hmgcoa[x] '	Hydroxymethylglutaryl-CoA reversible peroxisomal transport	''	Transport, peroxisomal
HMGLm	'hmgcoa[m] -> accoa[m] + acac[m] '	Hydroxymethylglutaryl-CoA lyase	'( 15356 or 208982 )'	Cholesterol metabolism
HMGLx	'hmgcoa[x] -> accoa[x] + acac[x] '	Hydroxymethylglutaryl-CoA lyase	'15356'	Cholesterol metabolism
HOMt4	'na1[e] + hom__L[e] -> na1[c] + hom__L[c] '	L-homoserine via sodium symport	'( 11987 or 11989 or 11988 )'	Transport, extracellular
HOXG	'3 o2[c] + 5 h[c] + 3 nadph[c] + pheme[c] -> 3 h2o[c] + 3 nadp[c] + biliverd[c] + co[c] + fe2[c] '	Heme oxygenase 1	'( 15368 or 15369 )'	Heme degradation
HPACtr	'4hphac[c] <=> 4hphac[e] '	Hydroxyphenylacetate transport via diffusion	''	Transport, extracellular
HPCLx_1	'phyt2ohcoa[x] -> forcoa[x] + pristanal[x] '	2-Hydroxyphytanoyl Coenzyme A Lyase	'56794'	Fatty acid oxidation
HPDCACRNCPT1	'crn[c] + hpdcacoa[c] <=> coa[c] + hpdcacrn[c] '	Carnitine fatty-acyl transferase	'( 12895 or 12894 or 78070 )'	Fatty acid oxidation
HPDCACRNCPT2	'coa[m] + hpdcacrn[m] <=> crn[m] + hpdcacoa[m] '	Heptadecanoate transport into the mitochondria	'12896'	Fatty acid oxidation
HPDCACRNt	'hpdcacrn[c] <=> hpdcacrn[m] '	Heptadecanoate transport into the mitochondria	'57279'	Fatty acid oxidation
HPDCAt	'hpdca[e] <=> hpdca[c] '	Fatty acid transport via diffusion	''	Transport, extracellular
HPYRDC	'h[c] + hpyr[c] -> co2[c] + gcald[c] '	Hydroxypyruvate decarboxylase	''	Glyoxylate and dicarboxylate metabolism
HPYRDCm	'h[m] + hpyr[m] -> co2[m] + gcald[m] '	Hydroxypyruvate decarboxylase, mitochondria	''	Glyoxylate and dicarboxylate metabolism
HPYRR2x_1	'3 h[c] + nadh[c] + 2 hpyr[c] -> nad[c] + 2 glyc__S[c] '	Hydroxypyruvate Reductase (NADH)	'( 16833 or 52815 or 16832 or 106557 or 16828 or ( 16832 and 16828 ))'	Glyoxylate and dicarboxylate metabolism
HPYRRy	'h[c] + nadph[c] + hpyr[c] -> nadp[c] + glyc__R[c] '	Hydroxypyruvate reductase (NADPH)	'76238'	Glyoxylate and dicarboxylate metabolism
HPYRtp	'hpyr[c] <=> hpyr[x] '	Hydroxypyruate transport, peroxisomal	''	Transport, peroxisomal
HRETNtn	'hretn[c] <=> hretn[n] '	4-hydroxyretinoic acid transport, Nuclear	''	Transport, nuclear
HS1ly	'h2o[l] + hs_deg1[l] -> h[l] + so4[l] + hs_deg2[l] '	Heparan-N-sulfatase, lysosomal	'27029'	Heparan sulfate degradation
HS2ly	'h2o[l] + hs_deg6[l] -> h[l] + so4[l] + hs_deg7[l] '	Heparan-N-sulfatase, lysosomal	'27029'	Heparan sulfate degradation
HS3ly	'h2o[l] + hs_deg12[l] -> h[l] + so4[l] + hs_deg13[l] '	Heparan-N-sulfatase, lysosomal	'27029'	Heparan sulfate degradation
HS4ly	'h2o[l] + hs_deg18[l] -> h[l] + so4[l] + hs_deg19[l] '	Heparan-N-sulfatase, lysosomal	'27029'	Heparan sulfate degradation
HSAT1ly	'accoa[c] + hs_deg2[l] -> h[l] + coa[c] + hs_deg3[l] '	Heparan-glucosaminide N-acetyltransferase, lysosomal	''	Heparan sulfate degradation
HSAT2ly	'accoa[c] + hs_deg7[l] -> h[l] + coa[c] + hs_deg8[l] '	Heparan-glucosaminide N-acetyltransferase, lysosomal	''	Heparan sulfate degradation
HSAT3ly	'accoa[c] + hs_deg13[l] -> h[l] + coa[c] + hs_deg14[l] '	Heparan-glucosaminide N-acetyltransferase, lysosomal	''	Heparan sulfate degradation
HSAT4ly	'accoa[c] + hs_deg19[l] -> h[l] + coa[c] + hs_deg20[l] '	Heparan-glucosaminide N-acetyltransferase, lysosomal	''	Heparan sulfate degradation
HSD11B1r	'h[r] + nadph[r] + cortsn[r] <=> nadp[r] + crtsl[r] '	11-beta-hydroxysteroid dehydrogenase type 1	'15483'	Steroid metabolism
HSD11B2r	'h[r] + nadh[r] + cortsn[r] <=> nad[r] + crtsl[r] '	11-beta-hydroxysteroid dehydrogenase type 2	'15484'	Steroid metabolism
HSD17B1	'h[c] + nadph[c] + estrone[c] <=> nadp[c] + estradiol[c] '	Testicular 17-beta-hydroxysteroid dehydrogenase	'( 15485 or 14979 )'	Steroid metabolism
HSD17B2r	'h[r] + nadh[r] + andrstndn[r] -> nad[r] + tststerone[r] '	17-beta-hydroxysteroid dehydrogenase	'15486'	Steroid metabolism
HSD17B42x_1	'2 h[x] + o2[x] + thcholoylcoa[x] + 2 nadph[x] -> dhcholoylcoa[x] + 3 h2o[x] + 2 nadp[x] '	Hydroxysteroid (17-Beta) Dehydrogenase 4	'15488'	Bile acid synthesis
HSD17B4x	'h[x] + o2[x] + cholcoads[x] + nadph[x] -> h2o[x] + nadp[x] + cholcoaone[x] '	Hydroxysteroid (17-beta) dehydrogenase 4	'15488'	Bile acid synthesis
HSD17B7r	'h[r] + nadph[r] + estrone[r] -> nadp[r] + estradiol[r] '	Testicular 17-beta-hydroxysteroid dehydrogenase	'15490'	Steroid metabolism
HSD17B8r	'h[r] + nadh[r] + estrone[r] -> nad[r] + estradiol[r] '	17-beta-hydroxysteroid dehydrogenase	'15486'	Steroid metabolism
HSD17B9r	'andrstrn[r] + h[r] + nadph[r] + 1.5 o2[r] -> nadp[r] + 2 h2o[r] + eandrstrn[r] '	17-beta-hydroxysteroid dehydrogenase (type 7)	'15490'	Steroid metabolism
HSD3A1r	'h[r] + nadh[r] + andrstandn[r] <=> andrstrn[r] + nad[r] '	3 alpha-hydroxysteroid dehydrogenase (type 3)	'83702'	Steroid metabolism
HSD3A2r	'h[r] + nadph[r] + andrstandn[r] <=> andrstrn[r] + nadp[r] '	3 alpha-hydroxysteroid dehydrogenase (type 3)	'83702'	Steroid metabolism
HSD3B11	'nad[c] + prgnlone[c] -> h[c] + nadh[c] + prgstrn[c] '	3 beta-hydroxysteroid dehydrogenase/delta 5-->4-isomerase type I	'( 15497 or 15492 or 15496 or 15494 or 15493 or 15495 or 100043456 )'	Steroid metabolism
HSD3B11r	'nad[r] + prgnlone[r] -> h[r] + nadh[r] + prgstrn[r] '	3 beta-hydroxysteroid dehydrogenase/delta 5-->4-isomerase type I	'15493'	Steroid metabolism
HSD3B12r	'nad[r] + dhea[r] -> h[r] + nadh[r] + andrstndn[r] '	3 beta-hydroxysteroid dehydrogenase/delta 5-->4-isomerase type I	'15493'	Steroid metabolism
HSD3B13	'nad[c] + 17ahprgnlone[c] -> h[c] + nadh[c] + 17ahprgstrn[c] '	3 beta-hydroxysteroid dehydrogenase/delta 5-->4-isomerase type I	'( 15497 or 15492 or 15496 or 15494 or 15493 or 15495 or 100043456 )'	Steroid metabolism
HSD3B13r	'nad[r] + 17ahprgnlone[r] -> h[r] + nadh[r] + 17ahprgstrn[r] '	3 beta-hydroxysteroid dehydrogenase/delta 5-->4-isomerase type I	'15493'	Steroid metabolism
HSD3B2r	'h[r] + nadh[r] + eandrstrn[r] -> nad[r] + h2o[r] + andrstandn[r] '	3 beta-hydroxysteroid dehydrogenase type 1	'15493'	Steroid metabolism
HSD3B3r	'h[r] + nadph[r] + eandrstrn[r] -> nadp[r] + h2o[r] + andrstandn[r] '	3 beta-hydroxysteroid dehydrogenase type 1	'15493'	Steroid metabolism
HSD3B7P	'nadp[r] + xol7a[r] -> h[r] + nadph[r] + xol7aone[r] '	Hydroxy-delta-5-steroid dehydrogenase, 3 beta- and steroid delta-isomerase 7	'101502'	Bile acid synthesis
HSPASEly	'h2o[l] + hspg[l] -> Ser_Gly_Ala_X_Gly[l] + hs[l] '	Heparan sulfate proteoglycan protease, lysosome (endosome)	''	Heparan sulfate degradation
HSPGt	'hspg[g] -> hspg[e] '	Heparan sulfate transport, golgi to extracellular	''	Transport, extracellular
HSPGtly	'hspg[e] -> hspg[l] '	Heparan sulfate transport, extracellular to lysosome	''	Transport, lysosomal
HTAXOLte	'htaxol[e] <=> htaxol[c] '	Xenobiotic transport	''	Transport, extracellular
Htg	'h[g] <=> h[c] '	Proton transport, Golgi	''	Transport, golgi apparatus
Htr	'h[c] <=> h[r] '	H transporter, endoplasmic reticulum	''	Transport, endoplasmic reticular
Htx	'h[c] <=> h[x] '	H transporter, peroxisome	''	Transport, peroxisomal
HXANtx	'hxan[c] -> hxan[x] '	Hypoxanthine diffusion in peroxisome	''	Transport, peroxisomal
HYPOE	'h2o[c] + pyam5p[c] -> pi[c] + pydam[c] '	Hypothetical enyme	'57028'	Vitamin B6 metabolism
HYPTROX_cho	'o2[c] + 2 hyptaur[c] -> 2 taur[c] '	Hypotaurine oxidase	''	Taurine and hypotaurine metabolism
ICDHxm	'nad[m] + icit[m] -> akg[m] + co2[m] + nadh[m] '	Isocitrate dehydrogenase NAD	'(( 15929 and 170718 and 67834 ) or ( 170718 and 15929 and 67834 ) or ( 15929 and 67834 and 170718 ))'	Citric acid cycle
ICDHyr	'nadp[c] + icit[c] -> nadph[c] + akg[c] + co2[c] '	Isocitrate dehydrogenase (NADP)	'15926'	Citric acid cycle
ICDHyp	'nadp[x] + icit[x] -> akg[x] + co2[x] + nadph[x] '	Isocitrate dehydrogenase NADP	'15926'	Citric acid cycle
ICDHym	'nadp[m] + icit[m] <=> nadph[m] + akg[m] + co2[m] '	Isocitrate dehydrogenase NADP	'269951'	Citric acid cycle
IDHPOXOX2b	'3ityr__L[c] + iodine[c] -> h[c] + i[c] + 35diotyr[c] '	Iodide:hydrogen-peroxide oxidoreductase 2	'22018'	Tyrosine metabolism
IDHPOXOX3	'h2o2[c] + 3ityr__L[c] + 35diotyr[c] -> 2 h2o[c] + 2amac[c] + triodthy[c] '	Iodide:hydrogen-peroxide oxidoreductase 3	'22018'	Tyrosine metabolism
IDHPOXOX4	'h2o2[c] + 2 35diotyr[c] -> 2 h2o[c] + 2amac[c] + thyox__L[c] '	Iodide:hydrogen-peroxide oxidoreductase 4	'22018'	Tyrosine metabolism
IDHPOXOXb	'iodine[c] + tyr__L[c] -> h[c] + i[c] + 3ityr__L[c] '	Iodide:hydrogen-peroxide oxidoreductase	'22018'	Tyrosine metabolism
IDOAASE1ly	'h2o[l] + hs_deg4[l] -> hs_deg5[l] + idour[l] '	Alpha-L-iduronidase, lysosomal	'15932'	Heparan sulfate degradation
IDOAASE2ly	'h2o[l] + hs_deg16[l] -> idour[l] + hs_deg17[l] '	Alpha-L-iduronidase, lysosomal	'15932'	Heparan sulfate degradation
IDOAASE3ly	'h2o[l] + hs_deg22[l] -> idour[l] + hs_deg23[l] '	Alpha-L-iduronidase, lysosomal	'15932'	Heparan sulfate degradation
IDOAASE4ly	'h2o[l] + cs_b_deg3[l] -> cs_a_deg3[l] + idour[l] '	Alpha-L-iduronidase, lysosomal	'15932'	Chondroitin sulfate degradation
IDOURtly	'h[c] + idour[c] <=> h[l] + idour[l] '	Iduronate transport into lysososme	'235504'	Transport, lysosomal
IDPtn	'idp[c] <=> idp[n] '	IDP nuclear transport	''	Transport, nuclear
ILEt4	'na1[e] + ile__L[e] -> na1[c] + ile__L[c] '	L-isoleucine transport in via sodium symport	'( 56774 or ( 74338 and 57394 ) or ( 74338 and 70008 ))'	Transport, extracellular
ILEtmi	'ile__L[m] <=> ile__L[c] '	Isoleucine transport from mitochondria to cytosol	''	Transport, mitochondrial
ILETAm	'akg[m] + ile__L[m] <=> glu__L[m] + 3mop[m] '	Isoleucine transaminase mitochondrial	'12036'	Valine, leucine, and isoleucine metabolism
ILEtec	'ile__L[e] <=> ile__L[c] '	L-isoleucine transport via diffusion (extracellular to cytosol)	'( 72401 or 215113 )'	Transport, extracellular
INOSTO	'o2[c] + inost[c] -> h2o[c] + h[c] + glcur[c] '	Myo-Inositol:oxygen oxidoreductase	'56727'	Inositol phosphate metabolism
INSt	'ins[e] <=> ins[c] '	Inosine transport (diffusion)	'( 13340 or 63959 )'	Transport, extracellular
INSt4	'na1[e] + ins[e] -> na1[c] + ins[c] '	Inosine transport in via sodium symport	'( 269346 or 114304 )'	Transport, extracellular
INSTt2	'h[e] + inost[e] <=> h[c] + inost[c] '	Inositol transport in via proton symport	'239606'	Transport, extracellular
INSTt4	'na1[e] + inost[e] <=> na1[c] + inost[c] '	Inositol transport via sodium symport	'53881'	Transport, extracellular
IPDDIx	'ipdp[x] <=> dmpp[x] '	Isopentenyl-diphosphate D-isomerase	'( 319554 or 320581 )'	Cholesterol metabolism
IPDPtx	'ipdp[x] <=> ipdp[c] '	Isopentenyl diphosphate transport (peroxisome)	''	Transport, peroxisomal
It	'i[e] <=> i[c] '	Iodide uniport	'216225'	Transport, extracellular
ITCOAL1m	'coa[m] + gtp[m] + itacon[m] <=> pi[m] + gdp[m] + itaccoa[m] '	Itaconate--CoA ligase (GDP-forming), mitochondrial	'( 56451 and 20917 )'	C5-branched dibasic acid metabolism
ITCOALm	'coa[m] + atp[m] + itacon[m] -> adp[m] + pi[m] + itaccoa[m] '	Itaconate CoA ligase ADP forming mitochondrial	'( 56451 and 20916 )'	C5-branched dibasic acid metabolism
ITPtn	'itp[c] <=> itp[n] '	ITP nuclear transport	''	Transport, nuclear
KAS8	'20 h[c] + 14 nadph[c] + accoa[c] + 7 malcoa[c] -> 6 h2o[c] + 14 nadp[c] + 7 co2[c] + 8 coa[c] + hdca[c] '	B-ketoacyl synthetase (palmitate, n-C16:0)	'( 14104 or ( 14104 and 170439 and 68801 and 54326 ))'	Fatty acid synthesis
KCC2t	'nh4[e] + cl[e] <=> nh4[c] + cl[c] '	K+-Cl- cotransporter (NH4+)	'( 20498 or 20499 or 107723 )'	Transport, extracellular
KCCt	'k[e] + cl[e] <=> k[c] + cl[c] '	K+-Cl- cotransport	'( 20499 or 57138 or 107723 or 20498 )'	Transport, extracellular
KDNH	'h2o[c] + kdnp[c] -> pi[c] + kdn[c] '	2-keto-3deoxy-D-glycero-D-galactononic acid phosphohydrolase	''	Aminosugar metabolism
KHK	'atp[c] + fru[c] -> adp[c] + h[c] + f1p[c] '	Ketohexokinase	'16548'	Fructose and mannose metabolism
KHK2	'atp[c] + xylu__D[c] -> adp[c] + h[c] + xu1p__D[c] '	Ketohexokinase (D-xylulose)	'16548'	Glyoxylate and dicarboxylate metabolism
KHK3	'atp[c] + tag__D[c] -> adp[c] + h[c] + tag1p__D[c] '	Ketohexokinase (D-tagatose)	'16548'	Galactose metabolism
KSII_CORE2t	'ksii_core2[g] -> ksii_core2[e] '	Keratan sulfate II (core2) transport, golgi to extracellular	''	Transport, extracellular
KSII_CORE2tly	'ksii_core2[e] -> ksii_core2[l] '	Keratan sulfate II (core 2) transport, extracellular to lysosome	''	Transport, lysosomal
KSII_CORE4t	'ksii_core4[g] -> ksii_core4[e] '	Keratan sulfate II (core4) transport, golgi to extracellular	''	Transport, extracellular
KSII_CORE4tly	'ksii_core4[e] -> ksii_core4[l] '	Keratan sulfate II (core 4) transport, extracellular to lysosome	''	Transport, lysosomal
KSItly	'ksi[e] -> ksi[l] '	Keratan sulfate I transport, extracellular to lysosome	''	Transport, lysosomal
Kt3g	'h[g] + k[c] <=> h[c] + k[g] '	Potassium transport via proton antiport	'( 236727 or 77031 )'	Transport, golgi apparatus
KYN	'h2o[c] + Lkynr[c] -> h[c] + ala__L[c] + anth[c] '	Kynureninase	'70789'	Tryptophan metabolism
KYN3OX	'o2[c] + h[c] + nadph[c] + Lkynr[c] -> h2o[c] + nadp[c] + hLkynr[c] '	Kynurenine 3 monooxygenase	'98256'	Tryptophan metabolism
KYNAKGAT	'akg[c] + Lkynr[c] -> glu__L[c] + 4aphdob[c] '	L-Kynurenine:2-oxoglutarate aminotransferase	'( 23923 or 70266 )'	Tryptophan metabolism
KYNATESYN	'4aphdob[c] -> h2o[c] + kynate[c] '	4-(2-Aminophenyl)-2,4-dioxobutanoate dehydratase	''	Tryptophan metabolism
LACZe	'h2o[e] + lcts[e] -> glc__D[e] + gal[e] '	B-galactosidase, extracellular	'( 226413 or 12091 )'	Galactose metabolism
LALDO	'nad[c] + lald__D[c] + gthrd[c] <=> h[c] + nadh[c] + lgt__S[c] '	D-Lactaldehyde NAD+ oxidoreductase (glutathione-formylating)	'11532'	Pyruvate metabolism
LAPCOAl	'h2o[l] + coa[l] -> dpcoa[l] + pi[l] '	Lysosomal acid phosphorylase (CoA)	'( 11432 or 56318 or 66659 or 11433 )'	CoA catabolism
LCADi_D	'h2o[c] + nad[c] + lald__D[c] -> 2 h[c] + nadh[c] + lac__D[c] '	Lactaldehyde dehydrogenase	'( 11670 or 56752 or 19378 or 11671 or 73458 or 621603 or 67689 or 11668 or 110695 or 56847 )'	Pyruvate metabolism
LCADm	'h2o[m] + nad[m] + lald__L[m] -> 2 h[m] + nadh[m] + lac__L[m] '	Lactaldehyde dehydrogenase, mitochondrial	'( 104776 or 214579 or 212647 or 56454 or 11669 or 72535 )'	Pyruvate metabolism
LCAT1e	'chsterol[e] + pchol_hs[e] -> lpchol_hs[e] + xolest2_hs[e] '	Lecithin-cholesterol acyltransferase	'16816'	Fatty acid oxidation
LCTStg	'lcts[g] -> lcts[e] '	Lactose transport from Golgi to extracellular (via vesicle)	''	Transport, extracellular
LCYSTAT	'Lcyst[c] + akg[c] <=> glu__L[c] + 3spyr[c] '	L-Cysteate:2-oxoglutarate aminotransferase	'14718'	Methionine and cysteine metabolism
LCYSTCBOXL	'h[c] + Lcyst[c] -> co2[c] + taur[c] '	3-Sulfoalanine carboxy-lyase	'( 246277 or 14415 or 14417 )'	Taurine and hypotaurine metabolism
LDH_Lm	'nad[m] + lac__L[m] <=> h[m] + nadh[m] + pyr[m] '	L-lactate dehydrogenase, mitochondria	'( 16828 or 16832 or 52815 )'	Pyruvate metabolism
LEUKTRA4t	'leuktrA4[e] <=> leuktrA4[c] '	Leukotriene A4 transmembrane (homo sapiens) transport	'( 171405 or 207151 or 236149 or 236293 or 319800 or 434674 )'	Transport, extracellular
LEUKTRA4tr	'leuktrA4[c] <=> leuktrA4[r] '	Leukotriene intracellular transport	''	Transport, endoplasmic reticular
LEUKTRB4t	'leuktrB4[e] <=> leuktrB4[c] '	Leukotriene B4 transmembrane (homo sapiens) transport	'( 171405 or 207151 or 236149 or 236293 or 319800 or 434674 )'	Transport, extracellular
LEUKTRB4tr	'leuktrB4[c] <=> leuktrB4[r] '	Leukotriene intracellular transport	''	Transport, endoplasmic reticular
LEUKTRC4t	'hco3[c] + leuktrC4[e] <=> hco3[e] + leuktrC4[c] '	Leukotriene C4 transport via bicarbonate countertransport	'( 101488 or 28253 )'	Transport, extracellular
LEUKTRD4t	'leuktrD4[e] <=> leuktrD4[c] '	Leukotriene D4 transport	''	Transport, extracellular
LEUKTRD4tr	'leuktrD4[c] <=> leuktrD4[r] '	Leukotriene intracellular transport	''	Transport, endoplasmic reticular
LEUKTRE4t	'leuktrE4[e] <=> leuktrE4[c] '	Leukotriene E4 transport	'( 171405 or 207151 or 236149 or 236293 or 319800 or 434674 )'	Transport, extracellular
LEUKTRF4t	'leuktrF4[e] <=> leuktrF4[c] '	Leukotriene F4 transport	'( 171405 or 207151 or 236149 or 236293 or 319800 or 434674 )'	Transport, extracellular
LEUt4	'na1[e] + leu__L[e] -> na1[c] + leu__L[c] '	L-leucine transport in via sodium symport	'( 105727 or 11989 or 17254 or 11988 or 11987 or 56774 or 69354 or ( 74338 and 57394 ) or ( 74338 and 70008 ))'	Transport, extracellular
LEUt5m	'leu__L[c] <=> leu__L[m] '	Leucine mitochondrial transport	''	Transport, mitochondrial
LEUTAm	'akg[m] + leu__L[m] <=> glu__L[m] + 4mop[m] '	Leucine transaminase mitochondrial	'12036'	Valine, leucine, and isoleucine metabolism
LEUtec	'leu__L[e] <=> leu__L[c] '	L-leucine transport via diffusion	'( 72401 or 215113 )'	Transport, extracellular
LFORKYNHYD	'h2o[c] + Lfmkynr[c] -> h[c] + ala__L[c] + nformanth[c] '	L-Formylkynurenine hydrolase	'70789'	Tryptophan metabolism
TTCCOAtx	'ttccoa[c] <=> ttccoa[x] '	Fatty acid intracellular transport	''	Transport, peroxisomal
LGNCt	'lgnc[e] <=> lgnc[c] '	Fatty acid transport via diffusion	'26458'	Transport, extracellular
LIMNENte	'limnen[e] <=> limnen[c] '	Xenobiotic transport	''	Transport, extracellular
LINKDEG1ly	'3 h2o[l] + hs_deg25[l] -> 2 gal[l] + glcur[l] + xyl__D[l] '	Degradation of proteoglycan linkage region, lysosomal	''	Heparan sulfate degradation
LINKDEG2ly	'4 h2o[l] + cs_a_deg5[l] -> h[l] + so4[l] + 2 gal[l] + glcur[l] + xyl__D[l] '	Degradation of proteoglycan linkage region, lysosomal	''	Chondroitin sulfate degradation
LINKDEG3ly	'4 h2o[l] + cs_c_deg5[l] -> h[l] + so4[l] + 2 gal[l] + glcur[l] + xyl__D[l] '	Degradation of proteoglycan linkage region, lysosomal	''	Chondroitin sulfate degradation
LINKDEG4ly	'5 h2o[l] + cs_e_deg7[l] -> 2 h[l] + 2 so4[l] + 2 gal[l] + glcur[l] + xyl__D[l] '	Degradation of proteoglycan linkage region, lysosomal	''	Chondroitin sulfate degradation
LIPOti_1	'h2o[c] + atp[c] + na1[e] + lipoate[e] -> adp[c] + h[c] + pi[c] + na1[c] + lipoate[c] '	Transport of Lipoate via Sodium Symport	'330064'	Transport, extracellular
L_LACDcm	'2 ficytC[m] + lac__L[c] -> 2 h[c] + pyr[c] + 2 focytC[m] '	L-Lactate dehydrogenase, cytosolic/mitochondrial	'327951'	Pyruvate metabolism
L_LACtcm	'lac__L[c] -> lac__L[m] '	L-lactate transport via diffusion (cytosol to mitochondria)	'64008'	Transport, mitochondrial
L_LACtm	'h[c] + lac__L[c] -> h[m] + lac__L[m] '	L lactate transport mitochondrial	'20501'	Transport, mitochondrial
LNELDCCPT1	'crn[c] + lneldccoa[c] <=> coa[c] + lneldccrn[c] '	Carnitine O-palmitoyltransferase	'( 12895 or 78070 or 12894 )'	Fatty acid oxidation
LNELDCCPT2	'coa[m] + lneldccrn[m] <=> crn[m] + lneldccoa[m] '	Carnitine transferase	'12896'	Fatty acid oxidation
LNELDCCRNt	'lneldccrn[c] <=> lneldccrn[m] '	Transport into the mitochondria (carnitine)	'57279'	Fatty acid oxidation
LNELDCt	'lneldc[e] <=> lneldc[c] '	Fatty acid transport via diffusion	''	Transport, extracellular
LNLCCPT1	'crn[c] + lnlccoa[c] <=> coa[c] + lnlccrn[c] '	Carnitine O-palmitoyltransferase	'( 12895 or 78070 or 12894 )'	Fatty acid oxidation
LNLCCPT2	'coa[m] + lnlccrn[m] <=> crn[m] + lnlccoa[m] '	Carnitine transferase	'12896'	Fatty acid oxidation
LNLCCRNt	'lnlccrn[c] <=> lnlccrn[m] '	Transport into the mitochondria (carnitine)	'57279'	Fatty acid oxidation
LNLCt	'lnlc[e] <=> lnlc[c] '	Linoleic acid (n-C18:2) transport in via diffusion	'26459'	Transport, extracellular
LNLNCACPT1	'crn[c] + lnlncacoa[c] <=> coa[c] + lnlncacrn[c] '	Carnitine O-palmitoyltransferase	'( 12895 or 78070 or 12894 )'	Fatty acid oxidation
LNLNCACPT2	'coa[m] + lnlncacrn[m] <=> crn[m] + lnlncacoa[m] '	Carnitine transferase	'12896'	Fatty acid oxidation
LNLNCACRNt	'lnlncacrn[c] <=> lnlncacrn[m] '	Transport into the mitochondria (carnitine)	'57279'	Fatty acid oxidation
LNLNCAt	'lnlnca[e] <=> lnlnca[c] '	Fatty acid transport via diffusion	'26459'	Transport, extracellular
LNLNCGCPT1	'crn[c] + lnlncgcoa[c] <=> coa[c] + lnlncgcrn[c] '	Carnitine O-palmitoyltransferase	'( 12895 or 78070 or 12894 )'	Fatty acid oxidation
LNLNCGCPT2	'coa[m] + lnlncgcrn[m] <=> crn[m] + lnlncgcoa[m] '	Carnitine transferase	'12896'	Fatty acid oxidation
LNLNCGCRNt	'lnlncgcrn[c] <=> lnlncgcrn[m] '	Transport into the mitochondria (carnitine)	'57279'	Fatty acid oxidation
LNLNCGt	'lnlncg[e] <=> lnlncg[c] '	Fatty acid transport via diffusion	'26459'	Transport, extracellular
LNS14DM	'3 o2[c] + 2 h[c] + 3 nadph[c] + lanost[c] -> 4 h2o[c] + 3 nadp[c] + for[c] + 44mctr[c] '	Cytochrome P450 lanosterol 14 alpha demethylase NADP	'106648'	Cholesterol metabolism
LNSTLSr	'Ssq23epx[r] -> lanost[r] '	Lanosterol synthase	'16987'	Cholesterol metabolism
LPASE	'h2o[c] + lpchol_hs[c] -> h[c] + Rtotal[c] + g3pc[c] '	Lysophospholipase	'( 18783 or 12735 )'	Glycerophospholipid metabolism
LPCHOLt	'lpchol_hs[e] <=> lpchol_hs[c] '	Lysophosphatidylcholine Transport	''	Transport, extracellular
LPCOXp	'Lpipecol[x] + o2[x] -> h[x] + h2o2[x] + thp2c[x] '	L-pipecolate oxidase, peroxisomal	'19193'	Lysine metabolism
LPS	'h2o[c] + tag_hs[c] -> h[c] + Rtotal3[c] + dag_hs[c] '	Lipase	'( 16956 or 15450 or 12613 or 116939 )'	Triacylglycerol synthesis
LPS2	'h2o[c] + dag_hs[c] -> h[c] + Rtotal[c] + mag_hs[c] '	Lipase	'( 16956 or 12613 )'	Triacylglycerol synthesis
LPS2e	'h2o[e] + dag_hs[e] -> h[e] + mag_hs[e] + Rtotal[e] '	Lipase, extracellular	'15450'	Fatty acid oxidation
LPS3	'h2o[c] + mag_hs[c] -> h[c] + Rtotal2[c] + glyc[c] '	Lipase	'23945'	Triacylglycerol synthesis
LPS3e	'h2o[e] + mag_hs[e] -> h[e] + Rtotal2[e] + glyc[e] '	Lipase, extracellular	'15450'	Fatty acid oxidation
LPS4e	'h2o[e] + pglyc_hs[e] -> h[e] + 1glyc_hs[e] + Rtotal2[e] '	Phospholipase	'237625'	Triacylglycerol synthesis
LRAT	'pchol_hs[c] + retinol[c] -> lpchol_hs[c] + retfa[c] '	Lecithin retinol acyltransferase	'79235'	Vitamin A metabolism
LRAT1	'pchol_hs[c] + retinol_cis_11[c] -> lpchol_hs[c] + 11_cis_retfa[c] '	Lecithin retinol acyltransferase (11-cis)	''	Vitamin A metabolism
LRAT2	'pchol_hs[c] + retinol_9_cis[c] -> lpchol_hs[c] + 9_cis_retfa[c] '	Lecithin retinol acyltransferase (9-cis)	''	Vitamin A metabolism
LSTO1r	'h[r] + nadph[r] + o2[r] + chlstol[r] -> nadp[r] + 2 h2o[r] + ddsmsterol[r] '	Lathosterol oxidase	'235293'	Cholesterol metabolism
LSTO2r	'h[r] + nadph[r] + o2[r] + lthstrl[r] -> 7dhchsterol[r] + nadp[r] + 2 h2o[r] '	Lathosterol oxidase	'( 235293 or 13122 )'	Cholesterol metabolism
LTA4H	'h2o[c] + leuktrA4[c] -> leuktrB4[c] '	Leukotriene A-4 hydrolase	'16993'	Eicosanoid metabolism
LTC4CP	'h2o[c] + leuktrC4[c] <=> gly[c] + leuktrF4[c] '	Leukotriene C4 carboxypeptidase	''	Eicosanoid metabolism
LTC4Sr	'gthrd[r] + leuktrA4[r] -> leuktrC4[r] '	Leukotriene C4 synthase	'( 17001 or 66447 or 211666 )'	Eicosanoid metabolism
LTD4DP	'h2o[c] + leuktrD4[c] <=> gly[c] + leuktrE4[c] '	Leukotriene D4 dipeptidase	''	Eicosanoid metabolism
LTDCL	'h[c] + trp__L[c] -> co2[c] + trypta[c] '	L-Tryptophan decarboxy-lyase	'13195'	Tryptophan metabolism
LYSOXp	'o2[x] + h2o[x] + lys__L[x] -> h2o2[x] + nh4[x] + 6a2ohxnt[x] '	L-lysine oxidase, peroxisomal	''	Lysine metabolism
LYSt4	'na1[e] + lys__L[e] -> na1[c] + lys__L[c] '	L-lysine transport in via sodium symport	'( 56774 or 20520 )'	Transport, extracellular
LYSt5r	'lys__L[e] -> lys__L[c] '	LYStiDF	'( 11987 or 11988 or 69354 or 11989 )'	Transport, extracellular
LYStip	'lys__L[c] -> lys__L[x] '	L-lysine transport, peroxisomal (irreversible)	''	Transport, peroxisomal
LYStm	'h[m] + lys__L[c] <=> h[c] + lys__L[m] '	Lysine mitochondrial transport via ornithine carrier	'( 83885 or 18408 )'	Transport, mitochondrial
LYStn	'lys__L[c] <=> lys__L[n] '	L-lysine transport, nuclear	''	Transport, nuclear
M4BTAer	'mem2emgacpail_hs[r] + pre_prot[r] -> gpi_sig[r] + mem2emgacpail_prot_hs[r] '	M4B transamidase, endoplasmic reticulum	'( 329777 and 228812 and 14731 and 276846 and 78928 )'	Phosphatidylinositol phosphate metabolism
M4CET3er	'pe_hs[r] + m3emgacpail_hs[r] -> dag_hs[r] + mem2emgacpail_hs[r] '	M4C phosphoethanolaminyl transferase, endoplasmic reticulum	'(( 56703 and 18701 ) or ( 18701 and 56703 ))'	Phosphatidylinositol phosphate metabolism
MACACI	'4mlacac[c] -> 4fumacac[c] '	Maleylacetoacetate isomerase	'14874'	Tyrosine metabolism
MACOXO	'h2o[c] + nad[c] + 3mldz[c] -> 2 h[c] + nadh[c] + 3mlda[c] '	3-Methylimidazole acetaldehyde:NAD+ oxidoreductase	'( 11670 or 67689 or 109731 or 73458 or 621603 or 56847 )'	Histidine metabolism
MAGt	'mag_hs[e] <=> mag_hs[c] '	Monoacylglycerol 2 Transport	''	Transport, extracellular
MALSO3tm	'so3[m] + mal__L[c] <=> so3[c] + mal__L[m] '	Malate:sulfite antiport, mitochondrial	'27376'	Transport, mitochondrial
MALSO4tm	'mal__L[c] + so4[m] <=> mal__L[m] + so4[c] '	Malate:sulfate antiport, mitochondrial	'27376'	Transport, mitochondrial
MALTe	'h2o[e] + malt[e] -> 2 glc__D[e] '	Alpha-glucosidase, extracellular	'232714'	Starch and sucrose metabolism
MALTly	'h2o[l] + malt[l] -> 2 glc__D[l] '	Alpha-glucosidase, lysosomal	'14387'	Starch and sucrose metabolism
MALtm	'pi[m] + mal__L[c] <=> pi[c] + mal__L[m] '	Malate transport mitochondrial	'27376'	Transport, mitochondrial
MALTSULtm	'mal__L[c] + tsul[m] <=> mal__L[m] + tsul[c] '	Malate:thiosulfate antiport, mitochondrial	'27376'	Transport, mitochondrial
MALTt1r	'malt[e] <=> malt[c] '	Maltose transport (uniport)	'20527'	Transport, extracellular
MANt1r	'man[e] <=> man[c] '	Mannose transport (uniport)	'( 20525 or 20527 or 20526 )'	Transport, extracellular
MANtly	'man[l] -> man[c] '	Mannose efflux from lysosome	''	Transport, lysosomal
MAOLNOR	'h2o[c] + o2[c] + normete__L[c] -> h2o2[c] + nh4[c] + 3m4hpga[c] '	Monoamine oxidase (L-Normetanephrine)	'( 17161 or 109731 )'	Tyrosine metabolism
MAOX	'h2o[c] + o2[c] + mma[c] -> h2o2[c] + nh4[c] + fald[c] '	Methylamine:oxygen oxidoreductase (deaminating) (copper-containing)	'( 11754 or 76507 or 237940 )'	Tyrosine metabolism
MCCCrm	'atp[m] + hco3[m] + 3mb2coa[m] -> h[m] + adp[m] + pi[m] + 3mgcoa[m] '	Methylcrotonoyl-CoA carboxylase, mitochondrial	'( 72039 and 78038 )'	Valine, leucine, and isoleucine metabolism
MCD	'h[c] + malcoa[c] -> co2[c] + accoa[c] '	Malonyl-CoA Decarboxylase cytoplasmic	'56690'	Fatty acid oxidation
MCDm	'h[m] + malcoa[m] -> co2[m] + accoa[m] '	Malonyl-CoA Decarboxylase, mitochondrial	'56690'	Fatty acid oxidation
MCDp	'h[x] + malcoa[x] -> accoa[x] + co2[x] '	Malonyl-CoA Decarboxylase peroxisomal	'56690'	Fatty acid oxidation
MCITS	'h2o[c] + oaa[c] + ppcoa[c] -> h[c] + 2mcit[c] + coa[c] '	2-methylcitrate synthase	''	Propanoate metabolism
MCLACCYSR	'nad[c] + cys__L[c] + mercplac[c] -> h[c] + nadh[c] + mercplaccys[c] '	3-mercaptolactate:cysteine reductase	''	Methionine and cysteine metabolism
MCLORi	'h[c] + nadh[c] + mercppyr[c] <=> nad[c] + mercplac[c] '	3-Mercaptolactate:NAD+ oxidoreductase irreversible	'( 106557 or ( 16832 and 16828 ) or 54122 or 16833 or 16832 or 16828 )'	Methionine and cysteine metabolism
MCPST	'cyan[c] + mercppyr[c] -> h[c] + pyr[c] + tcynt[c] '	3-mercaptopyruvate sulfurtransferase	'246221'	Methionine and cysteine metabolism
MDHm	'nad[m] + mal__L[m] <=> h[m] + nadh[m] + oaa[m] '	Malate dehydrogenase mitochondrial	'( 17448 or 17449 )'	Citric acid cycle
[truncated: 8,613 more rows]

## Sheet: FluxComparison
ReactionID	ReactionName	Ctrl1_N	Ctrl1_FluxMean	Ctrl1_FluxMedian	Ctrl1_FluxMAD	Aca_N	Aca_FluxMean	Aca_FluxMedian	Aca_FluxMAD	Rapa_N	Rapa_FluxMean	Rapa_FluxMedian	Rapa_FluxMAD	CRdiet_N	CRdiet_FluxMean	CRdiet_FluxMedian	CRdiet_FluxMAD	Aca-vs-Ctrl1_Ustat	Aca-vs-Ctrl1_Pval	Aca-vs-Ctrl1_AdjPval	Rapa-vs-Ctrl1_Ustat	Rapa-vs-Ctrl1_Pval	Rapa-vs-Ctrl1_AdjPval	CRdiet-vs-Ctrl1_Ustat	CRdiet-vs-Ctrl1_Pval	CRdiet-vs-Ctrl1_AdjPval
15KPROSTGF2c	Formation of 15-Keto-Prostaglandin F2A	12	0	0	0	12	0	0	0	12	0	0	0	12	0	0	0	72	1	1	72	1	1	72	1	1
1PPDCRp	Delta1-piperideine-2-carboxylate reductase, perixosomal	12	118.266	120.816	0	12	112.975	120.816	0	12	115.65	120.816	0	12	111.571	120.816	0	56	0.238738	0.358107	59.5	0.362251	0.362251	49.5	0.112473	0.33742
2AMACHYD	2-Aminoacrylate hydrolysis	12	272.624	281.205	0	12	266.903	281.205	0	12	267.47	281.205	0	12	263.965	281.205	0	60	0.382059	0.447711	61.5	0.447711	0.447711	54.5	0.220966	0.447711
2AMACSULT	2-Aminoacrylate sulfotransferase	12	109.63	113.663	0	12	107.271	113.663	0	12	106.312	113.663	0	12	106.773	113.663	0	60	0.382059	0.403627	60.5	0.403627	0.403627	54.5	0.220028	0.403627
2AMADPTm	L-2-aminoadipate shuttle (cytosol/mitochondria)	12	500	500	0	12	500	500	0	12	500	500	0	12	500	500	0	72	1	1	72	1	1	72	1	1
2DR1PP	2-deoxy-D-ribose 1-phosphate phosphorylase	12	191.902	190.061	0	12	197.499	190.061	0	12	193.179	190.061	0	12	198.319	190.061	0	88	0.238738	0.358107	73.5	0.93948	0.93948	93.5	0.129765	0.358107
2H3MVc	Formation of 2-Hydroxy-3-Methyl-Valerate	12	5	5	0	12	5	5	0	12	5	5	0	12	5	5	0	72	1	1	72	1	1	72	1	1
2HATVACIDhc	Conversion of 2-hydroxy-atorvastatin-lactone to its acid form in hepatocytes	12	364.435	385.434	0	12	332.404	385.434	0	12	352.722	385.434	0	12	324.52	385.434	0	56	0.238738	0.358107	71.5	1	1	50.5	0.129765	0.358107
2HATVACIDteb	Efflux of 2-hydroxy-atorvastatin-acid into bile	12	191.902	190.061	0	12	197.499	190.061	0	12	193.179	190.061	0	12	198.319	190.061	0	88	0.238738	0.358107	73.5	0.93948	0.93948	93.5	0.129765	0.358107
2HATVACIDtep	Efflux of 2-hydroxy-atorvastatin-acid into portal blood	12	0	0	0	12	0	0	0	12	0	0	0	12	0	0	0	72	1	1	72	1	1	72	1	1
2HATVACIDthc	Uptake of 2-hydroxy-atorvastatin-acid into hepatocytes	12	175.25	190.061	0	12	144.4	190.061	0	12	143.573	190.061	0	12	110.869	190.061	0	61.5	0.446168	0.446168	61	0.423587	0.446168	44.5	0.0495346	0.148604
2HATVLAChc	Conversion of 2-hydroxy-atorvastatin-acid to its lactone form in hepatocytes	12	364.435	385.434	0	12	332.404	385.434	0	12	352.722	385.434	0	12	324.52	385.434	0	56	0.238738	0.358107	71.5	1	1	50.5	0.129765	0.358107
2HATVLACteb	Efflux of 2-hydroxy-atorvastatin-lactone into bile	12	191.902	190.061	0	12	197.499	190.061	0	12	193.179	190.061	0	12	198.319	190.061	0	88	0.238738	0.358107	73.5	0.93948	0.93948	93.5	0.129765	0.358107
2HATVLACtep	Efflux of 2-hydroxy-atorvastatin-lactone into portal blood	12	0	0	0	12	0	0	0	12	0	0	0	12	0	0	0	72	1	1	72	1	1	72	1	1
2HATVLACthc	Uptake of 2-hydroxy-atorvastatin-lactone into hepatocytes	12	158.384	190.061	0	12	126.707	190.061	0	12	143.333	190.061	0	12	163.968	190.061	0	60	0.376425	0.564638	71	0.9695	0.9695	87	0.295026	0.564638
2HBO	2 HydroxybutyrateNAD oxidoreductase	12	-5	-5	0	12	-5	-5	0	12	-5	-5	0	12	-5	-5	0	72	1	1	72	1	1	72	1	1
2HIVc	Formation of 2-Hydroxy-Isovalerate	12	5	5	0	12	5	5	0	12	5	5	0	12	5	5	0	72	1	1	72	1	1	72	1	1
2M3HVACc	Formation of 2-Methyl-3-Hydroxy-Valerate	12	5	5	0	12	5	5	0	12	5	5	0	12	5	5	0	72	1	1	72	1	1	72	1	1
2M3OVACm	Formation of 2-Methyl-3-Oxo-Valerate	12	5	5	0	12	5	5	0	12	5	5	0	12	5	5	0	72	1	1	72	1	1	72	1	1
2M3OVCOAm	Formation of 2-Methyl-3-Oxo-Valeryl Coa	12	5	5	0	12	5	5	0	12	5	5	0	12	5	5	0	72	1	1	72	1	1	72	1	1
2OXOADOXm	2-Oxoadipate:lipoamde 2-oxidoreductase(decarboxylating and acceptor-succinylating) (mitochondria)	12	175.227	184.454	0	12	177.734	184.454	0	12	174.324	184.454	0	12	170.805	184.454	0	64	0.568629	0.852944	71.5	1	1	57.5	0.313469	0.852944
2OXOADPTm	2-oxoadipate shuttle (cytosol/mitochondria)	12	-388.456	-386.664	0	12	-392.892	-386.664	0	12	-389.902	-386.664	0	12	-393.876	-386.664	0	56	0.238738	0.358107	69.5	0.879307	0.879307	49.5	0.112473	0.33742
34DHALDD	Aldehyde dehydrogenase 3 4 dihydroxyphenylacetaldehyde NAD	12	500	500	0	12	500	500	0	12	500	500	0	12	500	500	0	72	1	1	72	1	1	72	1	1
34DHOXPEGOX	3,4-Dihydroxyphenylethyleneglycol NAD+ oxidoreductase	12	5	5	0	12	5	5	0	12	5	5	0	12	5	5	0	72	1	1	72	1	1	72	1	1
34DHPEAR	3, 4-Dihydroxyphenylethanol:NADP+ Reductase	12	5	5	0	12	5	5	0	12	5	5	0	12	5	5	0	72	1	1	72	1	1	72	1	1
34DHPLACOX_NADP	34DHPLACOX LPAREN NADP RPAREN	12	-500	-500	0	12	-500	-500	0	12	-500	-500	0	12	-500	-500	0	72	1	1	72	1	1	72	1	1
34DHXMANDACOX	3,4-Dihydroxymandelaldehyde:NAD+ oxidoreductase	12	500	500	0	12	500	500	0	12	500	500	0	12	500	500	0	72	1	1	72	1	1	72	1	1
34DHXMANDACOX_NADP	3,4-Dihydroxymandelaldehyde:NADP+ oxidoreductase	12	-500	-500	0	12	-500	-500	0	12	-499.583	-500	0	12	-500	-500	0	72	1	1	78	0.359317	1	72	1	1
34HPLFM	3 4 hydroxyphenyl lactate formation	12	5	5	0	12	5	5	0	12	5.41667	5	0	12	5	5	0	72	1	1	78	0.359317	1	72	1	1
34HPPOR	4 Hydroxyphenylpyruvateoxygen oxidoreductase	12	159.438	164.759	0	12	148.297	164.759	0	12	154.451	164.759	0	12	148.037	164.759	0	56	0.238738	0.358107	59.5	0.362251	0.362251	50.5	0.130546	0.358107
35DHPVStep	3-alpha-5-beta-dihydroxy pravastatin exit into portal blood	12	0	0	0	12	0	0	0	12	0	0	0	12	0	0	0	72	1	1	72	1	1	72	1	1
35DHPVSthc	Uptake of 3-alpha-5-beta-dihydroxy pravastatin by hepatocytes	12	0	0	0	12	0	0	0	12	0	0	0	12	0	0	0	72	1	1	72	1	1	72	1	1
3AIBTm	L-3-aminoisobutyrate transaminase, mitochondrial	12	5	5	0	12	5	5	0	12	5	5	0	12	5	5	0	72	1	1	72	1	1	72	1	1
3DHCAS	3-dehydrocholic acid formation	12	5	5	0	12	5	5	0	12	5	5	0	12	5	5	0	72	1	1	72	1	1	72	1	1
3DHCDCAS	3-dehydro-chenodehydroxycholic acid formation	12	5	5	0	12	5	5	0	12	5	5	0	12	5	5	0	72	1	1	72	1	1	72	1	1
3DHDCAS	3-dehydro-deoxycholic acid formation	12	40.1676	5	0	12	5	5	0	12	5	5	0	12	40.1676	5	0	66	0.359317	0.538976	66	0.359317	0.538976	72	1	1
3DHLCAS	3-dehydro-lithocholic acid formation	12	40.1676	5	0	12	5	5	0	12	5	5	0	12	40.1676	5	0	66	0.359317	0.538976	66	0.359317	0.538976	72	1	1
3DPHBH1	Hydroxylation of 3-Decaprenyl-4-hydroxybenzoate (NADH)	12	0	0	0	12	0	0	0	12	0	0	0	12	0	0	0	72	1	1	72	1	1	72	1	1
3DPHBH2	Hydroxylation of 3-Decaprenyl-4-hydroxybenzoate (NADPH)	12	5	5	0	12	5	5	0	12	5	5	0	12	5	5	0	72	1	1	72	1	1	72	1	1
3DSPHR	3 Dehydrosphinganine reductase	12	271.824	281.184	0	12	265.475	281.184	0	12	266.087	281.184	0	12	262.944	281.184	0	60	0.382059	0.403627	60.5	0.403627	0.403627	54.5	0.220966	0.403627
3H3MGLTc	Formation of 3-Hydroxy-3-Methyl-Glutarate	12	0.416667	0	0	12	0	0	0	12	0.416667	0	0	12	0.416667	0	0	66	0.359317	1	72	1	1	72	1	1
3HADICOAx	Formation of 3-Hydroxy-Adipoyl Coa	12	5	5	0	12	5	5	0	12	5	5	0	12	5	5	0	72	1	1	72	1	1	72	1	1
3HADPACx	Formation of 3-Hydroxy-Adipate	12	5	5	0	12	5	5	0	12	5	5	0	12	5	5	0	72	1	1	72	1	1	72	1	1
3HAO	3 hydroxyanthranilate 3 4 dioxygenase	12	143.043	150.383	0	12	129.886	150.383	0	12	137.283	150.383	0	12	128.987	150.383	0	59	0.342052	0.403627	60.5	0.403627	0.403627	54.5	0.220966	0.403627
3HBCOAHLm	3-hydroxyisobutyryl-CoA hydrolase, mitochondrial	12	470.974	471.194	0	12	470.252	471.194	0	12	470.808	471.194	0	12	470.16	471.194	0	56	0.238738	0.358107	70.5	0.93948	0.93948	50.5	0.129765	0.358107
3HKYNAKGAT	3-Hydroxy-L-kynurenine:2-oxoglutarate aminotransferase	12	500	500	0	12	500	500	0	12	500	500	0	12	500	500	0	72	1	1	72	1	1	72	1	1
3HLYTCL	3-Hydroxy-L-tyrosine carboxy-lyase	12	176.711	202.053	0	12	185.961	202.053	0	12	184.937	202.053	0	12	172.845	202.053	0	64	0.568629	0.852944	73.5	0.93948	0.93948	57.5	0.312486	0.852944
3HPVSteb	Efflux of 3-S-hydroxy-pravastatin into bile	12	191.902	190.061	0	12	197.499	190.061	0	12	193.179	190.061	0	12	198.319	190.061	0	88	0.238738	0.358107	73.5	0.93948	0.93948	93.5	0.129765	0.358107
3HPVStep	3-hydroxy pravastatin exit into portal blood	12	0	0	0	12	0	0	0	12	0	0	0	12	0	0	0	72	1	1	72	1	1	72	1	1
3HPVSTETteb	Efflux of 3-S-hydroxy-pravastatin-tetranor into bile	12	191.902	190.061	0	12	197.499	190.061	0	12	193.179	190.061	0	12	198.319	190.061	0	88	0.238738	0.358107	73.5	0.93948	0.93948	93.5	0.129765	0.358107
3HPVSTETtev	Exit of 3-S-hydroxy-pravastatin-tetranor into hepatic vein	12	-191.902	-190.061	0	12	-197.499	-190.061	0	12	-193.179	-190.061	0	12	-198.319	-190.061	0	56	0.238738	0.358107	70.5	0.93948	0.93948	50.5	0.129765	0.358107
3HPVSthc	Uptake of 3-hydroxy pravastatin by hepatocytes	12	16.8662	0	0	12	17.6925	0	0	12	16.8662	0	0	12	0	0	0	72.5	1	1	72	1	1	66	0.359317	1
3ISPVSteb	Efflux of 3-alpha-iso-pravastatin into bile	12	191.902	190.061	0	12	197.499	190.061	0	12	193.179	190.061	0	12	198.319	190.061	0	88	0.238738	0.358107	73.5	0.93948	0.93948	93.5	0.129765	0.358107
3ISPVStep	3-alpha-iso-pravastatin exit into portal blood	12	0	0	0	12	0	0	0	12	0	0	0	12	0	0	0	72	1	1	72	1	1	72	1	1
3ISPVSthc	Uptake of 3-alpha-iso-pravastatin by hepatocytes	12	0	0	0	12	17.6925	0	0	12	0	0	0	12	0	0	0	78	0.359317	1	72	1	1	72	1	1
3M4HDXPAC	3-Methoxy-4-hydroxyphenylacetaldehyde:NAD+ oxidoreductase	12	5	5	0	12	5	5	0	12	5	5	0	12	5	5	0	72	1	1	72	1	1	72	1	1
3MOX4HOXPGALDOX	3-Methoxy-4-hydroxyphenylglycolaldehyde:NAD+ oxidoreductase	12	500	500	0	12	500	500	0	12	500	500	0	12	500	500	0	72	1	1	72	1	1	72	1	1
3MOX4HOXPGALDOX_NADP	3-Methoxy-4-hydroxyphenylglycolaldehyde:NADP+ oxidoreductase	12	-495	-495	0	12	-495	-495	0	12	-494.583	-495	0	12	-495	-495	0	72	1	1	78	0.359317	1	72	1	1
3MOXTYROX	3-Methoxytyramine:oxygen oxidoreductase (deaminating)	12	5	5	0	12	5	5	0	12	5	5	0	12	5	5	0	72	1	1	72	1	1	72	1	1
3OHSEBACx	Formation of 3-Hydroxy-Sebacic Acid	12	5	5	0	12	5	5	0	12	5	5	0	12	5	5	0	72	1	1	72	1	1	72	1	1
3OHSEBCOAx	Formation of 3-Hydroxy-Sebacoyl Coa	12	5	5	0	12	5	5	0	12	5	5	0	12	5	5	0	72	1	1	72	1	1	72	1	1
3OHSUBACx	Formation of 3-Hydoxy-Suberic Acid	12	5	5	0	12	5	5	0	12	5	5	0	12	5	5	0	72	1	1	72	1	1	72	1	1
3OHSUBCOAx	Formation of 3-Hydoxy-Suberyl Coa	12	5	5	0	12	5	5	0	12	5	5	0	12	5	5	0	72	1	1	72	1	1	72	1	1
3SALACBOXL_cho	3-Sulfino-L-alanine carboxy-lyase	12	302.473	310.599	0	12	286.005	310.599	0	12	290.212	310.599	0	12	286.855	310.599	0	59	0.342052	0.342052	58.5	0.323639	0.342052	54.5	0.220966	0.342052
3SALAOX	Cysteinesulfinic acid oxidase	12	120.889	124.501	0	12	113.125	124.501	0	12	107.363	124.501	0	12	112.548	124.501	0	56	0.238738	0.287813	57.5	0.287813	0.287813	50.5	0.130546	0.287813
3SALATAi	3-sulfino-alanine transaminase (irreversible)	12	127.252	129.952	0	12	125.383	129.952	0	12	126.869	129.952	0	12	124.758	129.952	0	60	0.382059	0.573088	72.5	1	1	54.5	0.220966	0.573088
3SALATAim	3-sulfino-alanine transaminase (irreversible), mitochondrial	12	135.23	138.581	0	12	131.871	138.581	0	12	134.305	138.581	0	12	131.289	138.581	0	60	0.382059	0.573088	71.5	1	1	54.5	0.220028	0.573088
3SPYRSP	3-sulfinopyruvate hydrolase (spotaneous reaction)	12	127.252	129.952	0	12	125.383	129.952	0	12	126.869	129.952	0	12	124.758	129.952	0	60	0.382059	0.573088	72.5	1	1	54.5	0.220966	0.573088
3SPYRSPm	3-sulfinopyruvate hydrolase (spotaneous reaction), mitochondrial	12	135.23	138.581	0	12	131.871	138.581	0	12	134.305	138.581	0	12	131.289	138.581	0	60	0.382059	0.573088	71.5	1	1	54.5	0.220028	0.573088
41R1H2MAE12BOOX	4-[(1R)-1-Hydroxy-2-(methylamino)ethyl]-1,2-benzenediol:oxygen oxidoreductase(deaminating)(flavin-containing)	12	5	5	0	12	5	5	0	12	5	5	0	12	5	5	0	72	1	1	72	1	1	72	1	1
41R2A1H12BOOX	4-[(1R)-2-Amino-1-hydroxyethyl]-1,2-benzenediol:oxygen oxidoreductase(deaminating)(flavin-containing)	12	5	5	0	12	5	5	0	12	5.41667	5	0	12	5	5	0	72	1	1	78	0.359317	1	72	1	1
42A12BOOX	4-(2-Aminoethyl)-1,2-benzenediol:oxygen oxidoreductase(deaminating)(flavin-containing)	12	168.91	201.692	0	12	185.721	201.692	0	12	180.496	201.692	0	12	169.302	201.692	0	64	0.568484	0.852725	73	0.969684	0.969684	58	0.329589	0.852725
4CMCOAS	4-Coumarate:Coa Ligase (AMP-Forming)	12	0	0	0	12	0	0	0	12	0.416667	0	0	12	0	0	0	72	1	1	78	0.359317	1	72	1	1
4HALDD	Aldehyde dehydrogenase 4 hydroxyphenylacetaldehyde NAD	12	500	500	0	12	500	500	0	12	500	500	0	12	500	500	0	72	1	1	72	1	1	72	1	1
4HATVACIDhc	Conversion of 4-hydroxy-atorvastatin-lactone to its acid form in hepatocytes	12	364.435	385.434	0	12	332.404	385.434	0	12	352.722	385.434	0	12	324.52	385.434	0	56	0.238738	0.358107	71.5	1	1	50.5	0.129765	0.358107
4HATVACIDteb	Efflux of 4-hydroxy-atorvastatin-acid into bile	12	191.902	190.061	0	12	197.499	190.061	0	12	193.179	190.061	0	12	198.319	190.061	0	88	0.238738	0.358107	73.5	0.93948	0.93948	93.5	0.129765	0.358107
4HATVACIDtep	Efflux of 4-hydroxy-atorvastatin-acid into portal blood	12	0	0	0	12	0	0	0	12	0	0	0	12	0	0	0	72	1	1	72	1	1	72	1	1
4HATVACIDthc	Uptake of 4-hydroxy-atorvastatin-acid into hepatocytes	12	158.384	190.061	0	12	144.4	190.061	0	12	144.475	190.061	0	12	110.869	190.061	0	71	0.9695	0.9695	71	0.9695	0.9695	54	0.19975	0.599251
4HATVLAChc	Conversion of 4-hydroxy-atorvastatin-lactone to its acid form in hepatocytes	12	364.435	385.434	0	12	332.404	385.434	0	12	352.722	385.434	0	12	324.52	385.434	0	56	0.238738	0.358107	71.5	1	1	50.5	0.129765	0.358107
4HATVLACteb	Efflux of 4-hydroxy-atorvastatin-lactone into bile	12	191.902	190.061	0	12	197.499	190.061	0	12	193.179	190.061	0	12	198.319	190.061	0	88	0.238738	0.358107	73.5	0.93948	0.93948	93.5	0.129765	0.358107
4HATVLACtep	Efflux of 4-hydroxy-atorvastatin-lactone into portal blood	12	0	0	0	12	0	0	0	12	0	0	0	12	0	0	0	72	1	1	72	1	1	72	1	1
4HATVLACthc	Uptake of 4-hydroxy-atorvastatin-lactone into hepatocytes	12	175.25	190.061	0	12	179.806	190.061	0	12	177.967	190.061	0	12	128.569	190.061	0	84.5	0.361528	0.425161	83	0.425161	0.425161	56	0.262003	0.425161
4HBZCOAFm	4 hydroxybenzoyl CoA formation	12	5	5	0	12	5	5	0	12	4.58333	5	0	12	5	5	0	72	1	1	66	0.359317	1	72	1	1
4HBZFm	4 hydroxybenzoate formation	12	5	5	0	12	5	5	0	12	4.58333	5	0	12	5	5	0	72	1	1	66	0.359317	1	72	1	1
4HGLSDm	L 4 hydroxyglutamate semialdehyde dehydrogenase mitochondrial	12	500	500	0	12	500	500	0	12	500	500	0	12	500	500	0	72	1	1	72	1	1	72	1	1
4HOXPACDOX_NADP	4HOXPACDOX LPAREN NADP RPAREN	12	-495	-495	0	12	-495	-495	0	12	-495	-495	0	12	-495	-495	0	72	1	1	72	1	1	72	1	1
56DHPVSteb	Efflux of 3-keto-5,6,-dihydroxy-pravastatin into bile	12	191.902	190.061	0	12	197.499	190.061	0	12	193.179	190.061	0	12	198.319	190.061	0	88	0.238738	0.358107	73.5	0.93948	0.93948	93.5	0.129765	0.358107
56DHPVStev	Exit of 3-keto-5,6,-dihydroxy-pravastatin into hepatic vein	12	-191.902	-190.061	0	12	-197.499	-190.061	0	12	-193.179	-190.061	0	12	-198.319	-190.061	0	56	0.238738	0.358107	70.5	0.93948	0.93948	50.5	0.129765	0.358107
56EPPVSteb	Efflux of 5,6-epoxy-3-alpha-iso-pravastatin into bile	12	191.902	190.061	0	12	197.499	190.061	0	12	193.179	190.061	0	12	198.319	190.061	0	88	0.238738	0.358107	73.5	0.93948	0.93948	93.5	0.129765	0.358107
56EPPVStev	Exit of 5,6-epoxy-3-alpha-iso-pravastatin into hepatic vein	12	-191.902	-190.061	0	12	-197.499	-190.061	0	12	-193.179	-190.061	0	12	-198.319	-190.061	0	56	0.238738	0.358107	70.5	0.93948	0.93948	50.5	0.129765	0.358107
5ADTSTSTERONESULT	5alpha-Dihydrotestosterone sulfotransferase	12	131.144	134.312	0	12	127.261	134.312	0	12	130.111	134.312	0	12	125.925	134.312	0	60	0.382059	0.573088	71.5	1	1	54.5	0.220028	0.573088
5AOPtm	5 Aminolevulinate mitochondrial transport	12	-151.922	-154.19	0	12	-146.402	-154.19	0	12	-150.854	-154.19	0	12	-145.67	-154.19	0	88	0.238738	0.358107	72.5	1	1	93.5	0.130546	0.358107
5EIPENCm	Hydrolysis of 5, 8, 11, 14, 17-Eicosapentenoylcoa to 5, 8, 11, 14, 17-Eicosapentenoic Acid	12	5	5	0	12	5	5	0	12	5	5	0	12	5	5	0	72	1	1	72	1	1	72	1	1
5HLTDL	5-Hydroxy-L-tryptophan decarboxy-lyase	12	5	5	0	12	5.41667	5	0	12	5	5	0	12	5	5	0	78	0.359317	1	72	1	1	72	1	1
5HOXINDACTO2OX	5-Hydroxyindoleacetaldehyde:oxygen oxidoreductase	12	500	500	0	12	500	500	0	12	500	500	0	12	500	500	0	72	1	1	72	1	1	72	1	1
5HOXINDACTOX	5-Hydroxyindoleacetaldehyde:NAD+ oxidoreductase	12	-500	-500	0	12	-500	-500	0	12	-500	-500	0	12	-500	-500	0	72	1	1	72	1	1	72	1	1
5HOXINOXDA	5-Hydroxytryptamine:oxygen oxidoreductase(deaminating)(flavin-containing)	12	5	5	0	12	5	5	0	12	5	5	0	12	5	5	0	72	1	1	72	1	1	72	1	1
6EPSteb	Efflux of 6-epipravastatin into bile	12	191.902	190.061	0	12	197.499	190.061	0	12	193.179	190.061	0	12	198.319	190.061	0	88	0.238738	0.358107	73.5	0.93948	0.93948	93.5	0.129765	0.358107
6EPVStep	6-epi-pravastatin exit into portal blood	12	0	0	0	12	0	0	0	12	0	0	0	12	0	0	0	72	1	1	72	1	1	72	1	1
6EPVSthc	Uptake of 6-epi-pravastatin by hepatocytes	12	191.902	190.061	0	12	179.806	190.061	0	12	161.342	190.061	0	12	145.22	190.061	0	76	0.790214	0.790214	63.5	0.543441	0.790214	57.5	0.313469	0.790214
7HPVSteb	Efflux of 7-hydroxy-3-alpha-iso-pravastatin into bile	12	191.902	190.061	0	12	197.499	190.061	0	12	193.179	190.061	0	12	198.319	190.061	0	88	0.238738	0.358107	73.5	0.93948	0.93948	93.5	0.129765	0.358107
7HPVStev	Exit of 7-hydroxy-3-alpha-iso-pravastatin into hepatic vein	12	-191.902	-190.061	0	12	-197.499	-190.061	0	12	-193.179	-190.061	0	12	-198.319	-190.061	0	56	0.238738	0.358107	70.5	0.93948	0.93948	50.5	0.129765	0.358107
A4GALTc	Lactosylceramide 4-alpha-galactosyltransferase	12	371.961	392.925	0	12	339.899	392.925	0	12	360.264	392.925	0	12	332.026	392.925	0	56	0.238738	0.358107	70.5	0.93948	0.93948	50.5	0.129765	0.358107
A4GALTg	Lactosylceramide 4-alpha-galactosyltransferase	12	79.4944	80.2995	0	12	79.1938	80.2995	0	12	79.2722	80.2995	0	12	78.8522	80.2995	0	64	0.568629	0.852944	72.5	1	1	58.5	0.348308	0.852944
AACOAT	Acetoacetyl-CoA:acetate CoA-transferase	12	404.947	428.801	0	12	368.47	428.801	0	12	390.042	428.801	0	12	360	428.801	0	60	0.382059	0.447711	61.5	0.447711	0.447711	54.5	0.220028	0.447711
AADSACYCL	AAPSAS	12	118.266	120.816	0	12	112.975	120.816	0	12	115.65	120.816	0	12	111.571	120.816	0	56	0.238738	0.358107	59.5	0.362251	0.362251	49.5	0.112473	0.33742
AASAD3	L-aminoadipate-semialdehyde dehydrogenase (NADH)	12	187.703	198.676	0	12	188.882	198.676	0	12	184.638	198.676	0	12	180.975	198.676	0	64	0.568629	0.568629	61.5	0.447711	0.568629	57.5	0.313469	0.568629
AATA	2 aminoadipate transaminase	12	384.081	381.751	0	12	389.616	381.751	0	12	386.346	381.751	0	12	391.01	381.751	0	88	0.238738	0.358107	84.5	0.362251	0.362251	94.5	0.112473	0.33742
ABO4g	ABO blood group (transferase A, alpha 1-3-N-acetylgalactosaminyltransferase; transferase B, alpha 1-3-galactosyltransferase)	12	5	5	0	12	5	5	0	12	5	5	0	12	5	5	0	72	1	1	72	1	1	72	1	1
ABO5g	ABO blood group (transferase A, alpha 1-3-N-acetylgalactosaminyltransferase; transferase B, alpha 1-3-galactosyltransferase)	12	5	5	0	12	5	5	0	12	5	5	0	12	5	5	0	72	1	1	72	1	1	72	1	1
ABO6g	ABO blood group (transferase A, alpha 1-3-N-acetylgalactosaminyltransferase; transferase B, alpha 1-3-galactosyltransferase)	12	5	5	0	12	5	5	0	12	5	5	0	12	5	5	0	72	1	1	72	1	1	72	1	1
ABO7g	ABO blood group (transferase A, alpha 1-3-N-acetylgalactosaminyltransferase; transferase B, alpha 1-3-galactosyltransferase)	12	5	5	0	12	5	5	0	12	5	5	0	12	5	5	0	72	1	1	72	1	1	72	1	1
ABO9g	ABO blood group (transferase A, alpha 1-3-N-acetylgalactosaminyltransferase; transferase B, alpha 1-3-galactosyltransferase)	12	5	5	0	12	5	5	0	12	5	5	0	12	5	5	0	72	1	1	72	1	1	72	1	1
ABTArm	4-aminobutyrate transaminase, reversible (mitochondrial)	12	-421.304	-426.754	0	12	-419.235	-426.754	0	12	-415.023	-426.754	0	12	-417.619	-426.754	0	84	0.382059	0.382059	84.5	0.362251	0.382059	89.5	0.220028	0.382059
ABTD	L-arabinitol 4-dehydrogenase	12	-0.416667	0	0	12	-1.25	0	0	12	-0.833333	0	0	12	-2.08333	0	0	60	0.304092	0.456138	66	0.57967	0.57967	48	0.0706906	0.212072
ABTD1	L-Arabinitol 4-Dehydrogenase	12	-4.58333	-5	0	12	-3.33333	-5	0	12	-4.58333	-5	0	12	-2.91667	-5	0	90	0.151252	0.226878	72	1	1	96	0.0706906	0.212072
ABUTD	Aminobutyraldehyde dehydrogenase	12	5	5	0	12	5	5	0	12	5	5	0	12	5	5	0	72	1	1	72	1	1	72	1	1
ACACT10m	Acetyl-CoA C-acyltransferase	12	30	30	0	12	28.3333	30	0	12	29.1667	30	0	12	29.5833	30	0	48	0.0357219	0.107166	66	0.359317	0.359317	66	0.359317	0.359317
ACACT1m	Acetyl CoA C acetyltransferase mitochondrial	12	488.996	500	0	12	453.277	500	0	12	477.683	500	0	12	452.921	500	0	56	0.238738	0.358107	64.5	0.569136	0.569136	50.5	0.130546	0.358107
ACACT1r	Acetyl-CoA C-acetyltransferase	12	-25.858	-51.5551	0	12	-11.1537	-51.5551	0	12	-18.3391	-51.5551	0	12	2.8994	-51.5551	0	80	0.568629	0.568629	81.5	0.494409	0.568629	85.5	0.349288	0.568629
ACACT1x	Acetyl-CoA:acetyl-CoA C-acetyltransferase	12	492.597	500	0	12	463.77	500	0	12	478.128	500	0	12	467.338	500	0	52	0.112279	0.168419	60	0.306348	0.306348	52	0.111347	0.168419
ACACT4m	Acetyl-CoA C-acyltransferase (C10:0)	12	275.09	278.145	0	12	274.421	278.145	0	12	259.664	278.145	0	12	271.591	278.145	0	60	0.382059	0.403627	60.5	0.403627	0.403627	53.5	0.194082	0.403627
ACACT4p	Acetyl CoA C acetyltransferase octanoyl CoA peroxisomal	12	158.017	160.759	0	12	152.252	160.759	0	12	156.639	160.759	0	12	151.659	160.759	0	56	0.238738	0.358107	70.5	0.93948	0.93948	50.5	0.129765	0.358107
ACACT5m	Acetyl-CoA C-acyltransferase (C12:0)	12	275.09	278.145	0	12	274.421	278.145	0	12	259.664	278.145	0	12	271.591	278.145	0	60	0.382059	0.403627	60.5	0.403627	0.403627	53.5	0.194082	0.403627
ACACT5p	Acetyl CoA C acyltransferase decanoyl CoA peroxisomal	12	158.017	160.759	0	12	151.065	160.759	0	12	156.265	160.759	0	12	150.735	160.759	0	56	0.238738	0.358107	70.5	0.93948	0.93948	50.5	0.130546	0.358107
ACACT6m	Acetyl-CoA C-acyltransferase (C14:0)	12	-366.925	-357.535	0	12	-374.119	-357.535	0	12	-372.133	-357.535	0	12	-380.338	-357.535	0	60	0.382059	0.447711	61.5	0.447711	0.447711	53.5	0.194082	0.447711
ACACT6p	Acetyl CoA C acetyltransferase dodecanoyl peroxisomal	12	158.017	160.759	0	12	151.065	160.759	0	12	156.265	160.759	0	12	150.735	160.759	0	56	0.238738	0.358107	70.5	0.93948	0.93948	50.5	0.130546	0.358107
ACACT7m	Acetyl-CoA C-acyltransferase (C16:0)	12	-374.341	-365.105	0	12	-381.014	-365.105	0	12	-379.5	-365.105	0	12	-387.542	-365.105	0	60	0.382059	0.447711	61.5	0.447711	0.447711	53.5	0.194082	0.447711
ACACT7p	Acetyl CoA acyltransferase tetradecanoyl CoA peroxisomal	12	158.017	160.759	0	12	151.065	160.759	0	12	156.265	160.759	0	12	150.735	160.759	0	56	0.238738	0.358107	70.5	0.93948	0.93948	50.5	0.130546	0.358107
ACACT8p	Acetyl CoA acyltransferase hexadecanoyl CoA peroxisomal	12	500	500	0	12	500	500	0	12	500	500	0	12	500	500	0	72	1	1	72	1	1	72	1	1
ACACT9p	Acetyl CoA acyltransferase tetracosanoyl CoA peroxisomal	12	89.906	89.0368	0	12	89.4266	89.0368	0	12	89.7452	89.0368	0	12	90.2872	89.0368	0	84	0.382059	0.573088	73.5	0.93948	0.93948	90.5	0.194082	0.573088
ACChex	Palmitoyl Coenzyme A Hydrolase	12	-364.435	-385.434	0	12	-332.404	-385.434	0	12	-352.722	-385.434	0	12	-324.52	-385.434	0	88	0.238738	0.358107	72.5	1	1	93.5	0.129765	0.358107
ACCOAC	Acetyl-CoA carboxylase	12	192.662	190.778	0	12	198.241	190.778	0	12	194.044	190.778	0	12	199.067	190.778	0	88	0.238738	0.358107	74.5	0.879307	0.879307	93.5	0.129765	0.358107
ACCOACrm	Acetyl Coa carboxylase mitochondrial	12	298.266	286.063	0	12	310.801	286.063	0	12	305.811	286.063	0	12	317.882	286.063	0	84	0.382059	0.403627	83.5	0.403627	0.403627	90.5	0.194989	0.403627
ACCOAL	Acetate-CoA ligase (ADP-forming)	12	191.902	190.061	0	12	197.499	190.061	0	12	193.179	190.061	0	12	198.319	190.061	0	88	0.238738	0.358107	73.5	0.93948	0.93948	93.5	0.129765	0.358107
ACCOALm	Acetate-CoA ligase (AMP-forming)	12	471.403	496.138	0	12	432.743	496.138	0	12	453.583	496.138	0	12	428.571	496.138	0	60	0.382059	0.447711	61.5	0.447711	0.447711	54.5	0.220966	0.447711
ACER11r	Alkaline Ceramidase 1 (Acer1) Or Alkaline Ceramidase 3 (Acer3)	12	177.247	187	0	12	165.317	187	0	12	170.913	187	0	12	161.68	187	0	60	0.382059	0.403627	60.5	0.403627	0.403627	54.5	0.220028	0.403627
ACER22g	Alkaline Ceramidase 2 (Acer2) Or Alkaline Ceramidase 3 (Acer3)	12	364.435	385.434	0	12	332.404	385.434	0	12	352.722	385.434	0	12	324.52	385.434	0	56	0.238738	0.358107	71.5	1	1	50.5	0.129765	0.358107
ACER23g	Alkaline Ceramidase 3 (Acer3) Or Alkaline Ceramidase 2 (Acer2)	12	138.44	148.64	0	12	132.389	148.64	0	12	134.05	148.64	0	12	129.625	148.64	0	60	0.382059	0.573088	70.5	0.93948	0.93948	54.5	0.220028	0.573088
ACER31r	Alkaline Ceramidase 3 (Acer3)	12	138.44	148.64	0	12	132.389	148.64	0	12	134.05	148.64	0	12	129.625	148.64	0	60	0.382059	0.573088	70.5	0.93948	0.93948	54.5	0.220028	0.573088
ACGALK	N-acetylgalactosamine kinase	12	364.435	385.434	0	12	275.843	385.434	0	12	352.722	385.434	0	12	305.667	385.434	0	56	0.238738	0.358107	71.5	1	1	50.5	0.130546	0.358107
ACGALK2	N-acetylgalactosamine kinase (ITP)	12	0	0	0	12	56.5604	0	0	12	43.4884	0	0	12	18.8535	0	0	90	0.0780182	0.234055	84	0.166225	0.249337	78	0.359317	0.359317
ACGAM2E	N-acetylglucosamine 2-epimerase	12	-215.761	-231.031	0	12	-196.321	-231.031	0	12	-209.086	-231.031	0	12	-189.933	-231.031	0	84	0.382059	0.573088	72.5	1	1	89.5	0.220028	0.573088
ACGAM6PS	N acetylglucosamine 6 phosphate synthase	12	500	500	0	12	500	500	0	12	500	500	0	12	500	500	0	72	1	1	72	1	1	72	1	1
ACGAMK	N-acetylglucosamine kinase	12	364.435	385.434	0	12	332.404	385.434	0	12	352.722	385.434	0	12	324.52	385.434	0	56	0.238738	0.358107	71.5	1	1	50.5	0.129765	0.358107
ACGAMPM	Phosphoacetylglucosamine mutase	12	376.117	395.821	0	12	343.534	395.821	0	12	365.644	395.821	0	12	335.929	395.821	0	56	0.238738	0.358107	70.5	0.93948	0.93948	50.5	0.129765	0.358107
ACGPID	N-acetylglucosaminylphosphatidylinositol deacetylase	12	7.94554	5	0	12	15.2301	5	0	12	10.449	5	0	12	15.2183	5	0	88	0.206848	0.310271	77.5	0.615303	0.615303	88	0.205667	0.310271
ACGSm	N acteylglutamate synthase mitochondrial	12	5	5	0	12	5	5	0	12	5	5	0	12	5	5	0	72	1	1	72	1	1	72	1	1
ACITL	ATP-Citrate lyase	12	192.575	189.174	0	12	196.814	189.174	0	12	194.315	189.174	0	12	198.234	189.174	0	84	0.382059	0.573088	74.5	0.879307	0.879307	89.5	0.220966	0.573088
ACLYSHYc	Hydrolysis of Acetyl-Lysine	12	36.6667	-5	0	12	-5	-5	0	12	-5	-5	0	12	36.6667	-5	0	66	0.359317	0.538976	66	0.359317	0.538976	72	1	1
ACMPdt	Uptake of acetaminophen by enterocytes	12	0	0	0	12	0	0	0	12	0	0	0	12	0	0	0	72	1	1	72	1	1	72	1	1
ACMPGLUtep	Efflux of acetaminophen-glucuronide-conjugate from enterocytes into portal blood	12	95.9508	95.0304	0	12	98.7494	95.0304	0	12	96.5896	95.0304	0	12	99.1595	95.0304	0	88	0.238738	0.358107	73.5	0.93948	0.93948	93.5	0.129765	0.358107
ACMPGLUthc	Uptake of acetaminophen-glucuronide-conjugate by the hepatocytes	12	95.9508	95.0304	0	12	98.7494	95.0304	0	12	96.5896	95.0304	0	12	99.1595	95.0304	0	88	0.238738	0.358107	73.5	0.93948	0.93948	93.5	0.129765	0.358107
ACMPGLUTtep	Efflux of acetaminophen-glutathione-conjugate from enterocytes into portal blood	12	95.9508	95.0304	0	12	98.7494	95.0304	0	12	96.5896	95.0304	0	12	99.1595	95.0304	0	88	0.238738	0.358107	73.5	0.93948	0.93948	93.5	0.129765	0.358107
ACMPGLUTthc	Uptake of acetaminophen-glutathione-conjugate by the hepatocytes	12	95.9508	95.0304	0	12	98.7494	95.0304	0	12	96.5896	95.0304	0	12	99.1595	95.0304	0	88	0.238738	0.358107	73.5	0.93948	0.93948	93.5	0.129765	0.358107
ACMPthc	Uptake of acetaminophen by the hepatocytes	12	95.9508	95.0304	0	12	98.7494	95.0304	0	12	96.5896	95.0304	0	12	99.1595	95.0304	0	88	0.238738	0.358107	73.5	0.93948	0.93948	93.5	0.129765	0.358107
ACMPtu	Efflux of acetaminophen by P-gp from the enterocytes into lumen	12	95.9508	95.0304	0	12	98.7494	95.0304	0	12	96.5896	95.0304	0	12	99.1595	95.0304	0	88	0.238738	0.358107	73.5	0.93948	0.93948	93.5	0.129765	0.358107
ACNAM9PL	N-Acetylneuraminate 9-phosphate pyruvate-lyase (pyruvate-phosphorylating)	12	95.9508	95.0304	0	12	98.7494	95.0304	0	12	96.5896	95.0304	0	12	99.1595	95.0304	0	88	0.238738	0.358107	73.5	0.93948	0.93948	93.5	0.129765	0.358107
ACNAM9PL2	N-Acetylneuraminate 9-phosphate pyruvate-lyase (pyruvate-phosphorylating)	12	119.276	119.992	0	12	117.98	119.992	0	12	118.149	119.992	0	12	118.054	119.992	0	60	0.382059	0.382059	59.5	0.362251	0.382059	54.5	0.220028	0.382059
ACNAMPH	N-Acetylneuraminate 9-phosphate phosphohydrolase	12	95.9508	95.0304	0	12	98.7494	95.0304	0	12	96.5896	95.0304	0	12	99.1595	95.0304	0	88	0.238738	0.358107	73.5	0.93948	0.93948	93.5	0.129765	0.358107
ACNMCT	CTP:N-acylneuraminate cytidylyltransferase	12	371.209	390.967	0	12	338.587	390.967	0	12	360.671	390.967	0	12	331.013	390.967	0	56	0.238738	0.358107	70.5	0.93948	0.93948	50.5	0.129765	0.358107
ACNML	N-Acetylneuraminate lyase	12	-141.205	-150.256	0	12	-119.423	-150.256	0	12	-134.297	-150.256	0	12	-117.108	-150.256	0	88	0.238738	0.358107	74.5	0.879307	0.879307	93.5	0.130546	0.358107
ACOAD10m	2-methylacyl-coa dehydrogenase, trans-2-Methylbut-2-enoyl-CoA forming	12	40	40	0	12	38.3333	40	0	12	39.1667	40	0	12	39.5833	40	0	48	0.0357219	0.107166	66	0.359317	0.359317	66	0.359317	0.359317
ACOAD1fm	Acyl-CoA dehydrogenase (butanoyl-CoA), mitochondrial	12	160.822	160.631	0	12	154.429	160.631	0	12	160.049	160.631	0	12	155.795	160.631	0	48	0.0740631	0.222189	70.5	0.93948	0.93948	53.5	0.194989	0.292484
ACOAD8m	Isovaleryl-coa dehydrogenase	12	183.343	181.018	0	12	176.183	181.018	0	12	181.822	181.018	0	12	177.896	181.018	0	40	0.0166522	0.0499565	61.5	0.447711	0.447711	46.5	0.0718693	0.107804
ACOAD9m	2-methylacyl-coa dehydrogenase, 2-Methylprop-2-enoyl-CoA forming	12	470.974	471.194	0	12	470.252	471.194	0	12	470.808	471.194	0	12	470.16	471.194	0	56	0.238738	0.358107	70.5	0.93948	0.93948	50.5	0.129765	0.358107
ACOADH100_m	Acyl-CoA dehydrogenase (10:0)	12	500	500	0	12	500	500	0	12	500	500	0	12	500	500	0	72	1	1	72	1	1	72	1	1
ACOADH120_m	Acyl-CoA dehydrogenase (12:0)	12	500	500	0	12	500	500	0	12	500	500	0	12	500	500	0	72	1	1	72	1	1	72	1	1
ACOADH160_m	Acyl-CoA dehydrogenase (16:0)	12	500	500	0	12	500	500	0	12	500	500	0	12	500	500	0	72	1	1	72	1	1	72	1	1
ACOADH60_m	Acyl-CoA dehydrogenase (6:0)	12	500	500	0	12	500	500	0	12	500	500	0	12	500	500	0	72	1	1	72	1	1	72	1	1
ACOAH	Acetyl-CoA hydrolase	12	-500	-500	0	12	-500	-500	0	12	-500	-500	0	12	-500	-500	0	72	1	1	72	1	1	72	1	1
ACOAHim	Acetyl CoA hydrolase mitochondrial irreversible	12	500	500	0	12	500	500	0	12	500	500	0	12	500	500	0	72	1	1	72	1	1	72	1	1
ACOAO4p	Acyl CoA oxidase decanoyl CoA peroxisomal	12	158.017	160.759	0	12	151.065	160.759	0	12	156.265	160.759	0	12	150.735	160.759	0	56	0.238738	0.358107	70.5	0.93948	0.93948	50.5	0.130546	0.358107
ACOAO5p	Acyl CoA oxidase dodecanoyl CoA peroxisomal	12	158.017	160.759	0	12	151.065	160.759	0	12	156.265	160.759	0	12	150.735	160.759	0	56	0.238738	0.358107	70.5	0.93948	0.93948	50.5	0.130546	0.358107
ACOAO7p	Acyl CoA oxidase hexadecanoyl CoA peroxisomal	12	158.017	160.759	0	12	151.065	160.759	0	12	184.966	160.759	0	12	150.735	160.759	0	56	0.238738	0.358107	80.5	0.543592	0.543592	50.5	0.130546	0.358107
ACOAO8p	Acyl CoA oxidase octadecanoyl CoA peroxisomal	12	500	500	0	12	500	500	0	12	500	500	0	12	500	500	0	72	1	1	72	1	1	72	1	1
ACOAR2m	Trans-2-enoyl-CoA reductase (NADPH) (C6:0)	12	327.225	326.632	0	12	330.655	326.632	0	12	327.988	326.632	0	12	329.666	326.632	0	92	0.138291	0.414873	72.5	1	1	86.5	0.313469	0.470204
ACOAR4m	Trans-2-enoyl-CoA reductase (NADPH) (C10:0)	12	275.09	278.145	0	12	274.421	278.145	0	12	259.664	278.145	0	12	271.591	278.145	0	60	0.382059	0.403627	60.5	0.403627	0.403627	53.5	0.194082	0.403627
ACOAR5m	Trans-2-enoyl-CoA reductase (NADPH) (C12:0)	12	275.09	278.145	0	12	274.421	278.145	0	12	259.664	278.145	0	12	271.591	278.145	0	60	0.382059	0.403627	60.5	0.403627	0.403627	53.5	0.194082	0.403627
ACOAR7m	Trans-2-enoyl-CoA reductase (NADPH) (C16:0)	12	125.659	134.895	0	12	118.986	134.895	0	12	120.5	134.895	0	12	112.458	134.895	0	60	0.382059	0.447711	61.5	0.447711	0.447711	53.5	0.194082	0.447711
ACONT	Aconitate hydratase	12	0	0	0	12	0	0	0	12	0	0	0	12	0	0	0	72	1	1	72	1	1	72	1	1
ACONTm	Aconitate hydratase	12	0	0	0	12	0	0	0	12	0	0	0	12	0	0	0	72	1	1	72	1	1	72	1	1
ACOX22x	Acyl-Coenzyme A oxidase 2, branched chain	12	332.126	342.302	0	12	308.877	342.302	0	12	324.948	342.302	0	12	304.761	342.302	0	56	0.238738	0.358107	70.5	0.93948	0.93948	50.5	0.130546	0.358107
ACOX2x	Acyl-Coenzyme A oxidase 2, branched chain	12	40	40	0	12	38.3333	40	0	12	39.1667	40	0	12	39.5833	40	0	48	0.0357219	0.107166	66	0.359317	0.359317	66	0.359317	0.359317
ACP1_FMN	Acid phosphatase (FMN)	12	191.902	190.061	0	12	197.499	190.061	0	12	193.179	190.061	0	12	198.319	190.061	0	88	0.238738	0.358107	73.5	0.93948	0.93948	93.5	0.129765	0.358107
ACS	Acetyl-CoA synthetase	12	398.491	420.404	0	12	363.39	420.404	0	12	385.881	420.404	0	12	356.523	420.404	0	59	0.342052	0.513078	70.5	0.93948	0.93948	54.5	0.220966	0.513078
ACS2	Acetyl-CoA synthase (propionate)	12	364.435	385.434	0	12	332.404	385.434	0	12	352.722	385.434	0	12	324.52	385.434	0	56	0.238738	0.358107	71.5	1	1	50.5	0.129765	0.358107
ACSm	Acetyl CoA synthetase	12	33.4948	0	0	12	0	0	0	12	0	0	0	12	33.4948	0	0	66	0.359317	0.538976	66	0.359317	0.538976	72	1	1
ACTLMO	Acetol monooxygenase	12	486.978	500	0	12	454.346	500	0	12	475.884	500	0	12	449.294	500	0	56	0.238738	0.358107	65.5	0.625555	0.625555	50.5	0.130546	0.358107
ACTNMO	Acetone monooxygenase	12	373.175	370.901	0	12	351.512	370.901	0	12	367.798	370.901	0	12	355.995	370.901	0	48	0.0740631	0.222189	70.5	0.93948	0.93948	53.5	0.194989	0.292484
ACYP	Acylphosphatase	12	191.902	190.061	0	12	197.499	190.061	0	12	193.179	190.061	0	12	198.319	190.061	0	88	0.238738	0.358107	73.5	0.93948	0.93948	93.5	0.129765	0.358107
ADA	Adenosine deaminase	12	318.705	324.634	0	12	308.071	324.634	0	12	313.936	324.634	0	12	305.602	324.634	0	52	0.138291	0.414873	71.5	1	1	57.5	0.313469	0.470204
ADADir	Deoxycytidine kinase	12	500	500	0	12	500	500	0	12	500	500	0	12	500	500	0	72	1	1	72	1	1	72	1	1
ADAe	Adenosine deaminase, extracellular	12	318.705	324.634	0	12	308.071	324.634	0	12	313.936	324.634	0	12	305.602	324.634	0	52	0.138291	0.414873	71.5	1	1	57.5	0.313469	0.470204
ADCim	Acetoacetate decarboxylation (irreversible), mitochondrial	12	375.994	373.65	0	12	354.389	373.65	0	12	370.395	373.65	0	12	358.927	373.65	0	48	0.0740631	0.222189	70.5	0.93948	0.93948	53.5	0.194989	0.292484
ADD	Adenine deaminase	12	0	0	0	12	0	0	0	12	28.4382	0	0	12	0	0	0	72	1	1	78	0.359317	1	72	1	1
ADK1	Adenylate kinase	12	0	0	0	12	0	0	0	12	0	0	0	12	0	0	0	72	1	1	72	1	1	72	1	1
ADK1m	Adenylate kinase mitochondrial	12	0	0	0	12	0	0	0	12	0	0	0	12	0	0	0	72	1	1	72	1	1	72	1	1
ADK3	Adentylate kinase (GTP)	12	0	0	0	12	0	0	0	12	0	0	0	12	0	0	0	72	1	1	72	1	1	72	1	1
ADK3m	Adentylate kinase GTP	12	0	0	0	12	0	0	0	12	0	0	0	12	0	0	0	72	1	1	72	1	1	72	1	1
ADKd	Adenylate kinase (d form)	12	0	0	0	12	0	0	0	12	0	0	0	12	0	0	0	72	1	1	72	1	1	72	1	1
ADMDC	Adenosylmethionine decarboxylase	12	84.8214	86.1057	0	12	84.5733	86.1057	0	12	84.2629	86.1057	0	12	84.6019	86.1057	0	60	0.382059	0.573088	70.5	0.93948	0.93948	54.5	0.220966	0.573088
ADNCYC	Adenylate cyclase	12	364.435	385.434	0	12	332.404	385.434	0	12	352.734	385.434	0	12	324.52	385.434	0	56	0.238738	0.358107	71.5	1	1	50.5	0.129765	0.358107
ADNK1	Adenosine kinase	12	192.163	190.061	0	12	197.499	190.061	0	12	193.841	190.061	0	12	198.319	190.061	0	88	0.238738	0.358107	73.5	0.93948	0.93948	93.5	0.129765	0.358107
ADPACDAc	Activation of adipic acid for formation of adipoyl carnitine	12	364.435	385.434	0	12	332.404	385.434	0	12	352.722	385.434	0	12	324.52	385.434	0	56	0.238738	0.358107	71.5	1	1	50.5	0.129765	0.358107
ADPACTD	Transport into cytosol (diffusion)	12	364.435	385.434	0	12	332.404	385.434	0	12	352.722	385.434	0	12	324.52	385.434	0	56	0.238738	0.358107	71.5	1	1	50.5	0.129765	0.358107
ADPCOACROT	Production of adipoyl carnitine	12	-364.435	-385.434	0	12	-332.404	-385.434	0	12	-352.722	-385.434	0	12	-324.52	-385.434	0	88	0.238738	0.358107	72.5	1	1	93.5	0.129765	0.358107
ADPCOAPTE	Thioesterification of adipoyl coA for release into cytosol	12	364.435	385.434	0	12	332.404	385.434	0	12	352.722	385.434	0	12	324.52	385.434	0	56	0.238738	0.358107	71.5	1	1	50.5	0.129765	0.358107
ADPOHc	Hydroxylation of 2-Oxoadipate	12	4.16667	5	0	12	3.33333	5	0	12	3.33333	5	0	12	2.91667	5	0	60	0.376425	0.376425	60	0.376425	0.376425	54	0.19975	0.376425
ADPRDP	ADPribose diphosphatase	12	354.652	373.773	0	12	324.027	373.773	0	12	344.072	373.773	0	12	317.205	373.773	0	56	0.238738	0.358107	70.5	0.93948	0.93948	50.5	0.129765	0.358107
ADPT	Adenine phosphoribosyltransferase	12	354.242	375.91	0	12	321.398	375.91	0	12	341.01	375.91	0	12	313.936	375.91	0	60	0.382059	0.573088	71.5	1	1	54.5	0.220028	0.573088
ADRNCPT1	Carnitine O-palmitoyltransferase	12	229.972	221.686	0	12	234.181	221.686	0	12	233.441	221.686	0	12	238.65	221.686	0	80	0.568629	0.568629	81.5	0.494409	0.568629	86.5	0.313469	0.568629
ADRNCPT2	Carnitine transferase	12	229.972	221.686	0	12	234.181	221.686	0	12	233.441	221.686	0	12	238.65	221.686	0	80	0.568629	0.568629	81.5	0.494409	0.568629	86.5	0.313469	0.568629
ADRNCRNt	Transport into the mitochondria (carnitine)	12	0	0	0	12	0	0	0	12	0	0	0	12	0	0	0	72	1	1	72	1	1	72	1	1
ADSK	Adenylyl-sulfate kinase	12	191.902	190.061	0	12	197.499	190.061	0	12	193.179	190.061	0	12	198.319	190.061	0	88	0.238738	0.358107	73.5	0.93948	0.93948	93.5	0.129765	0.358107
ADSL1r	Adenylsuccinate lyase	12	127.835	127.797	0	12	130.724	127.797	0	12	129.832	127.797	0	12	130.736	127.797	0	88	0.238738	0.254763	87.5	0.254763	0.254763	93.5	0.129765	0.254763
ADSL2r	Adenylosuccinate lyase	12	41.3107	41.6764	0	12	41.6376	41.6764	0	12	41.4593	41.6764	0	12	41.534	41.6764	0	74	0.909227	1	72.5	1	1	58.5	0.348308	1
ADSS	Adenylosuccinate synthase	12	127.835	127.797	0	12	130.724	127.797	0	12	129.832	127.797	0	12	130.736	127.797	0	88	0.238738	0.254763	87.5	0.254763	0.254763	93.5	0.129765	0.254763
AG13T16g	N-acetyllactosaminide beta-1,3-N-acetylglucosaminyltransferase, Golgi apparatus	12	9.675	9.91043	0	12	9.40154	9.91043	0	12	9.60576	9.91043	0	12	9.30072	9.91043	0	60	0.382059	0.573088	71.5	1	1	54.5	0.220028	0.573088
AG13T17g	N-acetyllactosaminide beta-1,3-N-acetylglucosaminyltransferase, Golgi apparatus	12	9.675	9.91043	0	12	9.40154	9.91043	0	12	9.60576	9.91043	0	12	9.30072	9.91043	0	60	0.382059	0.573088	71.5	1	1	54.5	0.220028	0.573088
AG13T18g	N-acetyllactosaminide beta-1,3-N-acetylglucosaminyltransferase, Golgi apparatus	12	9.675	9.91043	0	12	9.40154	9.91043	0	12	9.60576	9.91043	0	12	9.30072	9.91043	0	60	0.382059	0.573088	71.5	1	1	54.5	0.220028	0.573088
AG13T1g	N-acetyllactosaminide beta-1,3-N-acetylglucosaminyltransferase, Golgi apparatus	12	10.3998	10.6498	0	12	10.1094	10.6498	0	12	10.3264	10.6498	0	12	10.0025	10.6498	0	60	0.382059	0.573088	71.5	1	1	54.5	0.220028	0.573088
AG13T2g	N-acetyllactosaminide beta-1,3-N-acetylglucosaminyltransferase, Golgi apparatus	12	10.3998	10.6498	0	12	10.1094	10.6498	0	12	10.3264	10.6498	0	12	10.0025	10.6498	0	60	0.382059	0.573088	71.5	1	1	54.5	0.220028	0.573088
AG13T3g	N-acetyllactosaminide beta-1,3-N-acetylglucosaminyltransferase, Golgi apparatus	12	10.3998	10.6498	0	12	10.1094	10.6498	0	12	10.3264	10.6498	0	12	10.0025	10.6498	0	60	0.382059	0.573088	71.5	1	1	54.5	0.220028	0.573088
AGDC	N-acetylglucosamine-6-phosphate deacetylase	12	500	500	0	12	500	500	0	12	500	500	0	12	500	500	0	72	1	1	72	1	1	72	1	1
AGMTm	Agmatinase (m)	12	5	5	0	12	5	5	0	12	5	5	0	12	5	5	0	72	1	1	72	1	1	72	1	1
AGPAT1_1	1-Acylglycerol-3-Phosphate O-Acyltransferase 1	12	118.432	124.088	0	12	111.593	124.088	0	12	117.268	124.088	0	12	109.056	124.088	0	60	0.382059	0.573088	70.5	0.93948	0.93948	54.5	0.220028	0.573088
AGPAT4	1-Acylglycerol-3-Phosphate O-Acyltransferase 1 (C18:2)	12	10.645	0	0	12	0	0	0	12	0	0	0	12	10.645	0	0	66	0.359317	0.538976	66	0.359317	0.538976	72	1	1
AGPOP	DGTP:pyruvate 2-O-phosphotransferase, cytosol	12	500	500	0	12	500	500	0	12	500	500	0	12	500	500	0	72	1	1	72	1	1	72	1	1
AGTim	Alanine---glyoxylate aminotransferase	12	286.186	293.514	0	12	270.731	293.514	0	12	283.369	293.514	0	12	268.896	293.514	0	60	0.382059	0.573088	71.5	1	1	54.5	0.220966	0.573088
AGTix	Alanine---glyoxylate aminotransferase, glyoxysome	12	364.857	380.3	0	12	354.397	380.3	0	12	348.306	380.3	0	12	353.611	380.3	0	60	0.382059	0.382059	59.5	0.362251	0.382059	54.5	0.220966	0.382059
AHCi	Adenosylhomocysteinase	12	223.053	229.836	0	12	211.084	229.836	0	12	221.283	229.836	0	12	208.507	229.836	0	56	0.238738	0.358107	70.5	0.93948	0.93948	50.5	0.129765	0.358107
AICART	Phosphoribosylaminoimidazolecarboxamide formyltransferase	12	36.6242	36.604	0	12	36.4406	36.604	0	12	37.1906	36.604	0	12	36.7559	36.604	0	52	0.138291	0.403627	83.5	0.403627	0.403627	57.5	0.312486	0.403627
AIRCr	Phosphoribosylaminoimidazole carboxylase	12	41.3107	41.6764	0	12	41.6376	41.6764	0	12	41.4593	41.6764	0	12	41.534	41.6764	0	74	0.909227	1	72.5	1	1	58.5	0.348308	1
AKGDm	2-oxoglutarate dehydrogenase	12	500	500	0	12	500	500	0	12	500	500	0	12	500	500	0	72	1	1	72	1	1	72	1	1
AKR1C41	Aldo-keto reductase family 1, member C4 (chlordecone reductase; 3-alpha hydroxysteroid dehydrogenase, type I; dihydrodiol dehydrogenase 4)	12	500	500	0	12	500	500	0	12	500	500	0	12	500	500	0	72	1	1	72	1	1	72	1	1
AKR1C42	Aldo-keto reductase family 1, member C4 (chlordecone reductase; 3-alpha hydroxysteroid dehydrogenase, type I; dihydrodiol dehydrogenase 4)	12	500	500	0	12	500	500	0	12	500	500	0	12	500	500	0	72	1	1	72	1	1	72	1	1
AKR1D	Aldo-keto reductase family 1, member D1 (delta 4-3-ketosteroid-5-beta-reductase)	12	480.939	500	0	12	458.248	500	0	12	467.288	500	0	12	435.369	500	0	63	0.4888	0.625555	65.5	0.625555	0.625555	50.5	0.130546	0.391637
AKR1D2	Aldo-keto reductase family 1, member D1 (delta 4-3-ketosteroid-5-beta-reductase)	12	460.372	475.36	0	12	422.999	475.36	0	12	450.828	475.36	0	12	420.846	475.36	0	56	0.238738	0.358107	70.5	0.93948	0.93948	50.5	0.130546	0.358107
ALAARGCYSr	Metabolism (Formation/Degradation) of AlaArgCys	12	-5	-5	0	12	-5	-5	0	12	-5	-5	0	12	-5	-5	0	72	1	1	72	1	1	72	1	1
ALAARGGLYr	Metabolism (Formation/Degradation) of AlaArgGly	12	-5	-5	0	12	-5	-5	0	12	-5	-5	0	12	-5	-5	0	72	1	1	72	1	1	72	1	1
ALAASNLEUr	Metabolism (Formation/Degradation) of AlaAsnLeu	12	-5	-5	0	12	-5	-5	0	12	-5	-5	0	12	-5	-5	0	72	1	1	72	1	1	72	1	1
ALAGLYLYSr	Metabolism (Formation/Degradation) of AlaGlyLys	12	-5	-5	0	12	-5	-5	0	12	-5	-5	0	12	-5	-5	0	72	1	1	72	1	1	72	1	1
ALAHISALAr	Metabolism (Formation/Degradation) of AlaHisAla	12	-5	-5	0	12	-4.58333	-5	0	12	-5	-5	0	12	-5	-5	0	78	0.359317	1	72	1	1	72	1	1
ALALYSTHRr	Metabolism (Formation/Degradation) of AlaLysThr	12	-5	-5	0	12	-5	-5	0	12	-5	-5	0	12	-5	-5	0	72	1	1	72	1	1	72	1	1
ALAR	Alanine racemase	12	5	5	0	12	5	5	0	12	5	5	0	12	5	5	0	72	1	1	72	1	1	72	1	1
ALASm	5 aminolevulinate synthase	12	500	500	0	12	500	500	0	12	500	500	0	12	500	500	0	72	1	1	72	1	1	72	1	1
ALATA_L	L-alanine transaminase	12	-347.704	-376.513	0	12	-340.62	-376.513	0	12	-334.749	-376.513	0	12	-325.782	-376.513	0	80	0.568629	0.568629	82.5	0.447711	0.568629	85.5	0.349288	0.568629
ALATA_Lm	L alanine transaminase mitochondrial	12	0	0	0	12	0	0	0	12	0	0	0	12	0	0	0	72	1	1	72	1	1	72	1	1
ALCD19y	Alcohol dehydrogenase glycerol NADP	12	-91.8746	-95.6569	0	12	-87.1289	-95.6569	0	12	-90.8565	-95.6569	0	12	-85.4648	-95.6569	0	88	0.238738	0.358107	82.5	0.447711	0.447711	93.5	0.129765	0.358107
ALCD21_D	Alcohol dehydrogenase (D-1,2-propanediol)	12	500	500	0	12	500	500	0	12	500	500	0	12	500	500	0	72	1	1	72	1	1	72	1	1
ALCD22_D	Alcohol dehydrogenase (D-lactaldehyde)	12	500	500	0	12	500	500	0	12	500	500	0	12	500	500	0	72	1	1	72	1	1	72	1	1
ALCD22_L	Alcohol dehydrogenase (L-lactaldehyde)	12	500	500	0	12	500	500	0	12	500	500	0	12	500	500	0	72	1	1	72	1	1	72	1	1
ALDD19x_P	Aldehyde dehydrogenase (phenylacetaldehyde, NADP)	12	-500	-500	0	12	-500	-500	0	12	-500	-500	0	12	-500	-500	0	72	1	1	72	1	1	72	1	1
ALDD19xr	Aldehyde dehydrogenase (phenylacetaldehyde, NAD)	12	500	500	0	12	500	500	0	12	500	500	0	12	500	500	0	72	1	1	72	1	1	72	1	1
ALDD20x	Aldehyde dehydrogenase (indole-3-acetaldehyde, NAD)	12	5	5	0	12	5	5	0	12	5	5	0	12	5	5	0	72	1	1	72	1	1	72	1	1
ALDD20xm	Aldehyde dehydrogenase indole 3 acetaldehyde NAD mitochondrial	12	5	5	0	12	5	5	0	12	5	5	0	12	5	5	0	72	1	1	72	1	1	72	1	1
ALDD21	Aldehyde dehydrogenase (pristanal, NAD)	12	467.675	500	0	12	500	500	0	12	437.819	500	0	12	500	500	0	78	0.359317	0.538976	66.5	0.615303	0.615303	78	0.359317	0.538976
ALDD2x	Aldehyde dehydrogenase (acetaldehyde, NAD)	12	500	500	0	12	500	500	0	12	500	500	0	12	500	500	0	72	1	1	72	1	1	72	1	1
ALDD2xm	Aldehyde dehydrogenase acetylaldehyde NAD mitochondrial	12	500	500	0	12	500	500	0	12	500	500	0	12	500	500	0	72	1	1	72	1	1	72	1	1
ALDD2y	Aldehyde dehydrogenase (acetaldehyde, NADP)	12	500	500	0	12	500	500	0	12	500	500	0	12	500	500	0	72	1	1	72	1	1	72	1	1
ALLOP1tu	Uptake of allopurinol by the enterocytes	12	500	500	0	12	375	500	0	12	416.667	500	0	12	333.333	500	0	54	0.0780182	0.117027	60	0.165824	0.165824	48	0.0357219	0.107166
ALLOP2tu	Uptake of allopurinol by the enterocytes	12	0	0	0	12	125	0	0	12	83.3333	0	0	12	166.667	0	0	90	0.0780182	0.117027	84	0.165824	0.165824	96	0.0357219	0.107166
ALLOPtepvb	Uptake of allopurinol by the hepatocytes	12	-500	-500	0	12	-500	-500	0	12	-500	-500	0	12	-500	-500	0	72	1	1	72	1	1	72	1	1
ALOX52	Arachidonate 5-lipoxygenase	12	15	15	0	12	15.4167	15	0	12	14.5833	15	0	12	15.4167	15	0	77.5	0.615303	0.615303	66.5	0.615303	0.615303	77.5	0.615303	0.615303
ALR2	Aldose reductase (methylglyoxal)	12	500	500	0	12	500	500	0	12	500	500	0	12	500	500	0	72	1	1	72	1	1	72	1	1
ALR3	Aldose reductase (acetol)	12	500	500	0	12	500	500	0	12	500	500	0	12	500	500	0	72	1	1	72	1	1	72	1	1
AM6SAD	Aminomuconate-semialdehyde dehydrogenase	12	6.0906	0	0	12	0	0	0	12	0	0	0	12	6.0906	0	0	66	0.359317	0.538976	66	0.359317	0.538976	72	1	1
AMACR2p	Alpha-methylacyl-CoA racemase (reductase)	12	280	280	0	12	268.333	280	0	12	274.167	280	0	12	277.083	280	0	48	0.0357219	0.107166	66	0.359317	0.359317	66	0.359317	0.359317
AMACRp	Alpha-methylacyl-CoA racemase	12	40	40	0	12	38.3333	40	0	12	39.1667	40	0	12	39.5833	40	0	48	0.0357219	0.107166	66	0.359317	0.359317	66	0.359317	0.359317
AMANK	N-acetyl-D-mannosamine kinase	12	95.9508	95.0304	0	12	98.7494	95.0304	0	12	96.5896	95.0304	0	12	99.1595	95.0304	0	88	0.238738	0.358107	73.5	0.93948	0.93948	93.5	0.129765	0.358107
AMCOXO	2-aminomuconate reductase	12	6.0906	0	0	12	0	0	0	12	0	0	0	12	6.0906	0	0	66	0.359317	0.538976	66	0.359317	0.538976	72	1	1
AMPDA	Adenosine monophosphate deaminase	12	465.605	473.191	0	12	458.445	473.191	0	12	458.771	473.191	0	12	450.998	473.191	0	59	0.342052	0.513078	80.5	0.543592	0.543592	54.5	0.220966	0.513078
AMPTASECG	Alanyl aminopeptidase (cys-gly)	12	95.9508	95.0304	0	12	98.7494	95.0304	0	12	96.5896	95.0304	0	12	99.1595	95.0304	0	88	0.238738	0.358107	73.5	0.93948	0.93948	93.5	0.129765	0.358107
AMPTASECGe	Alanyl aminopeptidase (cys-gly) (e)	12	95.9508	95.0304	0	12	98.7494	95.0304	0	12	96.5896	95.0304	0	12	99.1595	95.0304	0	88	0.238738	0.358107	73.5	0.93948	0.93948	93.5	0.129765	0.358107
AND19ONEc	Hydroxylation of Androst-4-Ene-3, 17-Dione	12	0	0	0	12	0	0	0	12	0.416667	0	0	12	0	0	0	72	1	1	78	0.359317	1	72	1	1
AOBUTDsm	L-2-amino-3-oxobutanoate decarboxylation, mitochondrial (spontaneous)	12	4.58333	5	0	12	5	5	0	12	4.58333	5	0	12	5	5	0	78	0.359317	0.538976	72	1	1	78	0.359317	0.538976
APAT2rm	3-Aminopropanoate:2-oxoglutarate aminotransferase (m)	12	338.305	332.57	0	12	329.425	332.57	0	12	339.109	332.57	0	12	332.004	332.57	0	40	0.0166522	0.0499565	82.5	0.447711	0.447711	46.5	0.0718693	0.107804
APNPT	ATP:pantetheine 4'-phosphotransferase	12	191.902	190.061	0	12	197.499	190.061	0	12	193.179	190.061	0	12	198.319	190.061	0	88	0.238738	0.358107	73.5	0.93948	0.93948	93.5	0.129765	0.358107
APOC_LYS_BTNP	Proteolysis of apoC-Lys-btn	12	364.435	385.434	0	12	332.404	385.434	0	12	352.722	385.434	0	12	324.52	385.434	0	56	0.238738	0.358107	71.5	1	1	50.5	0.129765	0.358107
APOC_LYS_BTNPm	Proteolysis of apoC-Lys-btn, mitochondrial	12	432.212	456.236	0	12	394.853	456.236	0	12	415.058	456.236	0	12	388.99	456.236	0	60	0.382059	0.447711	61.5	0.447711	0.447711	54.5	0.220966	0.447711
APOCF	Apocarboxylase formation	12	364.435	385.434	0	12	332.404	385.434	0	12	352.722	385.434	0	12	324.52	385.434	0	56	0.238738	0.358107	71.5	1	1	50.5	0.129765	0.358107
APOCFm	Apocarboxylase formation, mitochondrial	12	432.212	456.236	0	12	394.853	456.236	0	12	415.058	456.236	0	12	388.99	456.236	0	60	0.382059	0.447711	61.5	0.447711	0.447711	54.5	0.220966	0.447711
APRTO2	N acetylputrescine oxygen oxireductase deaminating	12	5	5	0	12	5	5	0	12	5	5	0	12	5	5	0	72	1	1	72	1	1	72	1	1
ARACHCPT1	Carnitine transferase	12	0	0	0	12	0	0	0	12	0	0	0	12	0	0	0	72	1	1	72	1	1	72	1	1
ARACHCPT2	Carnitine transferase	12	0	0	0	12	0	0	0	12	0	0	0	12	0	0	0	72	1	1	72	1	1	72	1	1
ARACHCRNt	Transport into the mitochondria (carnitine)	12	0	0	0	12	0	0	0	12	0	0	0	12	0	0	0	72	1	1	72	1	1	72	1	1
ARGALAALAr	Metabolism (Formation/Degradation) of ArgAlaAla	12	5	5	0	12	5	5	0	12	5	5	0	12	5	5	0	72	1	1	72	1	1	72	1	1
ARGALAPHEr	Metabolism (Formation/Degradation) of ArgAlaPhe	12	-5	-5	0	12	-5	-5	0	12	-5	-5	0	12	-5	-5	0	72	1	1	72	1	1	72	1	1
ARGALATHRr	Metabolism (Formation/Degradation) of ArgAlaThr	12	-5	-5	0	12	-5	-5	0	12	-5	-5	0	12	-5	-5	0	72	1	1	72	1	1	72	1	1
ARGARGLYSr	Metabolism (Formation/Degradation) of ArgArgLys	12	-5	-5	0	12	-4.58333	-5	0	12	-5	-5	0	12	-5	-5	0	78	0.359317	1	72	1	1	72	1	1
ARGARGMETr	Metabolism (Formation/Degradation) of ArgArgMet	12	-5	-5	0	12	-4.58333	-5	0	12	-5	-5	0	12	-5	-5	0	78	0.359317	1	72	1	1	72	1	1
ARGARGr	Metabolism (Formation/Degradation) of ArgArg	12	-5	-5	0	12	-4.58333	-5	0	12	-5	-5	0	12	-5	-5	0	78	0.359317	1	72	1	1	72	1	1
ARGCYSGLYr	Metabolism (Formation/Degradation) of ArgCysGly	12	-5	-5	0	12	-5	-5	0	12	-5	-5	0	12	-5	-5	0	72	1	1	72	1	1	72	1	1
ARGCYSSERr	Metabolism (Formation/Degradation) of ArgCysSer	12	-5	-5	0	12	-4.58333	-5	0	12	-5	-5	0	12	-5	-5	0	78	0.359317	1	72	1	1	72	1	1
ARGDCm	Arginine decarboxylase, mitochondrial	12	9.58333	10	0	12	10	10	0	12	9.58333	10	0	12	10	10	0	78	0.359317	0.538976	72	1	1	78	0.359317	0.538976
ARGGLUGLUr	Metabolism (Formation/Degradation) of ArgGluGlu	12	-5	-5	0	12	-4.58333	-5	0	12	-5	-5	0	12	-5	-5	0	78	0.359317	1	72	1	1	72	1	1
ARGGLUPROr	Metabolism (Formation/Degradation) of ArgGluPro	12	-5	-5	0	12	-4.58333	-5	0	12	-5	-5	0	12	-5	-5	0	78	0.359317	1	72	1	1	72	1	1
ARGGLYGLYr	Metabolism (Formation/Degradation) of ArgGlyGly	12	5	5	0	12	5	5	0	12	5	5	0	12	5	5	0	72	1	1	72	1	1	72	1	1
ARGHISTHRr	Metabolism (Formation/Degradation) of ArgHisThr	12	-5	-5	0	12	-5	-5	0	12	-5	-5	0	12	-5	-5	0	72	1	1	72	1	1	72	1	1
ARGLEUPHEr	Metabolism (Formation/Degradation) of ArgLeuPhe	12	-5	-5	0	12	-5	-5	0	12	-5	-5	0	12	-5	-5	0	72	1	1	72	1	1	72	1	1
ARGLYSASPr	Metabolism (Formation/Degradation) of ArgLysAsp	12	-5	-5	0	12	-5	-5	0	12	-5	-5	0	12	-5	-5	0	72	1	1	72	1	1	72	1	1
ARGN	Arginase	12	5	5	0	12	5	5	0	12	5	5	0	12	5	5	0	72	1	1	72	1	1	72	1	1
ARGPHEARGr	Metabolism (Formation/Degradation) of ArgPheArg	12	-5	-5	0	12	-4.58333	-5	0	12	-5	-5	0	12	-5	-5	0	78	0.359317	1	72	1	1	72	1	1
ARGPROMETr	Metabolism (Formation/Degradation) of ArgProMet	12	-5	-5	0	12	-4.58333	-5	0	12	-5	-5	0	12	-5	-5	0	78	0.359317	1	72	1	1	72	1	1
ARGPROTHRr	Metabolism (Formation/Degradation) of ArgProThr	12	-5	-5	0	12	-5	-5	0	12	-5	-5	0	12	-5	-5	0	72	1	1	72	1	1	72	1	1
ARGSERSERr	Metabolism (Formation/Degradation) of ArgSerSer	12	-5	-5	0	12	-4.58333	-5	0	12	-5	-5	0	12	-5	-5	0	78	0.359317	1	72	1	1	72	1	1
ARGSL	Argininosuccinate lyase	12	320.705	337.716	0	12	299.789	337.716	0	12	315.405	337.716	0	12	295.084	337.716	0	60	0.382059	0.573088	70.5	0.93948	0.93948	54.5	0.220966	0.573088
ARGSS	Argininosuccinate synthase	12	320.705	337.716	0	12	299.789	337.716	0	12	315.405	337.716	0	12	295.084	337.716	0	60	0.382059	0.573088	70.5	0.93948	0.93948	54.5	0.220966	0.573088
ARGTYRVALr	Metabolism (Formation/Degradation) of ArgtyrVal	12	-5	-5	0	12	-4.58333	-5	0	12	-5	-5	0	12	-5	-5	0	78	0.359317	1	72	1	1	72	1	1
ARGVALCYSr	Metabolism (Formation/Degradation) of ArgValCys	12	-5	-5	0	12	-4.58333	-5	0	12	-5	-5	0	12	-5	-5	0	78	0.359317	1	72	1	1	72	1	1
ARGVALTRPr	Metabolism (Formation/Degradation) of ArgValTrp	12	-5	-5	0	12	-5	-5	0	12	-5	-5	0	12	-5	-5	0	72	1	1	72	1	1	72	1	1
ARSA	Arylsulfatase A	12	65.4811	68.1912	0	12	62.5594	68.1912	0	12	64.5984	68.1912	0	12	61.453	68.1912	0	60	0.382059	0.573088	71.5	1	1	54.5	0.220028	0.573088
ARTFR208	R group artificial flux	12	4	4	0	12	4	4	0	12	4	4	0	12	4	4	0	72	1	1	72	1	1	72	1	1
ARTPLM3	R group to palmitate conversion	12	162.923	166.781	0	12	154.187	166.781	0	12	135.008	166.781	0	12	152.708	166.781	0	56	0.238738	0.287631	57.5	0.287631	0.287631	50.5	0.130546	0.287631
ARTPLM3m	R group to palmitate conversion	12	162.923	166.781	0	12	154.187	166.781	0	12	160.99	166.781	0	12	152.708	166.781	0	56	0.238738	0.358107	69.5	0.879307	0.879307	50.5	0.130546	0.358107
ASAH1	N-acylsphingosine amidohydrolase	12	121.544	128.833	0	12	112.706	128.833	0	12	118.208	128.833	0	12	109.719	128.833	0	60	0.382059	0.573088	71.5	1	1	54.5	0.220028	0.573088
ASNASNARGr	Metabolism (Formation/Degradation) of AsnAsnArg	12	-5	-5	0	12	-4.58333	-5	0	12	-5	-5	0	12	-5	-5	0	78	0.359317	1	72	1	1	72	1	1
ASNCYSCYSr	Metabolism (Formation/Degradation) of AsnCysCys	12	-5	-5	0	12	-4.58333	-5	0	12	-5	-5	0	12	-5	-5	0	78	0.359317	1	72	1	1	72	1	1
ASNMETPROr	Metabolism (Formation/Degradation) of AsnMetPro	12	-5	-5	0	12	-4.58333	-5	0	12	-5	-5	0	12	-5	-5	0	78	0.359317	1	72	1	1	72	1	1
ASNN	L-asparaginase	12	333.641	341.438	0	12	321.193	341.438	0	12	333.528	341.438	0	12	318.207	341.438	0	56	0.238738	0.358107	70.5	0.93948	0.93948	50.5	0.129765	0.358107
ASNNm	L-asparaginase (mitochondrial)	12	500	500	0	12	500	500	0	12	498.029	500	0	12	493.733	500	0	72	1	1	66	0.359317	0.538976	54	0.0780182	0.234055
ASNPHEASPr	Metabolism (Formation/Degradation) of AsnPheAsp	12	-5	-5	0	12	-4.58333	-5	0	12	-5	-5	0	12	-5	-5	0	78	0.359317	1	72	1	1	72	1	1
ASNPHECYSr	Metabolism (Formation/Degradation) of AsnPheCys	12	-5	-5	0	12	-4.58333	-5	0	12	-5	-5	0	12	-5	-5	0	78	0.359317	1	72	1	1	72	1	1
ASNS1	Asparagine synthase (glutamine-hydrolysing)	12	330.56	347.858	0	12	301.72	347.858	0	12	300.14	347.858	0	12	242.166	347.858	0	56	0.238738	0.358107	68.5	0.819824	0.819824	50.5	0.130546	0.358107
ASNTYRGLYr	Metabolism (Formation/Degradation) of AsntyrGly	12	-5	-5	0	12	-4.58333	-5	0	12	-5	-5	0	12	-5	-5	0	78	0.359317	1	72	1	1	72	1	1
ASNTYRPHEr	Metabolism (Formation/Degradation) of AsntyrPhe	12	-5	-5	0	12	-5	-5	0	12	-5	-5	0	12	-5	-5	0	72	1	1	72	1	1	72	1	1
ASNTYRTHRr	Metabolism (Formation/Degradation) of AsntyrThr	12	-5	-5	0	12	-4.58333	-5	0	12	-5	-5	0	12	-5	-5	0	78	0.359317	1	72	1	1	72	1	1
ASPALAARGr	Metabolism (Formation/Degradation) of AspAlaArg	12	-5	-5	0	12	-5	-5	0	12	-5	-5	0	12	-5	-5	0	72	1	1	72	1	1	72	1	1
ASPASNGLUr	Metabolism (Formation/Degradation) of AspAsnGlu	12	-5	-5	0	12	-4.58333	-5	0	12	-5	-5	0	12	-5	-5	0	78	0.359317	1	72	1	1	72	1	1
ASPCT	Aspartate carbamoyltransferase	12	70.4578	71.7748	0	12	68.7633	71.7748	0	12	70.1304	71.7748	0	12	68.268	71.7748	0	60	0.382059	0.573088	70.5	0.93948	0.93948	54.5	0.220028	0.573088
ASPGLUPROr	Metabolism (Formation/Degradation) of AspGluPro	12	-5	-5	0	12	-4.58333	-5	0	12	-5	-5	0	12	-5	-5	0	78	0.359317	1	72	1	1	72	1	1
ASPGLUr	Metabolism (Formation/Degradation) of AspGlu	12	-5	-5	0	12	-4.58333	-5	0	12	-5	-5	0	12	-5	-5	0	78	0.359317	1	72	1	1	72	1	1
ASPGLUTRPr	Metabolism (Formation/Degradation) of AspGluTrp	12	-5	-5	0	12	-4.58333	-5	0	12	-5	-5	0	12	-5	-5	0	78	0.359317	1	72	1	1	72	1	1
ASPHISCYSr	Metabolism (Formation/Degradation) of AspHisCys	12	-5	-5	0	12	-5	-5	0	12	-5	-5	0	12	-5	-5	0	72	1	1	72	1	1	72	1	1
ASPHISPROr	Metabolism (Formation/Degradation) of AspHisPro	12	-5	-5	0	12	-4.58333	-5	0	12	-5	-5	0	12	-5	-5	0	78	0.359317	1	72	1	1	72	1	1
ASPLYSGLUr	Metabolism (Formation/Degradation) of AspLysGlu	12	-5	-5	0	12	-4.58333	-5	0	12	-5	-5	0	12	-5	-5	0	78	0.359317	1	72	1	1	72	1	1
ASPLYSHISr	Metabolism (Formation/Degradation) of AspLysHis	12	-5	-5	0	12	-5	-5	0	12	-5	-5	0	12	-5	-5	0	72	1	1	72	1	1	72	1	1
ASPMETASPr	Metabolism (Formation/Degradation) of AspMetAsp	12	-5	-5	0	12	-4.58333	-5	0	12	-5	-5	0	12	-5	-5	0	78	0.359317	1	72	1	1	72	1	1
ASPNATm	Aspartate N-acetyltransferase, mitochondrial	12	404.945	416.281	0	12	379.263	416.281	0	12	394.196	416.281	0	12	379.144	416.281	0	59	0.342052	0.403627	60.5	0.403627	0.403627	54.5	0.220966	0.403627
ASPPROLYSr	Metabolism (Formation/Degradation) of AspProLys	12	-5	-5	0	12	-5	-5	0	12	-5	-5	0	12	-5	-5	0	72	1	1	72	1	1	72	1	1
ASPT	L-aspartase	12	319.349	325.829	0	12	312.69	325.829	0	12	320.069	325.829	0	12	311.113	325.829	0	60	0.382059	0.573088	71.5	1	1	54.5	0.220028	0.573088
ASPTA	Aspartate transaminase	12	0	0	0	12	0	0	0	12	0	0	0	12	0	0	0	72	1	1	72	1	1	72	1	1
ASPTAm	Aspartate transaminase	12	0	0	0	12	0	0	0	12	0	0	0	12	0	0	0	72	1	1	72	1	1	72	1	1
ASPVALASNr	Metabolism (Formation/Degradation) of AspValAsn	12	-5	-5	0	12	-4.58333	-5	0	12	-5	-5	0	12	-5	-5	0	78	0.359317	1	72	1	1	72	1	1
ATPH1e	ATP diphosphohydrolase	12	84.9715	84.015	0	12	89.1043	84.015	0	12	86.2561	84.015	0	12	89.679	84.015	0	88	0.238738	0.358107	73.5	0.93948	0.93948	94.5	0.113205	0.339614
ATPH2e	ATP diphosphohydrolase	12	84.9715	84.015	0	12	89.1043	84.015	0	12	86.2561	84.015	0	12	89.679	84.015	0	88	0.238738	0.358107	73.5	0.93948	0.93948	94.5	0.113205	0.339614
ATPS4mi	ATP synthase (four protons for one ATP)	12	707.558	714.865	0	12	701.134	714.865	0	12	703.424	714.865	0	12	698.906	714.865	0	60	0.382059	0.447711	61.5	0.447711	0.447711	54.5	0.220966	0.447711
ATVACIDhc	Conversion of lactone to acid form of atorvastatin in hepatocytes	12	309.53	315.846	0	12	280.3	315.846	0	12	293.962	315.846	0	12	283.756	315.846	0	48	0.0740631	0.222189	60.5	0.403627	0.403627	56.5	0.280157	0.403627
ATVACIDhr	Spontaneous conversion of atorvastatin ether glucuronide (G1) to atorvastatin-acid	12	154.765	157.923	0	12	140.15	157.923	0	12	146.981	157.923	0	12	141.878	157.923	0	48	0.0740631	0.222189	60.5	0.403627	0.403627	56.5	0.280157	0.403627
ATVACIDitr	ATVACIDitr	12	309.53	315.846	0	12	280.3	315.846	0	12	293.962	315.846	0	12	283.756	315.846	0	48	0.0740631	0.222189	60.5	0.403627	0.403627	56.5	0.280157	0.403627
ATVACIDMCTtu	Uptake of atorvastatin by enterocytes by MCT1	12	0	0	0	12	0	0	0	12	0	0	0	12	0	0	0	72	1	1	72	1	1	72	1	1
ATVACIDOATPtu	Uptake of atorvastatin by enterocytes	12	0	0	0	12	0	0	0	12	0	0	0	12	0	0	0	72	1	1	72	1	1	72	1	1
ATVACIDtdu	Passive diffusion of atorvastatin into enterocytes	12	0	0	0	12	0	0	0	12	0	0	0	12	0	0	0	72	1	1	72	1	1	72	1	1
ATVACIDtu	Efflux of atorvastatin acid by P-gp from the enterocytes into lumen	12	191.902	190.061	0	12	197.499	190.061	0	12	193.179	190.061	0	12	198.319	190.061	0	88	0.238738	0.358107	73.5	0.93948	0.93948	93.5	0.129765	0.358107
ATVACYLGLUChc	Glucuronidation of atorvastatin to atorvastatin acyl glucuronide (G2) in hepatocytes	12	309.53	315.846	0	12	280.3	315.846	0	12	293.962	315.846	0	12	283.756	315.846	0	48	0.0740631	0.222189	60.5	0.403627	0.403627	56.5	0.280157	0.403627
ATVETHGLUChc	Glucuronidation of atorvastatin to atorvastatin ether glucuronide (G1) in hepatocytes	12	154.765	157.923	0	12	140.15	157.923	0	12	146.981	157.923	0	12	141.878	157.923	0	48	0.0740631	0.222189	60.5	0.403627	0.403627	56.5	0.280157	0.403627
ATVLACGLCURhc	Glucuronidation of atorvastatin lactone to atorvastain lactone ether glucuronide (G3) in hepatocytes	12	309.53	315.846	0	12	280.3	315.846	0	12	293.962	315.846	0	12	283.756	315.846	0	48	0.0740631	0.222189	60.5	0.403627	0.403627	56.5	0.280157	0.403627
ATVLACh2r	Spontaneous conversion of glucuronide (G2) to lactone form of atorvastatin	12	309.53	315.846	0	12	280.3	315.846	0	12	293.962	315.846	0	12	283.756	315.846	0	48	0.0740631	0.222189	60.5	0.403627	0.403627	56.5	0.280157	0.403627
ATVLAChr	Spontaneous conversion of atorvastain lactone ether glucuronide (G3) to atorvastatin-lactone in hepatocytes	12	309.53	315.846	0	12	280.3	315.846	0	12	293.962	315.846	0	12	283.756	315.846	0	48	0.0740631	0.222189	60.5	0.403627	0.403627	56.5	0.280157	0.403627
ATVLACitr	ATVLACitr	12	-309.53	-315.846	0	12	-280.3	-315.846	0	12	-293.962	-315.846	0	12	-283.756	-315.846	0	96	0.0740631	0.222189	83.5	0.403627	0.403627	87.5	0.280157	0.403627
ATVLACtdhc	Passive diffusion of atorvastatin lactone into hepatocytes	12	0	0	0	12	0	0	0	12	0	0	0	12	0	0	0	72	1	1	72	1	1	72	1	1
ATVLACThc	Uptake of atorvastatin-lactone into hepatocytes	12	0	0	0	12	70.7916	0	0	12	0	0	0	12	17.6997	0	0	96	0.0363004	0.108901	72	1	1	78	0.359317	0.538976
ATVLACtu	Efflux of atorvastatin lactone by P-gp from the enterocytes into lumen	12	191.902	190.061	0	12	197.499	190.061	0	12	193.179	190.061	0	12	198.319	190.061	0	88	0.238738	0.358107	73.5	0.93948	0.93948	93.5	0.129765	0.358107
B3GALT3g	Beta-1,3-galactosyltransferase 3	12	79.4944	80.2995	0	12	79.1938	80.2995	0	12	79.2722	80.2995	0	12	78.8522	80.2995	0	64	0.568629	0.852944	72.5	1	1	58.5	0.348308	0.852944
B3GALT41g	Beta-1,3-galactosyltransferase 4	12	49.4063	51.9471	0	12	47.7874	51.9471	0	12	47.2638	51.9471	0	12	47.0915	51.9471	0	60	0.382059	0.573088	69.5	0.879307	0.879307	54.5	0.220028	0.573088
B3GALT42g	Beta-1,3-galactosyltransferase 4	12	49.4063	51.9471	0	12	47.7874	51.9471	0	12	47.2638	51.9471	0	12	47.0915	51.9471	0	60	0.382059	0.573088	69.5	0.879307	0.879307	54.5	0.220028	0.573088
B3GALT43g	Beta-1,3-galactosyltransferase 4	12	5	5	0	12	5	5	0	12	5	5	0	12	5	5	0	72	1	1	72	1	1	72	1	1
B3GALT44g	Beta-1,3-galactosyltransferase 4	12	5	5	0	12	5	5	0	12	5	5	0	12	5	5	0	72	1	1	72	1	1	72	1	1
B3GALT5g	Beta-1,3-galactosyltransferase 5	12	10	10	0	12	10	10	0	12	10	10	0	12	10	10	0	72	1	1	72	1	1	72	1	1
B3GALTg	Beta galactosyltransferase	12	5	5	0	12	5	5	0	12	5	5	0	12	5	5	0	72	1	1	72	1	1	72	1	1
B3GNT11g	UDP-GlcNAc:betaGal beta-1,3-N-acetylglucosaminyltransferase 1	12	19.2475	19.7327	0	12	18.4432	19.7327	0	12	18.946	19.7327	0	12	18.2671	19.7327	0	56	0.238738	0.358107	70.5	0.93948	0.93948	50.5	0.129765	0.358107
B3GNT12g	UDP-GlcNAc:betaGal beta-1,3-N-acetylglucosaminyltransferase 1	12	5	5	0	12	5	5	0	12	5	5	0	12	5	5	0	72	1	1	72	1	1	72	1	1
B3GNT310g	UDP-GlcNAc:betaGal beta-1,3-N-acetylglucosaminyltransferase 3, Golgi apparatus	12	23.4373	24.0499	0	12	22.4333	24.0499	0	12	23.2641	24.0499	0	12	22.2095	24.0499	0	56	0.238738	0.358107	70.5	0.93948	0.93948	50.5	0.129765	0.358107
B3GNT311g	UDP-GlcNAc:betaGal beta-1,3-N-acetylglucosaminyltransferase 3, Golgi apparatus	12	5	5	0	12	5	5	0	12	5	5	0	12	5	5	0	72	1	1	72	1	1	72	1	1
B3GNT312g	UDP-GlcNAc:betaGal beta-1,3-N-acetylglucosaminyltransferase 3, Golgi apparatus	12	19.2475	19.7327	0	12	18.4432	19.7327	0	12	18.946	19.7327	0	12	18.2671	19.7327	0	56	0.238738	0.358107	70.5	0.93948	0.93948	50.5	0.129765	0.358107
B3GNT313g	UDP-GlcNAc:betaGal beta-1,3-N-acetylglucosaminyltransferase 3, Golgi apparatus	12	5	5	0	12	5	5	0	12	5	5	0	12	5	5	0	72	1	1	72	1	1	72	1	1
B3GNT314g	UDP-GlcNAc:betaGal beta-1,3-N-acetylglucosaminyltransferase 3, Golgi apparatus	12	5	5	0	12	5	5	0	12	5	5	0	12	5	5	0	72	1	1	72	1	1	72	1	1
B3GNT315g	UDP-GlcNAc:betaGal beta-1,3-N-acetylglucosaminyltransferase 3, Golgi apparatus	12	5	5	0	12	5	5	0	12	5	5	0	12	5	5	0	72	1	1	72	1	1	72	1	1
B3GNT31g	UDP-GlcNAc:betaGal beta-1,3-N-acetylglucosaminyltransferase 3, Golgi apparatus	12	5	5	0	12	5	5	0	12	5	5	0	12	5	5	0	72	1	1	72	1	1	72	1	1
B3GNT32g	UDP-GlcNAc:betaGal beta-1,3-N-acetylglucosaminyltransferase 3, Golgi apparatus	12	5	5	0	12	5	5	0	12	5	5	0	12	5	5	0	72	1	1	72	1	1	72	1	1
B3GNT33g	UDP-GlcNAc:betaGal beta-1,3-N-acetylglucosaminyltransferase 3, Golgi apparatus	12	5	5	0	12	5	5	0	12	5	5	0	12	5	5	0	72	1	1	72	1	1	72	1	1
B3GNT34g	UDP-GlcNAc:betaGal beta-1,3-N-acetylglucosaminyltransferase 3, Golgi apparatus	12	5	5	0	12	5	5	0	12	5	5	0	12	5	5	0	72	1	1	72	1	1	72	1	1
B3GNT35g	UDP-GlcNAc:betaGal beta-1,3-N-acetylglucosaminyltransferase 3, Golgi apparatus	12	5	5	0	12	5	5	0	12	5	5	0	12	5	5	0	72	1	1	72	1	1	72	1	1
B3GNT36g	UDP-GlcNAc:betaGal beta-1,3-N-acetylglucosaminyltransferase 3, Golgi apparatus	12	79.4944	80.2995	0	12	79.1938	80.2995	0	12	79.2722	80.2995	0	12	78.8522	80.2995	0	64	0.568629	0.852944	72.5	1	1	58.5	0.348308	0.852944
B3GNT37g	UDP-GlcNAc:betaGal beta-1,3-N-acetylglucosaminyltransferase 3, Golgi apparatus	12	5	5	0	12	5	5	0	12	5	5	0	12	5	5	0	72	1	1	72	1	1	72	1	1
B3GNT38g	UDP-GlcNAc:betaGal beta-1,3-N-acetylglucosaminyltransferase 3, Golgi apparatus	12	5	5	0	12	5	5	0	12	5	5	0	12	5	5	0	72	1	1	72	1	1	72	1	1
B3GNT39g	UDP-GlcNAc:betaGal beta-1,3-N-acetylglucosaminyltransferase 3, Golgi apparatus	12	133.437	136.444	0	12	129.915	136.444	0	12	132.506	136.444	0	12	128.659	136.444	0	60	0.382059	0.573088	71.5	1	1	54.5	0.220028	0.573088
B3GNT51g	UDP-GlcNAc:betaGal beta-1,3-N-acetylglucosaminyltransferase 5	12	26.0497	26.7469	0	12	24.9201	26.7469	0	12	25.8263	26.7469	0	12	24.6634	26.7469	0	56	0.238738	0.358107	70.5	0.93948	0.93948	50.5	0.129765	0.358107
BAAT1x	Bile acid Coenzyme A: amino acid N-acyltransferase	12	500	500	0	12	500	500	0	12	500	500	0	12	500	500	0	72	1	1	72	1	1	72	1	1
BAAT2x	Bile acid Coenzyme A: amino acid N-acyltransferase	12	500	500	0	12	500	500	0	12	500	500	0	12	500	500	0	72	1	1	72	1	1	72	1	1
BAAT3x	Bile acid Coenzyme A: amino acid N-acyltransferase	12	280	280	0	12	268.333	280	0	12	274.167	280	0	12	277.083	280	0	48	0.0357219	0.107166	66	0.359317	0.359317	66	0.359317	0.359317
BAAT4x_cho	Bile acid Coenzyme A: amino acid N-acyltransferase	12	500	500	0	12	500	500	0	12	500	500	0	12	500	500	0	72	1	1	72	1	1	72	1	1
BAAT5x	Bile acid Coenzyme A: amino acid N-acyltransferase	12	0	0	0	12	0	0	0	12	0	0	0	12	0	0	0	72	1	1	72	1	1	72	1	1
BACCL	Biotin acetyl CoA carboxylase ligase	12	364.435	385.434	0	12	332.404	385.434	0	12	352.722	385.434	0	12	324.52	385.434	0	56	0.238738	0.358107	71.5	1	1	50.5	0.129765	0.358107
BACCLm	Biotin-[acetyl-CoA-carboxylase] ligase, mitochondrial	12	432.212	456.236	0	12	394.853	456.236	0	12	415.058	456.236	0	12	388.99	456.236	0	60	0.382059	0.447711	61.5	0.447711	0.447711	54.5	0.220966	0.447711
BAMPPALDOX	Beta-Aminopropion aldehyde NAD+ oxidoreductase	12	84.2282	85.7564	0	12	82.7807	85.7564	0	12	83.4701	85.7564	0	12	83.0305	85.7564	0	60	0.382059	0.403627	60.5	0.403627	0.403627	54.5	0.220966	0.403627
BDHm	3-Hydroxybutanoate:NAD+ oxidoreductase, mitochondria	12	-5	-5	0	12	-5	-5	0	12	-5	-5	0	12	-5	-5	0	72	1	1	72	1	1	72	1	1
BETALDHx	Betaine-aldehyde dehydrogenase	12	0	0	0	12	0	0	0	12	0	0	0	12	0	0	0	72	1	1	72	1	1	72	1	1
BETALDHxm	Betaine-aldehyde dehydrogenase, mitochondrial	12	84.1275	87.0443	0	12	78.8883	87.0443	0	12	83.0944	87.0443	0	12	77.0057	87.0443	0	56	0.238738	0.358107	71.5	1	1	49.5	0.113205	0.339614
BETALDHy	Betaine-aldehyde dehydrogenase	12	0	0	0	12	0	0	0	12	0	0	0	12	0	0	0	72	1	1	72	1	1	72	1	1
BGAL1e	Beta-Galactosidase, Plasma Membrane	12	371.206	392.018	0	12	339.295	392.018	0	12	359.522	392.018	0	12	331.498	392.018	0	56	0.238738	0.358107	70.5	0.93948	0.93948	50.5	0.129765	0.358107
BGAL1l	Beta-Galactosidase, Lysosomal	12	124.984	131.963	0	12	114.287	131.963	0	12	121.093	131.963	0	12	111.662	131.963	0	56	0.238738	0.358107	70.5	0.93948	0.93948	50.5	0.129765	0.358107
BGAL2l	Beta-Galactosidase, Lysosomal	12	93.7381	98.972	0	12	85.7153	98.972	0	12	90.82	98.972	0	12	83.7468	98.972	0	56	0.238738	0.358107	70.5	0.93948	0.93948	50.5	0.129765	0.358107
BGAL3l	Beta-Galactosidase, Lysosomal	12	187.476	197.944	0	12	171.431	197.944	0	12	181.64	197.944	0	12	167.494	197.944	0	56	0.238738	0.358107	70.5	0.93948	0.93948	50.5	0.129765	0.358107
BHMT	Betaine-homocysteine S-methyltransferase	12	195.185	199.133	0	12	185.653	199.133	0	12	193.294	199.133	0	12	184.504	199.133	0	56	0.238738	0.358107	68.5	0.819824	0.819824	50.5	0.129765	0.358107
BIDGLCURr	Bilirubin Di-Glucuronide Production	12	5	5	0	12	5	5	0	12	5	5	0	12	5	5	0	72	1	1	72	1	1	72	1	1
BILIRED	Nad(p)h biliverdin reductase	12	5	5	0	12	5	5	0	12	5	5	0	12	5	5	0	72	1	1	72	1	1	72	1	1
BILIRED2	Nadh biliverdin reductase	12	5	5	0	12	5	5	0	12	5	5	0	12	5	5	0	72	1	1	72	1	1	72	1	1
BMTer_U	B mannosyltransferase, endoplasmic reticulum	12	7.94554	5	0	12	15.2301	5	0	12	10.449	5	0	12	15.2183	5	0	88	0.206848	0.310271	77.5	0.615303	0.615303	88	0.205667	0.310271
BPNT	3',5'-bisphosphate nucleotidase	12	133.764	137.008	0	12	129.696	137.008	0	12	132.636	137.008	0	12	128.513	137.008	0	60	0.382059	0.573088	71.5	1	1	54.5	0.220028	0.573088
BPNT2	3'-Phospho-5'-adenylyl sulfate 3'-phosphohydrolase	12	191.902	190.061	0	12	197.499	190.061	0	12	193.179	190.061	0	12	198.319	190.061	0	88	0.238738	0.358107	73.5	0.93948	0.93948	93.5	0.129765	0.358107
BTND1	Biotinidase (biotin)	12	364.435	385.434	0	12	332.404	385.434	0	12	352.722	385.434	0	12	324.52	385.434	0	56	0.238738	0.358107	71.5	1	1	50.5	0.129765	0.358107
BTND1n	Biotinidase (biotin), nuclear	12	364.435	385.434	0	12	332.404	385.434	0	12	352.722	385.434	0	12	324.52	385.434	0	56	0.238738	0.358107	71.5	1	1	50.5	0.129765	0.358107
BTNDm	Biotinidase (biotin), mitochondrial	12	432.212	456.236	0	12	394.853	456.236	0	12	415.058	456.236	0	12	388.99	456.236	0	60	0.382059	0.447711	61.5	0.447711	0.447711	54.5	0.220966	0.447711
BTNPL	Holocarboxylase synthestase (biotin protein ligase)	12	364.435	385.434	0	12	332.404	385.434	0	12	352.722	385.434	0	12	324.52	385.434	0	56	0.238738	0.358107	71.5	1	1	50.5	0.129765	0.358107
BTNPLm	Holocarboxylase synthestase (biotin protein ligase), mitochondrial	12	432.212	456.236	0	12	394.853	456.236	0	12	415.058	456.236	0	12	388.99	456.236	0	60	0.382059	0.447711	61.5	0.447711	0.447711	54.5	0.220966	0.447711
BUP2	Beta-ureidopropionase (D-3-amino-isobutanoate forming)	12	384.862	387.357	0	12	393.738	387.357	0	12	383.521	387.357	0	12	395.699	387.357	0	95	0.0872264	0.13084	72.5	1	1	101.5	0.0368036	0.110411
C10DCc	Production of sebacoylcarnitine	12	364.435	385.434	0	12	332.404	385.434	0	12	352.722	385.434	0	12	324.52	385.434	0	56	0.238738	0.358107	71.5	1	1	50.5	0.129765	0.358107
C10DCCACT	Transport of sebacoyl carnitine into cytosol	12	-364.435	-385.434	0	12	-332.404	-385.434	0	12	-352.722	-385.434	0	12	-324.52	-385.434	0	88	0.238738	0.358107	72.5	1	1	93.5	0.129765	0.358107
C12DCACOT	Thioesterification of Dodecanedioyl Coenzyme A for Release into Cytosol	12	364.435	385.434	0	12	332.404	385.434	0	12	352.722	385.434	0	12	324.52	385.434	0	56	0.238738	0.358107	71.5	1	1	50.5	0.129765	0.358107
C12DCACT	Activation of Dodecanedioic Acid	12	364.435	385.434	0	12	332.404	385.434	0	12	352.722	385.434	0	12	324.52	385.434	0	56	0.238738	0.358107	71.5	1	1	50.5	0.129765	0.358107
C12DCTD	Transport of Dodecanedioic Acid by Diffusion	12	364.435	385.434	0	12	332.404	385.434	0	12	352.722	385.434	0	12	324.52	385.434	0	56	0.238738	0.358107	71.5	1	1	50.5	0.129765	0.358107
C14825c	Formation of 9 (10)-Epome	12	5	5	0	12	5	5	0	12	5	5	0	12	5	5	0	72	1	1	72	1	1	72	1	1
C14STR	C 14 sterol reductase	12	14.5949	15.0282	0	12	13.8817	15.0282	0	12	14.31	15.0282	0	12	13.7184	15.0282	0	56	0.238738	0.358107	60.5	0.403627	0.403627	50.5	0.129765	0.358107
C14STRr	C-14 sterol reductase	12	15.7308	16.1625	0	12	15.1122	16.1625	0	12	15.4779	16.1625	0	12	14.9561	16.1625	0	59	0.342052	0.513078	70.5	0.93948	0.93948	54.5	0.220028	0.513078
C160CPT1	Carnitine O-palmitoyltransferase	12	0	0	0	12	0	0	0	12	0	0	0	12	0	0	0	72	1	1	72	1	1	72	1	1
C160CPT2	C160 transport into the mitochondria	12	-125.659	-134.895	0	12	-118.986	-134.895	0	12	-124.602	-134.895	0	12	-112.458	-134.895	0	84	0.382059	0.573088	71.5	1	1	90.5	0.194082	0.573088
C160CRNt	C160 transport into the mitochondria	12	0	0	0	12	0	0	0	12	0	0	0	12	0	0	0	72	1	1	72	1	1	72	1	1
C161CPT1	Carnitine O-palmitoyltransferase	12	0	0	0	12	0	0	0	12	0	0	0	12	0	0	0	72	1	1	72	1	1	72	1	1
C161CPT12	Carnitine O-palmitoyltransferase	12	278.547	291.582	0	12	257.624	291.582	0	12	282.92	291.582	0	12	253.174	291.582	0	56	0.238738	0.358107	80.5	0.543592	0.543592	50.5	0.129765	0.358107
C161CPT2	C161 transport into the mitochondria	12	0	0	0	12	0	0	0	12	0	0	0	12	0	0	0	72	1	1	72	1	1	72	1	1
C161CPT22	C161 transport into the mitochondria	12	319.538	320.884	0	12	323.062	320.884	0	12	319.257	320.884	0	12	322.04	320.884	0	104	0.0166522	0.0499565	71.5	1	1	97.5	0.0718693	0.107804
C161CRN2t	C161 transport into the mitochondria	12	0	0	0	12	0	0	0	12	0	0	0	12	0	0	0	72	1	1	72	1	1	72	1	1
C161CRNt	C161 transport into the mitochondria	12	0	0	0	12	0	0	0	12	0	0	0	12	0	0	0	72	1	1	72	1	1	72	1	1
C180CPT1	Carnitine O-stearoyl transferase	12	162.066	150.621	0	12	177.361	150.621	0	12	170.453	150.621	0	12	182.075	150.621	0	88	0.238738	0.358107	82.5	0.447711	0.447711	93.5	0.130546	0.358107
C180CPT2	Carnitine O-stearoyl transferase	12	270.028	278.314	0	12	265.819	278.314	0	12	266.559	278.314	0	12	261.35	278.314	0	64	0.568629	0.568629	62.5	0.494409	0.568629	57.5	0.313469	0.568629
C180CRNt	C180 transport into the mitochondria	12	0	0	0	12	0	0	0	12	0	0	0	12	0	0	0	72	1	1	72	1	1	72	1	1
C181CPT1	Carnitine octadecenoyl transferase	12	0	0	0	12	0	0	0	12	0	0	0	12	0	0	0	72	1	1	72	1	1	72	1	1
C181CPT2	Carnitine octadecenoyl transferase	12	0	0	0	12	0	0	0	12	0	0	0	12	0	0	0	72	1	1	72	1	1	72	1	1
C181CRNt	C181 transport into the mitochondria	12	0	0	0	12	0	0	0	12	0	0	0	12	0	0	0	72	1	1	72	1	1	72	1	1
C204CPT1	Carnitine C20:4 transferase	12	-135.493	-114.566	0	12	-167.596	-114.566	0	12	-146.641	-114.566	0	12	-175.48	-114.566	0	56	0.238738	0.358107	70.5	0.93948	0.93948	50.5	0.129765	0.358107
C204CPT2	Arachidonic acid transport into the mitochondria	12	-40.6799	-30.103	0	12	-52.0904	-30.103	0	12	-48.0458	-30.103	0	12	-57.0875	-30.103	0	60	0.382059	0.382059	59.5	0.362251	0.382059	54.5	0.220966	0.382059
C204CRNt	Arachidonic acid transport into the mitochondria	12	0	0	0	12	0	0	0	12	0	0	0	12	0	0	0	72	1	1	72	1	1	72	1	1
C226CPT1	Carnitine C22:6 transferase	12	500	500	0	12	500	500	0	12	500	500	0	12	500	500	0	72	1	1	72	1	1	72	1	1
C226CPT2	C226 transport into the mitochondria	12	500	500	0	12	500	500	0	12	500	500	0	12	500	500	0	72	1	1	72	1	1	72	1	1
C226CRNt	C226 transport into the mitochondria	12	0	0	0	12	0	0	0	12	0	0	0	12	0	0	0	72	1	1	72	1	1	72	1	1
C30CPT1	Production of propionylcarnitine	12	0	0	0	12	0	0	0	12	0	0	0	12	0	0	0	72	1	1	72	1	1	72	1	1
C3STDH1	C 3 sterol dehydrogenase 4 methylzymosterol	12	14.5949	15.0282	0	12	13.8817	15.0282	0	12	14.31	15.0282	0	12	13.7184	15.0282	0	56	0.238738	0.358107	60.5	0.403627	0.403627	50.5	0.129765	0.358107
C3STDH1Pr	C-3 sterol dehydrogenase (4-methylzymosterol)	12	15.7308	16.1625	0	12	15.1122	16.1625	0	12	15.4779	16.1625	0	12	14.9561	16.1625	0	59	0.342052	0.513078	70.5	0.93948	0.93948	54.5	0.220028	0.513078
C3STDH1r	C-3 sterol dehydrogenase (4-methylzymosterol)	12	15.7308	16.1625	0	12	15.1122	16.1625	0	12	15.4779	16.1625	0	12	14.9561	16.1625	0	59	0.342052	0.513078	70.5	0.93948	0.93948	54.5	0.220028	0.513078
C3STKR2r	C-3 sterol keto reductase (zymosterol)	12	15.448	15.8795	0	12	14.7955	15.8795	0	12	15.1824	15.8795	0	12	14.6376	15.8795	0	56	0.238738	0.358107	60.5	0.403627	0.403627	50.5	0.129765	0.358107
C40CPT1	Production of butyrylcarnitine	12	0	0	0	12	0	0	0	12	0	0	0	12	0	0	0	72	1	1	72	1	1	72	1	1
C4CRNCPT2	Transport of butyryl carnitine in the mitochondrial matrix for final hydrolysis	12	0	0	0	12	0	0	0	12	0	0	0	12	0	0	0	72	1	1	72	1	1	72	1	1
C4DCCACT	Transport of succinyl carnitine into cytosol	12	-134.842	-126.7	0	12	-154.671	-126.7	0	12	-142.664	-126.7	0	12	-160.07	-126.7	0	56	0.238738	0.358107	69.5	0.879307	0.879307	49.5	0.113205	0.339614
C4STMO1r	C-4 sterol methyl oxidase (4,4-dimethylzymosterol)	12	15.4452	15.8794	0	12	14.7955	15.8794	0	12	15.1808	15.8794	0	12	14.6348	15.8794	0	56	0.238738	0.358107	60.5	0.403627	0.403627	50.5	0.129765	0.358107
C4STMO2Pr	C-4 methyl sterol oxidase	12	15.448	15.8795	0	12	14.7955	15.8795	0	12	15.1824	15.8795	0	12	14.6376	15.8795	0	56	0.238738	0.358107	60.5	0.403627	0.403627	50.5	0.129765	0.358107
C4STMO2r	C-4 methyl sterol oxidase	12	15.448	15.8795	0	12	14.7955	15.8795	0	12	15.1824	15.8795	0	12	14.6376	15.8795	0	56	0.238738	0.358107	60.5	0.403627	0.403627	50.5	0.129765	0.358107
C60CPT1	Production of Hexanoylcarnitine	12	0	0	0	12	0	0	0	12	0	0	0	12	0	0	0	72	1	1	72	1	1	72	1	1
C6DCc	Production of adipoylcarnitine	12	364.435	385.434	0	12	332.404	385.434	0	12	352.722	385.434	0	12	324.52	385.434	0	56	0.238738	0.358107	71.5	1	1	50.5	0.129765	0.358107
C6DCCACT	Transport of adipoyl carnitine into cytosol	12	-364.435	-385.434	0	12	-332.404	-385.434	0	12	-352.722	-385.434	0	12	-324.52	-385.434	0	88	0.238738	0.358107	72.5	1	1	93.5	0.129765	0.358107
C80CPT1	Production of octanoylcarnitine	12	-320.41	-320.326	0	12	-324.569	-320.326	0	12	-321.216	-320.326	0	12	-338.162	-320.326	0	48	0.0740631	0.222189	60.5	0.403627	0.403627	53.5	0.194989	0.292484
C8DCc	Production of suberylcarnitine	12	38.2404	-5	0	12	-5	-5	0	12	57.4586	-5	0	12	19.2702	-5	0	60	0.166225	0.498674	78.5	0.625555	0.625555	66.5	0.615303	0.625555
CA24GSc	UDP-Glucuronosyltransferase (UGT) cytosolic (cholic acid)	12	5	5	0	12	5	5	0	12	4.58333	5	0	12	5	5	0	72	1	1	66	0.359317	1	72	1	1
CA24GSr	UDP-Glucuronosyltransferase (UGT) (cholic acid)	12	0	0	0	12	0	0	0	12	0.416667	0	0	12	0	0	0	72	1	1	78	0.359317	1	72	1	1
CAPROICc	Formation of Hexanoic Acid	12	369.435	390.434	0	12	337.392	390.434	0	12	357.722	390.434	0	12	329.52	390.434	0	56	0.238738	0.358107	71.5	1	1	50.5	0.129765	0.358107
CASULT	Cholic acid sulfotransferase	12	14.4011	5	0	12	32.4866	5	0	12	32.239	5	0	12	51.0499	5	0	82.5	0.372998	0.372998	83.5	0.328106	0.372998	94	0.101311	0.303933
CATm	Catalase	12	379.815	374.122	0	12	392.487	374.122	0	12	369.445	374.122	0	12	365.679	374.122	0	92	0.138291	0.414873	70.5	0.93948	0.93948	64.5	0.614272	0.921408
CATr	Catalase	12	20.8333	0	0	12	0	0	0	12	41.6667	0	0	12	0	0	0	66	0.359317	0.538976	78	0.57967	0.57967	66	0.359317	0.538976
CBPPer	Carbamoyl phosphate phosphotransferase, endoplasmic reticulum	12	117.936	120.099	0	12	113.946	120.099	0	12	117.882	120.099	0	12	112.923	120.099	0	56	0.238738	0.358107	70.5	0.93948	0.93948	50.5	0.129765	0.358107
CBPS	Carbamoyl-phosphate synthase (glutamine-hydrolysing)	12	117.936	120.099	0	12	113.946	120.099	0	12	117.882	120.099	0	12	112.923	120.099	0	56	0.238738	0.358107	70.5	0.93948	0.93948	50.5	0.129765	0.358107
CBPSam	Carbamoyl-phosphate synthase (ammonia) (mitochondria	12	170.273	155.612	0	12	175.894	155.612	0	12	176.453	155.612	0	12	182.736	155.612	0	80	0.568629	0.568629	81.5	0.494409	0.568629	85.5	0.349288	0.568629
CBR2	Carbonyl reductase [NADPH] 1	12	500	500	0	12	500	500	0	12	500	500	0	12	500	500	0	72	1	1	72	1	1	72	1	1
CDCA24GSc	UDP-Glucuronosyltransferase (UGT) cytosolic (chenodeoxycholic acid)	12	492.279	500	0	12	458.425	500	0	12	480.859	500	0	12	462.089	500	0	52	0.112279	0.168419	65.5	0.546494	0.546494	52	0.112279	0.168419
CDCA24GSr	UDP-Glucuronosyltransferase (UGT) (chenodeoxycholic acid)	12	492.279	500	0	12	458.425	500	0	12	480.859	500	0	12	462.089	500	0	52	0.112279	0.168419	65.5	0.546494	0.546494	52	0.112279	0.168419
CDCA3GSc	UDP-Glucuronosyltransferase (UGT) cytosolic (chenodeoxycholic acid)	12	492.279	500	0	12	458.425	500	0	12	480.859	500	0	12	462.089	500	0	52	0.112279	0.168419	65.5	0.546494	0.546494	52	0.112279	0.168419
CDCA3GSr	UDP-Glucuronosyltransferase (UGT) ER (chenodeoxycholic acid)	12	492.279	500	0	12	458.425	500	0	12	480.859	500	0	12	462.089	500	0	52	0.112279	0.168419	65.5	0.546494	0.546494	52	0.112279	0.168419
CDCA6AH	Chenodeoxycholic acid 6alpha-hydroxylase	12	297.058	309.34	0	12	270.848	309.34	0	12	287.153	309.34	0	12	267.246	309.34	0	56	0.238738	0.358107	69.5	0.879307	0.879307	50.5	0.129765	0.358107
CDIPTr	Phosphatidylinositol synthase (Homo sapiens)	12	471.155	492.645	0	12	440.847	492.645	0	12	457.406	492.645	0	12	440.062	492.645	0	60	0.382059	0.403627	60.5	0.403627	0.403627	54.5	0.220966	0.403627
CDS	Phosphatidate cytidylyltransferase	12	364.435	385.434	0	12	332.404	385.434	0	12	352.722	385.434	0	12	324.52	385.434	0	56	0.238738	0.358107	71.5	1	1	50.5	0.129765	0.358107
CDSm	Phosphatidate cytidylyltransferase	12	478.902	500	0	12	449.059	500	0	12	465.532	500	0	12	448.476	500	0	60	0.382059	0.403627	60.5	0.403627	0.403627	54.5	0.220966	0.403627
CEPTC	Choline phosphotransferase	12	377.695	398.403	0	12	345.907	398.403	0	12	365.824	398.403	0	12	338.03	398.403	0	56	0.238738	0.358107	70.5	0.93948	0.93948	50.5	0.129765	0.358107
CEPTE	Ethanolamine phosphotransferase	12	384.388	405.195	0	12	352.811	405.195	0	12	372.908	405.195	0	12	344.991	405.195	0	56	0.238738	0.358107	71.5	1	1	50.5	0.129765	0.358107
CERK	Ceramide kinase	12	191.902	190.061	0	12	197.499	190.061	0	12	193.179	190.061	0	12	198.319	190.061	0	88	0.238738	0.358107	73.5	0.93948	0.93948	93.5	0.129765	0.358107
CH25H	Cholesterol 25-hydroxylase	12	35.5843	0	0	12	0	0	0	12	66.0603	0	0	12	35.5843	0	0	66	0.359317	0.871004	78	0.58067	0.871004	72	1	1
CHAT	Choline O-acetyltransferase	12	0	0	0	12	0	0	0	12	0	0	0	12	0	0	0	72	1	1	72	1	1	72	1	1
CHATn	Choline O-acetyltransferase	12	0	0	0	12	0	0	0	12	0	0	0	12	0	0	0	72	1	1	72	1	1	72	1	1
CHLPCTD	Choline phosphate cytididyltransferase	12	377.695	398.403	0	12	345.907	398.403	0	12	365.824	398.403	0	12	338.03	398.403	0	56	0.238738	0.358107	70.5	0.93948	0.93948	50.5	0.129765	0.358107
CHLSTD78I	5alpha-cholest-7-en-3beta-ol delta7-delta8-isomerase	12	14.6314	15.0739	0	12	13.9144	15.0739	0	12	14.3386	15.0739	0	12	13.7431	15.0739	0	56	0.238738	0.358107	60.5	0.403627	0.403627	50.5	0.129765	0.358107
CHLSTI_1	Delta8,24-cholestadien-3beta-ol delta7-delta8-isomerase	12	14.5949	15.0282	0	12	13.8817	15.0282	0	12	14.31	15.0282	0	12	13.7184	15.0282	0	56	0.238738	0.358107	60.5	0.403627	0.403627	50.5	0.129765	0.358107
CHOLD	Choline dehydrogenase	12	199.976	203.911	0	12	190.485	203.911	0	12	198.076	203.911	0	12	189.328	203.911	0	56	0.238738	0.358107	68.5	0.819824	0.819824	50.5	0.129765	0.358107
CHOLD2m	Choline dehydrogenase (FAD acceptor), mitochondrial	12	84.1275	87.0443	0	12	78.8883	87.0443	0	12	83.0944	87.0443	0	12	77.0057	87.0443	0	56	0.238738	0.358107	71.5	1	1	49.5	0.113205	0.339614
CHOLESACATc_1	Esterification of Cholesterol to Cholesterol Ester	12	364.435	385.434	0	12	332.404	385.434	0	12	352.722	385.434	0	12	324.52	385.434	0	56	0.238738	0.358107	71.5	1	1	50.5	0.129765	0.358107
CHOLK	Choline kinase	12	339.584	357.588	0	12	340.91	357.588	0	12	321.757	357.588	0	12	339.106	357.588	0	60	0.382059	0.382059	59.5	0.362251	0.382059	54.5	0.220028	0.382059
CHSTEROLSULT	Steroid sulfotransferase	12	131.144	134.312	0	12	127.261	134.312	0	12	130.111	134.312	0	12	125.925	134.312	0	60	0.382059	0.573088	71.5	1	1	54.5	0.220028	0.573088
CITL	Citrate lyase	12	500	500	0	12	500	500	0	12	500	500	0	12	500	500	0	72	1	1	72	1	1	72	1	1
CKc_cho	ATP Creatine kinase (c)	12	26.7849	5	0	12	96.411	5	0	12	26.7849	5	0	12	96.6272	5	0	92	0.112279	0.168419	72	1	1	92	0.112279	0.168419
CLPNDCPT1	Carnitine O-palmitoyltransferase	12	84.1826	84.3403	0	12	80.8801	84.3403	0	12	83.8399	84.3403	0	12	81.555	84.3403	0	48	0.0740631	0.222189	71.5	1	1	53.5	0.194989	0.292484
CLPNDCPT2	Carnitine transferase	12	84.1826	84.3403	0	12	80.8801	84.3403	0	12	83.8399	84.3403	0	12	81.555	84.3403	0	48	0.0740631	0.222189	71.5	1	1	53.5	0.194989	0.292484
CLPNDCRNt	Transport into the mitochondria (carnitine)	12	0	0	0	12	0	0	0	12	0	0	0	12	0	0	0	72	1	1	72	1	1	72	1	1
CLS_hs	Cardiolipin synthase (homo sapiens)	12	2.02593	2.01064	0	12	1.89241	2.01064	0	12	1.86395	2.01064	0	12	2.08276	2.01064	0	76	0.790214	0.790214	63.5	0.543592	0.790214	93.5	0.129765	0.389294
CMPSASn	CMP sialic acid synthase, nuclear	12	49.4143	51.8508	0	12	45.4006	51.8508	0	12	95.2023	51.8508	0	12	44.523	51.8508	0	56	0.238738	0.358107	81.5	0.494409	0.494409	50.5	0.129765	0.358107
COQ3m	Methyltransferase COQ3	12	5	5	0	12	5	5	0	12	5	5	0	12	5	5	0	72	1	1	72	1	1	72	1	1
COQ5m	Ubiquinone biosynthesis methyltransferase COQ5	12	5	5	0	12	5	5	0	12	5	5	0	12	5	5	0	72	1	1	72	1	1	72	1	1
COQ6m	Ubiquinone biosynthesis monooxgenase COQ6	12	5	5	0	12	5	5	0	12	5	5	0	12	5	5	0	72	1	1	72	1	1	72	1	1
COQ7m	Ubiquinone biosynthesis COQ7	12	5	5	0	12	5	5	0	12	5	5	0	12	5	5	0	72	1	1	72	1	1	72	1	1
CORE2GTg	Core 2 acetylglucosaminyltransferase, Golgi apparatus	12	10.3998	10.6498	0	12	10.1094	10.6498	0	12	10.3264	10.6498	0	12	10.0025	10.6498	0	60	0.382059	0.573088	71.5	1	1	54.5	0.220028	0.573088
CORE3GTg	Core 3 beta-GlcNAc-transferase, Golgi apparatus	12	9.675	9.91043	0	12	9.40154	9.91043	0	12	9.60576	9.91043	0	12	9.30072	9.91043	0	60	0.382059	0.573088	71.5	1	1	54.5	0.220028	0.573088
CORE4GTg	Core 4 beta6-GalNAc-transferase, Golgi apparatus	12	9.675	9.91043	0	12	9.40154	9.91043	0	12	9.60576	9.91043	0	12	9.30072	9.91043	0	60	0.382059	0.573088	71.5	1	1	54.5	0.220028	0.573088
COUCOAFm	P coumaroyl CoA formation	12	5	5	0	12	5	5	0	12	4.58333	5	0	12	5	5	0	72	1	1	66	0.359317	1	72	1	1
CPK1	Adenylate kinase	12	0	0	0	12	0	0	0	12	0	0	0	12	0	0	0	72	1	1	72	1	1	72	1	1
CPPPGO	Coproporphyrinogen oxidase (O2 required)	12	15	15	0	12	15	15	0	12	15	15	0	12	15	15	0	72	1	1	72	1	1	72	1	1
CPS_m	Carbamoyl phosphate synthase (ammonia)	12	170.273	155.612	0	12	175.894	155.612	0	12	176.453	155.612	0	12	182.736	155.612	0	80	0.568629	0.568629	81.5	0.494409	0.568629	85.5	0.349288	0.568629
CRMte	Ceramide Diffusion	12	15.645	0	0	12	0	0	0	12	0	0	0	12	15.645	0	0	66	0.359317	0.538976	66	0.359317	0.538976	72	1	1
CRTNsyn_cho	Creatinine synthase	12	0	0	0	12	0	0	0	12	0.416667	0	0	12	0	0	0	72	1	1	78	0.359317	1	72	1	1
CRVS1tev	Exit of cerivastatin-M1 into hepatic vein	12	-191.902	-190.061	0	12	-197.499	-190.061	0	12	-193.179	-190.061	0	12	-198.319	-190.061	0	56	0.238738	0.358107	70.5	0.93948	0.93948	50.5	0.129765	0.358107
CRVSATPtu	Efflux of cerivastatin by P-gp or BCRP from the enterocytes into lumen	12	191.902	190.061	0	12	197.499	190.061	0	12	193.179	190.061	0	12	198.319	190.061	0	88	0.238738	0.358107	73.5	0.93948	0.93948	93.5	0.129765	0.358107
CRVSM1hr	Beta-glucuronidase of cerivastatin-M1-glucuronide to M1 form	12	309.53	315.846	0	12	280.3	315.846	0	12	293.962	315.846	0	12	283.756	315.846	0	48	0.0740631	0.222189	60.5	0.403627	0.403627	56.5	0.280157	0.403627
CRVSM1teb	Efflux of cerivastatin-M1 into bile	12	191.902	190.061	0	12	197.499	190.061	0	12	193.179	190.061	0	12	198.319	190.061	0	88	0.238738	0.358107	73.5	0.93948	0.93948	93.5	0.129765	0.358107
CRVSM23hr	Beta-glucuronidase of cerivastatin-M23-glucuronide to M23 form	12	309.53	315.846	0	12	280.3	315.846	0	12	293.962	315.846	0	12	283.756	315.846	0	48	0.0740631	0.222189	60.5	0.403627	0.403627	56.5	0.280157	0.403627
CRVSM23teb	Efflux of cerivastatin-M23 into bile	12	191.902	190.061	0	12	197.499	190.061	0	12	193.179	190.061	0	12	198.319	190.061	0	88	0.238738	0.358107	73.5	0.93948	0.93948	93.5	0.129765	0.358107
CRVSM23tev	Exit of cerivastatin-M23 into hepatic vein	12	-191.902	-190.061	0	12	-197.499	-190.061	0	12	-193.179	-190.061	0	12	-198.319	-190.061	0	56	0.238738	0.358107	70.5	0.93948	0.93948	50.5	0.129765	0.358107
CRVSM24teb	Efflux of cerivastatin-M24 into bile	12	191.902	190.061	0	12	197.499	190.061	0	12	193.179	190.061	0	12	198.319	190.061	0	88	0.238738	0.358107	73.5	0.93948	0.93948	93.5	0.129765	0.358107
CRVSM24tev	Exit of cerivastatin-M24 into hepatic vein	12	-191.902	-190.061	0	12	-197.499	-190.061	0	12	-193.179	-190.061	0	12	-198.319	-190.061	0	56	0.238738	0.358107	70.5	0.93948	0.93948	50.5	0.129765	0.358107
CRVSthc	Cerivastatin uptake by hepatocytes	12	0	0	0	12	53.0991	0	0	12	16.6253	0	0	12	70.7988	0	0	90	0.0780182	0.117027	78	0.359317	0.359317	96	0.0357219	0.107166
CRVStu	Cerivastatin uptake by enterocytes	12	0	0	0	12	0	0	0	12	0	0	0	12	0	0	0	72	1	1	72	1	1	72	1	1
CSAPASEly	Chondroitin sulfate A proteoglycan protease, lysosome (endosome)	12	14.3043	14.5426	0	12	13.9475	14.5426	0	12	14.2212	14.5426	0	12	13.8787	14.5426	0	60	0.382059	0.573088	70.5	0.93948	0.93948	54.5	0.220966	0.573088
CSAtd	Uptake of cyclosporine by the enterocytes	12	191.902	190.061	0	12	197.499	190.061	0	12	193.179	190.061	0	12	198.319	190.061	0	88	0.238738	0.358107	73.5	0.93948	0.93948	93.5	0.129765	0.358107
CSAtu	Efflux of cyclosporine by P-gp from the enterocytes into lumen	12	191.902	190.061	0	12	197.499	190.061	0	12	193.179	190.061	0	12	198.319	190.061	0	88	0.238738	0.358107	73.5	0.93948	0.93948	93.5	0.129765	0.358107
CSBPASEly	Chondroitin sulfate B proteoglycan protease, lysosome (endosome)	12	5	5	0	12	5	5	0	12	5	5	0	12	5	5	0	72	1	1	72	1	1	72	1	1
CSCPASEly	Chondroitin sulfate C proteoglycan protease, lysosome (endosome)	12	14.3043	14.5426	0	12	13.9475	14.5426	0	12	14.2212	14.5426	0	12	13.8787	14.5426	0	60	0.382059	0.573088	70.5	0.93948	0.93948	54.5	0.220966	0.573088
CSDPASEly	Chondroitin sulfate D proteoglycan protease, lysosome (endosome)	12	11.8392	12.0562	0	12	11.572	12.0562	0	12	11.7858	12.0562	0	12	11.4914	12.0562	0	60	0.382059	0.573088	71.5	1	1	54.5	0.220966	0.573088
CSEPASEly	Chondroitin sulfate E proteoglycan protease, lysosome (endosome)	12	10.9001	11.1067	0	12	10.662	11.1067	0	12	10.8544	11.1067	0	12	10.5799	11.1067	0	60	0.382059	0.573088	71.5	1	1	54.5	0.220028	0.573088
CSm	Citrate synthase	12	500	500	0	12	500	500	0	12	500	500	0	12	500	500	0	72	1	1	72	1	1	72	1	1
CSNAT2m	Carnitine O-aceyltransferase, mitochondrial	12	0	0	0	12	0	0	0	12	0	0	0	12	0	0	0	72	1	1	72	1	1	72	1	1
CSNAT2x	Carnitine dimethyl nonanoyl transferase, revsible, peroxisomal	12	0	0	0	12	0	0	0	12	0	0	0	12	0	0	0	72	1	1	72	1	1	72	1	1
CSNAT3x	Carnitine O-aceyltransferase, peroxisomal	12	500	500	0	12	500	500	0	12	500	500	0	12	500	500	0	72	1	1	72	1	1	72	1	1
CSNATer	Carnitine O-acetyltransferase, endolasmic reticulum	12	0	0	0	12	0	0	0	12	0	0	0	12	0	0	0	72	1	1	72	1	1	72	1	1
CSNATm	Carnitine O aceyltransferase mitochondrial	12	0	0	0	12	0	0	0	12	0	0	0	12	0	0	0	72	1	1	72	1	1	72	1	1
CSNATp	Carnitine O acetyltransferase reverse direction peroxisomal	12	0	0	0	12	0	0	0	12	0	0	0	12	0	0	0	72	1	1	72	1	1	72	1	1
CSNATr	Carnitine O acetyltransferase	12	0	0	0	12	0	0	0	12	0	0	0	12	0	0	0	72	1	1	72	1	1	72	1	1
CTPS1	CTP synthase NH3	12	191.902	190.061	0	12	197.499	190.061	0	12	193.179	190.061	0	12	198.319	190.061	0	88	0.238738	0.358107	73.5	0.93948	0.93948	93.5	0.129765	0.358107
CTPS2	CTP synthase (glutamine)	12	122.147	120.099	0	12	122.968	120.099	0	12	123.994	120.099	0	12	123.057	120.099	0	84	0.382059	0.382059	84.5	0.362251	0.382059	89.5	0.220028	0.382059
CVM1GLUChc	Glucuronidation of cerivastatin-M1	12	309.53	315.846	0	12	280.3	315.846	0	12	293.962	315.846	0	12	283.756	315.846	0	48	0.0740631	0.222189	60.5	0.403627	0.403627	56.5	0.280157	0.403627
CVM23GLUChc	Glucuronidation of cerivastatin-M23	12	309.53	315.846	0	12	280.3	315.846	0	12	293.962	315.846	0	12	283.756	315.846	0	48	0.0740631	0.222189	60.5	0.403627	0.403627	56.5	0.280157	0.403627
CYOOm2i	CYOOm2i	12	500	500	0	12	500	500	0	12	500	500	0	12	500	500	0	72	1	1	72	1	1	72	1	1
CYOOm3i	CYOOm3i	12	500	500	0	12	500	500	0	12	500	500	0	12	500	500	0	72	1	1	72	1	1	72	1	1
CYOR_u10mi	CYOR u10mi	12	415.699	416.667	0	12	410.4	416.667	0	12	414.287	416.667	0	12	410.559	416.667	0	52	0.112279	0.168419	65	0.513856	0.513856	46	0.0525047	0.157514
CYSAMO_cho	Cysteamine oxygenase	12	97.1642	99.4263	0	12	94.0521	99.4263	0	12	95.5441	99.4263	0	12	93.1693	99.4263	0	60	0.382059	0.447711	61.5	0.447711	0.447711	54.5	0.220028	0.447711
CYSASNMETr	Metabolism (Formation/Degradation) of CysAsnMet	12	-5	-5	0	12	-4.58333	-5	0	12	-5	-5	0	12	-5	-5	0	78	0.359317	1	72	1	1	72	1	1
CYSASPPHEr	Metabolism (Formation/Degradation) of CysAspPhe	12	-5	-5	0	12	-5	-5	0	12	-5	-5	0	12	-5	-5	0	72	1	1	72	1	1	72	1	1
CYSCYSr	Metabolism (Formation/Degradation) of CysCys	12	-5	-5	0	12	-4.58333	-5	0	12	-5	-5	0	12	-5	-5	0	78	0.359317	1	72	1	1	72	1	1
CYSGLNMETr	Metabolism (Formation/Degradation) of CysGlnMet	12	-5	-5	0	12	-4.58333	-5	0	12	-5	-5	0	12	-5	-5	0	78	0.359317	1	72	1	1	72	1	1
CYSGLTH	Glutathione:cystine oxidoreductase	12	0	0	0	12	0	0	0	12	0	0	0	12	0	0	0	72	1	1	72	1	1	72	1	1
CYSGLUHISr	Metabolism (Formation/Degradation) of CysGluHis	12	-5	-5	0	12	-4.58333	-5	0	12	-5	-5	0	12	-5	-5	0	78	0.359317	1	72	1	1	72	1	1
CYSGLUTRPr	Metabolism (Formation/Degradation) of CysGluTrp	12	-5	-5	0	12	-4.58333	-5	0	12	-5	-5	0	12	-5	-5	0	78	0.359317	1	72	1	1	72	1	1
CYSGLYPTASEe_1	Cysteinylglycine Dipeptidase	12	63.9672	63.3536	0	12	65.8329	63.3536	0	12	64.3931	63.3536	0	12	66.1063	63.3536	0	88	0.238738	0.358107	73.5	0.93948	0.93948	93.5	0.129765	0.358107
CYSLEUTHRr	Metabolism (Formation/Degradation) of CysLeuThr	12	-5	-5	0	12	-4.58333	-5	0	12	-5	-5	0	12	-5	-5	0	78	0.359317	1	72	1	1	72	1	1
CYSO	Cysteine oxidase	12	306.933	315.437	0	12	290.921	315.437	0	12	295.232	315.437	0	12	291.455	315.437	0	59	0.342052	0.342052	58.5	0.323639	0.342052	54.5	0.220966	0.342052
CYSSERMETr	Metabolism (Formation/Degradation) of CysSerMet	12	-5	-5	0	12	-4.58333	-5	0	12	-5	-5	0	12	-5	-5	0	78	0.359317	1	72	1	1	72	1	1
CYSTA	Cysteine transaminase	12	139.732	143.085	0	12	136.433	143.085	0	12	138.813	143.085	0	12	135.847	143.085	0	60	0.382059	0.573088	72.5	1	1	54.5	0.220028	0.573088
CYSTGL	Cystathionine g lyase	12	40	40	0	12	38.3333	40	0	12	39.1667	40	0	12	39.5833	40	0	48	0.0357219	0.107166	66	0.359317	0.359317	66	0.359317	0.359317
CYSTS	Cystathionine beta synthase	12	40	40	0	12	38.3333	40	0	12	39.1667	40	0	12	39.5833	40	0	48	0.0357219	0.107166	66	0.359317	0.359317	66	0.359317	0.359317
CYSTYRASNr	Metabolism (Formation/Degradation) of CystyrAsn	12	-5	-5	0	12	-4.58333	-5	0	12	-5	-5	0	12	-5	-5	0	78	0.359317	1	72	1	1	72	1	1
CYTD	Cytidine deaminase	12	500	500	0	12	500	500	0	12	500	500	0	12	500	500	0	72	1	1	72	1	1	72	1	1
CYTDK1	ATP:cytidine 5'-phosphotransferase	12	500	500	0	12	500	500	0	12	500	500	0	12	500	500	0	72	1	1	72	1	1	72	1	1
CYTDK2	Cytidine kinase (GTP)	12	500	500	0	12	500	500	0	12	500	500	0	12	500	500	0	72	1	1	72	1	1	72	1	1
CYTDK2m	Cytidine kinase (ATP), mitochondrial	12	478.618	500	0	12	448.743	500	0	12	465.364	500	0	12	448.003	500	0	60	0.382059	0.403627	60.5	0.403627	0.403627	54.5	0.220966	0.403627
CYTDn	Cytidine deaminase, nuclear	12	458.333	500	0	12	458.333	500	0	12	458.333	500	0	12	500	500	0	72	1	1	72	1	1	78	0.359317	1
CYTK1	Cytidylate kinase (CMP)	12	0	0	0	12	0	0	0	12	0	0	0	12	0	0	0	72	1	1	72	1	1	72	1	1
CYTK10	Cytidylate kinase (CMP,dGTP)	12	0	0	0	12	0	0	0	12	0	0	0	12	0	0	0	72	1	1	72	1	1	72	1	1
CYTK10n	Cytidylate kinase (CMP,dGTP),nuclear	12	0	0	0	12	0	0	0	12	0	0	0	12	0	0	0	72	1	1	72	1	1	72	1	1
CYTK11	Cytidylate kinase (dCMP,dGTP)	12	0	0	0	12	0	0	0	12	0	0	0	12	0	0	0	72	1	1	72	1	1	72	1	1
CYTK11n	Cytidylate kinase (dCMP,dGTP),nuclear	12	0	0	0	12	0	0	0	12	0	0	0	12	0	0	0	72	1	1	72	1	1	72	1	1
CYTK12	Cytidylate kinase (dCMP,dCTP)	12	0	0	0	12	0	0	0	12	0	0	0	12	0	0	0	72	1	1	72	1	1	72	1	1
CYTK12n	Cytidylate kinase (dCMP,dCTP),nuclear	12	0	0	0	12	0	0	0	12	0	0	0	12	0	0	0	72	1	1	72	1	1	72	1	1
CYTK13	Cytidylate kinase (dCMP,dATP)	12	0	0	0	12	0	0	0	12	0	0	0	12	0	0	0	72	1	1	72	1	1	72	1	1
CYTK13n	Cytidylate kinase (dCMP,dATP),nuclear	12	0	0	0	12	0	0	0	12	0	0	0	12	0	0	0	72	1	1	72	1	1	72	1	1
CYTK14	Cytidylate kinase (dCMP,UTP)	12	0	0	0	12	0	0	0	12	0	0	0	12	0	0	0	72	1	1	72	1	1	72	1	1
CYTK14n	Cytidylate kinase (dCMP,CTP),nuclear	12	0	0	0	12	0	0	0	12	0	0	0	12	0	0	0	72	1	1	72	1	1	72	1	1
CYTK1m	Cytidylate kinase (CMP),mitochondrial	12	478.648	500	0	12	449.059	500	0	12	465.532	500	0	12	448.222	500	0	60	0.382059	0.447711	61.5	0.447711	0.447711	54.5	0.220966	0.447711
CYTK1n	Cytidylate kinase (CMP),nuclear	12	0	0	0	12	0	0	0	12	0	0	0	12	0	0	0	72	1	1	72	1	1	72	1	1
CYTK2	Cytidylate kinase (dCMP)	12	0	0	0	12	0	0	0	12	0	0	0	12	0	0	0	72	1	1	72	1	1	72	1	1
CYTK2_1	Adenylate kinase	12	0	0	0	12	0	0	0	12	0	0	0	12	0	0	0	72	1	1	72	1	1	72	1	1
CYTK2n	Cytidylate kinase (dCMP),nuclear	12	0	0	0	12	0	0	0	12	0	0	0	12	0	0	0	72	1	1	72	1	1	72	1	1
CYTK3	Cytidylate kinase (CMP)(GTP)	12	0	0	0	12	0	0	0	12	0	0	0	12	0	0	0	72	1	1	72	1	1	72	1	1
CYTK3n	Cytidylate kinase (dCMP,CTP),nuclear	12	0	0	0	12	0	0	0	12	0	0	0	12	0	0	0	72	1	1	72	1	1	72	1	1
CYTK4	Cytidylate kinase (dCMP)(GTP)	12	0	0	0	12	0	0	0	12	0	0	0	12	0	0	0	72	1	1	72	1	1	72	1	1
CYTK4n	Cytidylate kinase (dCMP,GTP),nuclear	12	0	0	0	12	0	0	0	12	0	0	0	12	0	0	0	72	1	1	72	1	1	72	1	1
CYTK5n	Cytidylate kinase (CMP),nuclear	12	0	0	0	12	0	0	0	12	0	0	0	12	0	0	0	72	1	1	72	1	1	72	1	1
CYTK6n	Cytidylate kinase (CMP,CTP),nuclear	12	0	0	0	12	0	0	0	12	0	0	0	12	0	0	0	72	1	1	72	1	1	72	1	1
CYTK7	Cytidylate kinase (CMP,UTP)	12	0	0	0	12	0	0	0	12	0	0	0	12	0	0	0	72	1	1	72	1	1	72	1	1
CYTK7n	Cytidylate kinase (CMP,UTP),nuclear	12	0	0	0	12	0	0	0	12	0	0	0	12	0	0	0	72	1	1	72	1	1	72	1	1
CYTK8	Cytidylate kinase (CMP,dATP)	12	0	0	0	12	0	0	0	12	0	0	0	12	0	0	0	72	1	1	72	1	1	72	1	1
CYTK8n	Cytidylate kinase (CMP,dATP),nuclear	12	0	0	0	12	0	0	0	12	0	0	0	12	0	0	0	72	1	1	72	1	1	72	1	1
CYTK9	Cytidylate kinase (CMP,dCTP)	12	0	0	0	12	0	0	0	12	0	0	0	12	0	0	0	72	1	1	72	1	1	72	1	1
CYTK9n	Cytidylate kinase (CMP,dCTP),nuclear	12	0	0	0	12	0	0	0	12	0	0	0	12	0	0	0	72	1	1	72	1	1	72	1	1
D3AIBTm	D-3-Amino-isobutanoate:pyruvate aminotransferase, mitochondrial	12	0	0	0	12	0	0	0	12	0	0	0	12	0	0	0	72	1	1	72	1	1	72	1	1
DACGST	2, 3-Dihydro-1H-Indole-5, 6-Dione Glutathione Conjugation	12	83.3698	83.5099	0	12	84.0909	83.5099	0	12	83.548	83.5099	0	12	84.129	83.5099	0	96	0.0740631	0.111095	62.5	0.494409	0.494409	101.5	0.036422	0.109266
DACT	2, 3-Dihydro-1H-Indole-5, 6-Dione Tautomerization	12	-500	-500	0	12	-500	-500	0	12	-500	-500	0	12	-500	-500	0	72	1	1	72	1	1	72	1	1
DADA	Deoxyadenosine deaminase	12	318.705	324.634	0	12	308.071	324.634	0	12	313.936	324.634	0	12	305.602	324.634	0	52	0.138291	0.414873	71.5	1	1	57.5	0.313469	0.470204
DADAe	Deoxyadenosine deaminase, extracellular	12	318.705	324.634	0	12	308.071	324.634	0	12	313.936	324.634	0	12	305.602	324.634	0	52	0.138291	0.414873	71.5	1	1	57.5	0.313469	0.470204
DADK	Deoxyadenylate kinase	12	0	0	0	12	-77.5332	0	0	12	-66.054	0	0	12	-25.8444	0	0	54	0.0780182	0.234055	60	0.166225	0.249337	66	0.359317	0.359317
DADNK	Deoxyadenosine kinase	12	0	0	0	12	0	0	0	12	0	0	0	12	0	0	0	72	1	1	72	1	1	72	1	1
DAGK_hs	Diacylglycerol phosphate kinase (homo sapiens)	12	231.238	236.109	0	12	230.247	236.109	0	12	235.578	236.109	0	12	227.023	236.109	0	64	0.568629	0.568629	83.5	0.403627	0.568629	57.5	0.312486	0.568629
DAGKn_hs	Diacylglycerol phosphate kinase (homo sapiens)	12	204.775	205.268	0	12	207.935	205.268	0	12	211.218	205.268	0	12	207.598	205.268	0	104	0.0166522	0.0499565	93.5	0.110847	0.110847	97.5	0.0712929	0.106939
DASCBR_1	Dehydroascorbate Reductase	12	500	500	0	12	500	500	0	12	500	500	0	12	500	500	0	72	1	1	72	1	1	72	1	1
DCA24GSc	UDP-Glucuronosyltransferase (UGT) cytosolic (deoxycholic acid)	12	492.279	500	0	12	458.425	500	0	12	480.859	500	0	12	462.089	500	0	52	0.112279	0.168419	65.5	0.546494	0.546494	52	0.112279	0.168419
DCA24GSr	UDP-Glucuronosyltransferase (UGT) ER (deoxycholic acid)	12	499.242	500	0	12	489.111	500	0	12	498.823	500	0	12	499.737	500	0	55	0.179039	0.537118	66.5	0.615303	0.922954	72.5	1	1
DCA3GSc	UDP-Glucuronosyltransferase (UGT) cytosolic (deoxycholic acid)	12	492.279	500	0	12	458.425	500	0	12	480.859	500	0	12	462.089	500	0	52	0.112279	0.168419	65.5	0.546494	0.546494	52	0.112279	0.168419
DCA3GSr	UDP-Glucuronosyltransferase (UGT) ER (deoxycholic acid)	12	499.242	500	0	12	489.111	500	0	12	498.823	500	0	12	499.737	500	0	55	0.179039	0.537118	66.5	0.615303	0.922954	72.5	1	1
DCASULT	Deoxycholic acid sulfotransferase	12	14.6337	5	0	12	32.578	5	0	12	33.4526	5	0	12	51.4044	5	0	82.5	0.372998	0.372998	83.5	0.328106	0.372998	94	0.101311	0.303933
DCATDc	Transport of Decanoate (n-C10:0) into the cell by diffusion	12	191.902	190.061	0	12	197.499	190.061	0	12	193.179	190.061	0	12	198.319	190.061	0	88	0.238738	0.358107	73.5	0.93948	0.93948	93.5	0.129765	0.358107
DCIm	Dodecenoyl-Coenzyme A delta isomerase	12	-224.186	-226.165	0	12	-215.432	-226.165	0	12	-221.426	-226.165	0	12	-215.394	-226.165	0	88	0.238738	0.358107	83.5	0.403627	0.403627	93.5	0.130546	0.358107
DCK1m	Deoxycytidine kinase, mitochondrial (ATP)	12	0	0	0	12	0	0	0	12	0	0	0	12	0	0	0	72	1	1	72	1	1	72	1	1
DCK1n	Deoxycytidine kinase, nuclear (ATP)	12	0	0	0	12	0	0	0	12	0	0	0	12	0	0	0	72	1	1	72	1	1	72	1	1
DCK2n	Deoxycytidine kinase, nuclear (UTP)	12	0	0	0	12	0	0	0	12	0	0	0	12	0	0	0	72	1	1	72	1	1	72	1	1
DCMPDA	DCMP deaminase	12	-28.914	-30.8701	0	12	-22.9568	-30.8701	0	12	-27.3206	-30.8701	0	12	-22.346	-30.8701	0	88	0.238738	0.358107	74.5	0.879307	0.879307	93.5	0.129765	0.358107
DCSPTN1CPT1	Carnitine O-palmitoyltransferase	12	118.112	119.604	0	12	114.257	119.604	0	12	116.085	119.604	0	12	114.033	119.604	0	56	0.238738	0.358107	59.5	0.362251	0.362251	50.5	0.129765	0.358107
DCSPTN1CPT2	Carnitine transferase	12	118.112	119.604	0	12	114.257	119.604	0	12	116.085	119.604	0	12	114.033	119.604	0	56	0.238738	0.358107	59.5	0.362251	0.362251	50.5	0.129765	0.358107
DCSPTN1CRNt	Transport into the mitochondria (carnitine)	12	0	0	0	12	0	0	0	12	0	0	0	12	0	0	0	72	1	1	72	1	1	72	1	1
DCT	Dopachrome tautomerase	12	250	250	0	12	250	250	0	12	250	250	0	12	250	250	0	72	1	1	72	1	1	72	1	1
DCTPD	DCTP deaminase	12	41.6667	0	0	12	41.6667	0	0	12	83.3333	0	0	12	125	0	0	72	1	1	78	0.57967	0.869505	84	0.304092	0.869505
DCYTD	Deoxycytidine deaminase	12	500	500	0	12	500	500	0	12	500	500	0	12	500	500	0	72	1	1	72	1	1	72	1	1
DCYTDn	Deoxycytidine deaminase, nuclear	12	458.333	500	0	12	333.333	500	0	12	375	500	0	12	333.333	500	0	54	0.151252	0.226878	60	0.304092	0.304092	54	0.151252	0.226878
DDPGAm	2-dehydro-3-deoxy-phosphogluconate aldolase, mitochondrial	12	150.596	147.204	0	12	146.025	147.204	0	12	151.495	147.204	0	12	147.821	147.204	0	40	0.0166522	0.0499565	82.5	0.447711	0.447711	46.5	0.0718693	0.107804
DES21	Sphingolipid C-4 Hydroxylase (Des2)	12	138.44	148.64	0	12	132.389	148.64	0	12	134.05	148.64	0	12	129.625	148.64	0	60	0.382059	0.573088	70.5	0.93948	0.93948	54.5	0.220028	0.573088
DESAT14_9	Desaturation of Myristic Acid to 9-Tetradecenoic Acid	12	241.413	251.976	0	12	222.6	251.976	0	12	236.016	251.976	0	12	218.707	251.976	0	56	0.238738	0.358107	69.5	0.879307	0.879307	50.5	0.129765	0.358107
DESAT16	Palmitoyl CoA desaturase n C160CoA n C161CoA	12	250.068	255.278	0	12	239.942	255.278	0	12	247.839	255.278	0	12	238.339	255.278	0	56	0.238738	0.358107	70.5	0.93948	0.93948	50.5	0.129765	0.358107
DESAT16_2	Palmitoyl-CoA desaturase (n-C16:0CoA -> n-C16:1CoA)	12	250.068	255.278	0	12	239.942	255.278	0	12	247.839	255.278	0	12	238.339	255.278	0	56	0.238738	0.358107	70.5	0.93948	0.93948	50.5	0.129765	0.358107
DESAT18	Stearoyl CoA desaturase n C180CoA n C181CoA	12	486.978	500	0	12	454.227	500	0	12	475.787	500	0	12	449.294	500	0	56	0.238738	0.358107	65.5	0.625555	0.625555	50.5	0.130546	0.358107
DESAT18_10	Fatty acyl-CoA desaturase (n-C18:2CoA -> n-C18:3CoA)	12	254.142	264.114	0	12	234.249	264.114	0	12	248.842	264.114	0	12	231.86	264.114	0	56	0.238738	0.358107	70.5	0.93948	0.93948	50.5	0.129765	0.358107
DESAT18_11	Stearoyl Coenzyme A Desaturase (N-C18:0CoA -> N-C18:1CoA)	12	203.802	207.588	0	12	193.314	207.588	0	12	201.138	207.588	0	12	192.209	207.588	0	56	0.238738	0.358107	69.5	0.879307	0.879307	50.5	0.130546	0.358107
DESAT18_12	Fatty Acyl Coenzyme A Desaturase (N-C18:1CoA -> N-C18:2CoA)	12	112.052	114.001	0	12	105.956	114.001	0	12	110.898	114.001	0	12	105.315	114.001	0	56	0.238738	0.358107	71.5	1	1	49.5	0.113205	0.339614
DESAT18_3	Stearoyl-CoA desaturase (n-C18:0CoA -> n-C18:1CoA)	12	486.978	500	0	12	454.227	500	0	12	475.787	500	0	12	449.294	500	0	56	0.238738	0.358107	65.5	0.625555	0.625555	50.5	0.130546	0.358107
DESAT18_5	Stearoyl-CoA desaturase (n-C18:0CoA -> n-C18:1CoA)	12	486.978	500	0	12	454.346	500	0	12	475.07	500	0	12	449.294	500	0	56	0.238738	0.358107	64.5	0.569136	0.569136	50.5	0.130546	0.358107
DESAT18_6	Fatty acyl-CoA desaturase (n-C18:1CoA -> n-C18:2CoA)	12	131.131	132.584	0	12	125.388	132.584	0	12	129.825	132.584	0	12	125.283	132.584	0	56	0.238738	0.358107	69.5	0.879307	0.879307	50.5	0.130546	0.358107
DESAT18_8	Fatty acyl-CoA desaturase (n-C18:1CoA -> n-C18:2CoA)	12	130.809	132.206	0	12	125.136	132.206	0	12	127.363	132.206	0	12	125.007	132.206	0	56	0.238738	0.358107	68.5	0.819824	0.819824	50.5	0.130546	0.358107
DESAT18_9	Linoleoyl-CoA, hydrogen-donor:oxygen oxidoreductase	12	486.978	500	0	12	454.227	500	0	12	475.787	500	0	12	449.294	500	0	56	0.238738	0.358107	65.5	0.625555	0.625555	50.5	0.130546	0.358107
DESAT20_1	Fatty acyl-CoA desaturase (n-C20:3CoA -> n-C20:4CoA)	12	189.572	191.919	0	12	182.314	191.919	0	12	185.619	191.919	0	12	181.759	191.919	0	56	0.238738	0.323639	58.5	0.323639	0.323639	50.5	0.130546	0.323639
DESAT20_2	Fatty acyl-CoA desaturase (n-C20:4CoA -> n-C20:5CoA)	12	236.223	239.208	0	12	228.515	239.208	0	12	232.171	239.208	0	12	228.067	239.208	0	56	0.238738	0.358107	59.5	0.362251	0.362251	50.5	0.129765	0.358107
DESAT22_1p	Fatty acyl-CoA desaturase (n-C22:4CoA -> n-C22:5CoA)	12	99.67	119.604	0	12	88.3628	119.604	0	12	107.382	119.604	0	12	95.6637	119.604	0	61	0.422001	0.518227	63	0.518227	0.518227	57	0.295026	0.518227
DGAT	Diacylglycerol acyltransferase	12	364.435	385.434	0	12	332.404	385.434	0	12	352.722	385.434	0	12	324.52	385.434	0	56	0.238738	0.358107	71.5	1	1	50.5	0.129765	0.358107
DGK1	Deoxyguanylate kinase (dGMP:ATP)	12	-218.051	-234.811	0	12	-189.8	-234.811	0	12	-205.424	-234.811	0	12	-184.082	-234.811	0	88	0.238738	0.358107	84.5	0.362251	0.362251	93.5	0.130546	0.358107
DGK2m	Deoxyguanylate kinase (dGMP:dATP) (mitochondrial)	12	222.152	211.23	0	12	229.533	211.23	0	12	227.91	211.23	0	12	236.248	211.23	0	84	0.382059	0.403627	83.5	0.403627	0.403627	90.5	0.194989	0.403627
DGNSK	Deoxyguanosine kinase	12	192.163	190.061	0	12	197.499	190.061	0	12	193.841	190.061	0	12	198.319	190.061	0	88	0.238738	0.358107	73.5	0.93948	0.93948	93.5	0.129765	0.358107
DGNSKm	Deoxyguanosine kinase	12	222.152	211.23	0	12	229.533	211.23	0	12	227.91	211.23	0	12	236.248	211.23	0	84	0.382059	0.403627	83.5	0.403627	0.403627	90.5	0.194989	0.403627
DGULND	Dehydro-L-gulonate decarboxylase	12	288.726	304.627	0	12	267.912	304.627	0	12	281.591	304.627	0	12	262.647	304.627	0	56	0.238738	0.358107	71.5	1	1	53.5	0.194989	0.358107
DHAOX_c	Dehydroascorbate oxidoreductase	12	0	0	0	12	125	0	0	12	41.6667	0	0	12	166.667	0	0	90	0.0780182	0.117027	78	0.359317	0.359317	96	0.0357219	0.107166
DHCR241r	24-dehydrocholesterol reductase [Precursor]	12	15.7308	16.1625	0	12	15.1122	16.1625	0	12	15.4779	16.1625	0	12	14.9561	16.1625	0	59	0.342052	0.513078	70.5	0.93948	0.93948	54.5	0.220028	0.513078
DHCR242r	24-dehydrocholesterol reductase [Precursor]	12	500	500	0	12	500	500	0	12	500	500	0	12	500	500	0	72	1	1	72	1	1	72	1	1
DHCR243r	24-dehydrocholesterol reductase [Precursor]	12	15.6406	16.0838	0	12	15.0551	16.0838	0	12	15.3978	16.0838	0	12	14.8961	16.0838	0	60	0.382059	0.573088	70.5	0.93948	0.93948	54.5	0.220028	0.573088
DHCR71r	7-dehydrocholesterol reductase	12	15.6406	16.0838	0	12	15.0551	16.0838	0	12	15.3978	16.0838	0	12	14.8961	16.0838	0	60	0.382059	0.573088	70.5	0.93948	0.93948	54.5	0.220028	0.573088
DHCR72r	7-dehydrocholesterol reductase	12	418.904	500	0	12	365.183	500	0	12	373.174	500	0	12	297.181	500	0	61	0.424813	0.447711	61.5	0.447711	0.447711	54.5	0.220028	0.447711
DHCRD1	Dihydroceramide desaturase	12	273.703	281.547	0	12	269.185	281.547	0	12	268.678	281.547	0	12	267.057	281.547	0	60	0.382059	0.403627	60.5	0.403627	0.403627	54.5	0.220028	0.403627
DHCRD2	Dihydroceramide desaturase	12	273.703	281.547	0	12	269.185	281.547	0	12	268.678	281.547	0	12	267.057	281.547	0	60	0.382059	0.403627	60.5	0.403627	0.403627	54.5	0.220028	0.403627
DHDPBMTm	Dihydroxydecaprenylbenzoate methyltransferase	12	5	5	0	12	5	5	0	12	5	5	0	12	5	5	0	72	1	1	72	1	1	72	1	1
DHEASULT	Dehydroepiandrosterone sulfotransferase	12	131.144	134.312	0	12	127.261	134.312	0	12	130.111	134.312	0	12	125.925	134.312	0	60	0.382059	0.573088	71.5	1	1	54.5	0.220028	0.573088
DHFR	Dihydrofolate reductase	12	-101.291	-102.693	0	12	-99.7312	-102.693	0	12	-102.771	-102.693	0	12	-94.4615	-102.693	0	76	0.790214	0.93948	73.5	0.93948	0.93948	94.5	0.113205	0.339614
DHFR2i	Dihydrofolate reductase (NAD+)	12	500	500	0	12	500	500	0	12	500	500	0	12	500	500	0	72	1	1	72	1	1	72	1	1
DHFRim	Dihydrofolate reductase mitochondrial	12	500	500	0	12	500	500	0	12	500	500	0	12	500	500	0	72	1	1	72	1	1	72	1	1
DHORD9	Dihydoorotic acid dehydrogenase (quinone10)	12	70.4578	71.7748	0	12	68.7633	71.7748	0	12	70.1304	71.7748	0	12	68.268	71.7748	0	60	0.382059	0.573088	70.5	0.93948	0.93948	54.5	0.220028	0.573088
DHORTS	Dihydroorotase	12	-70.4578	-71.7748	0	12	-68.7633	-71.7748	0	12	-70.1304	-71.7748	0	12	-68.268	-71.7748	0	84	0.382059	0.573088	73.5	0.93948	0.93948	89.5	0.220028	0.573088
DHPM1	Dihydropyrimidinase (5,6-dihydrouracil)	12	344.74	339.096	0	12	336.096	339.096	0	12	345.542	339.096	0	12	338.647	339.096	0	40	0.0166522	0.0499565	82.5	0.447711	0.447711	46.5	0.0718693	0.107804
DHPM2	Dihydropyrimidinase (dihydrothymine)	12	387.746	390.241	0	12	396.432	390.241	0	12	386.324	390.241	0	12	398.436	390.241	0	95	0.0872264	0.13084	72.5	1	1	101.5	0.0368036	0.110411
DHPR	6,7-dihydropteridine reductase	12	477.647	488.803	0	12	444.994	488.803	0	12	467.437	488.803	0	12	442.762	488.803	0	56	0.238738	0.358107	70.5	0.93948	0.93948	50.5	0.130546	0.358107
DHPR2	6,7-dihydropteridine reduction	12	0	0	0	12	0	0	0	12	0	0	0	12	91.6641	0	0	72	1	1	72	1	1	90	0.0780182	0.234055
DHRT_ibcoa	Dihydrolipoyllysine-residue (2-methylpropanoyl)transferase, Isobutyryl-CoA forming	12	470.974	471.194	0	12	470.252	471.194	0	12	470.808	471.194	0	12	470.16	471.194	0	56	0.238738	0.358107	70.5	0.93948	0.93948	50.5	0.129765	0.358107
DIDECAETH	Formation of C12:0-Ethanolamide	12	0.833333	0	0	12	1.25	0	0	12	1.25	0	0	12	2.08333	0	0	78	0.651962	0.651962	78	0.651962	0.651962	90	0.19975	0.599251
DIHOLINETH	Formation of Dihomo-Gamma-Linolenoyl Ethanolamide	12	5	5	0	12	4.58333	5	0	12	5	5	0	12	5	5	0	66	0.359317	1	72	1	1	72	1	1
DLNLCGCPT1	Carnitine O-palmitoyltransferase	12	0	0	0	12	0	0	0	12	0	0	0	12	0	0	0	72	1	1	72	1	1	72	1	1
DLNLCGCPT2	Carnitine transferase	12	229.972	221.686	0	12	234.181	221.686	0	12	233.441	221.686	0	12	238.65	221.686	0	80	0.568629	0.568629	81.5	0.494409	0.568629	86.5	0.313469	0.568629
DLNLCGCRNt	Transport into the mitochondria (carnitine)	12	0	0	0	12	0	0	0	12	0	0	0	12	0	0	0	72	1	1	72	1	1	72	1	1
DM_protein_c	DM PROTEIN	12	0	0	0	12	0	0	0	12	0	0	0	12	0	0	0	72	1	1	72	1	1	72	1	1
DMATT	Dimethylallyltranstransferase	12	31.4616	32.325	0	12	30.2245	32.325	0	12	30.9559	32.325	0	12	29.9121	32.325	0	59	0.342052	0.513078	70.5	0.93948	0.93948	54.5	0.220028	0.513078
DMATTx	Dimethylallyltranstransferase	12	31.4616	32.325	0	12	30.2245	32.325	0	12	30.9559	32.325	0	12	29.9121	32.325	0	59	0.342052	0.513078	70.5	0.93948	0.93948	54.5	0.220028	0.513078
DMGDHm	Dimethylglycine dehydrogenase, mitochondrial	12	253.303	254.341	0	12	247.754	254.341	0	12	252.617	254.341	0	12	247.819	254.341	0	48	0.0740631	0.222189	72.5	1	1	53.5	0.194082	0.291123
DMHPTCRNt	2,6 dimethylheptanoyl crn transport	12	0	0	0	12	0	0	0	12	0	0	0	12	0	0	0	72	1	1	72	1	1	72	1	1
DMNONCOACRNCPT1	DMNONCOACRNCPT1	12	0	0	0	12	0	0	0	12	0	0	0	12	0	0	0	72	1	1	72	1	1	72	1	1
DMNONCRNt	4,8 dimethylnonanoyl crn transport	12	0	0	0	12	0	0	0	12	0	0	0	12	0	0	0	72	1	1	72	1	1	72	1	1
DNADDP	Deamino-NAD+ nucleotidohydrolase	12	-135.565	-114.566	0	12	-167.596	-114.566	0	12	-147.278	-114.566	0	12	-175.48	-114.566	0	56	0.238738	0.358107	71.5	1	1	50.5	0.129765	0.358107
DOCO13EFATP	Absorption Or Uptake of 13-Docosenoic Acid into Cells	12	44.7136	45.3506	0	12	43.4014	45.3506	0	12	44.0025	45.3506	0	12	43.1443	45.3506	0	56	0.238738	0.358107	59.5	0.362251	0.362251	50.5	0.129765	0.358107
DOCOHEXETHc	Formation of Docosahexaenoyl Ethanolamide	12	4.58333	5	0	12	5	5	0	12	4.58333	5	0	12	5	5	0	78	0.359317	0.538976	72	1	1	78	0.359317	0.538976
DOCOSACTDe	Uptake of docosanoic acid by cells by diffusion	12	191.902	190.061	0	12	197.499	190.061	0	12	193.179	190.061	0	12	198.319	190.061	0	88	0.238738	0.358107	73.5	0.93948	0.93948	93.5	0.129765	0.358107
DOCOSACTDr	Transport of Docosanoic Acid by Diffusion	12	-135.565	-114.566	0	12	-167.596	-114.566	0	12	-147.278	-114.566	0	12	-175.48	-114.566	0	56	0.238738	0.358107	71.5	1	1	50.5	0.129765	0.358107
DOCOSADIACTD	Transport of Docosanedioic Acid by Diffusion	12	5	5	0	12	5	5	0	12	5	5	0	12	5	5	0	72	1	1	72	1	1	72	1	1
DOCOSDIACTD	Excretion of Docosanedioic Acid	12	5	5	0	12	5	5	0	12	5	5	0	12	5	5	0	72	1	1	72	1	1	72	1	1
DOCTETETH	Formation of Docosatetraenoyl Ethanolamide (22:4, Delta 7, 10, 13, 16)	12	4.58333	5	0	12	3.33333	5	0	12	5	5	0	12	4.16667	5	0	54	0.151252	0.453757	78	0.359317	0.538976	66	0.57967	0.57967
DOLGLCP_Lter	Dolichyl beta-D-glucosyl phosphate flippase (liver)	12	4.95718	5.06129	0	12	4.85957	5.06129	0	12	4.91404	5.06129	0	12	4.81806	5.06129	0	60	0.382059	0.573088	70.5	0.93948	0.93948	54.5	0.220028	0.573088
DOLGPP_Ler	Dolichyl-beta-D-glucosyl-phosphate dolichylphosphohydrolase (liver)	12	375.18	396.063	0	12	343.97	396.063	0	12	363.658	396.063	0	12	336.086	396.063	0	56	0.238738	0.358107	70.5	0.93948	0.93948	50.5	0.129765	0.358107
DOLICHOL_Lter	Dolichol diffusion, human (liver)	12	4.95718	5.06129	0	12	4.85957	5.06129	0	12	4.91404	5.06129	0	12	4.81806	5.06129	0	60	0.382059	0.573088	70.5	0.93948	0.93948	54.5	0.220028	0.573088
DOLICHOL_Uter	Dolichol diffusion, human (uterus)	12	26.1589	20	0	12	40.5398	20	0	12	31.203	20	0	12	40.5266	20	0	88	0.206848	0.310271	77.5	0.615303	0.615303	88	0.205667	0.310271
DOLK_U	Dolichol kinase, human (uterus)	12	26.1589	20	0	12	40.5398	20	0	12	31.203	20	0	12	40.5266	20	0	88	0.206848	0.310271	77.5	0.615303	0.615303	88	0.205667	0.310271
DOLMANP_Uter	Dolichol-phosphate mannose flippase (uterus)	12	30.6967	20	0	12	56.9766	20	0	12	39.7399	20	0	12	56.9225	20	0	88	0.206848	0.310271	77.5	0.615303	0.615303	88	0.205667	0.310271
DOLP_Uter	Dolichol phosphate flippase (uterus)	12	30.6967	20	0	12	56.9766	20	0	12	39.7399	20	0	12	56.9225	20	0	88	0.206848	0.310271	77.5	0.615303	0.615303	88	0.205667	0.310271
DOLPH_Ler	Dolichol-phosphate phosphohydrolase, human (liver)	12	4.95718	5.06129	0	12	4.85957	5.06129	0	12	4.91404	5.06129	0	12	4.81806	5.06129	0	60	0.382059	0.573088	70.5	0.93948	0.93948	54.5	0.220028	0.573088
DOLPH_Uer	Dolichol-phosphate phosphohydrolase, human (uterus)	12	26.1589	20	0	12	40.5398	20	0	12	31.203	20	0	12	40.5266	20	0	88	0.206848	0.310271	77.5	0.615303	0.615303	88	0.205667	0.310271
DOLPMT_U	Dolichyl-phosphate D-mannosyltransferase (uterus)	12	30.6967	20	0	12	56.9766	20	0	12	39.7399	20	0	12	56.9225	20	0	88	0.206848	0.310271	77.5	0.615303	0.615303	88	0.205667	0.310271
DOPABMO_1	Dopamine Beta-Monooxygenase	12	10.4167	10	0	12	10	10	0	12	10.8333	10	0	12	10	10	0	66	0.359317	0.538976	78	0.57967	0.57967	66	0.359317	0.538976
DOPACHRMDC	L-Dopachrome Decarboxylation	12	83.3698	83.5099	0	12	84.0909	83.5099	0	12	83.548	83.5099	0	12	84.129	83.5099	0	96	0.0740631	0.111095	62.5	0.494409	0.494409	101.5	0.036422	0.109266
DOPAMT	Dopamine:amet O-methyltransferase	12	5	5	0	12	4.58333	5	0	12	4.58333	5	0	12	3.33333	5	0	66.5	0.615303	0.683741	66.5	0.683741	0.683741	50	0.100146	0.300438
DOPAQNISO1	Dopaquinone isomerase 1	12	250	250	0	12	250	250	0	12	250	250	0	12	250	250	0	72	1	1	72	1	1	72	1	1
DOPASULT	Dopamine Sulfotransferase	12	5	5	0	12	5	5	0	12	5	5	0	12	5	5	0	72	1	1	72	1	1	72	1	1
DOPASULT4	Dopamine 4-O-Sulfotransferase	12	5	5	0	12	5	5	0	12	5	5	0	12	5	5	0	72	1	1	72	1	1	72	1	1
DPCOAK	Dephospho-CoA kinase	12	191.902	190.061	0	12	197.499	190.061	0	12	193.179	190.061	0	12	198.319	190.061	0	88	0.238738	0.358107	73.5	0.93948	0.93948	93.5	0.129765	0.358107
DPCOAKm	Dephospho CoA kinase mitochondrial	12	72.3245	72.736	0	12	72.5034	72.736	0	12	72.1527	72.736	0	12	72.8126	72.736	0	52	0.138291	0.414873	71.5	1	1	57.5	0.313469	0.470204
DPCOAPP	Pyrophasphatase (dephospho-CoA)	12	364.435	385.434	0	12	332.404	385.434	0	12	352.722	385.434	0	12	324.52	385.434	0	56	0.238738	0.358107	71.5	1	1	50.5	0.129765	0.358107
DPCOAPPe	Pyrophasphatase (dephospho-CoA, extracellular)	12	9.16667	10	0	12	6.66667	10	0	12	7.5	10	0	12	6.66667	10	0	54	0.151252	0.226878	60	0.304092	0.304092	54	0.151252	0.226878
DPGase	Diphosphoglycerate phosphatase	12	191.902	190.061	0	12	197.499	190.061	0	12	193.179	190.061	0	12	198.319	190.061	0	88	0.238738	0.358107	73.5	0.93948	0.93948	93.5	0.129765	0.358107
DPGM	Diphosphoglyceromutase	12	191.902	190.061	0	12	197.499	190.061	0	12	193.179	190.061	0	12	198.319	190.061	0	88	0.238738	0.358107	73.5	0.93948	0.93948	93.5	0.129765	0.358107
DPHMBDCm	3-Decaprenyl-4-hydroxy-5-methoxybenzoate decarboxylation	12	5	5	0	12	5	5	0	12	5	5	0	12	5	5	0	72	1	1	72	1	1	72	1	1
DPMVD	Diphosphomevalonate decarboxylase	12	107.075	109.324	0	12	104.967	109.324	0	12	106.143	109.324	0	12	104.07	109.324	0	60	0.382059	0.573088	70.5	0.93948	0.93948	54.5	0.220028	0.573088
DPMVDx	Diphosphomevalonate decarboxylase	12	107.075	109.324	0	12	104.967	109.324	0	12	106.143	109.324	0	12	104.07	109.324	0	60	0.382059	0.573088	70.5	0.93948	0.93948	54.5	0.220028	0.573088
DRBK	Deoxyribokinase	12	191.902	190.061	0	12	197.499	190.061	0	12	193.179	190.061	0	12	198.319	190.061	0	88	0.238738	0.358107	73.5	0.93948	0.93948	93.5	0.129765	0.358107
DRPA	Deoxyribose-phosphate aldolase	12	496.245	496.274	0	12	496.152	496.274	0	12	496.224	496.274	0	12	496.14	496.274	0	56	0.238738	0.358107	70.5	0.93948	0.93948	50.5	0.129765	0.358107
DSAT	Dihydrosphingosine N-acyltransferase	12	367.314	388.291	0	12	335.354	388.291	0	12	355.617	388.291	0	12	327.48	388.291	0	56	0.238738	0.358107	71.5	1	1	50.5	0.129765	0.358107
DSMSTOLR	Desmosterol reductase	12	14.5758	15.0282	0	12	13.8817	15.0282	0	12	14.2899	15.0282	0	12	13.709	15.0282	0	56	0.238738	0.358107	60.5	0.403627	0.403627	50.5	0.129765	0.358107
DSPVSteb	Efflux of desacyl dehydro-pravastatin into bile	12	191.902	190.061	0	12	197.499	190.061	0	12	193.179	190.061	0	12	198.319	190.061	0	88	0.238738	0.358107	73.5	0.93948	0.93948	93.5	0.129765	0.358107
DSPVStev	Exit of desacyl dehydro-pravastatin into hepatic vein	12	-191.902	-190.061	0	12	-197.499	-190.061	0	12	-193.179	-190.061	0	12	-198.319	-190.061	0	56	0.238738	0.358107	70.5	0.93948	0.93948	50.5	0.129765	0.358107
DSREDUCr	Desmosterol Reductase	12	15.6406	16.0838	0	12	15.0551	16.0838	0	12	15.3978	16.0838	0	12	14.8961	16.0838	0	60	0.382059	0.573088	70.5	0.93948	0.93948	54.5	0.220028	0.573088
DTMPK	DTMP kinase	12	225.925	220.269	0	12	227.506	220.269	0	12	224.401	220.269	0	12	230.867	220.269	0	80	0.568629	0.852944	71.5	1	1	86.5	0.312486	0.852944
DTMPKm	DTMP kinase in mitochondria	12	411.85	401.952	0	12	418.526	401.952	0	12	398.197	401.952	0	12	417.648	401.952	0	83	0.424813	0.637219	72	1	1	87.5	0.280157	0.637219
DURAD	Dihydrouracil dehydrogenase (NADP)	12	-349.669	-344.096	0	12	-341.096	-344.096	0	12	-350.466	-344.096	0	12	-343.647	-344.096	0	104	0.0166522	0.0499565	61.5	0.447711	0.447711	97.5	0.0718693	0.107804
DURAD2	Dihydrothymin dehydrogenase (NADP)	12	67.7344	106.91	0	12	100.868	106.91	0	12	69.2346	106.91	0	12	-26.1397	106.91	0	61	0.424813	0.637219	71.5	1	1	51.5	0.14988	0.44964
DURADx	Dihydrouracil dehydrogenase (NAD)	12	0	0	0	12	0	0	0	12	0	0	0	12	0	0	0	72	1	1	72	1	1	72	1	1
DURIK1	Deoxyuridine kinase (ATP:Deoxyuridine)	12	500	500	0	12	500	500	0	12	500	500	0	12	500	500	0	72	1	1	72	1	1	72	1	1
DURIK1m	Deoxyuridine kinase (ATP:Deoxyuridine), mitochondrial	12	387.262	373.98	0	12	402.318	373.98	0	12	397.341	373.98	0	12	410.799	373.98	0	84	0.382059	0.382417	84	0.382417	0.382417	90.5	0.194989	0.382417
DURIPP	Deoxyuridine phosphorylase	12	20.2947	0	0	12	44.0899	0	0	12	30.396	0	0	12	45.5571	0	0	84	0.382059	0.447711	82.5	0.447711	0.447711	89.5	0.220966	0.447711
DUTCP	DUTP:cytidine 5'-phosphotransferase	12	-325.899	-328.783	0	12	-316.731	-328.783	0	12	-322.11	-328.783	0	12	-316.068	-328.783	0	88	0.238738	0.358107	84.5	0.362251	0.362251	93.5	0.129765	0.358107
DUTPDPm	DUTP diphosphatase	12	432.212	456.236	0	12	394.853	456.236	0	12	415.058	456.236	0	12	388.99	456.236	0	60	0.382059	0.447711	61.5	0.447711	0.447711	54.5	0.220966	0.447711
DUTPDPn	DUTP diphosphatase, nuclear	12	364.435	385.434	0	12	332.404	385.434	0	12	352.722	385.434	0	12	324.52	385.434	0	56	0.238738	0.358107	71.5	1	1	50.5	0.129765	0.358107
DUTUP	DUTP:uridine 5'-phosphotransferase	12	-0.085811	0	0	12	0	0	0	12	-0.085811	0	0	12	0	0	0	78	0.359317	0.538976	72	1	1	78	0.359317	0.538976
EBP1r	3-beta-hydroxysteroid-delta(8),delta(7)-isomerase	12	15.7308	16.1625	0	12	15.1122	16.1625	0	12	15.4779	16.1625	0	12	14.9561	16.1625	0	59	0.342052	0.513078	70.5	0.93948	0.93948	54.5	0.220028	0.513078
EBP2r	3-beta-hydroxysteroid-delta(8),delta(7)-isomerase	12	15.7308	16.1625	0	12	15.1122	16.1625	0	12	15.4779	16.1625	0	12	14.9561	16.1625	0	59	0.342052	0.513078	70.5	0.93948	0.93948	54.5	0.220028	0.513078
ECOAH12m	Enoyl-coa hydratase, 3-Hydroxyisobutyryl-CoA forming	12	470.974	471.194	0	12	470.252	471.194	0	12	470.808	471.194	0	12	470.16	471.194	0	56	0.238738	0.358107	70.5	0.93948	0.93948	50.5	0.129765	0.358107
ECOAH1m	3-Hydroxybutanoyl-CoA hydro-lyase, mitochondria	12	-211.631	-217.554	0	12	-207.678	-217.554	0	12	-209.617	-217.554	0	12	-204.526	-217.554	0	84	0.382059	0.573088	72.5	1	1	90.5	0.194989	0.573088
ECOAH1x	(S)-3-Hydroxybutanoyl-CoA hydro-lyase	12	-162.878	-163.485	0	12	-156.499	-163.485	0	12	-161.723	-163.485	0	12	-157.837	-163.485	0	96	0.0740631	0.222189	72.5	1	1	90.5	0.194989	0.292484
ECOAH4m	Enoyl-CoA hydratase (C10:0)	12	275.09	278.145	0	12	274.421	278.145	0	12	259.664	278.145	0	12	271.591	278.145	0	60	0.382059	0.403627	60.5	0.403627	0.403627	53.5	0.194082	0.403627
ECOAH4p	3 hydroxyacyl CoA dehydratase 3 hydroxydecanoyl CoA peroxisomal	12	-158.017	-160.759	0	12	-152.252	-160.759	0	12	-156.639	-160.759	0	12	-151.659	-160.759	0	88	0.238738	0.358107	73.5	0.93948	0.93948	93.5	0.129765	0.358107
ECOAH5m	Enoyl-CoA hydratase (C12:0)	12	275.09	278.145	0	12	274.421	278.145	0	12	259.664	278.145	0	12	271.591	278.145	0	60	0.382059	0.403627	60.5	0.403627	0.403627	53.5	0.194082	0.403627
ECOAH5p	3 hydroxyacyl CoA dehydratase 3 hydroxydodecanoyl CoA peroxisomal	12	-158.017	-160.759	0	12	-151.065	-160.759	0	12	-156.265	-160.759	0	12	-150.735	-160.759	0	88	0.238738	0.358107	73.5	0.93948	0.93948	93.5	0.130546	0.358107
ECOAH9m	Enoyl-coa hydratase, 3-Hydroxy-2-methylbutyryl-CoA forming	12	30	30	0	12	28.3333	30	0	12	29.1667	30	0	12	29.5833	30	0	48	0.0357219	0.107166	66	0.359317	0.359317	66	0.359317	0.359317
ECOAR	Trans-2-enoyl-CoA reductase (18:0) (NADPH)	12	0	0	0	12	0	0	0	12	0	0	0	12	0	0	0	72	1	1	72	1	1	72	1	1
EHGLAT2m	L-erythro-4-Hydroxyglutamate:2-oxoglutarate aminotransferase 2, mitochondrial	12	150.596	147.204	0	12	146.025	147.204	0	12	151.495	147.204	0	12	147.821	147.204	0	40	0.0166522	0.0499565	82.5	0.447711	0.447711	46.5	0.0718693	0.107804
EHGLATm	L erythro 4 Hydroxyglutamate2 oxoglutarate aminotransferase mitochondrial	12	150.596	147.204	0	12	146.025	147.204	0	12	151.495	147.204	0	12	147.821	147.204	0	40	0.0166522	0.0499565	82.5	0.447711	0.447711	46.5	0.0718693	0.107804
EIC21114TRc	Hydrolysis of Trans, Cis, Cis-2, 11, 14-Eicosatrienoyl Coenzyme A to Trans, Cis, Cis-2, 11, 14-Eicosatrienoic Acid	12	5	5	0	12	5	5	0	12	5	5	0	12	5	5	0	72	1	1	72	1	1	72	1	1
EICOSTETCPT1	Carnitine O-palmitoyltransferase	12	229.972	221.686	0	12	234.181	221.686	0	12	233.441	221.686	0	12	238.65	221.686	0	80	0.568629	0.568629	81.5	0.494409	0.568629	86.5	0.313469	0.568629
EICOSTETCPT2	Carnitine transferase	12	229.972	221.686	0	12	234.181	221.686	0	12	233.441	221.686	0	12	238.65	221.686	0	80	0.568629	0.568629	81.5	0.494409	0.568629	86.5	0.313469	0.568629
EICOSTETCRNt	Transport into the mitochondria (carnitine)	12	0	0	0	12	0	0	0	12	0	0	0	12	0	0	0	72	1	1	72	1	1	72	1	1
ELAIDCPT1	Carnitine O-palmitoyltransferase	12	0	0	0	12	0	0	0	12	55.9195	0	0	12	0	0	0	72	1	1	84	0.166225	0.498674	72	1	1
ELAIDCPT2	Carnitine transferase	12	0	0	0	12	0	0	0	12	55.9195	0	0	12	0	0	0	72	1	1	84	0.166225	0.498674	72	1	1
ELAIDCRNt	Transport into the mitochondria (carnitine)	12	0	0	0	12	0	0	0	12	0	0	0	12	0	0	0	72	1	1	72	1	1	72	1	1
ENO	Enolase	12	773.927	774.607	0	12	777.698	774.607	0	12	774.993	774.607	0	12	777.389	774.607	0	104	0.0166522	0.0499565	82.5	0.447711	0.447711	98.5	0.0606894	0.0910341
ESTR2r	ESTR2r	12	5	5	0	12	5	5	0	12	5	5	0	12	5	5	0	72	1	1	72	1	1	72	1	1
ESTSULT	Estrogen sulfotransferase	12	131.144	134.312	0	12	127.261	134.312	0	12	130.111	134.312	0	12	125.925	134.312	0	60	0.382059	0.573088	71.5	1	1	54.5	0.220028	0.573088
ETF	Electron transfer flavoprotein	12	417.773	419.015	0	12	411.965	419.015	0	12	416.18	419.015	0	12	411.928	419.015	0	56	0.238738	0.358107	69.5	0.879307	0.879307	49.5	0.113205	0.339614
ETFQO	Electron transfer flavoprotein-ubiquinone oxidoreductase	12	417.773	419.015	0	12	411.965	419.015	0	12	416.18	419.015	0	12	411.928	419.015	0	56	0.238738	0.358107	69.5	0.879307	0.879307	49.5	0.113205	0.339614
ETHAK	Ethanolamine kinase	12	244.812	258.05	0	12	238.057	258.05	0	12	234.129	258.05	0	12	234.871	258.05	0	60	0.382059	0.403627	60.5	0.403627	0.403627	54.5	0.220028	0.403627
ETHMALACc	Formation of Ethylmalonic Acid	12	5	5	0	12	5	5	0	12	5	5	0	12	5	5	0	72	1	1	72	1	1	72	1	1
ETHMALCOAc	Formation of Ethylmalonyl Coa	12	10	10	0	12	10	10	0	12	10	10	0	12	10	10	0	72	1	1	72	1	1	72	1	1
FACOAE120	Fatty-acid-CoA thioesterase (dodecanoate)	12	372.273	393.668	0	12	340.622	393.668	0	12	361.004	393.668	0	12	332.347	393.668	0	56	0.238738	0.358107	71.5	1	1	50.5	0.129765	0.358107
FACOAE140	Fatty-acid-CoA thioesterase (tetradecanoate)	12	367.705	388.687	0	12	335.646	388.687	0	12	356.017	388.687	0	12	327.775	388.687	0	56	0.238738	0.358107	71.5	1	1	50.5	0.129765	0.358107
FACOAE161	Fatty-acid-CoA thioesterase (hexadecenoate)	12	475.325	500	0	12	436.56	500	0	12	457.511	500	0	12	432.42	500	0	60	0.382059	0.447711	61.5	0.447711	0.447711	54.5	0.220966	0.447711
FACOAE180	Fatty-acid-CoA thioesterase (octadecanoate)	12	364.435	385.434	0	12	332.404	385.434	0	12	353.136	385.434	0	12	324.52	385.434	0	56	0.238738	0.358107	71.5	1	1	50.5	0.129765	0.358107
FACOAE181	Fatty-acid-CoA thioesterase (octadecenoate)	12	-118.168	-114.566	0	12	-167.596	-114.566	0	12	-147.278	-114.566	0	12	-158.083	-114.566	0	48	0.0740631	0.222189	61.5	0.447711	0.447711	53.5	0.194082	0.291123
FACOAE1829Z12Z	Linoleoyl-CoA hydrolase (18:2(9Z,12Z))	12	500	500	0	12	500	500	0	12	500	500	0	12	500	500	0	72	1	1	72	1	1	72	1	1
FACOAE1836Z9Z12Z	Gamma-Linolenoyl-CoA hydrolase (18:3(6Z,9Z,12Z))	12	369.435	390.434	0	12	337.393	390.434	0	12	356.888	390.434	0	12	329.52	390.434	0	56	0.238738	0.358107	69.5	0.879307	0.879307	50.5	0.129765	0.358107
FACOAE1839Z12Z15Z	Alpha-Linolenoyl-CoA hydrolase (18:3(9Z,12Z,15Z))	12	364.435	385.434	0	12	332.404	385.434	0	12	352.722	385.434	0	12	324.52	385.434	0	56	0.238738	0.358107	71.5	1	1	50.5	0.129765	0.358107
FACOAE60	Fatty-acid-CoA thioesterase (hexanoate)	12	0	0	0	12	0	0	0	12	0	0	0	12	0	0	0	72	1	1	72	1	1	72	1	1
FACOAL140	Fatty acid CoA ligase tetradecanoate	12	364.435	385.434	0	12	332.404	385.434	0	12	352.722	385.434	0	12	324.52	385.434	0	56	0.238738	0.358107	71.5	1	1	50.5	0.129765	0.358107
FACOAL150	Fatty-acid--CoA ligase	12	364.435	385.434	0	12	332.404	385.434	0	12	352.722	385.434	0	12	324.52	385.434	0	56	0.238738	0.358107	71.5	1	1	50.5	0.129765	0.358107
FACOAL160	Fatty acid CoA ligase hexadecanoate	12	364.435	385.434	0	12	332.507	385.434	0	12	352.736	385.434	0	12	324.521	385.434	0	57	0.270402	0.405603	71.5	1	1	50.5	0.129765	0.389294
FACOAL161	Fatty acid CoA ligase hexadecenoate	12	364.435	385.434	0	12	332.404	385.434	0	12	352.722	385.434	0	12	324.52	385.434	0	56	0.238738	0.358107	71.5	1	1	50.5	0.129765	0.358107
FACOAL170	Fatty-acid--CoA ligase	12	364.435	385.434	0	12	332.404	385.434	0	12	352.722	385.434	0	12	324.52	385.434	0	56	0.238738	0.358107	71.5	1	1	50.5	0.129765	0.358107
FACOAL180	Fatty acid CoA ligase octadecanoate	12	364.435	385.434	0	12	332.404	385.434	0	12	352.722	385.434	0	12	324.52	385.434	0	56	0.238738	0.358107	71.5	1	1	50.5	0.129765	0.358107
FACOAL181	Fatty acid CoA ligase octadecenoate	12	364.435	385.434	0	12	332.404	385.434	0	12	352.722	385.434	0	12	324.52	385.434	0	56	0.238738	0.358107	71.5	1	1	50.5	0.129765	0.358107
FACOAL1812	Fatty-acid--CoA ligase	12	364.435	385.434	0	12	332.404	385.434	0	12	352.722	385.434	0	12	324.52	385.434	0	56	0.238738	0.358107	71.5	1	1	50.5	0.129765	0.358107
FACOAL1812_1	Fatty-Acid- Coenzyme A Ligase	12	136.028	140.3	0	12	128.242	140.3	0	12	134.071	140.3	0	12	126.508	140.3	0	56	0.238738	0.358107	70.5	0.93948	0.93948	50.5	0.129765	0.358107
FACOAL1813	Fatty-acid--CoA ligase	12	364.435	385.434	0	12	332.404	385.434	0	12	352.722	385.434	0	12	324.52	385.434	0	56	0.238738	0.358107	71.5	1	1	50.5	0.129765	0.358107
FACOAL1821	Linoleic acid:CoA ligase (AMP-forming)	12	364.435	385.434	0	12	332.507	385.434	0	12	352.736	385.434	0	12	324.521	385.434	0	57	0.270402	0.405603	71.5	1	1	50.5	0.129765	0.389294
FACOAL1822	Fatty-acid--CoA ligase	12	364.435	385.434	0	12	332.404	385.434	0	12	352.722	385.434	0	12	324.52	385.434	0	56	0.238738	0.358107	71.5	1	1	50.5	0.129765	0.358107
FACOAL1831	Gamma-Linolenic acid:CoA ligase (AMP-forming)	12	364.435	385.434	0	12	332.404	385.434	0	12	352.722	385.434	0	12	324.52	385.434	0	56	0.238738	0.358107	71.5	1	1	50.5	0.129765	0.358107
FACOAL1832	Alpha-Linolenic acid:CoA ligase (AMP-forming)	12	364.435	385.434	0	12	332.404	385.434	0	12	352.722	385.434	0	12	324.52	385.434	0	56	0.238738	0.358107	71.5	1	1	50.5	0.129765	0.358107
FACOAL184	Fatty-acid--CoA ligase	12	364.435	385.434	0	12	332.404	385.434	0	12	352.722	385.434	0	12	324.52	385.434	0	56	0.238738	0.358107	71.5	1	1	50.5	0.129765	0.358107
FACOAL191	Fatty-acid--CoA ligase	12	131.144	134.312	0	12	127.261	134.312	0	12	130.111	134.312	0	12	125.925	134.312	0	60	0.382059	0.573088	71.5	1	1	54.5	0.220028	0.573088
FACOAL200	Fatty-acid--CoA ligase	12	364.435	385.434	0	12	332.404	385.434	0	12	352.722	385.434	0	12	324.52	385.434	0	56	0.238738	0.358107	71.5	1	1	50.5	0.129765	0.358107
FACOAL203	Fatty-acid--CoA ligase	12	364.435	385.434	0	12	332.404	385.434	0	12	352.722	385.434	0	12	324.52	385.434	0	56	0.238738	0.358107	71.5	1	1	50.5	0.129765	0.358107
FACOAL204	Fatty-acid--CoA ligase	12	364.435	385.434	0	12	332.404	385.434	0	12	352.722	385.434	0	12	324.52	385.434	0	56	0.238738	0.358107	71.5	1	1	50.5	0.129765	0.358107
[truncated: 2,948 more rows]

## Sheet: Subsystem-Aca-vs-Ctrl1
Subsystem	Ratio2ChangedRxns	Ratio2BGs	Pval	AdjPval	Qval	MappedChangedRxn	nMappedChangedRxns
[truncated: 21 more rows]

## Sheet: Subsystem-Rapa-vs-Ctrl1
Subsystem	Ratio2ChangedRxns	Ratio2BGs	Pval	AdjPval	Qval	MappedChangedRxn	nMappedChangedRxns

[truncated: 1 more sheets: Subsystem-CRdiet-vs-Ctrl1]
