# Supplementary material for: Lifespan-extending interventions induce consistent patterns of fatty acid oxidation in mouse livers
Source: Commun Biol. 2023 Jul 22;6:768. doi: 10.1038/s42003-023-05128-y (PMC10363145; doi:10.1038/s42003-023-05128-y)
Supplement: Supplementary file 12 — Supplementary Data 9 [file 42003_2023_5128_MOESM12_ESM.xlsx]

## Sheet: README
Supplementary Data 9. Source data.
This .xlsx file contains all source data underlying Figures and Supplementary Figures of this paper (i.e., all exact values presented in the figures).
Each sheet name corresponds to each figure panel. "FigS" indicates Supplementary Figure.
Information about the star annotation indicating statistical signinicance of a comparison (e.g., Fig. 2a) is not included in this file, except for the FigS1a and FigS1b sheets. However, it can be found in the other corresponding Supplementary Data files. So, please import both files to reproduce the presented figures.
In this file, each sample group of the LC-M001 proteomics analyses is abbreviated as follows, Ctrl: control, Aca: acarbose, 17aE2: 17α-estradiol, and Rapa: rapamycin.
In this file, each sample group of the M001-related transcriptomics analyses is abbreviated as follows, Ctrl1: control, Aca: acarbose, Rapa: rapamycin, and CRdiet: calorie restriction diet.
In this file, each sample group of the LC-M001 and LC-M004 proteomics analysis is abbreviated as follows, "M001:Ctrl": LC-M001 control, "M001:Aca": LC-M001 acarbose, "M001:17aE2": LC-M001 17α-estradiol, "M001:Rapa": LC-M001 rapamycin, "M004:Ctrl": LC-M004 control, and "M004:4EGI": LC-M004 4EGI-1.

## Sheet: Fig2a
ModuleID	Group	RCI
GO:0000028	Ctrl	0.59596
GO:0000038	Ctrl	0.580303
GO:0000056	Ctrl	0.611111
GO:0000338	Ctrl	0.566667
GO:0001561	Ctrl	0.583333
GO:0001667	Ctrl	0.583333
GO:0001731	Ctrl	0.583333
GO:0001765	Ctrl	0.541667
GO:0002181	Ctrl	0.593254
GO:0006068	Ctrl	0.572222
GO:0006084	Ctrl	0.583333
GO:0006085	Ctrl	0.6
GO:0006086	Ctrl	0.555556
GO:0006101	Ctrl	0.611111
GO:0006102	Ctrl	0.577778
GO:0006103	Ctrl	0.572222
GO:0006104	Ctrl	0.583333
GO:0006105	Ctrl	0.555556
GO:0006107	Ctrl	0.55787
GO:0006108	Ctrl	0.569444
GO:0006120	Ctrl	0.592593
GO:0006122	Ctrl	0.589286
GO:0006166	Ctrl	0.569444
GO:0006196	Ctrl	0.541667
GO:0006204	Ctrl	0.555556
GO:0006520	Ctrl	0.588889
GO:0006526	Ctrl	0.569444
GO:0006531	Ctrl	0.591667
GO:0006536	Ctrl	0.572222
GO:0006544	Ctrl	0.588889
GO:0006547	Ctrl	0.555556
GO:0006548	Ctrl	0.555556
GO:0006552	Ctrl	0.591667
GO:0006559	Ctrl	0.559524
GO:0006563	Ctrl	0.611111
GO:0006572	Ctrl	0.583333
GO:0006574	Ctrl	0.555556
GO:0006584	Ctrl	0.558333
GO:0006620	Ctrl	0.583333
GO:0006625	Ctrl	0.563492
GO:0006635	Ctrl	0.58571
GO:0006637	Ctrl	0.57244
GO:0006699	Ctrl	0.590741
GO:0006703	Ctrl	0.608333
GO:0006707	Ctrl	0.575397
GO:0006734	Ctrl	0.588384
GO:0006739	Ctrl	0.571429
GO:0006749	Ctrl	0.577586
GO:0006796	Ctrl	0.608333
GO:0008210	Ctrl	0.575926
GO:0009062	Ctrl	0.594444
GO:0009083	Ctrl	0.555556
GO:0009086	Ctrl	0.583333
GO:0009115	Ctrl	0.575
GO:0009404	Ctrl	0.566667
GO:0009437	Ctrl	0.558333
GO:0010039	Ctrl	0.527778
GO:0010499	Ctrl	0.590278
GO:0010637	Ctrl	0.555556
GO:0010638	Ctrl	0.625
GO:0010815	Ctrl	0.555556
GO:0010873	Ctrl	0.572222
GO:0010898	Ctrl	0.561111
GO:0015909	Ctrl	0.605556
GO:0015986	Ctrl	0.625
GO:0016558	Ctrl	0.571429
GO:0016559	Ctrl	0.566667
GO:0017144	Ctrl	0.584921
GO:0019346	Ctrl	0.638889
GO:0019430	Ctrl	0.56746
GO:0019439	Ctrl	0.6
GO:0019441	Ctrl	0.611111
GO:0019509	Ctrl	0.555556
GO:0019556	Ctrl	0.555556
GO:0019557	Ctrl	0.555556
GO:0019674	Ctrl	0.583333
GO:0019853	Ctrl	0.597222
GO:0022615	Ctrl	0.611111
GO:0022904	Ctrl	0.581197
GO:0023035	Ctrl	0.597222
GO:0030042	Ctrl	0.572222
GO:0030043	Ctrl	0.555556
GO:0030300	Ctrl	0.583333
GO:0031204	Ctrl	0.652778
GO:0031998	Ctrl	0.541667
GO:0032872	Ctrl	0.569444
GO:0033119	Ctrl	0.591667
GO:0033499	Ctrl	0.583333
GO:0033539	Ctrl	0.581481
GO:0033572	Ctrl	0.575397
GO:0034063	Ctrl	0.578704
GO:0034334	Ctrl	0.597222
GO:0034354	Ctrl	0.641667
GO:0034372	Ctrl	0.555556
GO:0034379	Ctrl	0.575
GO:0034380	Ctrl	0.575
GO:0039529	Ctrl	0.569444
GO:0042157	Ctrl	0.568452
GO:0042159	Ctrl	0.527778
GO:0042168	Ctrl	0.566667
GO:0042178	Ctrl	0.577381
GO:0042743	Ctrl	0.583333
GO:0042776	Ctrl	0.614316
GO:0042866	Ctrl	0.555556
GO:0043171	Ctrl	0.604167
GO:0043648	Ctrl	0.611111
GO:0043653	Ctrl	0.583333
GO:0043691	Ctrl	0.566667
GO:0044387	Ctrl	0.625
GO:0044794	Ctrl	0.597222
GO:0045050	Ctrl	0.575
GO:0045723	Ctrl	0.571429
GO:0045899	Ctrl	0.6
GO:0046038	Ctrl	0.572222
GO:0046050	Ctrl	0.569444
GO:0046055	Ctrl	0.555556
GO:0046079	Ctrl	0.569444
GO:0046487	Ctrl	0.569444
GO:0046685	Ctrl	0.558333
GO:0046755	Ctrl	0.583333
GO:0046826	Ctrl	0.569444
GO:0048208	Ctrl	0.541667
GO:0048549	Ctrl	0.569444
GO:0051006	Ctrl	0.583333
GO:0051099	Ctrl	0.583333
GO:0051131	Ctrl	0.590278
GO:0051683	Ctrl	0.594444
GO:0051702	Ctrl	0.558333
GO:0051791	Ctrl	0.6
GO:0051918	Ctrl	0.569444
GO:0060440	Ctrl	0.583333
GO:0061684	Ctrl	0.541667
GO:0061732	Ctrl	0.566667
GO:0070189	Ctrl	0.597222
GO:0070458	Ctrl	0.583333
GO:0070508	Ctrl	0.555556
GO:0070585	Ctrl	0.569444
GO:0070863	Ctrl	0.575397
GO:0070934	Ctrl	0.638889
GO:0070995	Ctrl	0.571429
GO:0071404	Ctrl	0.566667
GO:0071569	Ctrl	0.55
GO:0071816	Ctrl	0.574074
GO:0072378	Ctrl	0.666667
GO:0075522	Ctrl	0.574405
GO:0075525	Ctrl	0.558333
GO:0086073	Ctrl	0.583333
GO:0090277	Ctrl	0.569444
GO:0090666	Ctrl	0.569444
GO:0098761	Ctrl	0.564103
GO:0098911	Ctrl	0.583333
GO:0110095	Ctrl	0.569444
GO:0140374	Ctrl	0.566667
GO:0150093	Ctrl	0.608333
GO:1902396	Ctrl	0.555556
GO:1902416	Ctrl	0.527778
GO:1903608	Ctrl	0.633333
GO:1903800	Ctrl	0.566667
GO:1904851	Ctrl	0.578704
GO:1904874	Ctrl	0.569444
GO:1905146	Ctrl	0.566667
GO:1990126	Ctrl	0.595238
GO:1990592	Ctrl	0.555556
GO:2000767	Ctrl	0.541667
GO:0000028	Aca	0.776515
GO:0000038	Aca	0.606061
GO:0000056	Aca	0.680556
GO:0000338	Aca	0.711111
GO:0001561	Aca	0.625
GO:0001667	Aca	0.627778
GO:0001731	Aca	0.757937
GO:0001765	Aca	0.583333
GO:0002181	Aca	0.695326
GO:0006068	Aca	0.755556
GO:0006084	Aca	0.710648
GO:0006085	Aca	0.725
GO:0006086	Aca	0.763889
GO:0006101	Aca	0.694444
GO:0006102	Aca	0.805556
GO:0006103	Aca	0.709722
GO:0006104	Aca	0.688889
GO:0006105	Aca	0.694444
GO:0006107	Aca	0.662037
GO:0006108	Aca	0.694444
GO:0006120	Aca	0.724537
GO:0006122	Aca	0.675595
GO:0006166	Aca	0.694444
GO:0006196	Aca	0.527778
GO:0006204	Aca	0.569444
GO:0006520	Aca	0.633333
GO:0006526	Aca	0.777778
GO:0006531	Aca	0.633333
GO:0006536	Aca	0.664815
GO:0006544	Aca	0.65
GO:0006547	Aca	0.708333
GO:0006548	Aca	0.708333
GO:0006552	Aca	0.633333
GO:0006559	Aca	0.65873
GO:0006563	Aca	0.736111
GO:0006572	Aca	0.683333
GO:0006574	Aca	0.708333
GO:0006584	Aca	0.7
GO:0006620	Aca	0.698413
GO:0006625	Aca	0.75
GO:0006635	Aca	0.685977
GO:0006637	Aca	0.688998
GO:0006699	Aca	0.72037
GO:0006703	Aca	0.683333
GO:0006707	Aca	0.650794
GO:0006734	Aca	0.709596
GO:0006739	Aca	0.765873
GO:0006749	Aca	0.712835
GO:0006796	Aca	0.816667
GO:0008210	Aca	0.62963
GO:0009062	Aca	0.644444
GO:0009083	Aca	0.686508
GO:0009086	Aca	0.711111
GO:0009115	Aca	0.675
GO:0009404	Aca	0.75
GO:0009437	Aca	0.641667
GO:0010039	Aca	0.791667
GO:0010499	Aca	0.658333
GO:0010637	Aca	0.652778
GO:0010638	Aca	0.597222
GO:0010815	Aca	0.638889
GO:0010873	Aca	0.727778
GO:0010898	Aca	0.677778
GO:0015909	Aca	0.744444
GO:0015986	Aca	0.699405
GO:0016558	Aca	0.742063
GO:0016559	Aca	0.666667
GO:0017144	Aca	0.755556
GO:0019346	Aca	0.847222
GO:0019430	Aca	0.72619
GO:0019439	Aca	0.758333
GO:0019441	Aca	0.736111
GO:0019509	Aca	0.763889
GO:0019556	Aca	0.708333
GO:0019557	Aca	0.708333
GO:0019674	Aca	0.75
GO:0019853	Aca	0.625
GO:0022615	Aca	0.555556
GO:0022904	Aca	0.698718
GO:0023035	Aca	0.736111
GO:0030042	Aca	0.727778
GO:0030043	Aca	0.722222
GO:0030300	Aca	0.791667
GO:0031204	Aca	0.75
GO:0031998	Aca	0.861111
GO:0032872	Aca	0.666667
GO:0033119	Aca	0.666667
GO:0033499	Aca	0.722222
GO:0033539	Aca	0.746296
GO:0033572	Aca	0.710317
GO:0034063	Aca	0.699074
GO:0034334	Aca	0.694444
GO:0034354	Aca	0.733333
GO:0034372	Aca	0.722222
GO:0034379	Aca	0.658333
GO:0034380	Aca	0.75
GO:0039529	Aca	0.652778
GO:0042157	Aca	0.770833
GO:0042159	Aca	0.680556
GO:0042168	Aca	0.658333
GO:0042178	Aca	0.669643
GO:0042743	Aca	0.736111
GO:0042776	Aca	0.669872
GO:0042866	Aca	0.772222
GO:0043171	Aca	0.72619
GO:0043648	Aca	0.736111
GO:0043653	Aca	0.644444
GO:0043691	Aca	0.733333
GO:0044387	Aca	0.597222
GO:0044794	Aca	0.652778
GO:0045050	Aca	0.566667
GO:0045723	Aca	0.694444
GO:0045899	Aca	0.7
GO:0046038	Aca	0.616667
GO:0046050	Aca	0.638889
GO:0046055	Aca	0.622222
GO:0046079	Aca	0.638889
GO:0046487	Aca	0.763889
GO:0046685	Aca	0.675
GO:0046755	Aca	0.680556
GO:0046826	Aca	0.652778
GO:0048208	Aca	0.611111
GO:0048549	Aca	0.694444
GO:0051006	Aca	0.733333
GO:0051099	Aca	0.805556
GO:0051131	Aca	0.724537
GO:0051683	Aca	0.738889
GO:0051702	Aca	0.741667
GO:0051791	Aca	0.783333
GO:0051918	Aca	0.777778
GO:0060440	Aca	0.708333
GO:0061684	Aca	0.638889
GO:0061732	Aca	0.794444
GO:0070189	Aca	0.652778
GO:0070458	Aca	0.725
GO:0070508	Aca	0.652778
GO:0070585	Aca	0.638889
GO:0070863	Aca	0.615079
GO:0070934	Aca	0.638889
GO:0070995	Aca	0.734127
GO:0071404	Aca	0.611111
GO:0071569	Aca	0.566667
GO:0071816	Aca	0.599537
GO:0072378	Aca	0.694444
GO:0075522	Aca	0.64881
GO:0075525	Aca	0.6
GO:0086073	Aca	0.691667
GO:0090277	Aca	0.638889
GO:0090666	Aca	0.625
GO:0098761	Aca	0.667735
GO:0098911	Aca	0.691667
GO:0110095	Aca	0.666667
GO:0140374	Aca	0.733333
GO:0150093	Aca	0.758333
GO:1902396	Aca	0.638889
GO:1902416	Aca	0.75
GO:1903608	Aca	0.725
GO:1903800	Aca	0.716667
GO:1904851	Aca	0.659722
GO:1904874	Aca	0.625
GO:1905146	Aca	0.675
GO:1990126	Aca	0.755952
GO:1990592	Aca	0.583333
GO:2000767	Aca	0.638889
GO:0000028	17aE2	0.681818
GO:0000038	17aE2	0.698485
GO:0000056	17aE2	0.736111
GO:0000338	17aE2	0.661111
GO:0001561	17aE2	0.691667
GO:0001667	17aE2	0.655556
GO:0001731	17aE2	0.662698
GO:0001765	17aE2	0.666667
GO:0002181	17aE2	0.720679
GO:0006068	17aE2	0.683333
GO:0006084	17aE2	0.618056
GO:0006085	17aE2	0.7
GO:0006086	17aE2	0.777778
GO:0006101	17aE2	0.819444
GO:0006102	17aE2	0.722222
GO:0006103	17aE2	0.672222
GO:0006104	17aE2	0.761111
GO:0006105	17aE2	0.683333
GO:0006107	17aE2	0.6875
GO:0006108	17aE2	0.666667
GO:0006120	17aE2	0.673611
GO:0006122	17aE2	0.714286
GO:0006166	17aE2	0.75
GO:0006196	17aE2	0.625
GO:0006204	17aE2	0.708333
GO:0006520	17aE2	0.705556
GO:0006526	17aE2	0.722222
GO:0006531	17aE2	0.7
GO:0006536	17aE2	0.711111
GO:0006544	17aE2	0.622222
GO:0006547	17aE2	0.736111
GO:0006548	17aE2	0.736111
GO:0006552	17aE2	0.608333
GO:0006559	17aE2	0.650794
GO:0006563	17aE2	0.666667
GO:0006572	17aE2	0.691667
GO:0006574	17aE2	0.611111
GO:0006584	17aE2	0.725
GO:0006620	17aE2	0.710317
GO:0006625	17aE2	0.75
GO:0006635	17aE2	0.698604
GO:0006637	17aE2	0.679739
GO:0006699	17aE2	0.768519
GO:0006703	17aE2	0.783333
GO:0006707	17aE2	0.730159
GO:0006734	17aE2	0.685606
GO:0006739	17aE2	0.730159
GO:0006749	17aE2	0.678352
GO:0006796	17aE2	0.716667
GO:0008210	17aE2	0.751852
GO:0009062	17aE2	0.633333
GO:0009083	17aE2	0.619048
GO:0009086	17aE2	0.638889
GO:0009115	17aE2	0.658333
GO:0009404	17aE2	0.65
GO:0009437	17aE2	0.7
GO:0010039	17aE2	0.638889
GO:0010499	17aE2	0.709028
GO:0010637	17aE2	0.708333
GO:0010638	17aE2	0.666667
GO:0010815	17aE2	0.666667
GO:0010873	17aE2	0.755556
GO:0010898	17aE2	0.711111
GO:0015909	17aE2	0.716667
GO:0015986	17aE2	0.717262
GO:0016558	17aE2	0.757937
GO:0016559	17aE2	0.655556
GO:0017144	17aE2	0.730159
GO:0019346	17aE2	0.625
GO:0019430	17aE2	0.706349
GO:0019439	17aE2	0.725
GO:0019441	17aE2	0.638889
GO:0019509	17aE2	0.722222
GO:0019556	17aE2	0.736111
GO:0019557	17aE2	0.736111
GO:0019674	17aE2	0.680556
GO:0019853	17aE2	0.680556
GO:0022615	17aE2	0.708333
GO:0022904	17aE2	0.700855
GO:0023035	17aE2	0.777778
GO:0030042	17aE2	0.738889
GO:0030043	17aE2	0.666667
GO:0030300	17aE2	0.736111
GO:0031204	17aE2	0.791667
GO:0031998	17aE2	0.819444
GO:0032872	17aE2	0.694444
GO:0033119	17aE2	0.7
GO:0033499	17aE2	0.652778
GO:0033539	17aE2	0.646296
GO:0033572	17aE2	0.72619
GO:0034063	17aE2	0.759259
GO:0034334	17aE2	0.583333
GO:0034354	17aE2	0.708333
GO:0034372	17aE2	0.861111
GO:0034379	17aE2	0.583333
GO:0034380	17aE2	0.808333
GO:0039529	17aE2	0.861111
GO:0042157	17aE2	0.735119
GO:0042159	17aE2	0.708333
GO:0042168	17aE2	0.65
GO:0042178	17aE2	0.690476
GO:0042743	17aE2	0.694444
GO:0042776	17aE2	0.685897
GO:0042866	17aE2	0.683333
GO:0043171	17aE2	0.71131
GO:0043648	17aE2	0.680556
GO:0043653	17aE2	0.783333
GO:0043691	17aE2	0.744444
GO:0044387	17aE2	0.777778
GO:0044794	17aE2	0.847222
GO:0045050	17aE2	0.633333
GO:0045723	17aE2	0.674603
GO:0045899	17aE2	0.694444
GO:0046038	17aE2	0.594444
GO:0046050	17aE2	0.708333
GO:0046055	17aE2	0.688889
GO:0046079	17aE2	0.708333
GO:0046487	17aE2	0.652778
GO:0046685	17aE2	0.6
GO:0046755	17aE2	0.583333
GO:0046826	17aE2	0.833333
GO:0048208	17aE2	0.611111
GO:0048549	17aE2	0.625
GO:0051006	17aE2	0.75
GO:0051099	17aE2	0.625
GO:0051131	17aE2	0.706019
GO:0051683	17aE2	0.688889
GO:0051702	17aE2	0.775
GO:0051791	17aE2	0.683333
GO:0051918	17aE2	0.638889
GO:0060440	17aE2	0.638889
GO:0061684	17aE2	0.680556
GO:0061732	17aE2	0.694444
GO:0070189	17aE2	0.763889
GO:0070458	17aE2	0.708333
GO:0070508	17aE2	0.611111
GO:0070585	17aE2	0.708333
GO:0070863	17aE2	0.646825
GO:0070934	17aE2	0.75
GO:0070995	17aE2	0.65873
GO:0071404	17aE2	0.7
GO:0071569	17aE2	0.633333
GO:0071816	17aE2	0.659722
GO:0072378	17aE2	0.736111
GO:0075522	17aE2	0.747024
GO:0075525	17aE2	0.7
GO:0086073	17aE2	0.658333
GO:0090277	17aE2	0.708333
GO:0090666	17aE2	0.625
GO:0098761	17aE2	0.725427
GO:0098911	17aE2	0.658333
GO:0110095	17aE2	0.722222
GO:0140374	17aE2	0.833333
GO:0150093	17aE2	0.725
GO:1902396	17aE2	0.611111
GO:1902416	17aE2	0.833333
GO:1903608	17aE2	0.808333
GO:1903800	17aE2	0.683333
GO:1904851	17aE2	0.652778
GO:1904874	17aE2	0.625
GO:1905146	17aE2	0.641667
GO:1990126	17aE2	0.71131
GO:1990592	17aE2	0.666667
GO:2000767	17aE2	0.611111
GO:0000028	Rapa	0.742424
GO:0000038	Rapa	0.725758
GO:0000056	Rapa	0.777778
GO:0000338	Rapa	0.611111
GO:0001561	Rapa	0.733333
GO:0001667	Rapa	0.672222
GO:0001731	Rapa	0.698413
GO:0001765	Rapa	0.555556
GO:0002181	Rapa	0.755291
GO:0006068	Rapa	0.733333
GO:0006084	Rapa	0.662037
GO:0006085	Rapa	0.691667
GO:0006086	Rapa	0.708333
GO:0006101	Rapa	0.708333
GO:0006102	Rapa	0.694444
GO:0006103	Rapa	0.7
GO:0006104	Rapa	0.666667
GO:0006105	Rapa	0.755556
GO:0006107	Rapa	0.696759
GO:0006108	Rapa	0.694444
GO:0006120	Rapa	0.69213
GO:0006122	Rapa	0.714286
GO:0006166	Rapa	0.666667
GO:0006196	Rapa	0.638889
GO:0006204	Rapa	0.611111
GO:0006520	Rapa	0.688889
GO:0006526	Rapa	0.583333
GO:0006531	Rapa	0.641667
GO:0006536	Rapa	0.718519
GO:0006544	Rapa	0.722222
GO:0006547	Rapa	0.652778
GO:0006548	Rapa	0.652778
GO:0006552	Rapa	0.675
GO:0006559	Rapa	0.738095
GO:0006563	Rapa	0.722222
GO:0006572	Rapa	0.741667
GO:0006574	Rapa	0.611111
GO:0006584	Rapa	0.691667
GO:0006620	Rapa	0.72619
GO:0006625	Rapa	0.849206
GO:0006635	Rapa	0.717766
GO:0006637	Rapa	0.658497
GO:0006699	Rapa	0.661111
GO:0006703	Rapa	0.6
GO:0006707	Rapa	0.698413
GO:0006734	Rapa	0.717172
GO:0006739	Rapa	0.670635
GO:0006749	Rapa	0.67318
GO:0006796	Rapa	0.775
GO:0008210	Rapa	0.753704
GO:0009062	Rapa	0.6
GO:0009083	Rapa	0.619048
GO:0009086	Rapa	0.672222
GO:0009115	Rapa	0.7
GO:0009404	Rapa	0.733333
GO:0009437	Rapa	0.725
GO:0010039	Rapa	0.666667
GO:0010499	Rapa	0.669444
GO:0010637	Rapa	0.763889
GO:0010638	Rapa	0.652778
GO:0010815	Rapa	0.708333
GO:0010873	Rapa	0.661111
GO:0010898	Rapa	0.611111
GO:0015909	Rapa	0.738889
GO:0015986	Rapa	0.723214
GO:0016558	Rapa	0.84127
GO:0016559	Rapa	0.638889
GO:0017144	Rapa	0.680952
GO:0019346	Rapa	0.75
GO:0019430	Rapa	0.686508
GO:0019439	Rapa	0.725
GO:0019441	Rapa	0.75
GO:0019509	Rapa	0.638889
GO:0019556	Rapa	0.652778
GO:0019557	Rapa	0.652778
GO:0019674	Rapa	0.736111
GO:0019853	Rapa	0.583333
GO:0022615	Rapa	0.722222
GO:0022904	Rapa	0.696581
GO:0023035	Rapa	0.805556
GO:0030042	Rapa	0.655556
GO:0030043	Rapa	0.625
GO:0030300	Rapa	0.666667
GO:0031204	Rapa	0.791667
GO:0031998	Rapa	0.736111
GO:0032872	Rapa	0.583333
GO:0033119	Rapa	0.775
GO:0033499	Rapa	0.625
GO:0033539	Rapa	0.711111
GO:0033572	Rapa	0.761905
GO:0034063	Rapa	0.717593
GO:0034334	Rapa	0.597222
GO:0034354	Rapa	0.691667
GO:0034372	Rapa	0.708333
GO:0034379	Rapa	0.758333
GO:0034380	Rapa	0.708333
GO:0039529	Rapa	0.833333
GO:0042157	Rapa	0.654762
GO:0042159	Rapa	0.722222
GO:0042168	Rapa	0.625
GO:0042178	Rapa	0.723214
GO:0042743	Rapa	0.680556
GO:0042776	Rapa	0.695513
GO:0042866	Rapa	0.711111
GO:0043171	Rapa	0.735119
GO:0043648	Rapa	0.625
GO:0043653	Rapa	0.783333
GO:0043691	Rapa	0.694444
GO:0044387	Rapa	0.75
GO:0044794	Rapa	0.847222
GO:0045050	Rapa	0.708333
GO:0045723	Rapa	0.65873
GO:0045899	Rapa	0.738889
GO:0046038	Rapa	0.672222
GO:0046050	Rapa	0.791667
GO:0046055	Rapa	0.666667
GO:0046079	Rapa	0.791667
GO:0046487	Rapa	0.708333
GO:0046685	Rapa	0.7
GO:0046755	Rapa	0.597222
GO:0046826	Rapa	0.666667
GO:0048208	Rapa	0.611111
GO:0048549	Rapa	0.583333
GO:0051006	Rapa	0.666667
GO:0051099	Rapa	0.625
GO:0051131	Rapa	0.668981
GO:0051683	Rapa	0.666667
GO:0051702	Rapa	0.708333
GO:0051791	Rapa	0.725
GO:0051918	Rapa	0.694444
GO:0060440	Rapa	0.611111
GO:0061684	Rapa	0.569444
GO:0061732	Rapa	0.661111
GO:0070189	Rapa	0.805556
GO:0070458	Rapa	0.708333
GO:0070508	Rapa	0.569444
GO:0070585	Rapa	0.763889
GO:0070863	Rapa	0.638889
GO:0070934	Rapa	0.777778
GO:0070995	Rapa	0.638889
GO:0071404	Rapa	0.677778
GO:0071569	Rapa	0.666667
GO:0071816	Rapa	0.675926
GO:0072378	Rapa	0.694444
GO:0075522	Rapa	0.767857
GO:0075525	Rapa	0.683333
GO:0086073	Rapa	0.658333
GO:0090277	Rapa	0.722222
GO:0090666	Rapa	0.638889
GO:0098761	Rapa	0.688034
GO:0098911	Rapa	0.658333
GO:0110095	Rapa	0.736111
GO:0140374	Rapa	0.741667
GO:0150093	Rapa	0.825
GO:1902396	Rapa	0.597222
GO:1902416	Rapa	0.777778
GO:1903608	Rapa	0.683333
GO:1903800	Rapa	0.716667
GO:1904851	Rapa	0.631944
GO:1904874	Rapa	0.638889
GO:1905146	Rapa	0.666667
GO:1990126	Rapa	0.75
GO:1990592	Rapa	0.708333
GO:2000767	Rapa	0.666667

## Sheet: Fig2b
Xcoord	ModuleID	ModuleName	Ctrl_RCI	Aca_RCI	17aE2_RCI	Rapa_RCI	Aca-vs-Ctrl	17aE2-vs-Ctrl	Rapa-vs-Ctrl
0	GO:0048208	COPII vesicle coating	0.541667	0.611111	0.611111	0.611111
1	GO:0070508	cholesterol import	0.555556	0.652778	0.611111	0.569444
2	GO:1902396	protein localization to bicellular tight junction	0.555556	0.638889	0.611111	0.597222
3	GO:0034334	adherens junction maintenance	0.597222	0.694444	0.583333	0.597222
4	GO:0046755	viral budding	0.583333	0.680556	0.583333	0.597222
5	GO:0006574	valine catabolic process	0.555556	0.708333	0.611111	0.611111
6	GO:0009083	branched-chain amino acid catabolic process	0.555556	0.686508	0.619048	0.619048
7	GO:0048549	positive regulation of pinocytosis	0.569444	0.694444	0.625	0.583333
8	GO:0060440	trachea formation	0.583333	0.708333	0.638889	0.611111
9	GO:0006204	IMP catabolic process	0.555556	0.569444	0.708333	0.611111
10	GO:0001765	membrane raft assembly	0.541667	0.583333	0.666667	0.555556
11	GO:0061684	chaperone-mediated autophagy	0.541667	0.638889	0.680556	0.569444
12	GO:0032872	regulation of stress-activated MAPK cascade	0.569444	0.666667	0.694444	0.583333
13	GO:0010898	positive regulation of triglyceride catabolic process	0.561111	0.677778	0.711111	0.611111
14	GO:0016559	peroxisome fission	0.566667	0.666667	0.655556	0.638889
15	GO:0042168	heme metabolic process	0.566667	0.658333	0.65	0.625
16	GO:1904851	positive regulation of establishment of protein localization to telomere	0.578704	0.659722	0.652778	0.631944
17	GO:0019853	L-ascorbic acid biosynthetic process	0.597222	0.625	0.680556	0.583333
18	GO:0009062	fatty acid catabolic process	0.594444	0.644444	0.633333	0.6
19	GO:0034379	very-low-density lipoprotein particle assembly	0.575	0.658333	0.583333	0.758333
20	GO:0046685	response to arsenic-containing substance	0.558333	0.675	0.6	0.7
21	GO:0006544	glycine metabolic process	0.588889	0.65	0.622222	0.722222
22	GO:0006559	L-phenylalanine catabolic process	0.559524	0.65873	0.650794	0.738095
23	GO:0070863	positive regulation of protein exit from endoplasmic reticulum	0.575397	0.615079	0.646825	0.638889
24	GO:0090666	scaRNA localization to Cajal body	0.569444	0.625	0.625	0.638889
25	GO:1904874	positive regulation of telomerase RNA localization to Cajal body	0.569444	0.625	0.625	0.638889
26	GO:2000767	positive regulation of cytoplasmic translation	0.541667	0.638889	0.611111	0.666667
27	GO:0006552	leucine catabolic process	0.591667	0.633333	0.608333	0.675
28	GO:0046038	GMP catabolic process	0.572222	0.616667	0.594444	0.672222
29	GO:0042776	mitochondrial ATP synthesis coupled proton transport	0.614316	0.669872	0.685897	0.695513
30	GO:0006531	aspartate metabolic process	0.591667	0.633333	0.7	0.641667
31	GO:0006520	cellular amino acid metabolic process	0.588889	0.633333	0.705556	0.688889
32	GO:0010499	proteasomal ubiquitin-independent protein catabolic process	0.590278	0.658333	0.709028	0.669444
33	GO:0046055	dGMP catabolic process	0.555556	0.622222	0.688889	0.666667
34	GO:0075525	viral translational termination-reinitiation	0.558333	0.6	0.7	0.683333
35	GO:0071404	cellular response to low-density lipoprotein particle stimulus	0.566667	0.611111	0.7	0.677778
36	GO:0010638	positive regulation of organelle organization	0.625	0.597222	0.666667	0.652778
37	GO:0001667	ameboidal-type cell migration	0.583333	0.627778	0.655556	0.672222
38	GO:0071816	tail-anchored membrane protein insertion into ER membrane	0.574074	0.599537	0.659722	0.675926
39	GO:0006196	AMP catabolic process	0.541667	0.527778	0.625	0.638889
40	GO:0071569	protein ufmylation	0.55	0.566667	0.633333	0.666667
41	GO:0022615	protein to membrane docking	0.611111	0.555556	0.708333	0.722222
42	GO:1990592	protein K69-linked ufmylation	0.555556	0.583333	0.666667	0.708333
43	GO:0045050	protein insertion into ER membrane by stop-transfer membrane-anchor sequence	0.575	0.566667	0.633333	0.708333
44	GO:0006526	arginine biosynthetic process	0.569444	0.777778	0.722222	0.583333
45	GO:0019509	L-methionine salvage from methylthioadenosine	0.555556	0.763889	0.722222	0.638889
46	GO:0017144	drug metabolic process	0.584921	0.755556	0.730159	0.680952	Tightened	Tightened	Tightened
47	GO:0006739	NADP metabolic process	0.571429	0.765873	0.730159	0.670635
48	GO:0042157	lipoprotein metabolic process	0.568452	0.770833	0.735119	0.654762
49	GO:0061732	mitochondrial acetyl-CoA biosynthetic process from pyruvate	0.566667	0.794444	0.694444	0.661111
50	GO:0030300	regulation of intestinal cholesterol absorption	0.583333	0.791667	0.736111	0.666667
51	GO:0006102	isocitrate metabolic process	0.577778	0.805556	0.722222	0.694444	Tightened	Tightened	Tightened
52	GO:0034063	stress granule assembly	0.578704	0.699074	0.759259	0.717593	Tightened	Tightened	Tightened
53	GO:0006584	catecholamine metabolic process	0.558333	0.7	0.725	0.691667
54	GO:0043691	reverse cholesterol transport	0.566667	0.733333	0.744444	0.694444
55	GO:0006699	bile acid biosynthetic process	0.590741	0.72037	0.768519	0.661111
56	GO:0030042	actin filament depolymerization	0.572222	0.727778	0.738889	0.655556	Tightened	Tightened
57	GO:0010873	positive regulation of cholesterol esterification	0.572222	0.727778	0.755556	0.661111
58	GO:0051006	positive regulation of lipoprotein lipase activity	0.583333	0.733333	0.75	0.666667
59	GO:0019557	histidine catabolic process to glutamate and formate	0.555556	0.708333	0.736111	0.652778
60	GO:0019556	histidine catabolic process to glutamate and formamide	0.555556	0.708333	0.736111	0.652778
61	GO:0006547	histidine metabolic process	0.555556	0.708333	0.736111	0.652778
62	GO:0006548	histidine catabolic process	0.555556	0.708333	0.736111	0.652778
63	GO:0006166	purine ribonucleoside salvage	0.569444	0.694444	0.75	0.666667
64	GO:0006104	succinyl-CoA metabolic process	0.583333	0.688889	0.761111	0.666667
65	GO:0006101	citrate metabolic process	0.611111	0.694444	0.819444	0.708333
66	GO:1903608	protein localization to cytoplasmic stress granule	0.633333	0.725	0.808333	0.683333
67	GO:0046826	negative regulation of protein export from nucleus	0.569444	0.652778	0.833333	0.666667
68	GO:0006703	estrogen biosynthetic process	0.608333	0.683333	0.783333	0.6
69	GO:0006796	phosphate-containing compound metabolic process	0.608333	0.816667	0.716667	0.775
70	GO:0015909	long-chain fatty acid transport	0.605556	0.744444	0.716667	0.738889
71	GO:0043171	peptide catabolic process	0.604167	0.72619	0.71131	0.735119
72	GO:0019439	aromatic compound catabolic process	0.6	0.758333	0.725	0.725
73	GO:1990126	retrograde transport, endosome to plasma membrane	0.595238	0.755952	0.71131	0.75
74	GO:0019346	transsulfuration	0.638889	0.847222	0.625	0.75
75	GO:0006563	L-serine metabolic process	0.611111	0.736111	0.666667	0.722222
76	GO:0019441	tryptophan catabolic process to kynurenine	0.611111	0.736111	0.638889	0.75
77	GO:0051918	negative regulation of fibrinolysis	0.569444	0.777778	0.638889	0.694444
78	GO:0033539	fatty acid beta-oxidation using acyl-CoA dehydrogenase	0.581481	0.746296	0.646296	0.711111	Tightened		Tightened
79	GO:0046487	glyoxylate metabolic process	0.569444	0.763889	0.652778	0.708333
80	GO:0001731	formation of translation preinitiation complex	0.583333	0.757937	0.662698	0.698413
81	GO:0051791	medium-chain fatty acid metabolic process	0.6	0.783333	0.683333	0.725
82	GO:0000028	ribosomal small subunit assembly	0.59596	0.776515	0.681818	0.742424	Tightened		Tightened
83	GO:0042866	pyruvate biosynthetic process	0.555556	0.772222	0.683333	0.711111	Tightened	Tightened	Tightened
84	GO:0009404	toxin metabolic process	0.566667	0.75	0.65	0.733333
85	GO:0019674	NAD metabolic process	0.583333	0.75	0.680556	0.736111
86	GO:0006068	ethanol catabolic process	0.572222	0.755556	0.683333	0.733333
87	GO:0072378	blood coagulation, fibrin clot formation	0.666667	0.694444	0.736111	0.694444
88	GO:0034354	'de novo' NAD biosynthetic process from tryptophan	0.641667	0.733333	0.708333	0.691667
89	GO:0015986	ATP synthesis coupled proton transport	0.625	0.699405	0.717262	0.723214
90	GO:0051131	chaperone-mediated protein complex assembly	0.590278	0.724537	0.706019	0.668981
91	GO:0042743	hydrogen peroxide metabolic process	0.583333	0.736111	0.694444	0.680556
92	GO:0051683	establishment of Golgi localization	0.594444	0.738889	0.688889	0.666667
93	GO:0006120	mitochondrial electron transport, NADH to ubiquinone	0.592593	0.724537	0.673611	0.69213
94	GO:0006749	glutathione metabolic process	0.577586	0.712835	0.678352	0.67318	Tightened	Tightened	Tightened
95	GO:1903800	positive regulation of production of miRNAs involved in gene silencing by miRNA	0.566667	0.716667	0.683333	0.716667
96	GO:0006734	NADH metabolic process	0.588384	0.709596	0.685606	0.717172
97	GO:0022904	respiratory electron transport chain	0.581197	0.698718	0.700855	0.696581
98	GO:0019430	removal of superoxide radicals	0.56746	0.72619	0.706349	0.686508
99	GO:0006085	acetyl-CoA biosynthetic process	0.6	0.725	0.7	0.691667
100	GO:0070458	cellular detoxification of nitrogen compound	0.583333	0.725	0.708333	0.708333
101	GO:0009115	xanthine catabolic process	0.575	0.675	0.658333	0.7
102	GO:0006108	malate metabolic process	0.569444	0.694444	0.666667	0.694444
103	GO:0006103	2-oxoglutarate metabolic process	0.572222	0.709722	0.672222	0.7	Tightened	Tightened	Tightened
104	GO:0009086	methionine biosynthetic process	0.583333	0.711111	0.638889	0.672222
105	GO:0006084	acetyl-CoA metabolic process	0.583333	0.710648	0.618056	0.662037
106	GO:1905146	lysosomal protein catabolic process	0.566667	0.675	0.641667	0.666667
107	GO:0086073	bundle of His cell-Purkinje myocyte adhesion involved in cell communication	0.583333	0.691667	0.658333	0.658333
108	GO:0098911	regulation of ventricular cardiac muscle cell action potential	0.583333	0.691667	0.658333	0.658333
109	GO:0045723	positive regulation of fatty acid biosynthetic process	0.571429	0.694444	0.674603	0.65873
110	GO:0006637	acyl-CoA metabolic process	0.57244	0.688998	0.679739	0.658497	Tightened	Tightened	Tightened
111	GO:0043648	dicarboxylic acid metabolic process	0.611111	0.736111	0.680556	0.625
112	GO:0030043	actin filament fragmentation	0.555556	0.722222	0.666667	0.625
113	GO:0000338	protein deneddylation	0.566667	0.711111	0.661111	0.611111
114	GO:0033499	galactose catabolic process via UDP-galactose	0.583333	0.722222	0.652778	0.625
115	GO:0070995	NADPH oxidation	0.571429	0.734127	0.65873	0.638889
116	GO:0010039	response to iron ion	0.527778	0.791667	0.638889	0.666667
117	GO:0051099	positive regulation of binding	0.583333	0.805556	0.625	0.625
118	GO:0010815	bradykinin catabolic process	0.555556	0.638889	0.666667	0.708333
119	GO:0006107	oxaloacetate metabolic process	0.55787	0.662037	0.6875	0.696759
120	GO:0090277	positive regulation of peptide hormone secretion	0.569444	0.638889	0.708333	0.722222
121	GO:0009437	carnitine metabolic process	0.558333	0.641667	0.7	0.725
122	GO:0001561	fatty acid alpha-oxidation	0.583333	0.625	0.691667	0.733333
123	GO:0000038	very long-chain fatty acid metabolic process	0.580303	0.606061	0.698485	0.725758		Tightened	Tightened
124	GO:0006707	cholesterol catabolic process	0.575397	0.650794	0.730159	0.698413
125	GO:0098761	cellular response to interleukin-7	0.564103	0.667735	0.725427	0.688034	Tightened	Tightened	Tightened
126	GO:0110095	cellular detoxification of aldehyde	0.569444	0.666667	0.722222	0.736111
127	GO:0006122	mitochondrial electron transport, ubiquinol to cytochrome c	0.589286	0.675595	0.714286	0.714286
128	GO:0006536	glutamate metabolic process	0.572222	0.664815	0.711111	0.718519
129	GO:0006572	tyrosine catabolic process	0.583333	0.683333	0.691667	0.741667
130	GO:0042178	xenobiotic catabolic process	0.577381	0.669643	0.690476	0.723214
131	GO:0045899	positive regulation of RNA polymerase II transcription preinitiation complex assembly	0.6	0.7	0.694444	0.738889
132	GO:0006620	posttranslational protein targeting to endoplasmic reticulum membrane	0.583333	0.698413	0.710317	0.72619
133	GO:0006635	fatty acid beta-oxidation	0.58571	0.685977	0.698604	0.717766	Tightened	Tightened	Tightened
134	GO:0042159	lipoprotein catabolic process	0.527778	0.680556	0.708333	0.722222
135	GO:0006105	succinate metabolic process	0.555556	0.694444	0.683333	0.755556
136	GO:0044387	negative regulation of protein kinase activity by regulation of protein phosphorylation	0.625	0.597222	0.777778	0.75
137	GO:0070934	CRD-mediated mRNA stabilization	0.638889	0.638889	0.75	0.777778
138	GO:0075522	IRES-dependent viral translational initiation	0.574405	0.64881	0.747024	0.767857		Tightened	Tightened
139	GO:0008210	estrogen metabolic process	0.575926	0.62963	0.751852	0.753704		Tightened	Tightened
140	GO:0070189	kynurenine metabolic process	0.597222	0.652778	0.763889	0.805556
141	GO:0043653	mitochondrial fragmentation involved in apoptotic process	0.583333	0.644444	0.783333	0.783333		Tightened	Tightened
142	GO:0046050	UMP catabolic process	0.569444	0.638889	0.708333	0.791667
143	GO:0046079	dUMP catabolic process	0.569444	0.638889	0.708333	0.791667
144	GO:0010637	negative regulation of mitochondrial fusion	0.555556	0.652778	0.708333	0.763889
145	GO:0070585	protein localization to mitochondrion	0.569444	0.638889	0.708333	0.763889
146	GO:0033572	transferrin transport	0.575397	0.710317	0.72619	0.761905
147	GO:0002181	cytoplasmic translation	0.593254	0.695326	0.720679	0.755291	Tightened	Tightened	Tightened
148	GO:0000056	ribosomal small subunit export from nucleus	0.611111	0.680556	0.736111	0.777778
149	GO:0033119	negative regulation of RNA splicing	0.591667	0.666667	0.7	0.775
150	GO:0031998	regulation of fatty acid beta-oxidation	0.541667	0.861111	0.819444	0.736111	Tightened	Tightened	Tightened
151	GO:0034380	high-density lipoprotein particle assembly	0.575	0.75	0.808333	0.708333
152	GO:0006086	acetyl-CoA biosynthetic process from pyruvate	0.555556	0.763889	0.777778	0.708333
153	GO:0051702	biological process involved in interaction with symbiont	0.558333	0.741667	0.775	0.708333
154	GO:1902416	positive regulation of mRNA binding	0.527778	0.75	0.833333	0.777778	Tightened	Tightened	Tightened
155	GO:0034372	very-low-density lipoprotein particle remodeling	0.555556	0.722222	0.861111	0.708333
156	GO:0140374	antiviral innate immune response	0.566667	0.733333	0.833333	0.741667	Tightened	Tightened	Tightened
157	GO:0039529	RIG-I signaling pathway	0.569444	0.652778	0.861111	0.833333
158	GO:0044794	positive regulation by host of viral process	0.597222	0.652778	0.847222	0.847222		Tightened	Tightened
159	GO:0023035	CD40 signaling pathway	0.597222	0.736111	0.777778	0.805556
160	GO:0031204	posttranslational protein targeting to membrane, translocation	0.652778	0.75	0.791667	0.791667
161	GO:0150093	amyloid-beta clearance by transcytosis	0.608333	0.758333	0.725	0.825
162	GO:0006625	protein targeting to peroxisome	0.563492	0.75	0.75	0.849206	Tightened	Tightened	Tightened
163	GO:0016558	protein import into peroxisome matrix	0.571429	0.742063	0.757937	0.84127	Tightened	Tightened	Tightened

## Sheet: Fig2c
ModuleID	ModuleName	Aca-vs-Ctrl	17aE2-vs-Ctrl	Rapa-vs-Ctrl	(1,1,1)	(1,1,0)	(1,0,1)	(1,0,0)	(0,1,1)	(0,1,0)	(0,0,1)
GO:0000028	ribosomal small subunit assembly	TRUE		TRUE			TRUE
GO:0000038	very long-chain fatty acid metabolic process		TRUE	TRUE					TRUE
GO:0000056	ribosomal small subunit export from nucleus
GO:0000338	protein deneddylation
GO:0001561	fatty acid alpha-oxidation
GO:0001667	ameboidal-type cell migration
GO:0001731	formation of translation preinitiation complex
GO:0001765	membrane raft assembly
GO:0002181	cytoplasmic translation	TRUE	TRUE	TRUE	TRUE
GO:0006068	ethanol catabolic process
GO:0006084	acetyl-CoA metabolic process
GO:0006085	acetyl-CoA biosynthetic process
GO:0006086	acetyl-CoA biosynthetic process from pyruvate
GO:0006101	citrate metabolic process
GO:0006102	isocitrate metabolic process	TRUE	TRUE	TRUE	TRUE
GO:0006103	2-oxoglutarate metabolic process	TRUE	TRUE	TRUE	TRUE
GO:0006104	succinyl-CoA metabolic process
GO:0006105	succinate metabolic process
GO:0006107	oxaloacetate metabolic process
GO:0006108	malate metabolic process
GO:0006120	mitochondrial electron transport, NADH to ubiquinone
GO:0006122	mitochondrial electron transport, ubiquinol to cytochrome c
GO:0006166	purine ribonucleoside salvage
GO:0006196	AMP catabolic process
GO:0006204	IMP catabolic process
GO:0006520	cellular amino acid metabolic process
GO:0006526	arginine biosynthetic process
GO:0006531	aspartate metabolic process
GO:0006536	glutamate metabolic process
GO:0006544	glycine metabolic process
GO:0006547	histidine metabolic process
GO:0006548	histidine catabolic process
GO:0006552	leucine catabolic process
GO:0006559	L-phenylalanine catabolic process
GO:0006563	L-serine metabolic process
GO:0006572	tyrosine catabolic process
GO:0006574	valine catabolic process
GO:0006584	catecholamine metabolic process
GO:0006620	posttranslational protein targeting to endoplasmic reticulum membrane
GO:0006625	protein targeting to peroxisome	TRUE	TRUE	TRUE	TRUE
GO:0006635	fatty acid beta-oxidation	TRUE	TRUE	TRUE	TRUE
GO:0006637	acyl-CoA metabolic process	TRUE	TRUE	TRUE	TRUE
GO:0006699	bile acid biosynthetic process
GO:0006703	estrogen biosynthetic process
GO:0006707	cholesterol catabolic process
GO:0006734	NADH metabolic process
GO:0006739	NADP metabolic process
GO:0006749	glutathione metabolic process	TRUE	TRUE	TRUE	TRUE
GO:0006796	phosphate-containing compound metabolic process
GO:0008210	estrogen metabolic process		TRUE	TRUE					TRUE
GO:0009062	fatty acid catabolic process
GO:0009083	branched-chain amino acid catabolic process
GO:0009086	methionine biosynthetic process
GO:0009115	xanthine catabolic process
GO:0009404	toxin metabolic process
GO:0009437	carnitine metabolic process
GO:0010039	response to iron ion
GO:0010499	proteasomal ubiquitin-independent protein catabolic process
GO:0010637	negative regulation of mitochondrial fusion
GO:0010638	positive regulation of organelle organization
GO:0010815	bradykinin catabolic process
GO:0010873	positive regulation of cholesterol esterification
GO:0010898	positive regulation of triglyceride catabolic process
GO:0015909	long-chain fatty acid transport
GO:0015986	ATP synthesis coupled proton transport
GO:0016558	protein import into peroxisome matrix	TRUE	TRUE	TRUE	TRUE
GO:0016559	peroxisome fission
GO:0017144	drug metabolic process	TRUE	TRUE	TRUE	TRUE
GO:0019346	transsulfuration
GO:0019430	removal of superoxide radicals
GO:0019439	aromatic compound catabolic process
GO:0019441	tryptophan catabolic process to kynurenine
GO:0019509	L-methionine salvage from methylthioadenosine
GO:0019556	histidine catabolic process to glutamate and formamide
GO:0019557	histidine catabolic process to glutamate and formate
GO:0019674	NAD metabolic process
GO:0019853	L-ascorbic acid biosynthetic process
GO:0022615	protein to membrane docking
GO:0022904	respiratory electron transport chain
GO:0023035	CD40 signaling pathway
GO:0030042	actin filament depolymerization	TRUE	TRUE			TRUE
GO:0030043	actin filament fragmentation
GO:0030300	regulation of intestinal cholesterol absorption
GO:0031204	posttranslational protein targeting to membrane, translocation
GO:0031998	regulation of fatty acid beta-oxidation	TRUE	TRUE	TRUE	TRUE
GO:0032872	regulation of stress-activated MAPK cascade
GO:0033119	negative regulation of RNA splicing
GO:0033499	galactose catabolic process via UDP-galactose
GO:0033539	fatty acid beta-oxidation using acyl-CoA dehydrogenase	TRUE		TRUE			TRUE
GO:0033572	transferrin transport
GO:0034063	stress granule assembly	TRUE	TRUE	TRUE	TRUE
GO:0034334	adherens junction maintenance
GO:0034354	'de novo' NAD biosynthetic process from tryptophan
GO:0034372	very-low-density lipoprotein particle remodeling
GO:0034379	very-low-density lipoprotein particle assembly
GO:0034380	high-density lipoprotein particle assembly
GO:0039529	RIG-I signaling pathway
GO:0042157	lipoprotein metabolic process
GO:0042159	lipoprotein catabolic process
GO:0042168	heme metabolic process
GO:0042178	xenobiotic catabolic process
GO:0042743	hydrogen peroxide metabolic process
GO:0042776	mitochondrial ATP synthesis coupled proton transport
GO:0042866	pyruvate biosynthetic process	TRUE	TRUE	TRUE	TRUE
GO:0043171	peptide catabolic process
GO:0043648	dicarboxylic acid metabolic process
GO:0043653	mitochondrial fragmentation involved in apoptotic process		TRUE	TRUE					TRUE
GO:0043691	reverse cholesterol transport
GO:0044387	negative regulation of protein kinase activity by regulation of protein phosphorylation
GO:0044794	positive regulation by host of viral process		TRUE	TRUE					TRUE
GO:0045050	protein insertion into ER membrane by stop-transfer membrane-anchor sequence
GO:0045723	positive regulation of fatty acid biosynthetic process
GO:0045899	positive regulation of RNA polymerase II transcription preinitiation complex assembly
GO:0046038	GMP catabolic process
GO:0046050	UMP catabolic process
GO:0046055	dGMP catabolic process
GO:0046079	dUMP catabolic process
GO:0046487	glyoxylate metabolic process
GO:0046685	response to arsenic-containing substance
GO:0046755	viral budding
GO:0046826	negative regulation of protein export from nucleus
GO:0048208	COPII vesicle coating
GO:0048549	positive regulation of pinocytosis
GO:0051006	positive regulation of lipoprotein lipase activity
GO:0051099	positive regulation of binding
GO:0051131	chaperone-mediated protein complex assembly
GO:0051683	establishment of Golgi localization
GO:0051702	biological process involved in interaction with symbiont
GO:0051791	medium-chain fatty acid metabolic process
GO:0051918	negative regulation of fibrinolysis
GO:0060440	trachea formation
GO:0061684	chaperone-mediated autophagy
GO:0061732	mitochondrial acetyl-CoA biosynthetic process from pyruvate
GO:0070189	kynurenine metabolic process
GO:0070458	cellular detoxification of nitrogen compound
GO:0070508	cholesterol import
GO:0070585	protein localization to mitochondrion
GO:0070863	positive regulation of protein exit from endoplasmic reticulum
GO:0070934	CRD-mediated mRNA stabilization
GO:0070995	NADPH oxidation
GO:0071404	cellular response to low-density lipoprotein particle stimulus
GO:0071569	protein ufmylation
GO:0071816	tail-anchored membrane protein insertion into ER membrane
GO:0072378	blood coagulation, fibrin clot formation
GO:0075522	IRES-dependent viral translational initiation		TRUE	TRUE					TRUE
GO:0075525	viral translational termination-reinitiation
GO:0086073	bundle of His cell-Purkinje myocyte adhesion involved in cell communication
GO:0090277	positive regulation of peptide hormone secretion
GO:0090666	scaRNA localization to Cajal body
GO:0098761	cellular response to interleukin-7	TRUE	TRUE	TRUE	TRUE
GO:0098911	regulation of ventricular cardiac muscle cell action potential
GO:0110095	cellular detoxification of aldehyde
GO:0140374	antiviral innate immune response	TRUE	TRUE	TRUE	TRUE
GO:0150093	amyloid-beta clearance by transcytosis
GO:1902396	protein localization to bicellular tight junction
GO:1902416	positive regulation of mRNA binding	TRUE	TRUE	TRUE	TRUE
GO:1903608	protein localization to cytoplasmic stress granule
GO:1903800	positive regulation of production of miRNAs involved in gene silencing by miRNA
GO:1904851	positive regulation of establishment of protein localization to telomere
GO:1904874	positive regulation of telomerase RNA localization to Cajal body
GO:1905146	lysosomal protein catabolic process
GO:1990126	retrograde transport, endosome to plasma membrane
GO:1990592	protein K69-linked ufmylation
GO:2000767	positive regulation of cytoplasmic translation

## Sheet: Fig2d
ModuleID	SampleID	Group	RMS
GO:0031998	GC3318	Aca	0.666667
GO:0031998	GC3325	Aca	1
GO:0031998	GC3332	Aca	0.833333
GO:0031998	GC3339	Aca	1
GO:0031998	GC3619	Aca	0.833333
GO:0031998	GC3626	Aca	0.833333
GO:0031998	GC2443	Aca	1
GO:0031998	GC2450	Aca	1
GO:0031998	GC2709	Aca	0.833333
GO:0031998	GC2716	Aca	1
GO:0031998	GC3647	Aca	0.833333
GO:0031998	GC3654	Aca	0.5
GO:0031998	GC2429	Ctrl	0.666667
GO:0031998	GC2555	Ctrl	0.5
GO:0031998	GC2611	Ctrl	0.5
GO:0031998	GC2618	Ctrl	0.833333
GO:0031998	GC2625	Ctrl	0.5
GO:0031998	GC3115	Ctrl	0.5
GO:0031998	GC1897	Ctrl	0.5
GO:0031998	GC1904	Ctrl	0.166667
GO:0031998	GC1911	Ctrl	0.5
GO:0031998	GC2457	Ctrl	0.5
GO:0031998	GC2464	Ctrl	0.833333
GO:0031998	GC2471	Ctrl	0.5
GO:0031998	GC2184	17aE2	0.833333
GO:0031998	GC2191	17aE2	0.833333
GO:0031998	GC2198	17aE2	1
GO:0031998	GC2205	17aE2	0.833333
GO:0031998	GC3269	17aE2	0.666667
GO:0031998	GC3276	17aE2	0.666667
GO:0031998	GC2303	17aE2	0.666667
GO:0031998	GC2310	17aE2	0.666667
GO:0031998	GC2317	17aE2	0.833333
GO:0031998	GC3024	17aE2	1
GO:0031998	GC3031	17aE2	0.833333
GO:0031998	GC3038	17aE2	1
GO:0031998	GC2478	Rapa	0.5
GO:0031998	GC2485	Rapa	0.666667
GO:0031998	GC2492	Rapa	0.5
GO:0031998	GC2499	Rapa	0.5
GO:0031998	GC2870	Rapa	0.833333
GO:0031998	GC2891	Rapa	1
GO:0031998	GC3220	Rapa	0.833333
GO:0031998	GC3234	Rapa	0.666667
GO:0031998	GC3374	Rapa	0.833333
GO:0031998	GC3388	Rapa	1
GO:0031998	GC3458	Rapa	0.666667
GO:0031998	GC3465	Rapa	0.833333

## Sheet: Fig2e
ModuleID	Consensus	SampleID	Group	RMS
GO:0031998	17aE2	GC1897	Ctrl	0.166667
GO:0031998	Aca	GC1897	Ctrl	0.166667
GO:0031998	Ctrl	GC1897	Ctrl	0.5
GO:0031998	Rapa	GC1897	Ctrl	0.333333
GO:0031998	17aE2	GC1904	Ctrl	0.833333
GO:0031998	Aca	GC1904	Ctrl	0.833333
GO:0031998	Ctrl	GC1904	Ctrl	0.166667
GO:0031998	Rapa	GC1904	Ctrl	0.666667
GO:0031998	17aE2	GC1911	Ctrl	0.5
GO:0031998	Aca	GC1911	Ctrl	0.5
GO:0031998	Ctrl	GC1911	Ctrl	0.5
GO:0031998	Rapa	GC1911	Ctrl	0.333333
GO:0031998	17aE2	GC2184	17aE2	0.833333
GO:0031998	Aca	GC2184	17aE2	0.833333
GO:0031998	Ctrl	GC2184	17aE2	0.5
GO:0031998	Rapa	GC2184	17aE2	1
GO:0031998	17aE2	GC2191	17aE2	0.833333
GO:0031998	Aca	GC2191	17aE2	0.833333
GO:0031998	Ctrl	GC2191	17aE2	0.166667
GO:0031998	Rapa	GC2191	17aE2	0.666667
GO:0031998	17aE2	GC2198	17aE2	1
GO:0031998	Aca	GC2198	17aE2	1
GO:0031998	Ctrl	GC2198	17aE2	0.333333
GO:0031998	Rapa	GC2198	17aE2	0.833333
GO:0031998	17aE2	GC2205	17aE2	0.833333
GO:0031998	Aca	GC2205	17aE2	0.833333
GO:0031998	Ctrl	GC2205	17aE2	0.166667
GO:0031998	Rapa	GC2205	17aE2	0.666667
GO:0031998	17aE2	GC2303	17aE2	0.666667
GO:0031998	Aca	GC2303	17aE2	0.666667
GO:0031998	Ctrl	GC2303	17aE2	0.333333
GO:0031998	Rapa	GC2303	17aE2	0.5
GO:0031998	17aE2	GC2310	17aE2	0.666667
GO:0031998	Aca	GC2310	17aE2	0.666667
GO:0031998	Ctrl	GC2310	17aE2	0.333333
GO:0031998	Rapa	GC2310	17aE2	0.5
GO:0031998	17aE2	GC2317	17aE2	0.833333
GO:0031998	Aca	GC2317	17aE2	0.833333
GO:0031998	Ctrl	GC2317	17aE2	0.5
GO:0031998	Rapa	GC2317	17aE2	0.666667
GO:0031998	17aE2	GC2429	Ctrl	0.666667
GO:0031998	Aca	GC2429	Ctrl	0.666667
GO:0031998	Ctrl	GC2429	Ctrl	0.666667
GO:0031998	Rapa	GC2429	Ctrl	0.833333
GO:0031998	17aE2	GC2443	Aca	1
GO:0031998	Aca	GC2443	Aca	1
GO:0031998	Ctrl	GC2443	Aca	0.333333
GO:0031998	Rapa	GC2443	Aca	0.833333
GO:0031998	17aE2	GC2450	Aca	1
GO:0031998	Aca	GC2450	Aca	1
GO:0031998	Ctrl	GC2450	Aca	0.333333
GO:0031998	Rapa	GC2450	Aca	0.833333
GO:0031998	17aE2	GC2457	Ctrl	0.166667
GO:0031998	Aca	GC2457	Ctrl	0.166667
GO:0031998	Ctrl	GC2457	Ctrl	0.5
GO:0031998	Rapa	GC2457	Ctrl	0
GO:0031998	17aE2	GC2464	Ctrl	0.5
GO:0031998	Aca	GC2464	Ctrl	0.5
GO:0031998	Ctrl	GC2464	Ctrl	0.833333
GO:0031998	Rapa	GC2464	Ctrl	0.333333
GO:0031998	17aE2	GC2471	Ctrl	0.5
GO:0031998	Aca	GC2471	Ctrl	0.5
GO:0031998	Ctrl	GC2471	Ctrl	0.5
GO:0031998	Rapa	GC2471	Ctrl	0.666667
GO:0031998	17aE2	GC2478	Rapa	0.666667
GO:0031998	Aca	GC2478	Rapa	0.666667
GO:0031998	Ctrl	GC2478	Rapa	0.666667
GO:0031998	Rapa	GC2478	Rapa	0.5
GO:0031998	17aE2	GC2485	Rapa	0.833333
GO:0031998	Aca	GC2485	Rapa	0.833333
GO:0031998	Ctrl	GC2485	Rapa	0.5
GO:0031998	Rapa	GC2485	Rapa	0.666667
GO:0031998	17aE2	GC2492	Rapa	0.666667
GO:0031998	Aca	GC2492	Rapa	0.666667
GO:0031998	Ctrl	GC2492	Rapa	0.666667
GO:0031998	Rapa	GC2492	Rapa	0.5
GO:0031998	17aE2	GC2499	Rapa	0.666667
GO:0031998	Aca	GC2499	Rapa	0.666667
GO:0031998	Ctrl	GC2499	Rapa	0.666667
GO:0031998	Rapa	GC2499	Rapa	0.5
GO:0031998	17aE2	GC2555	Ctrl	0.833333
GO:0031998	Aca	GC2555	Ctrl	0.833333
GO:0031998	Ctrl	GC2555	Ctrl	0.5
GO:0031998	Rapa	GC2555	Ctrl	1
GO:0031998	17aE2	GC2611	Ctrl	0.5
GO:0031998	Aca	GC2611	Ctrl	0.5
GO:0031998	Ctrl	GC2611	Ctrl	0.5
GO:0031998	Rapa	GC2611	Ctrl	0.333333
GO:0031998	17aE2	GC2618	Ctrl	0.166667
GO:0031998	Aca	GC2618	Ctrl	0.166667
GO:0031998	Ctrl	GC2618	Ctrl	0.833333
GO:0031998	Rapa	GC2618	Ctrl	0.333333
GO:0031998	17aE2	GC2625	Ctrl	0.5
GO:0031998	Aca	GC2625	Ctrl	0.5
GO:0031998	Ctrl	GC2625	Ctrl	0.5
GO:0031998	Rapa	GC2625	Ctrl	0.666667
GO:0031998	17aE2	GC2709	Aca	0.833333
GO:0031998	Aca	GC2709	Aca	0.833333
GO:0031998	Ctrl	GC2709	Aca	0.5
GO:0031998	Rapa	GC2709	Aca	0.666667
GO:0031998	17aE2	GC2716	Aca	1
GO:0031998	Aca	GC2716	Aca	1
GO:0031998	Ctrl	GC2716	Aca	0.333333
GO:0031998	Rapa	GC2716	Aca	0.833333
GO:0031998	17aE2	GC2870	Rapa	0.666667
GO:0031998	Aca	GC2870	Rapa	0.666667
GO:0031998	Ctrl	GC2870	Rapa	0.666667
GO:0031998	Rapa	GC2870	Rapa	0.833333
GO:0031998	17aE2	GC2891	Rapa	0.833333
GO:0031998	Aca	GC2891	Rapa	0.833333
GO:0031998	Ctrl	GC2891	Rapa	0.5
GO:0031998	Rapa	GC2891	Rapa	1
GO:0031998	17aE2	GC3024	17aE2	1
GO:0031998	Aca	GC3024	17aE2	1
GO:0031998	Ctrl	GC3024	17aE2	0.333333
GO:0031998	Rapa	GC3024	17aE2	0.833333
GO:0031998	17aE2	GC3031	17aE2	0.833333
GO:0031998	Aca	GC3031	17aE2	0.833333
GO:0031998	Ctrl	GC3031	17aE2	0.166667
GO:0031998	Rapa	GC3031	17aE2	0.666667
GO:0031998	17aE2	GC3038	17aE2	1
GO:0031998	Aca	GC3038	17aE2	1
GO:0031998	Ctrl	GC3038	17aE2	0.333333
GO:0031998	Rapa	GC3038	17aE2	0.833333
GO:0031998	17aE2	GC3115	Ctrl	0.5
GO:0031998	Aca	GC3115	Ctrl	0.5
GO:0031998	Ctrl	GC3115	Ctrl	0.5
GO:0031998	Rapa	GC3115	Ctrl	0.333333
GO:0031998	17aE2	GC3220	Rapa	1
GO:0031998	Aca	GC3220	Rapa	1
GO:0031998	Ctrl	GC3220	Rapa	0.333333
GO:0031998	Rapa	GC3220	Rapa	0.833333
GO:0031998	17aE2	GC3234	Rapa	0.5
GO:0031998	Aca	GC3234	Rapa	0.5
GO:0031998	Ctrl	GC3234	Rapa	0.5
GO:0031998	Rapa	GC3234	Rapa	0.666667
GO:0031998	17aE2	GC3269	17aE2	0.666667
GO:0031998	Aca	GC3269	17aE2	0.666667
GO:0031998	Ctrl	GC3269	17aE2	0.333333
GO:0031998	Rapa	GC3269	17aE2	0.833333
GO:0031998	17aE2	GC3276	17aE2	0.666667
GO:0031998	Aca	GC3276	17aE2	0.666667
GO:0031998	Ctrl	GC3276	17aE2	0.666667
GO:0031998	Rapa	GC3276	17aE2	0.5
GO:0031998	17aE2	GC3318	Aca	0.666667
GO:0031998	Aca	GC3318	Aca	0.666667
GO:0031998	Ctrl	GC3318	Aca	0.666667
GO:0031998	Rapa	GC3318	Aca	0.5
GO:0031998	17aE2	GC3325	Aca	1
GO:0031998	Aca	GC3325	Aca	1
GO:0031998	Ctrl	GC3325	Aca	0.333333
GO:0031998	Rapa	GC3325	Aca	0.833333
GO:0031998	17aE2	GC3332	Aca	0.833333
GO:0031998	Aca	GC3332	Aca	0.833333
GO:0031998	Ctrl	GC3332	Aca	0.166667
GO:0031998	Rapa	GC3332	Aca	0.666667
GO:0031998	17aE2	GC3339	Aca	1
GO:0031998	Aca	GC3339	Aca	1
GO:0031998	Ctrl	GC3339	Aca	0.333333
GO:0031998	Rapa	GC3339	Aca	0.833333
GO:0031998	17aE2	GC3374	Rapa	0.666667
GO:0031998	Aca	GC3374	Rapa	0.666667
GO:0031998	Ctrl	GC3374	Rapa	0.666667
GO:0031998	Rapa	GC3374	Rapa	0.833333
GO:0031998	17aE2	GC3388	Rapa	0.833333
GO:0031998	Aca	GC3388	Rapa	0.833333
GO:0031998	Ctrl	GC3388	Rapa	0.5
GO:0031998	Rapa	GC3388	Rapa	1
GO:0031998	17aE2	GC3458	Rapa	0.5
GO:0031998	Aca	GC3458	Rapa	0.5
GO:0031998	Ctrl	GC3458	Rapa	0.166667
GO:0031998	Rapa	GC3458	Rapa	0.666667
GO:0031998	17aE2	GC3465	Rapa	1
GO:0031998	Aca	GC3465	Rapa	1
GO:0031998	Ctrl	GC3465	Rapa	0.333333
GO:0031998	Rapa	GC3465	Rapa	0.833333
GO:0031998	17aE2	GC3619	Aca	0.833333
GO:0031998	Aca	GC3619	Aca	0.833333
GO:0031998	Ctrl	GC3619	Aca	0.166667
GO:0031998	Rapa	GC3619	Aca	0.666667
GO:0031998	17aE2	GC3626	Aca	0.833333
GO:0031998	Aca	GC3626	Aca	0.833333
GO:0031998	Ctrl	GC3626	Aca	0.5
GO:0031998	Rapa	GC3626	Aca	0.666667
GO:0031998	17aE2	GC3647	Aca	0.833333
GO:0031998	Aca	GC3647	Aca	0.833333
GO:0031998	Ctrl	GC3647	Aca	0.5
GO:0031998	Rapa	GC3647	Aca	0.666667
GO:0031998	17aE2	GC3654	Aca	0.5
GO:0031998	Aca	GC3654	Aca	0.5
GO:0031998	Ctrl	GC3654	Aca	0.5
GO:0031998	Rapa	GC3654	Aca	0.333333

## Sheet: Fig3a
ModuleID	ModuleName	nAnalytes(DIRAC)	nBackgrounds(WGCNA)	Coverage
Turquoise	Turquoise WGCNA-module	479	835	57.3653
Blue	Blue WGCNA-module	632	787	80.305
Brown	Brown WGCNA-module	412	589	69.9491
Black	Black WGCNA-module	272	369	73.7127
Yellow	Yellow WGCNA-module	110	266	41.3534
Pink	Pink WGCNA-module	132	174	75.8621
Purple	Purple WGCNA-module	56	130	43.0769
Greenyellow	Greenyellow WGCNA-module	39	90	43.3333
Tan	Tan WGCNA-module	36	78	46.1538
Salmon	Salmon WGCNA-module	38	68	55.8824

## Sheet: Fig3b
ModuleID	SampleID	Group	ME
Blue	GC3318	Aca	-0.292742
Blue	GC2716	Aca	-0.0141539
Blue	GC3654	Aca	-0.338896
Blue	GC3647	Aca	-0.149617
Blue	GC2429	Ctrl	0.0684015
Blue	GC2555	Ctrl	0.12351
Blue	GC2611	Ctrl	-0.352316
Blue	GC2618	Ctrl	0.0198046
Blue	GC2625	Ctrl	-0.036196
Blue	GC3115	Ctrl	-0.134394
Blue	GC1897	Ctrl	0.0596565
Blue	GC3325	Aca	-0.0831504
Blue	GC1904	Ctrl	-0.121144
Blue	GC1911	Ctrl	-0.146329
Blue	GC2457	Ctrl	-0.089385
Blue	GC2464	Ctrl	-0.21202
Blue	GC2471	Ctrl	-0.0828975
Blue	GC2184	17aE2	0.204215
Blue	GC2191	17aE2	0.175627
Blue	GC2198	17aE2	0.0798945
Blue	GC2205	17aE2	0.0792628
Blue	GC3269	17aE2	0.167096
Blue	GC3332	Aca	-0.268649
Blue	GC3276	17aE2	0.000547912
Blue	GC2303	17aE2	-0.00430296
Blue	GC2310	17aE2	0.0247001
Blue	GC2317	17aE2	-0.0339848
Blue	GC3024	17aE2	0.0869156
Blue	GC3031	17aE2	0.0208225
Blue	GC3038	17aE2	0.312586
Blue	GC2478	Rapa	0.13814
Blue	GC2485	Rapa	0.0936529
Blue	GC2492	Rapa	-0.115357
Blue	GC3339	Aca	0.103446
Blue	GC2499	Rapa	-0.0250435
Blue	GC2870	Rapa	-0.0144193
Blue	GC2891	Rapa	0.125161
Blue	GC3220	Rapa	0.108636
Blue	GC3234	Rapa	0.234104
Blue	GC3374	Rapa	0.138255
Blue	GC3388	Rapa	0.0741533
Blue	GC3458	Rapa	0.118561
Blue	GC3465	Rapa	-0.0250355
Blue	GC3619	Aca	0.0887195
Blue	GC3626	Aca	-0.153393
Blue	GC2443	Aca	0.0606035
Blue	GC2450	Aca	0.0406658
Blue	GC2709	Aca	-0.0537131

## Sheet: Fig3c
UniProtID	GeneSymbol	ModuleID	IntramodularConnectivity	InterventionEffect
A2A8Z1	Osbpl9	Blue	2.21784	0.710945
A2AQ25	Skt	Blue	1.13497	2.04121
A2AS89	Agmat	Blue	3.30487	1.17778
A2ATU0	Dhtkd1	Blue	0.233085	1.08248
A4Q9E8	Ttll6	Blue	1.77058	3.29477
A6H611	Mipep	Blue	0.334228	0.188953
B2RX12	Abcc3	Blue	2.92224	2.455
B2RXC1	Trappc11	Blue	2.41561	0.600549
B7ZMP1	Xpnpep3	Blue	3.96022	0.307819
E9PV24	Fga	Blue	3.59505	2.16026
E9Q4Z2	Acacb	Blue	1.18893	1.7725
E9Q5C9	Nolc1	Blue	0.315489	0.0582694
E9Q7F2	Rnf169	Blue	1.33623	1.98271
O08573	Lgals9	Blue	34.2671	2.99954
O08583	Alyref	Blue	11.7525	1.83794
O08600	Endog	Blue	9.28394	3.05165
O08601	Mttp	Blue	26.0039	2.35113
O08677	Kng1	Blue	4.17809	1.14505
O08749	Dld	Blue	32.6384	1.26993
O08756	Hsd17b10	Blue	35.7135	2.20752
O08810	Eftud2	Blue	2.48119	0.571697
O08914	Faah	Blue	1.61441	0.0619697
O08915	Aip	Blue	0.751058	0.524172
O08997	Atox1	Blue	7.96572	0.664829
O09131	Gsto1	Blue	3.19815	1.34601
O09158	Cyp3a25	Blue	2.82653	1.07143
O09172	Gclm	Blue	7.60476	0.604953
O09174	Amacr	Blue	23.4804	1.90207
O35129	Phb2	Blue	53.0181	2.71225
O35344	Kpna3	Blue	6.76115	0.86161
O35381	Anp32a	Blue	21.0312	3.26058
O35423	Agxt	Blue	0.146775	0.8508
O35459	Ech1	Blue	33.1594	2.13716
O35490	Bhmt	Blue	13.5273	2.6722
O35678	Mgll	Blue	2.3125	1.10242
O35728	Cyp4a14	Blue	0.348593	1.28812
O35737	Hnrnph1	Blue	10.3069	1.38233
O35945	Aldh1a7	Blue	11.0464	1.84425
O35972	Mrpl23	Blue	0.458145	1.90779
O54782	Man2b2	Blue	5.60906	2.20677
O54984	Get3	Blue	3.03567	1.85212
O54988	Slk	Blue	5.78598	1.13212
O55003	Bnip3	Blue	10.7179	4.23379
O55022	Pgrmc1	Blue	28.3415	2.48816
O55023	Impa1	Blue	12.4402	1.48704
O55137	Acot1	Blue	1.63923	0.65538
O70133	Dhx9	Blue	19.1918	3.70986
O70194	Eif3d	Blue	10.8113	1.77537
O70310	Nmt1	Blue	7.16919	1.11821
O70571	Pdk4	Blue	0.486608	1.3213
O88291	Znf326	Blue	0.267476	0.39451
O88455	Dhcr7	Blue	1.2834	0.00673433
O88833	Cyp4a10	Blue	0.551085	0.420951
O88908	Soat2	Blue	0.644639	0.246021
O88962	Cyp8b1	Blue	1.96468	6.36341
O89023	Tpp1	Blue	6.18935	1.30481
P00329	Adh1	Blue	28.7055	1.63458
P00405	Mtco2	Blue	8.22968	0.786358
P00920	Ca2	Blue	1.65526	1.38063
P01027	C3	Blue	15.2475	1.88833
P01897	H2-L	Blue	2.5993	0.553927
P01898	H2-Q10	Blue	0.0720025	0.0549797
P01901	H2-K1	Blue	1.2227	0.572246
P01942	Hba	Blue	4.09855	3.14728
P03930	Mtatp8	Blue	15.4488	2.97348
P04919	Slc4a1	Blue	3.93789	1.81918
P05201	Got1	Blue	4.0809	0.6291
P06151	Ldha	Blue	14.9657	2.59639
P06684	C5	Blue	1.02536	0.124426
P06745	Gpi	Blue	20.6208	3.55062
P06797	Ctsl	Blue	6.21623	1.19369
P06801	Me1	Blue	11.8881	6.11765
P07724	Alb	Blue	3.15566	0.702476
P07759	Serpina3k	Blue	1.20221	2.09648
P08226	Apoe	Blue	16.4446	2.59604
P08228	Sod1	Blue	29.9085	5.4241
P09055	Itgb1	Blue	10.219	3.0422
P09103	P4hb	Blue	13.7594	1.24509
P0DN34	Ndufb1	Blue	5.22425	3.44081
P10126	Eef1a1	Blue	26.7913	1.88607
P10630	Eif4a2	Blue	3.61056	1.41249
P11276	Fn1	Blue	24.8993	1.83759
P12710	Fabp1	Blue	26.99	2.83265
P12787	Cox5a	Blue	50.5766	4.09984
P13707	Gpd1	Blue	22.0614	2.1254
P14152	Mdh1	Blue	37.3967	1.40462
P14576	Srp54	Blue	6.96564	0.649693
P14733	Lmnb1	Blue	11.5076	1.83262
P14869	Rplp0	Blue	9.05441	1.38217
P15105	Glul	Blue	3.04119	1.41028
P16331	Pah	Blue	3.39959	1.61166
P16406	Enpep	Blue	11.9667	2.13981
P17047	Lamp2	Blue	0.966924	0.5004
P17095	Hmga1	Blue	0.557386	2.58551
P17182	Eno1	Blue	27.9777	6.58866
P17426	Ap2a1	Blue	1.03299	2.08467
P17563	Selenbp1	Blue	32.4283	0.901927
P17751	Tpi1	Blue	50.3764	2.42409
P18052	Ptpra	Blue	34.8585	1.46541
P18760	Cfl1	Blue	20.2709	2.48103
P19096	Fasn	Blue	12.5083	5.16304
P19324	Serpinh1	Blue	0.225594	0.201552
P19536	Cox5b	Blue	7.31445	3.67676
P20108	Prdx3	Blue	43.324	1.58382
P20918	Plg	Blue	7.35231	0.840517
P21107	Tpm3	Blue	15.3697	2.95165
P21614	Gc	Blue	27.3578	1.38234
P21619	Lmnb2	Blue	6.19072	2.05957
P21981	Tgm2	Blue	18.0827	3.18917
P22599	Serpina1b	Blue	0.747191	1.18825
P22907	Hmbs	Blue	17.2071	2.46987
P23780	Glb1	Blue	0.607614	0.671538
P24270	Cat	Blue	23.217	1.0458
P24668	M6pr	Blue	14.8825	3.19903
P25688	Uox	Blue	9.80906	0.722694
P25976	Ubtf	Blue	1.52155	0.228776
P26043	Rdx	Blue	31.7821	2.62261
P26443	Glud1	Blue	16.9934	4.29598
P26516	Psmd7	Blue	14.6993	1.9518
P27786	Cyp17a1	Blue	1.17954	1.38399
P28230	Gjb1	Blue	9.3214	0.989107
P28271	Aco1	Blue	35.5243	1.22738
P28474	Adh5	Blue	40.847	1.53173
P28650	Adss1	Blue	0.692635	0.0576508
P28651	Ca8	Blue	0.787834	0.290824
P28659	Celf1	Blue	0.128699	0.0145903
P28700	Rxra	Blue	1.58757	2.00434
P30115	Gsta3	Blue	8.73632	0.504176
P31786	Dbi	Blue	34.5396	5.25982
P32020	Scp2	Blue	27.9533	1.68229
P32067	Ssb	Blue	12.2234	3.25483
P32261	Serpinc1	Blue	23.3945	1.68301
P32507	Nectin2	Blue	0.527348	0.770195
P33622	Apoc3	Blue	1.27326	1.36044
P34914	Ephx2	Blue	27.366	1.6059
P34928	Apoc1	Blue	11.7134	1.43888
P35278	Rab5c	Blue	17.4935	2.1683
P35486	Pdha1	Blue	34.5441	3.09952
P35550	Fbl	Blue	6.69051	3.7409
P35700	Prdx1	Blue	38.2997	2.11882
P37804	Tagln	Blue	0.127585	0.043642
P38647	Hspa9	Blue	47.2413	2.84135
P39429	Traf2	Blue	5.0551	2.41909
P40124	Cap1	Blue	38.2014	3.28243
P40142	Tkt	Blue	29.0036	8.39097
P40630	Tfam	Blue	19.0939	2.30799
P41216	Acsl1	Blue	26.4275	0.821613
P42125	Eci1	Blue	35.746	3.68529
P42669	Pura	Blue	8.05426	1.41161
P42932	Cct8	Blue	41.4425	2.54927
P43275	H1-1	Blue	6.1584	0.568783
P43276	H1-5	Blue	0.889281	0.912062
P45952	Acadm	Blue	21.1353	2.69637
P46467	Vps4b	Blue	7.10622	0.911779
P46471	Psmc2	Blue	4.18339	0.912622
P47199	Cryz	Blue	25.6094	2.33362
P47738	Aldh2	Blue	39.6245	2.64236
P47740	Aldh3a2	Blue	12.0733	1.80669
P47955	Rplp1	Blue	4.15146	0.84757
P48036	Anxa5	Blue	15.4014	3.15966
P48678	Lmna	Blue	19.6206	1.28587
P48722	Hspa4l	Blue	0.305614	0.389752
P48758	Cbr1	Blue	2.22665	3.20411
P49138	Mapkapk2	Blue	1.77081	1.03984
P49935	Ctsh	Blue	6.43955	1.6407
P50171	Hsd17b8	Blue	26.7262	2.15954
P50295	Nat2	Blue	6.26956	1.84447
P50431	Shmt1	Blue	40.1976	3.03226
P50544	Acadvl	Blue	34.2242	2.20233
P51150	Rab7a	Blue	8.59823	2.84162
P51658	Hsd17b2	Blue	3.66734	4.95291
P51660	Hsd17b4	Blue	42.2423	1.88902
P51859	Hdgf	Blue	24.3677	2.72927
P51881	Slc25a5	Blue	24.719	1.18714
P52196	Tst	Blue	12.1017	0.623683
P52430	Pon1	Blue	3.13832	0.42955
P52479	Usp10	Blue	5.29713	2.40444
P52760	Rida	Blue	15.4215	1.26157
P52792	Gck	Blue	9.06044	3.3726
P52825	Cpt2	Blue	35.1911	2.87493
P52840	Sult1a1	Blue	1.58939	0.649498
P52843	Sult2a1	Blue	2.05615	0.427828
P53026	Rpl10a	Blue	42.3693	2.3692
P53395	Dbt	Blue	19.6419	0.826384
P53657	Pklr	Blue	11.5098	7.31117
P53996	Cnbp	Blue	6.98338	0.961338
P54728	Rad23b	Blue	33.8343	2.06697
P54869	Hmgcs2	Blue	30.2346	4.25165
P55050	Fabp2	Blue	1.67577	1.40993
P55264	Adk	Blue	21.7404	2.06755
P56399	Usp5	Blue	1.73942	1.04086
P56565	S100a1	Blue	0.213439	1.2685
P56812	Pdcd5	Blue	16.8591	3.27237
P58044	Idi1	Blue	0.182321	0.388584
P58252	Eef2	Blue	21.8907	1.66712
P59017	Bcl2l13	Blue	2.92504	0.504214
P59325	Eif5	Blue	5.73946	1.53297
P60229	Eif3e	Blue	19.2389	0.751501
P61021	Rab5b	Blue	18.9216	2.62318
P61458	Pcbd1	Blue	31.0681	2.78203
P61922	Abat	Blue	8.23344	0.433792
P61924	Copz1	Blue	13.5482	1.13421
P61957	Sumo2	Blue	20.0108	2.70117
P61979	Hnrnpk	Blue	31.7177	3.35851
P62075	Timm13	Blue	29.7394	2.54909
P62077	Timm8b	Blue	1.41987	1.73245
P62320	Snrpd3	Blue	8.23439	1.50532
P62702	Rps4x	Blue	30.7525	1.84112
P62717	Rpl18a	Blue	4.0184	0.612192
P62751	Rpl23a	Blue	14.9238	1.54457
P62821	Rab1A	Blue	9.31376	2.77383
P62897	Cycs	Blue	17.0334	0.547864
P62918	Rpl8	Blue	33.3487	1.79752
P62962	Pfn1	Blue	26.1613	2.96976
P63037	Dnaja1	Blue	35.2907	2.00025
P67778	Phb1	Blue	53.4925	3.42501
P68040	Rack1	Blue	11.0722	1.87304
P68368	Tuba4a	Blue	11.4996	1.17814
P70266	Pfkfb1	Blue	3.39702	3.04823
P70295	Aup1	Blue	3.56668	1.10325
P70296	Pebp1	Blue	1.35606	0.414172
P70441	Nherf1	Blue	3.19028	0.732462
P70444	Bid	Blue	0.768021	0.41515
P70694	Akr1c6	Blue	3.27898	1.81017
P70699	Gaa	Blue	0.0389451	1.4345
P80317	Cct6a	Blue	30.4147	3.90696
P84096	Rhog	Blue	1.49606	1.0483
P85094	Isoc2a	Blue	37.0733	1.78007
P97298	Serpinf1	Blue	2.48979	2.05425
P97328	Khk	Blue	19.3474	5.66216
P97371	Psme1	Blue	19.5412	3.01962
P97372	Psme2	Blue	10.3784	2.6381
P97379	G3bp2	Blue	9.01611	1.94241
P97429	Anxa4	Blue	34.8549	3.48802
P97450	Atp5pf	Blue	3.9199	3.14722
P97823	Lypla1	Blue	20.2154	1.26043
P97855	G3bp1	Blue	1.65818	1.47928
P97864	Casp7	Blue	7.91632	2.06263
P97868	Rbbp6	Blue	6.27818	2.37559
P99029	Prdx5	Blue	32.254	3.68576
Q00623	Apoa1	Blue	6.6593	2.35649
Q00PI9	Hnrnpul2	Blue	2.22775	0.308326
Q01339	Apoh	Blue	26.9484	2.97536
Q01730	Rsu1	Blue	0.793677	0.7403
Q02257	Jup	Blue	14.2281	1.29992
Q04447	Ckb	Blue	0.396018	0.654807
Q05421	Cyp2e1	Blue	4.92183	1.29343
Q05920	Pc	Blue	34.4256	3.97312
Q07113	Igf2r	Blue	3.65895	2.34392
Q07417	Acads	Blue	0.152264	0.536514
Q08857	Cd36	Blue	4.8128	1.63726
Q0GNC1	Inf2	Blue	4.63778	1.83517
Q283N4	Urad	Blue	2.48912	0.125466
Q3KNM2	Marchf5	Blue	19.2621	1.73072
Q3THE2	Myl12b	Blue	17.023	1.06093
Q3THK7	Gmps	Blue	1.18695	1.19947
Q3TLP5	Echdc2	Blue	10.8759	4.31137
Q3TZ89	Sec31b	Blue	14.3445	2.56779
Q3U0V1	Khsrp	Blue	10.4215	4.29972
Q3U1J4	Ddb1	Blue	1.11869	0.304014
Q3UEG6	Agxt2	Blue	12.7177	0.376109
Q3UFY8	Trmt10c	Blue	1.42167	0.910003
Q3UIR3	Dtx3l	Blue	17.6693	2.65928
Q3UJU9	Rmdn3	Blue	5.3749	3.40511
Q3ULD5	Mccc2	Blue	31.1104	1.69141
Q3ULJ0	Gpd1l	Blue	3.09088	0.461205
Q3ULW8	Parp3	Blue	0.549975	0.214361
Q3UQ84	Tars2	Blue	1.22915	1.06991
Q3UTJ2	Sorbs2	Blue	7.96944	1.71364
Q4LDG0	Slc27a5	Blue	14.4484	0.651214
Q571F8	Gls2	Blue	1.30206	0.361163
Q571I9	Aldh16a1	Blue	20.5626	2.17265
Q5BL07	Pex1	Blue	6.04527	1.72095
Q5F285	Tmem256	Blue	0.105906	0.0609911
Q5FW60	Mup20	Blue	0.0616926	1.82038
Q5FWK3	Arhgap1	Blue	1.05124	1.73462
Q5SUC9	Sco1	Blue	14.0137	1.52682
Q5YD48	A1cf	Blue	4.62645	1.74847
Q60598	Cttn	Blue	12.4034	1.91775
Q60668	Hnrnpd	Blue	19.5771	4.14486
Q60675	Lama2	Blue	0.129408	2.84528
Q60676	Ppp5c	Blue	5.06295	1.47522
Q60692	Psmb6	Blue	41.0338	2.27642
Q60710	Samhd1	Blue	7.42063	4.93604
Q60737	Csnk2a1	Blue	4.79202	0.373337
Q60766	Irgm1	Blue	12.2266	1.78902
Q60864	Stip1	Blue	13.1809	1.96117
Q60865	Caprin1	Blue	6.66014	3.09243
Q60866	Pter	Blue	7.71322	0.801062
Q60936	Coq8a	Blue	14.559	3.44444
Q61112	Sdf4	Blue	5.2018	1.16263
Q61166	Mapre1	Blue	8.20825	1.52231
Q61171	Prdx2	Blue	17.8919	2.80912
Q61189	Clns1a	Blue	2.0185	2.11899
Q61235	Sntb2	Blue	0.404569	1.53109
Q61247	Serpinf2	Blue	1.05698	1.15469
Q61292	Lamb2	Blue	0.306974	0.31646
Q61387	Cox7a2l	Blue	1.44281	2.50381
Q61425	Hadh	Blue	22.5253	1.6074
Q61510	Trim25	Blue	7.2291	1.52249
Q61694	Hsd3b5	Blue	0.0386219	0.0772933
Q61704	Itih3	Blue	1.09174	0.353571
Q61749	Eif2b4	Blue	2.16729	1.96784
Q61823	Pdcd4	Blue	18.7787	2.49547
Q61838	Pzp	Blue	9.0504	1.65366
Q61878	Prg2	Blue	0.186145	0.704616
Q61937	Npm1	Blue	6.78317	2.48752
Q62167	Ddx3x	Blue	13.6096	1.66021
Q62203	Sf3a2	Blue	2.53637	0.661126
Q62264	Thrsp	Blue	11.0421	2.90374
Q62465	Vat1	Blue	13.5329	2.7265
Q63886	Ugt1a1	Blue	0.264875	0.598422
Q63918	Cavin2	Blue	1.01594	0.626286
Q63932	Map2k2	Blue	2.0302	0.341601
Q63961	Eng	Blue	0.356113	0.242834
Q64105	Spr	Blue	46.605	3.06342
Q64152	Btf3	Blue	35.2812	4.52233
Q64191	Aga	Blue	0.795441	0.837976
Q64213	Sf1	Blue	4.36129	1.83196
Q64339	Isg15	Blue	2.38877	3.55426
Q64458	Cyp2c29	Blue	1.50769	0.274442
Q64471	Gstt1	Blue	14.9513	0.436665
Q64505	Cyp7a1	Blue	0.284856	1.93694
Q64514	Tpp2	Blue	0.594867	0.606394
Q64520	Guk1	Blue	1.0384	0.678035
Q64521	Gpd2	Blue	23.764	8.06693
Q64669	Nqo1	Blue	2.55777	1.28067
Q64685	St6gal1	Blue	0.878227	2.05657
Q64727	Vcl	Blue	17.3759	1.36732
Q64FW2	Retsat	Blue	0.308573	0.262553
Q66GT5	Ptpmt1	Blue	0.984398	0.0466124
Q68FL6	Mars1	Blue	28.807	2.24326
Q6A0A9	FAM120A	Blue	32.598	3.32878
Q6A4J8	Usp7	Blue	0.114927	0.92346
Q6AW69	Cgnl1	Blue	12.2539	1.19496
Q6NT99	Dusp23	Blue	1.57608	0.385953
Q6NV83	U2surp	Blue	0.951654	0.749791
Q6P6M7	Sepsecs	Blue	19.353	3.00623
Q6PAR5	Gapvd1	Blue	1.16556	1.70255
Q6PDI5	Ecpas	Blue	3.74504	2.43289
Q6PDY2	Ado	Blue	1.08729	1.42511
Q6PEB6	Mob4	Blue	1.26729	0.0875685
Q6X893	Slc44a1	Blue	5.64529	3.18919
Q6ZWN5	Rps9	Blue	9.5975	0.804095
Q71RI9	Kyat3	Blue	1.26038	0.0351413
Q75N73	Slc39a14	Blue	3.31158	1.25822
Q78IK2	Atp5mk	Blue	0.921926	0.0170129
Q78JT3	Haao	Blue	15.1992	1.17289
Q7TMQ7	Wdr91	Blue	1.02411	0.159166
Q7TMR0	Prcp	Blue	2.4188	3.008
Q7TNG5	Eml2	Blue	20.2341	2.28239
Q7TQI3	Otub1	Blue	8.83245	1.24235
Q7TSH2	Phkb	Blue	0.0934119	0.330104
Q80SY4	Mib1	Blue	5.88367	2.22299
Q80UM3	Naa15	Blue	4.48814	1.27821
Q80UU9	Pgrmc2	Blue	11.3355	1.21276
Q80VJ3	Dnph1	Blue	3.87475	1.33549
Q80WC7	Agfg2	Blue	9.43543	1.53858
Q80WJ7	Mtdh	Blue	20.5826	3.26222
Q80X90	Flnb	Blue	34.4896	3.62681
Q80XL6	Acad11	Blue	24.6394	1.2522
Q80XN0	Bdh1	Blue	14.72	2.01499
Q80YD1	Supv3l1	Blue	0.526526	2.42318
Q8BFR5	Tufm	Blue	31.6478	1.37565
Q8BFZ9	Erlin2	Blue	14.8705	2.31599
Q8BG32	Psmd11	Blue	10.7962	1.69119
Q8BG51	Rhot1	Blue	2.00185	2.17593
Q8BGD9	Eif4b	Blue	32.2285	3.27928
Q8BGT5	Gpt2	Blue	2.66687	0.950214
Q8BGY7	Fam210a	Blue	0.10249	0.604005
Q8BH69	Sephs1	Blue	7.37606	2.45125
Q8BH86	Dglucy	Blue	5.14807	2.94649
Q8BH95	Echs1	Blue	42.8826	2.26106
Q8BHD7	Ptbp3	Blue	1.6238	0.804798
Q8BHE8	Maip1	Blue	6.26313	0.628301
Q8BI08	Mal2	Blue	0.850006	2.49993
Q8BI72	Cdkn2aip	Blue	2.055	0.838294
Q8BI84	Mia3	Blue	13.9871	1.23644
Q8BIG7	Comtd1	Blue	0.153973	0.615219
Q8BJ64	Chdh	Blue	25.4885	1.61762
Q8BJY1	Psmd5	Blue	15.5417	2.51154
Q8BJZ4	Mrps35	Blue	2.6312	0.936888
Q8BK48	Ces2e	Blue	10.3371	3.1297
Q8BKX1	Baiap2	Blue	2.8	0.768168
Q8BKZ9	Pdhx	Blue	15.8654	2.99989
Q8BL03	Slc25a29	Blue	0.322908	0.417351
Q8BL48	Unk	Blue	0.909028	1.02881
Q8BLN5	Lss	Blue	1.72619	3.30903
Q8BM88	Ctso	Blue	5.32382	1.22754
Q8BMF4	Dlat	Blue	8.12229	2.74434
Q8BMJ2	Lars1	Blue	11.96	1.20704
Q8BMJ3	Eif1ax	Blue	5.44264	1.93751
Q8BMS1	Hadha	Blue	44.6317	3.17195
Q8BP40	Acp6	Blue	3.16672	1.95883
Q8BP48	Metap1	Blue	7.03564	0.773988
Q8BRK8	Prkaa2	Blue	4.0326	0.61391
Q8BTV2	Cpsf7	Blue	0.98121	0.0201874
Q8BVG4	Dpp9	Blue	10.6622	1.17625
Q8BVW0	Ganc	Blue	0.0499604	0.731906
Q8BVY0	Rsl1d1	Blue	0.228966	0.773254
Q8BWF0	Aldh5a1	Blue	37.2065	2.72918
Q8BWJ3	Phka2	Blue	2.34097	1.4478
Q8BWN8	Acot4	Blue	2.98386	0.814242
Q8BWT1	Acaa2	Blue	51.2455	2.67289
Q8BWU8	Etnppl	Blue	1.47617	2.21837
Q8BWW4	Larp4	Blue	2.10716	0.362514
Q8BXA1	Golim4	Blue	13.2308	3.69651
Q8BXV2	Bri3bp	Blue	2.04059	1.33374
Q8BYB9	Poglut1	Blue	0.118356	0.0584468
Q8BYC6	Taok3	Blue	10.3934	1.68248
Q8C0C7	Farsa	Blue	6.50153	2.10823
Q8C0L9	Gpcpd1	Blue	0.277208	5.35506
Q8C0N2	Gpat3	Blue	0.0854646	0.403647
Q8C0Z1	Fam234a	Blue	2.37757	1.38545
Q8C165	Pm20d1	Blue	1.27436	1.20638
Q8C3X8	Lmf2	Blue	0.596504	0.311953
Q8CAQ8	Immt	Blue	30.9272	4.4579
Q8CC86	Naprt	Blue	29.7711	3.10441
Q8CC88	Vwa8	Blue	1.9976	0.548436
Q8CCH2	Nhlrc3	Blue	0.211025	1.3503
Q8CFA2	Amt	Blue	26.3542	3.22599
Q8CGA0	Ppm1f	Blue	15.3278	1.45938
Q8CGC7	Eprs1	Blue	23.3581	1.60111
Q8CGK3	Lonp1	Blue	5.14046	2.13491
Q8CGY8	Ogt	Blue	0.431153	1.2351
Q8CHT0	Aldh4a1	Blue	33.0889	1.28752
Q8CHY6	Gatad2a	Blue	0.199177	0.215204
Q8CI33	Cwf19l1	Blue	6.24476	0.877538
Q8CI51	Pdlim5	Blue	12.6754	1.85261
Q8CIB5	Fermt2	Blue	14.136	1.54544
Q8CIF4	Btd	Blue	4.94124	2.7924
Q8JZK9	Hmgcs1	Blue	7.59664	1.90008
Q8JZQ9	Eif3b	Blue	8.95741	2.73358
Q8JZR0	Acsl5	Blue	22.243	3.91337
Q8JZZ0	Ugt3a2	Blue	4.00229	1.41435
Q8K010	Oplah	Blue	50.0538	3.57701
Q8K0C4	Cyp51a1	Blue	0.385963	0.156758
Q8K0E8	Fgb	Blue	8.24556	2.23342
Q8K0Z7	Taco1	Blue	15.9015	0.797613
Q8K1M6	Dnm1l	Blue	2.24516	0.523242
Q8K1N2	Phldb2	Blue	0.328731	0.0702454
Q8K273	Mmgt1	Blue	2.76002	0.97675
Q8K274	Fn3krp	Blue	3.98404	0.281239
Q8K2B3	Sdha	Blue	39.2269	0.788624
Q8K2C8	Gpat4	Blue	3.95882	2.06708
Q8K3K8	Optn	Blue	0.873424	0.198247
Q8K440	Abca8b	Blue	1.76255	1.3141
Q8K442	Abca8a	Blue	0.459712	0.12268
Q8K4Z3	Naxe	Blue	38.795	2.55456
Q8QZR5	Gpt	Blue	31.5815	1.25637
Q8QZT1	Acat1	Blue	28.4801	4.31329
Q8QZY2	Glyctk	Blue	31.1888	1.35275
Q8QZY9	Sf3b4	Blue	0.0930857	0.745479
Q8R010	Aimp2	Blue	3.44767	1.68656
Q8R035	Mrpl58	Blue	2.02375	0.381786
Q8R086	Suox	Blue	22.069	2.19966
Q8R0F9	Sec14l4	Blue	31.0663	3.25376
Q8R0N6	Adhfe1	Blue	5.53705	2.60409
Q8R0Y6	Aldh1l1	Blue	9.73438	0.263398
Q8R164	Bphl	Blue	44.2892	2.94428
Q8R1Q8	Dync1li1	Blue	2.51001	2.62598
Q8R1S0	Coq6	Blue	39.5021	2.49402
Q8R2Q4	Gfm2	Blue	9.03095	0.430954
Q8R2Y8	Ptrh2	Blue	6.4702	0.882156
Q8R317	Ubqln1	Blue	7.76223	2.01577
Q8R4H7	Nags	Blue	1.29036	0.0882042
Q8R570	Snap47	Blue	0.187333	0.499993
Q8VBT9	Aspscr1	Blue	5.15262	1.41948
Q8VBW6	Nae1	Blue	0.423663	1.55364
Q8VBW8	Ttc36	Blue	11.6008	1.04908
Q8VC12	Uroc1	Blue	25.0638	1.78037
Q8VC30	Tkfc	Blue	21.8156	7.29681
Q8VCA8	Scrn2	Blue	25.1326	3.18817
Q8VCB3	Gys2	Blue	13.3979	2.40923
Q8VCC2	Ces1	Blue	8.59886	0.668796
Q8VCH0	Acaa1b	Blue	31.9266	2.88082
Q8VCI0	Plbd1	Blue	1.44634	2.11301
Q8VCM7	Fgg	Blue	0.418999	0.983219
Q8VCR2	Hsd17b13	Blue	0.0519305	0.0615696
Q8VCT4	Ces1d	Blue	14.7278	1.98339
Q8VCX1	Akr1d1	Blue	9.41241	0.698464
Q8VCZ9	Prodh2	Blue	2.95351	0.576543
Q8VDD5	Myh9	Blue	10.6017	1.73356
Q8VE37	Rcc1	Blue	2.11314	2.46137
Q8VE95	n/a (CH082)	Blue	36.2643	3.0065
Q8VED9	Lgalsl	Blue	3.24687	2.43157
Q8VEM8	Slc25a3	Blue	25.0368	0.867474
Q8VHA6	Asb18	Blue	2.14789	0.632816
Q91V76	n/a (CK054)	Blue	21.2352	1.21461
Q91V92	Acly	Blue	11.6869	4.26776
Q91VR2	Atp5f1c	Blue	27.5481	1.225
Q91VS7	Mgst1	Blue	39.8379	2.15705
Q91VT4	Cbr4	Blue	37.5453	1.93665
Q91VU6	Dcaf11	Blue	4.86582	1.14906
Q91W52	Tmem19	Blue	2.67935	1.71735
Q91WG8	Gne	Blue	3.60116	1.0247
Q91WK2	Eif3h	Blue	3.22411	1.15787
Q91WU0	Ces1f	Blue	12.0316	1.05092
Q91WU2	Slc22a7	Blue	0.211751	0.754076
Q91X34	Baat	Blue	26.1371	1.73395
Q91X44	Gckr	Blue	22.3518	4.18841
Q91X52	Dcxr	Blue	10.6922	0.656242
Q91X83	Mat1a	Blue	6.17166	2.02656
Q91X91	Qprt	Blue	19.3455	0.994798
Q91XD2	Lims2	Blue	0.774784	0.349577
Q91XD4	Ftcd	Blue	31.2728	2.18826
Q91XE4	Acy3	Blue	4.18308	0.478633
Q91XF0	Pnpo	Blue	34.1369	1.93308
Q91Y97	Aldob	Blue	36.9256	3.4485
Q91YI0	Asl	Blue	10.0593	0.971259
Q91YP0	L2hgdh	Blue	18.8637	0.368636
Q91YP3	Dera	Blue	6.96205	3.73152
Q91YQ5	Rpn1	Blue	20.7088	2.2986
Q91YT0	Ndufv1	Blue	21.3231	2.16308
Q91YW3	Dnajc3	Blue	1.72277	0.770991
Q91YX5	Lpgat1	Blue	4.84294	1.89349
Q91Z53	Grhpr	Blue	20.0654	2.30166
Q91ZJ5	Ugp2	Blue	17.7263	3.34912
Q920A5	Scpep1	Blue	1.04571	0.405831
Q920E5	Fdps	Blue	3.38971	2.40456
Q921G7	Etfdh	Blue	46.2749	1.96566
Q921H8	Acaa1a	Blue	42.3634	4.7952
Q921I1	Tf	Blue	10.0872	0.948663
Q921L5	Cog2	Blue	6.92999	1.71078
Q921M3	Sf3b3	Blue	6.9917	2.01366
Q922B2	Dars1	Blue	11.356	2.10869
Q922D8	Mthfd1	Blue	38.176	2.16039
Q922H4	Gmppa	Blue	1.77325	0.71713
Q922R8	Pdia6	Blue	10.4202	2.66455
Q923D2	Blvrb	Blue	30.332	2.91182
Q924L1	Letmd1	Blue	1.10042	1.05068
Q925I1	Atad3	Blue	31.1932	3.66583
Q93092	Taldo1	Blue	46.3888	3.75374
Q99020	Hnrnpab	Blue	43.7028	3.13677
Q99J09	Wdr77	Blue	3.56416	1.46495
Q99J99	Mpst	Blue	9.98098	3.1105
Q99JR1	Sfxn1	Blue	14.4967	1.57787
Q99JW2	Acy1	Blue	2.4975	0.180651
Q99JY4	Trabd	Blue	4.6181	1.45561
Q99K28	Arfgap2	Blue	10.839	3.20462
Q99KB8	Hagh	Blue	24.0489	0.397041
Q99KG5	Lsr	Blue	4.1483	1.46696
Q99KI0	Aco2	Blue	43.781	2.75871
Q99KK2	Cmas	Blue	16.7905	3.89987
Q99L27	Gmpr2	Blue	3.27838	0.146519
Q99L88	Sntb1	Blue	16.2631	2.81757
Q99LB7	Sardh	Blue	10.363	1.17845
Q99LC3	Ndufa10	Blue	42.6733	2.65942
Q99LC9	Pex6	Blue	18.8511	2.69174
Q99LM2	Cdk5rap3	Blue	15.4317	1.44169
Q99LS3	Psph	Blue	4.42811	0.0089554
Q99LX0	Park7	Blue	18.3573	2.78132
Q99M04	Lias	Blue	0.289627	0.0870141
Q99M87	Dnaja3	Blue	15.9355	1.18529
Q99MN9	Pccb	Blue	41.1305	3.80051
Q99MR8	Mccc1	Blue	15.2345	2.55755
Q99MZ7	Pecr	Blue	19.6412	0.35203
Q99N42	Tymp	Blue	0.911313	1.3088
Q99N87	Mrps5	Blue	11.3643	3.10433
Q99P72	Rtn4	Blue	2.05045	0.992397
Q9CPV4	Glod4	Blue	34.66	2.83678
Q9CPW4	Arpc5	Blue	24.6974	2.90264
Q9CPX7	Mrps16	Blue	0.791605	0.335525
Q9CPZ8	Cmc1	Blue	0.480633	1.04829
Q9CQ22	Lamtor1	Blue	0.727654	1.78655
Q9CQ54	Ndufc2	Blue	20.5078	3.77799
Q9CQ60	Pgls	Blue	29.0833	4.04623
Q9CQ62	Decr1	Blue	39.5895	3.83065
Q9CQ69	Uqcrq	Blue	29.128	2.92721
Q9CQ75	Ndufa2	Blue	28.9532	4.10486
Q9CQA6	Chchd1	Blue	5.27166	3.77264
Q9CQA9	Ntpcr	Blue	4.84284	0.34489
Q9CQE1	Nipsnap3b	Blue	8.44216	1.44539
Q9CQE8	RTRAF	Blue	12.6782	3.1482
Q9CQH3	Ndufb5	Blue	11.991	3.89709
Q9CQM5	Txndc17	Blue	5.29885	1.33994
Q9CQP0	Mrpl33	Blue	0.118947	1.81874
Q9CQQ7	Atp5pb	Blue	30.8733	2.71589
Q9CQR2	Rps21	Blue	12.8736	2.22753
Q9CQW3	Proz	Blue	5.38279	0.651224
Q9CQZ5	Ndufa6	Blue	15.7358	4.79269
Q9CR00	Psmd9	Blue	2.89967	3.85458
Q9CR09	Ufc1	Blue	7.85557	2.07867
Q9CR16	Ppid	Blue	16.8654	1.9027
Q9CR35	Ctrb1	Blue	0.0688603	1.15527
Q9CR57	Rpl14	Blue	5.56137	1.66442
Q9CR86	Carhsp1	Blue	16.1463	1.46684
Q9CRC0	Vkorc1	Blue	4.0295	0.157994
Q9CRD0	Ociad1	Blue	29.9476	2.93513
Q9CSN1	Snw1	Blue	0.143123	0.753336
Q9CT10	Ranbp3	Blue	6.23132	2.20927
Q9CW42	Mtarc1	Blue	0.287542	1.38032
Q9CWD8	Nubpl	Blue	5.21198	2.52153
Q9CWS0	Ddah1	Blue	2.58352	1.37611
Q9CX56	Psmd8	Blue	2.86799	0.7639
Q9CXA2	L3hypdh	Blue	3.26964	0.628378
Q9CXJ1	Ears2	Blue	2.8229	3.03775
Q9CXZ1	Ndufs4	Blue	2.47013	1.447
Q9CYH2	Prxl2a	Blue	0.165666	0.204895
Q9CYS6	n/a (CB072)	Blue	3.94305	0.136871
Q9CZ13	Uqcrc1	Blue	59.644	3.21964
Q9CZ30	Ola1	Blue	36.048	2.66809
Q9CZH8	Ccdc77	Blue	0.481805	1.77028
Q9CZN7	Shmt2	Blue	32.2809	3.16738
Q9CZU6	Cs	Blue	37.0976	2.32806
Q9D051	Pdhb	Blue	44.358	4.87914
Q9D0E1	Hnrnpm	Blue	16.7687	1.76337
Q9D0F3	Lman1	Blue	19.3107	1.44834
Q9D0F9	Pgm1	Blue	31.1626	2.36279
Q9D0J8	Ptms	Blue	8.86276	1.49894
Q9D0Q7	Mrpl45	Blue	2.22415	0.605699
Q9D0R2	Tars1	Blue	34.0237	2.99663
Q9D0S9	Hint2	Blue	32.312	2.72619
Q9D1A2	Cndp2	Blue	33.2219	3.8887
Q9D1B9	Mrpl28	Blue	4.92217	2.63748
Q9D1F4	Akt1s1	Blue	0.96086	0.520396
Q9D1H8	Mrpl53	Blue	5.6601	4.18867
Q9D1I5	Mcee	Blue	20.7502	2.7928
Q9D2R0	Aacs	Blue	6.66692	3.10957
Q9D2R6	Coa3	Blue	3.82798	1.47807
Q9D379	Ephx1	Blue	8.13832	1.91397
Q9D5J6	Shpk	Blue	36.5185	2.41334
Q9D5V6	Syap1	Blue	2.29001	0.272358
Q9D6J5	Ndufb8	Blue	2.90283	2.48805
Q9D6K7	Ttc33	Blue	5.77501	0.821957
Q9D6M3	Slc25a22	Blue	13.4433	0.659398
Q9D6R2	Idh3a	Blue	6.69939	0.479123
Q9D6U8	Fam162a	Blue	1.53927	0.047366
Q9D6Y7	Msra	Blue	41.5664	1.36515
Q9D6Y9	Gbe1	Blue	20.5155	4.47669
Q9D773	Mrpl2	Blue	7.73085	2.39772
Q9D7A6	Srp19	Blue	4.68954	0.975177
Q9D7A8	Armc1	Blue	0.268107	0.929058
Q9D7B6	Acad8	Blue	29.2354	1.60903
Q9D7J9	Echdc3	Blue	20.9219	5.41814
Q9D7N6	Mrpl30	Blue	11.2357	1.57505
Q9D880	Timm50	Blue	6.26197	3.0109
Q9D8B6	Fam210b	Blue	2.12806	1.05001
Q9D8L5	Ccdc91	Blue	0.242402	0.690046
Q9D8N0	Eef1g	Blue	23.2422	1.15637
Q9D8T7	Slirp	Blue	32.8078	3.01492
Q9D8W7	Ociad2	Blue	3.28549	1.76727
Q9D8X2	Ccdc124	Blue	13.2776	5.0811
Q9DB27	Mcts1	Blue	2.01453	1.34387
Q9DB77	Uqcrc2	Blue	26.1051	2.49807
Q9DBA8	Amdhd1	Blue	2.39699	0.0534282
Q9DBD0	Ica	Blue	3.69736	0.76988
Q9DBE0	Csad	Blue	2.69679	4.56592
Q9DBF1	Aldh7a1	Blue	21.7622	1.33673
Q9DBG1	Cyp27a1	Blue	17.7331	3.38029
Q9DBG5	Plin3	Blue	11.3555	1.61021
Q9DBJ1	Pgam1	Blue	7.4766	1.99492
Q9DBL1	Acadsb	Blue	0.67818	0.524955
Q9DBL9	Abhd5	Blue	2.0849	2.76476
Q9DBM2	Ehhadh	Blue	13.113	4.12034
Q9DBP5	Cmpk1	Blue	38.56	3.20038
Q9DBW0	Cyp4v2	Blue	2.34611	1.74649
Q9DC16	Ergic1	Blue	0.161473	0.713056
Q9DC50	Crot	Blue	3.03038	0.220772
Q9DCB8	Isca2	Blue	2.87258	1.82394
Q9DCD0	Pgd	Blue	23.9807	4.62428
Q9DCG6	Pbld1	Blue	18.2231	1.0091
Q9DCH6	Zfand6	Blue	5.27473	0.749851
Q9DCJ5	Ndufa8	Blue	30.8117	4.23105
Q9DCJ9	Npl	Blue	0.158613	0.674128
Q9DCN2	Cyb5r3	Blue	13.8584	2.00081
Q9DCS2	Mettl26	Blue	23.5731	1.96702
Q9DCS3	Mecr	Blue	7.28133	0.74332
Q9DCS9	Ndufb10	Blue	33.491	2.95679
Q9DCT2	Ndufs3	Blue	23.3961	2.65969
Q9DCU9	Hoga1	Blue	35.1253	2.0638
Q9DCW4	Etfb	Blue	8.27749	3.18092
Q9DCX2	Atp5pd	Blue	23.5191	3.02517
Q9DCZ4	Apoo	Blue	16.4868	1.4906
Q9EP71	Rai14	Blue	6.55854	2.06118
Q9EPK7	Xpo7	Blue	6.32811	0.461531
Q9EPU0	Upf1	Blue	15.8392	1.77876
Q9EQ20	Aldh6a1	Blue	57.6033	1.64166
Q9EQK5	Mvp	Blue	3.52585	1.40923
Q9EQS3	Mycbp	Blue	0.757796	0.397611
Q9ERU9	Ranbp2	Blue	4.48451	1.07617
Q9EST5	Anp32b	Blue	6.60342	4.27035
Q9ET01	Pygl	Blue	12.1902	1.7481
Q9JHJ0	Tmod3	Blue	6.41072	0.909357
Q9JHW2	Nit2	Blue	44.5605	3.21238
Q9JHW4	Eefsec	Blue	12.3768	2.82771
Q9JI99	Sgpp1	Blue	0.353669	0.726391
Q9JIF0	Prmt1	Blue	2.44968	1.18804
Q9JII5	Dazap1	Blue	5.35741	5.03661
Q9JIL4	Pdzk1	Blue	9.4842	2.11957
Q9JIY5	Htra2	Blue	4.10225	0.965009
Q9JKR6	Hyou1	Blue	13.801	1.52671
Q9JKS5	Habp4	Blue	1.20472	0.494519
Q9JL15	Lgals8	Blue	0.774188	1.1753
Q9JL56	Gde1	Blue	0.460395	0.406802
Q9JLF6	Tgm1	Blue	0.160551	0.401369
Q9JLT4	Txnrd2	Blue	37.0342	2.86864
Q9JM14	Nt5c	Blue	3.05328	4.03725
Q9JM62	Reep6	Blue	13.8365	2.38265
Q9JMA1	Usp14	Blue	8.02213	0.895499
Q9QUH0	Glrx	Blue	13.7057	1.9219
Q9QWG7	Sult1b1	Blue	0.875387	0.335841
Q9QWK4	Cd5l	Blue	0.204088	1.58526
Q9QXD6	Fbp1	Blue	25.0272	3.31235
Q9QXG4	Acss2	Blue	5.87899	1.27544
Q9QXM0	Abhd2	Blue	0.247385	0.136771
Q9QXX4	Slc25a13	Blue	26.0346	0.445513
Q9QXZ6	Slco1a1	Blue	0.895411	0.077184
Q9QY76	Vapb	Blue	18.0601	5.83716
Q9QYC7	Ggcx	Blue	2.57812	0.580271
Q9QYF1	Rdh11	Blue	1.73955	1.42387
Q9QYR9	Acot2	Blue	2.25248	1.74249
Q9QZ06	Tollip	Blue	1.86742	2.48549
Q9QZD8	Slc25a10	Blue	16.7571	2.37602
Q9QZQ8	Macroh2a1	Blue	1.1224	1.49685
Q9QZW0	Atp11c	Blue	0.691325	0.854102
Q9R061	Nubp2	Blue	0.612297	0.556488
Q9R0A0	Pex14	Blue	6.74414	2.49329
Q9R0H0	Acox1	Blue	0.30172	0.729224
Q9R0L9	Cd164	Blue	5.33695	2.56712
Q9R0M6	Rab9a	Blue	14.4156	1.46634
Q9R0N0	Galk1	Blue	15.8682	1.30178
Q9R0P3	Esd	Blue	51.0864	1.58896
Q9R0Q6	Arpc1a	Blue	4.80861	1.09349
Q9R1J0	Nsdhl	Blue	3.03735	0.318256
Q9R1P0	Psma4	Blue	4.75576	2.3538
Q9R1P3	Psmb2	Blue	44.9569	2.21988
Q9R233	Tapbp	Blue	8.47171	2.69748
Q9R257	Hebp1	Blue	2.35625	1.10327
Q9WTP7	Ak3	Blue	46.99	2.08042
Q9WTX2	Prkra	Blue	3.76573	3.58655
Q9WU19	Hao1	Blue	0.602178	1.34772
Q9WU78	Pdcd6ip	Blue	43.9175	1.98993
Q9WUM5	Suclg1	Blue	53.5674	2.69711
Q9WUR2	Eci2	Blue	6.77068	1.53513
Q9WUR9	Ak4	Blue	17.4409	2.21467
Q9WUU7	Ctsz	Blue	14.8812	1.36433
Q9WUZ9	Entpd5	Blue	15.2001	2.26378
Q9WV54	Asah1	Blue	1.19407	0.864102
Q9WV55	Vapa	Blue	18.1162	3.65192
Q9WV68	Decr2	Blue	14.7727	1.52762
Q9WVD5	Slc25a15	Blue	7.26721	0.594512
Q9WVL0	Gstz1	Blue	45.3842	1.47327
Q9Z0G9	Cldn3	Blue	0.854664	0.256878
Q9Z0N1	Eif2s3x	Blue	7.17925	1.79333
Q9Z0S1	Bpnt1	Blue	19.2544	1.20512
Q9Z0X1	Aifm1	Blue	34.1784	2.62604
Q9Z1D1	Eif3g	Blue	9.14481	2.84698
Q9Z1G3	Atp6v1c1	Blue	0.581537	0.0560716
Q9Z1P6	Ndufa7	Blue	18.8557	1.68113
Q9Z1Q2	Abhd16a	Blue	2.47447	0.543954
Q9Z204	Hnrnpc	Blue	3.25063	1.61461
Q9Z2I8	Suclg2	Blue	38.08	2.19085
Q9Z2J0	Slc23a1	Blue	1.34216	2.19244
Q9Z2M7	Pmm2	Blue	10.9243	2.39513
Q9Z2U0	Psma7	Blue	2.00468	0.735683
Q9Z2U1	Psma5	Blue	30.3247	1.62759
Q9Z2V4	Pck1	Blue	2.91741	1.29988
Q9Z2W0	Dnpep	Blue	14.0251	2.86749
Q9Z2X2	Psmd10	Blue	0.725125	1.14585
Q9Z2Z6	Slc25a20	Blue	23.6713	2.38731
A0A0U1RNF2	Lcmt1	Blue	7.24151	1.67938
A0A140LIS8	Gm4756	Blue	3.78428	1.23883
A0A1D5RLM8	Gm11639	Blue	0.435378	0.572643
A0A286YCX6	Trappc8	Blue	1.71368	0.168728
A2A974	Cyp4a12b	Blue	0.163436	0.21962
B2RT14	Ugt1a5	Blue	10.4281	2.25064
B8JJ69	2310061I04Rik	Blue	1.8452	1.15629
E9PV38	Ces2g	Blue	14.8055	3.73636
E9PYL8	Ccdc192	Blue	6.1896	2.23182
E9Q166	Atad2b	Blue	9.67294	0.58328
E9Q289	Acbd4	Blue	1.69378	0.0814901
E9Q6H8	Plekha5	Blue	0.382526	0.374266
E9QA15	Cald1	Blue	14.0436	3.99433
F2Z3U3	Raph1	Blue	0.120022	0.152921
F8VPN4	Agl	Blue	29.1729	2.65601
G3X972	Sec24c	Blue	31.8557	2.21971
G3X9Y6	Akr1c19	Blue	3.36358	1.43997
L7N466	Mthfsl	Blue	8.35891	1.41481
Q4KN81	H2-Q2	Blue	1.29137	1.34733
Q6NZR5	Skiv2l	Blue	0.641838	0.724674
Q8CIH9	Ppat	Blue	1.10634	2.1963
Q8VC77	Akr1c20	Blue	8.30306	1.06638
Q8VGX3	Or52x1	Blue	22.7776	2.59077
Q91WT7	Akr1c14	Blue	11.8019	4.80014
Q99N19	Cyp4f13	Blue	0.263406	0.0215097
Q9JLI0	Akr1c12	Blue	16.4032	1.69416

## Sheet: Fig3d
AnnotationID	AnnotationName	Ratio2Hubs	Ratio2BGs	Pval	AdjPval	Qval	MappedHub	nMappedHubs(Count)
GO:0006105	succinate metabolic process	4/53	6/1414	2.50308e-05	0.0020275	0.00189707	Aldh5a1/Sdha/Suclg1/Suclg2	4
GO:0006101	citrate metabolic process	3/53	4/1414	0.000193992	0.00785669	0.00735129	Aco1/Aco2/Cs	3
GO:0006107	oxaloacetate metabolic process	4/53	10/1414	0.000313134	0.00845462	0.00791076	Mdh1/Pc/Cs/Nit2	4
GO:0006104	succinyl-CoA metabolic process	2/53	6/1414	0.018776	0.304171	0.284604	Suclg1/Suclg2	2
GO:0039529	RIG-I signaling pathway	2/53	6/1414	0.018776	0.304171	0.284604	Phb2/Phb1	2
GO:0045454	cell redox homeostasis	3/53	18/1414	0.0272451	0.30776	0.287963	Prdx3/Prdx1/Txnrd2	3
GO:0006086	acetyl-CoA biosynthetic process from pyruvate	2/53	8/1414	0.0334002	0.30776	0.287963	Pdha1/Pdhb	2
GO:0006084	acetyl-CoA metabolic process	2/53	9/1414	0.0419253	0.30776	0.287963	Acaa2/Cs	2
GO:0006090	pyruvate metabolic process	2/53	9/1414	0.0419253	0.30776	0.287963	Pdha1/Pc	2

[truncated: 40 more sheets: Fig3e, Fig3f, Fig3g, Fig3h, Fig3i, Fig4a, Fig4b, Fig4c, Fig4d, Fig5a, Fig5b, Fig5c, Fig5d, Fig5e, Fig5f, Fig5g, Fig6a, Fig6b, Fig6c, Fig6d …]
